# Supplementary material for: Network analysis of the NetHealth data: exploring co-evolution of individuals’ social network positions and physical activities
Source: Appl Netw Sci. 2018 Nov 2;3(1):45. doi: 10.1007/s41109-018-0103-2 (PMC6223883; doi:10.1007/s41109-018-0103-2)
Supplement: Supplementary file 2 — Data. (ZIP 375 kb) [file 41109_2018_103_MOESM2_ESM.zip]

Archive with 18 entries (18 files):
- Additional file 2/Agreeableness.csv
- Additional file 2/Anxiety.csv
- Additional file 2/Betweenness_centrality.csv
- Additional file 2/Closeness_centrality.csv
- Additional file 2/Clustering_coefficient.csv
- Additional file 2/Conscientiousness.csv
- Additional file 2/Degree_centrality.csv
- Additional file 2/Depression.csv
- Additional file 2/Eccentricity_centrality.csv
- Additional file 2/Eigenvector_centrality.csv
- Additional file 2/Extraversion.csv
- Additional file 2/Graphlet_degree_centrality.csv
- Additional file 2/K-coreness_centrality.csv
- Additional file 2/Neuroticism.csv
- Additional file 2/Openness.csv
- Additional file 2/Physical_activity.csv
- Additional file 2/SMS_activity.csv
- Additional file 2/SMS_frequency.csv
