# Supplementary material for: Network analysis of the NetHealth data: exploring co-evolution of individuals’ social network positions and physical activities
Source: Appl Netw Sci. 2018 Nov 2;3(1):45. doi: 10.1007/s41109-018-0103-2 (PMC6223883; doi:10.1007/s41109-018-0103-2)
Supplement: Supplementary file 2 — Data. (ZIP 375 kb) [file 41109_2018_103_MOESM2_ESM.zip › Additional file 2/Agreeableness.csv]

id	score
9	3.55555558204651
276	3.11111116409302
204	4.11111116409302
47	3.55555558204651
205	3.88888883590698
116	3.77777767181396
301	3.88888883590698
88	3.44444441795349
209	3.77777767181396
300	3.22222232818604
251	3.55555558204651
66	4.55555534362793
41	3.66666674613953
30	3.44444441795349
273	3.44444441795349
252	3.88888883590698
86	4.44444465637207
227	4.33333349227905
265	4.11111116409302
171	3.44444441795349
199	4.11111116409302
190	4.11111116409302
161	3.66666674613953
135	3.66666674613953
165	4.55555534362793
93	3.55555558204651
293	3.77777767181396
80	3.55555558204651
295	3.88888883590698
139	3.55555558204651
157	3.55555558204651
188	3.88888883590698
302	2.66666674613953
72	4.11111116409302
96	3.55555558204651
126	4.11111116409302
32	3.66666674613953
297	3.22222232818604
186	3.33333325386047
123	3.88888883590698
266	2.88888883590698
233	4
152	3.88888883590698
149	3.33333325386047
83	4
60	4.22222232818604
291	4
113	4
250	3.66666674613953
89	4
125	1.88888883590698
178	3.88888883590698
44	4
92	4
185	3.55555558204651
284	4.22222232818604
56	4.22222232818604
296	4.66666650772095
39	3.11111116409302
132	4.11111116409302
95	4.22222232818604
184	3.66666674613953
150	4.88888883590698
215	3.33333325386047
210	2.66666674613953
18	3.44444441795349
285	3.33333325386047
280	3.88888883590698
55	2.88888883590698
100	4.77777767181396
226	3.66666674613953
122	3.66666674613953
109	4.55555534362793
36	4.11111116409302
176	3.77777767181396
261	3.88888883590698
230	2.44444441795349
26	3.77777767181396
108	4.66666650772095
242	3
191	4.33333349227905
224	4.11111116409302
82	4.11111116409302
29	4.22222232818604
134	3.88888883590698
129	2.66666674613953
98	4
13	3.55555558204651
279	3.88888883590698
40	3.55555558204651
1	4.66666650772095
137	4.66666650772095
28	4
246	3.55555558204651
15	3
76	3.44444441795349
274	4.11111116409302
106	3.11111116409302
219	4.44444465637207
254	3.44444441795349
103	3.22222232818604
263	4.66666650772095
124	3.55555558204651
262	3
198	4
52	3.22222232818604
78	3.11111116409302
197	3.77777767181396
112	3.77777767181396
275	4.11111116409302
170	4.11111116409302
187	3.66666674613953
99	4.44444465637207
147	4.33333349227905
117	3.55555558204651
58	3.55555558204651
202	4.11111116409302
146	4.22222232818604
183	3.88888883590698
67	4.44444465637207
57	4
110	3.22222232818604
283	3.33333325386047
84	4.33333349227905
264	3.88888883590698
49	3.55555558204651
208	3.88888883590698
45	4.11111116409302
77	4.22222232818604
19	3.88888883590698
120	3.33333325386047
23	3.66666674613953
79	3.77777767181396
236	3
2	2.66666674613953
196	4.33333349227905
115	3.88888883590698
203	4
37	3.55555558204651
101	3.66666674613953
214	3.55555558204651
288	3.44444441795349
253	3.88888883590698
31	3.22222232818604
102	3.77777767181396
260	3.55555558204651
107	3.11111116409302
270	4.11111116409302
5	4.22222232818604
258	4.44444465637207
281	4.44444465637207
51	4.66666650772095
220	3.44444441795349
213	3.77777767181396
192	3.55555558204651
68	4.66666650772095
59	3.44444441795349
158	3.55555558204651
272	3.55555558204651
286	3.77777767181396
237	4.55555534362793
268	4.44444465637207
43	3.55555558204651
162	3.77777767181396
94	3.44444441795349
64	4.11111116409302
130	3.88888883590698
225	4.44444465637207
141	3.44444441795349
148	3.22222232818604
69	3.88888883590698
292	3.88888883590698
180	3.88888883590698
70	4.22222232818604
177	4
22	4.22222232818604
142	3.66666674613953
248	3.77777767181396
298	4.33333349227905
74	3.66666674613953
223	2.55555558204651
62	3.55555558204651
10	3.66666674613953
256	4.11111116409302
216	3.55555558204651
201	4.88888883590698
118	3.44444441795349
119	3.33333325386047
240	3
105	4
195	3.77777767181396
278	3.11111116409302
282	3.88888883590698
231	4
87	2.77777767181396
257	3.11111116409302
271	4
247	3.77777767181396
155	3.11111116409302
277	3.55555558204651
212	4.22222232818604
128	4.88888883590698
33	4.88888883590698
255	2.88888883590698
61	4.11111116409302
111	3.44444441795349
12	3.22222232818604
259	3.88888883590698
244	3.77777767181396
151	3.11111116409302
182	3.66666674613953
16	4.33333349227905
50	3.55555558204651
8	2.77777767181396
127	4.33333349227905
65	3.11111116409302
218	3.77777767181396
174	3.88888883590698
269	3.88888883590698
4	4.22222232818604
235	4
211	4.55555534362793
166	4.55555534362793
234	3.66666674613953
289	4.33333349227905
24	4
167	4.55555534362793
38	4.11111116409302
133	3.11111116409302
138	3.77777767181396
238	4.55555534362793
207	3.77777767181396
159	3.77777767181396
245	3.22222232818604
181	4.55555534362793
163	4.22222232818604
169	4
3	4.77777767181396
71	4.11111116409302
179	3.77777767181396
290	2.44444441795349
294	4
189	3
239	4
217	3.88888883590698
6	3
42	3.33333325386047
168	4.33333349227905
287	2.55555558204651
193	4
144	3.55555558204651
229	3.11111116409302
172	3.55555558204651
200	3.33333325386047
153	3.66666674613953
20	2.44444441795349
160	3.77777767181396
21	3.77777767181396
267	3.55555558204651
154	3.55555558204651
34	3.88888883590698
156	3.88888883590698
241	3.33333325386047
97	4.22222232818604
243	3.77777767181396
90	3.77777767181396
17	3.33333325386047
91	4.11111116409302
85	3.88888883590698
222	3.11111116409302
104	3.77777767181396
75	3.33333325386047
232	4
53	3.22222232818604
221	4.11111116409302
25	4.22222232818604
249	4.11111116409302
299	3.55555558204651
81	4.22222232818604
175	3.22222232818604
