# Supplementary material for: Network analysis of the NetHealth data: exploring co-evolution of individuals’ social network positions and physical activities
Source: Appl Netw Sci. 2018 Nov 2;3(1):45. doi: 10.1007/s41109-018-0103-2 (PMC6223883; doi:10.1007/s41109-018-0103-2)
Supplement: Supplementary file 2 — Data. (ZIP 375 kb) [file 41109_2018_103_MOESM2_ESM.zip › Additional file 2/Anxiety.csv]

id	score
9	28
276	46
204	50
47	28
205	61
116	40
301	45
88	59
209	32
300	45
251	48
66	23
41	35
30	49
273	40
252	53
86	35
227	36
265	27
171	40
199	38
190	40
161	52
135	42
165	36
93	41
293	57
80	28
295	24
139	40
157	25
188	45
302	48
72	34
96	42
126	47
32	36
297	51
186	39
123	41
266	42
233	34
152	32
149	62
83	26
60	27
291	28
113	26
250	25
89	38
125	49
178	39
44	36
92	42
185	44
284	47
56	26
296	31
39	27
132	41
95	31
184	40
150	22
215	29
210	45
18	42
285	38
280	54
55	47
100	38
226	29
122	46
109	33
36	46
176	42
261	38
230	64
26	59
108	25
242	50
191	31
224	26
82	51
29	31
134	29
129	51
98	39
13	49
279	28
40	39
1	22
137	24
28	37
246	34
15	44
76	53
274	39
106	48
219	38
254	37
103	51
263	30
124	54
262	39
198	23
52	48
78	47
197	42
112	33
275	26
170	27
187	30
99	22
147	33
117	54
58	39
202	32
146	46
183	29
67	25
57	25
110	48
283	37
84	25
264	52
49	32
208	40
45	48
77	34
19	39
120	31
23	36
79	37
236	46
2	56
196	35
115	77
203	32
37	29
101	38
214	24
288	45
253	33
31	52
102	35
260	29
107	29
270	38
5	53
258	36
281	42
51	27
220	24
213	30
192	32
68	30
59	48
158	33
272	48
286	36
237	25
268	40
43	38
162	25
94	66
64	45
130	52
225	28
141	48
148	62
69	25
292	61
180	32
70	48
177	40
22	44
142	44
248	32
298	31
74	39
223	41
62	30
10	36
256	36
216	23
201	33
118	21
119	68
240	59
105	59
195	32
278	42
282	25
231	25
87	34
257	41
271	29
247	28
155	49
277	40
212	49
128	26
33	52
255	33
61	33
111	45
12	28
259	50
244	40
151	24
182	24
16	24
50	40
8	41
127	38
65	38
218	48
174	29
269	44
4	41
235	39
211	25
166	46
234	31
289	32
24	29
167	22
38	48
133	53
138	46
238	30
207	32
159	36
245	41
181	39
163	29
169	39
3	26
71	37
179	32
290	43
294	28
189	49
239	32
217	31
6	40
168	33
287	49
193	57
144	38
229	52
172	41
200	36
153	53
20	35
160	34
21	53
267	41
154	53
34	37
156	27
241	30
97	45
243	37
90	43
17	50
91	35
85	33
222	47
104	47
75	49
232	39
53	45
221	42
25	22
249	29
299	47
81	28
175	37
