# Supplementary material for: Network analysis of the NetHealth data: exploring co-evolution of individuals’ social network positions and physical activities
Source: Appl Netw Sci. 2018 Nov 2;3(1):45. doi: 10.1007/s41109-018-0103-2 (PMC6223883; doi:10.1007/s41109-018-0103-2)
Supplement: Supplementary file 2 — Data. (ZIP 375 kb) [file 41109_2018_103_MOESM2_ESM.zip › Additional file 2/Betweenness_centrality.csv]

id	week 1	week 2	week 3	week 4	week 5	week 6	week 7	week 8	week 9	week 10	week 11	week 12	week 13	week 14	week 15	week 16	week 17	week 18	week 19	week 20	week 21	week 22	week 23	week 24	week 25	week 26	week 27	week 28	week 29	week 30	week 31	week 32	week 33	week 34	week 35	week 36	week 37	week 38	week 39	week 40	week 41	week 42	week 43	week 44	week 45	week 46	week 47	week 48	week 49
1	1559.46	2591.68	2139.91	1039.2	1024.03	1892.32	2943.07	1844.4	1399.86	1594.72	744.038	909.943	1289.47	370.518	1607.55	1243.59	1821.13	0	0	0	1426.98	3285.35	697.752	531.369	869.757	772.587	232.838	631.775	411	202.633	742.35	461.614	501.013	70.0439	569.766	390.458	245.023	9	999.386	0	271	1272.03	0	286	0	1755.12	0	0	807.756
2	1835.44	0	1166.69	115.892	0	65.6882	128.049	128.733	0	0	138.843	118.515	70.8557	0	149.61	139.474	0	0	0	0	0	201.148	0	0	540	95.3021	0	0	0	388.801	0	45.8646	2.6131	0	0	199.671	0	0	0	0	0	0	0	0	0	0	0	0	0
3	184.939	0	0	724.858	0	0	0	650.266	2	437.174	1377.17	726.945	0	0	0	325.535	127.805	388	4471	916.103	901.443	0	0	383.707	591.329	1575.96	381.052	992.375	0	0	722.581	908.427	569.136	561.033	808.905	0	61.0846	693	1	0	1009.28	13	1	1	1	3	0	299	255
4	487.119	877.416	448.478	596.059	630.844	539.105	373.714	164.325	0	966.959	1085.04	642.968	324.689	685.244	397.652	489.697	0	0	0	0	0	758.015	344.561	0	512.518	121.995	0	244.911	0	193.718	163.536	456.371	85.9222	0	516.226	38.1142	178.498	0	0	0	0	0	0	0	0	0	0	0	0
5	276.734	850.548	49.3893	3.37193	52.388	316.021	179.059	44.5648	603.113	196.171	268.556	873.773	132.632	1.25824	0	458.638	209.888	0	0	0	108.904	87.8571	0	0	0	0	109.244	403.453	0	0	0	54.162	102.81	0	0	868.001	188.613	0	0	0	0	0	0	0	7	321	0	0	0
6	0	0	151.702	250.994	0	0	0	0	795.119	0	93.4959	160.73	59.1315	326.766	71.2546	1193.8	0	0	0	0	0	0	0	0	0	0	0	0	0	1178.82	36.7639	488.311	186.635	623.113	510.538	290.622	289.725	0	0.333333	0	0	0	0	0	3	0	0	0	0
7	474.52	340.168	0	85.6815	125.622	193.307	19.4847	122.771	0	230.935	0	131.195	275.763	0	0	0	0	0	0	0	913.611	864.731	174.285	199.37	65.6086	68.7051	0	532	0	310.111	805.396	955.699	0	84.5927	320.05	284.589	127.386	0	0	0	0	0	0	0	0	0	0	0	0
8	0	0	0	0	0	0	0	0	0	0	0	0	0	0	0	0	0	0	0	0	0	0	0	0	0	0	0	0	0	0	0	0	0	0	0	0	0	0	0	0	0	0	0	0	0	0	0	0	0
9	788.789	29.3763	0	1169.83	187.431	554.039	24.784	51.167	862	124.937	254.664	100.329	41.4926	705.093	951.364	49.7746	2	0	708	351	0	221.325	477.847	908.051	45.0462	497.79	181.363	296.052	0	107.135	90.1824	182.248	16.1858	48.7379	311	249.102	106.139	2052	0	12	0	225	0	0	0	0	0	0	2928
10	3080.95	4112.36	4856.4	853.925	360.809	2978.81	254.955	300.296	0	304.406	363.805	567.636	1771.48	1012	447.225	413.802	1883.37	0	0	2	972.192	113.153	0	1266.83	12118.4	281.845	169.165	542.853	820	894.627	2303.07	972.595	247.173	1405.95	1821.79	503.084	1351.34	268.376	0	0	1596	448	2232.45	7863.46	1816.66	3986.67	3171.1	597	0
11	1174.52	441.012	36.6111	2245.73	2397.97	2718.05	3053.36	1302.34	432	1990.94	3161.51	1012.71	2281.16	1638.2	3576.6	349.733	801.356	0	355	700	0	444.506	566.686	886.803	783.76	50.5565	909.882	371.654	0	108.594	350.933	804.209	456.621	804.564	916.312	634.281	153.745	1715	0	0	0	1328	0	0	0	0	0	0	0
12	439.681	1005.81	3050.15	1894.67	1832.39	2760.2	2107.31	302.528	1704.23	1649.58	1840.32	1568.52	1515.22	170.776	863.34	1695.72	753.398	0	1505.46	0	3666.89	2193.73	5681.33	3261.89	2030.21	823.345	2467.75	319.827	1054.54	3765.29	278.97	220.927	1235.5	1345.47	729.627	1396.46	0	793.596	1420	0	0	7869	1265	2127.65	0	0	2358.56	1615.24	0
13	2801.67	3029.52	1131.68	1948.27	979.453	56.6579	389.881	270.698	728.31	718.785	444.216	615.662	577.678	2283.52	618.569	1122.03	378.956	0	0	2076	435.837	807.201	477.322	226.553	298.596	1265.78	649.253	1562.67	0	351.587	205.445	1307.49	1172.15	421.995	230.521	838.231	1056.72	347	1143	0	0	0	0	1078.69	0	0	0	299	0
14	1208.38	1067.16	63.179	0	54.6379	167.339	295.725	252.102	0	119.275	0	0	272.013	0	0	108.02	124.705	0	0	0	89.4053	0	0	0	0	0	0	0	0	0	50.4065	0	0	0	0	0	0	0	0	0	0	0	0	0	0	0	0	0	0
15	0	0	0	0	773.384	0	0	453.142	0	296.084	151.864	0	0	0	412.087	411.809	0	0	0	0	0	0	0	0	0	0	0	0	0	717.627	393.504	588.777	691.018	100.727	55.1914	138.536	0.5	0	0	0	540	0	0	570	0	0	0	0	1743
16	1492.05	3617.37	4232.61	1760.53	2274.8	1331.77	1984.56	826.823	830.409	538.982	1294.37	880.927	2149.25	459.477	316.439	114.267	66.6454	1161	6	1286.21	289.777	37.2566	79.9968	27.4024	497.964	1068.77	1261.71	1047.92	1590.32	496.227	670.309	1164.16	428.999	1571.19	684.085	723.168	30.2177	0	0	0	0	0	0	0	0	0	0	0	0
17	0	0	1632.82	1333.12	576.953	669.894	964.205	1485.34	0	798.228	1715.5	835.616	108.059	507	544.365	627.594	554.244	1	355	351	528	521	520	688.131	112.823	581.87	532	738.564	0	0	288.361	904.387	29.7304	0	208.162	50.3638	382.591	0	288	1016.12	513.69	0	0	0	0	0	0	0	0
18	1049	671.017	639.183	2207.76	1909.44	1075.06	1801.39	1134.11	1721	2770.44	1886.38	1554.36	590.32	1812.5	1442.24	1069.77	53.7292	0	1227.5	1305.92	2068.86	276.673	380.7	2974.51	1571.83	901.079	605.009	429.564	0	2563.76	1348.22	2240.42	1594.18	558.427	1022.04	1360.49	493.906	693	0	2	4	5	10	0	25	21.1981	0	0	0
19	0	0	0	0	0	0	0	0	0	0	0	0	0	0	0	0	0	0	0	0	0	0	0	0	0	530	0	0	0	0	0	140.195	0	0	31.6207	0	0	0	0	0	0	0	0	0	0	0	0	0	0
20	90.771	0.5	115.27	487.034	77.7019	997.42	901.135	646.35	2356.14	576.524	89.3937	203.459	38.3261	184.522	302.104	984.298	710.487	0.5	353.5	0.5	292.195	653.864	6.79793	33.7687	72.1979	768.033	106.924	376.73	820.5	1095.39	140.701	703.854	753.79	105.304	377.417	182.902	823.296	0.5	1.16667	0.5	3	2	0	1104.43	110.179	24.4274	13.5	71.6833	26.3333
21	525	0	61.242	73.815	602.12	1028.82	164.336	277.758	0	0	0	0	0	0	0	0	0	0	0	0	0	0	360.259	0	172.786	0	0	0	0	0	0	0	0	83.1325	0	106.359	0	0	0	0	0	0	0	0	0	0	0	0	0
22	245.97	161.387	472.653	98.0364	1750.28	1106.54	876.855	1048.09	10034.6	6395.43	4057.69	1960.59	1776.02	6095.2	4550.49	3831.59	1929.41	304.545	5276.84	1222.65	3420.66	2433.37	3226.31	1207.71	1762.51	2151.15	3638.3	2124.17	8294.21	3216.36	1019.55	3396.88	2639.64	1784.6	1286.19	2608.26	2187.56	5368.78	3437.04	1353.48	4552.62	225	604.457	0	67.8798	0	0	0	7
23	1667.73	828.137	1333.69	2377.92	2749.54	2316.02	1864.51	1607.57	539.378	1051.28	1018.1	1019.41	1420.68	1279.02	1573.43	1242.38	1823.79	0	708	1606.5	1477.1	532.774	89.8592	939.044	120.546	213.448	1683.83	832.671	0	699.32	686.531	595.562	155.255	158.44	1225.84	1399.03	576.042	0	0	2	0	0	0	0	9	321	0	1769	0
24	33.7687	0	429.481	887.715	595.995	0	731.153	194.813	1198.4	994.926	1036.11	0	1201.4	442.714	0	212.322	0	0	0	0	528	1354.18	1065.61	47.7318	715.478	9.59683	3609.88	92.4018	0	1163.1	0	332.406	512.449	273.457	555.675	106.842	852.683	0	0	0	0	0	0	0	0	0	0	0	0
25	2076.92	1036.47	920.169	332.077	993.584	984.434	1294.68	824.135	2142.13	571.192	1402.45	3244.96	1024.87	2881.34	1924.47	2530.03	3058.42	6364.08	2978.23	1439.13	4264.27	2999.91	1656.42	2767.84	2393.53	2873.78	2296.58	2824.48	1133.96	4028.33	2190.59	3296.46	1209.75	1487.7	2893.81	3239.01	1388.09	2052	0	1070.72	1686.03	0	3317.81	0	3727	5004.66	2248.52	1474.85	4714.83
26	503.169	1013	415.862	146.215	787.305	520.25	94.4938	0	1167.95	1345.8	512.829	849.897	130.776	1	532	202.896	364.85	0	355	0	0	264.401	458.119	0	0	1289.88	1062	1253.42	1071.97	53.9476	150.12	100.415	280.629	0	690.494	197.13	0	0	0	0	0	0	512	0	0	0	0	0	0
27	393.184	364.097	517.306	119.228	173.097	324.746	365.17	210.394	455.927	905.193	1836.62	1758.46	100.23	1012	269.664	373.444	750.446	1543	1059	421.829	484.025	631.692	234.4	343.561	363.786	926.731	331.114	492.027	0	325.281	817.387	317.719	266.646	352.122	227.277	768.117	896.337	0	1805.75	0	472.1	225	2040.86	0	0	0	0	0	0
28	0	0	0	0	0	0	0	0	0	0	0	0	0	0	0	0	0	0	0	0	0	0	0	0	0	0	0	3020.8	0	0	314.445	0	0	0	0	0	0	0	0	0	0	1	0	0	0	0	0	0	0
29	3480.57	5046.97	1642.99	2696.28	1134.32	2069.26	4288.7	3699.63	773.318	1575.03	871.542	3180.78	2544.46	1243.94	918.839	2424.02	3434.34	0	0	0	4738.43	1302.67	1790.68	1528.4	3139.01	4439.82	3053.81	3106.08	160.843	4440.87	4681.51	1838.19	2656.49	2160.92	796.872	0	516.029	1304.23	218.715	46.0833	3	31.7167	1.66667	360.667	416	2356.59	1880.54	14	255
30	0	0	0	0	2060	1120.21	1058	1136.44	0	1118.92	171.101	0	125.356	0	519.167	1217.73	1143.89	774	0	0	1054	0	0	1193.27	0	1058	169.705	0	0	0	1068	549	56.4169	0	0	0	1562	0	0	0	0	0	0	0	0	0	0	0	0
31	898.501	2356.41	3416.05	4185.77	1257.29	2733.06	3404.86	2272.24	2038.99	2180.23	2582.45	3756.04	5339.88	1059.95	2512.85	3404.96	2262.19	388	708	0	1552.33	2052.67	202.144	698.15	164.478	13.1285	204.745	424.38	0	32.2225	408.951	53.655	146.556	66.0645	291.869	528.697	139.239	347	1600.09	203	271	5	257	0	5	53.4849	195.323	158.673	15
32	4996.56	5666.97	6630.49	3149.54	5081.68	5184.16	5526.7	7310.28	8738.12	8423.1	6614.96	6050.54	4753.67	7097.02	4590	6830.39	9935.05	2961.82	2743.17	10721.5	9847.74	11064.3	9182.93	6012.52	8856.41	8245.71	5479.33	8177	821	5383.68	10678	4386.81	6417.94	6262.48	8037.04	9934.09	7914.26	1715	1481.03	1717.74	2928.27	893	5266.15	9418.25	4305.18	3484.57	1713	5779.46	1166.24
33	0	0	0	0	229.554	588.585	1228.9	278.011	1913.45	429.526	226.896	775.763	123.754	0	0	1409.56	171.635	3	1408	2	1	959.679	71.4328	0	0	0	532	0	0	358.428	0	0	0	0	457.996	0	0	0	0	0	0	0	0	0	0	0	0	0	0
34	1878.02	1599.61	580.99	1261.39	2252.92	1184.23	425.655	240.385	863	1417.82	3182.91	2320.5	2961.42	3042.4	1461.53	713.284	1743.54	5866.82	4625.92	351	2384.6	2914.86	2917.84	1374.69	1482.11	791.615	2107.83	2580.9	2884.95	2065.24	2026.54	4297.57	1175.86	3596.67	3468.96	2038.2	3316.94	2219.08	4015.18	1471.79	1398.12	5225	423.129	259.343	2572.24	2211	2228.35	2529.47	3085.19
35	2195.35	2026.46	522.104	374.094	222.644	218.09	299.169	48.4512	1509.35	254.666	18.8899	1134.5	237.988	3498.26	1644.03	344.974	2177.5	780.645	176.104	237.755	1405.45	1884.97	30.1299	263.468	1365.05	1212.93	108.683	322.065	820	162.454	350.954	936.418	1015.24	2506.94	1319.79	1828.51	2100.93	1548.85	1138.75	0	4628.23	0	0	4340.05	797.246	1373.46	516.696	0	95
36	0	919.243	451.165	0	159.92	0	0	0	0	0	0	0	0	245.107	86.3062	0	299.635	0	0	0	109.934	0	156.143	0	0	0	0	482.464	0	0	0	0	0	0	0	0	0	0	0	0	0	0	0	0	0	0	0	0	0
37	2254.68	1699.08	410.772	1743.56	911.268	3706.19	2762.77	1367.21	3112.48	1377.33	2126.71	1765.08	1135.56	1936.84	1685.92	1681.46	577.741	1646.76	3683.87	1020.79	1307.1	1320.78	1387.45	1829.85	1901.43	1467.36	1493.36	1992.68	2118.01	1978.75	2220.78	1173.9	2105.09	1074.06	730.881	1969.99	2252.59	2933.84	4244.86	2600.13	6328.62	4077.58	2180.36	8000.13	1762.19	3682.71	1391.11	2042.02	164
38	2040.29	471.509	0	159.084	358.452	158.963	134.46	163.621	0	60.0976	599.677	0	209.321	229.74	0	532.922	279.169	0	0	0	0	184.196	119.384	0	0	0	0	0	0	141.067	0	87.9877	0	0	0	0	0	0	0	0	0	0	0	0	0	0	0	0	0
39	0	0	0	0	0	0	0	0	0	0	0	0	0	0	0	0	0	0	0	0	0	0	0	0	0	0	0	0	0	0	0	0	0	0	0	0	0	0	0	0	0	0	0	0	0	0	0	0	0
40	44.3548	0	0	1986.73	2249.97	3093.81	1752.45	3040.98	0	2854.34	1199.44	2780	2222.14	601.036	1917.69	1752.95	2062.79	0	0	0	1149.19	712.404	1245.3	643.049	746.586	1203.4	1191.02	2696.78	411	321.626	477.24	481.567	202.321	962.018	1545.09	388.152	307.846	0	307.317	0	0	0	0	0	0	1514.85	0	0	0
41	0	0	0	0	0	342.612	543.931	453.079	0	0	119.026	0	0	0	0	0	0	0	0	0	0	0	0	0	0	0	0	0	0	0	0	0	0	0	0	0	0	0	0	0	0	0	0	0	0	0	0	0	0
42	4391.19	1438.4	1243.32	1646.74	1024.68	1983.69	1605.46	270.306	634.325	682.185	174.68	182.738	748.874	0	193.342	155.54	571.557	0	1681.14	1705.88	2721.83	2201.19	1853.55	3052.94	3407.69	1181.18	3287.29	6272.47	3065.99	2851.06	3501.95	1927.82	1370.31	4131.4	876.446	1680.45	5488.56	1489.82	2796	12	541	671	2523.42	1511.75	278	4460.31	6161.57	2820.05	8722.09
43	4320.57	2220.73	4838.53	2327.04	3107.89	1946.5	4464.79	2291.27	5045.96	3334.09	909.714	2469.29	3032.79	1278.53	1043.12	1361.2	1280.51	29.4389	164.812	0	2261.71	1583.81	914.423	526.528	727.233	1257.61	938.352	888.125	778.934	942.467	224.238	684.506	137.293	378.924	572.108	55.0684	522	0	0	0	0	0	0	0	0	0	0	0	255
44	549.338	507	435.741	1060.27	1631.89	2057.69	1370.55	1391.36	432	1116.68	683.725	274.125	75.808	859.662	836.892	0	1214.18	0	1	1	1605.52	521	61.1041	1214.37	372.736	1058	101.882	0	0	2504.89	2143.37	426.471	0	80.0749	295.259	181.604	1275.66	5	5	5	271	11	1	286	13	641	9	27	1505
45	108.428	113.769	101.188	34.9827	630.2	520	0	531	0	836.611	1073	225.626	1050	0	183.539	1068	435.983	0	0	0	213.301	0	0	0	0	0	792.913	375.105	0	0	332.618	850.678	0	667.689	173.415	200.126	100.018	0	0	4	0	0	0	0	20	1276	0	0	0
46	552.303	1588.8	986.62	708.512	919.671	526.869	1911.85	3166.3	3359.51	3396	330.535	1440.67	1576.02	863.252	1485.53	2096.07	3076.26	2280.26	5257.91	8777.43	3562.48	2788.04	2776.2	2511.56	3261.12	2649.98	2528.76	2814	6700.28	4214.55	7652.21	2032.43	5628.17	6653.89	5122.49	3941.16	4929.09	15142.1	5433.37	637.721	2124.47	478.233	0	3972.03	0	5299.82	1144	3869.03	2026.54
47	0	1462.98	522	0	1	520	268.139	365.156	0	58.3148	0	0	132.007	0	0	0	0	0	0	0	0	0	154.433	341.244	0	0	48.9563	0	1.5	0	182.833	148.212	0	0	174.479	117.158	638.669	0	1509.75	203	0	225	765	570	610.487	0	0	0	508
48	1984.7	2080.98	1721.77	1268.79	1200.83	2136.8	2059.21	3153.6	1017.6	2669.09	2844.89	1911.77	2300.28	4392.87	3399.95	2722.76	3640.32	3	0	927.632	2675.8	1755.56	2756.06	4001.89	5741.04	3802.59	3273.61	0	2038.48	2322.17	5867.78	2071.5	2899.9	848.634	1669.39	1122.49	5043.42	0	858	264.157	271	3	3	2327.81	1103	0	0	596	255
49	195.769	0	0	385.651	385.749	514.565	319.025	1085.67	439.401	2893.53	2562.03	2994.07	2412.72	2734.03	1898.86	3369.46	3496.13	581	9440.18	111.088	4282.8	3278.45	2213.4	1946.71	2546.79	1787.16	2294.37	2068.95	5991.33	2161.63	2198.05	1127.99	742.944	1809.97	533.602	266.727	871.327	83.827	1062.01	1061.99	11.75	33.3333	0	711	56.3161	322.5	0	22.1565	8.43333
50	374.52	1854.55	500.523	1350.81	0	820.505	213.106	51.0733	0	279.949	0	444.073	797.703	1515	445.427	937.484	295.194	0	0	0	827.181	109.336	256.38	229.884	1911.45	623.598	1111.36	833.644	0	1492.48	1358.6	2706.61	1568.86	2888	1694.62	611.169	174.047	0	288	0	0	0	0	1	0	0	0	1	4845.97
51	746.211	1326.54	1433.9	641.511	1959.59	1005.47	2133.27	2528.68	2768.87	948.832	2398.12	1161.52	939.672	2963.89	1453.71	1939.49	2699.99	43.8226	48.3929	1155.74	1640.8	2586.29	695.391	913.92	626.633	700.434	1670.23	1054.45	348.285	629.822	1244.03	991.042	988.732	291.051	666.747	813.571	2777.09	1360.32	0	0	2178.72	669	4	10	0	322.445	1623.31	0	0
52	0	0	0	0	0	0	0	0	0	0	0	0	0	0	0	0	0	0	0	0	0	0	0	0	0	0	0	0	0	0	0	0	0	0	0	0	0	0	0	0	0	0	0	0	0	0	0	0	0
53	1015.25	809.352	1397.33	2157.16	1132.82	1349.6	3644.56	2595.97	862	2103.62	2519.53	1717.7	3501.71	1103.13	1671.68	2245.5	3479.1	774	0	5195.43	2417.68	3164.62	3698.7	2247.78	3765.71	3420.12	1344.87	780.338	0	2112.88	2371.38	2389.41	774.595	2561.75	2797.98	4389.08	754.464	2	2	0	2	0	0	2	830	2	2	893	2
54	2182.43	49.7118	682.671	0	1032	264.384	504.442	0	0	653.443	176.702	1231.89	1670.01	34.9154	142.185	181.641	94.3844	0	0	85.4349	0	521	291.451	0	945.447	1496.5	2783.05	3459.86	2240.62	814.066	809.693	1089.47	1037.96	1125.95	682.332	301.532	0.583333	5	5	5	1073	6	1019.5	1414.5	7	3	0	63	381.5
55	769.589	76.1014	442.674	526.814	517	534.404	261.26	531	432	322.806	379.547	329.854	1229.44	1352.52	774.926	595.885	1455.19	388	0	0	769.054	196.896	297.524	244.456	125.515	224.45	188.016	0	820	126.283	0	274.748	147.013	86.0646	72.8334	491.887	228.53	0	0	0	0	0	0	0	0	0	0	0	0
56	1700.52	233.945	954.698	1166.7	1018.73	521.228	1314.42	606.333	243.375	1308.48	992.539	802.854	364.472	371.474	1178.82	1979.89	1900.14	0	0	0	928.989	657.15	315.25	430.267	114.228	295.536	1268.67	1171.56	226.284	275.011	1257.24	131.164	558.688	326.684	368.608	1165.25	0	282.12	143.5	0.2	0.2	0.2	0.2	0.2	6.75873	159.2	0	0.2	1
57	0	361.041	2704.44	60.5717	1935.22	479.244	0	69.9675	0	401.182	173.364	352.907	517.187	0	0	0	0	0	0	0	745.525	0	565.646	0	0	420.844	29.3499	477.209	0	493.624	174.437	0	430.404	741.843	368.75	319.392	0	0	0	0	0	0	0	286	0	0	0	0	0
58	279.343	507	102.393	101.744	1603.49	1092.03	916.582	516.127	622.873	173.819	0	536	139.186	0	280.693	27.1941	28.9909	24.2	2174.8	69.1902	971.433	103.506	926.857	19.1306	28.7839	93.2165	46.157	3.73944	436.681	794.39	347.442	43.5894	102.995	119.2	55.0267	756.997	581.429	796.863	0	1998.21	1072	225	0	1795.52	1679.28	608.103	379.677	1660.91	0
59	723.519	584.667	522	712.513	482.462	1978.66	1691.19	2507.51	4137.75	3144.43	2917.75	3767.62	3246.27	2822.31	1983.78	4108.03	5236.55	4102.99	2414.83	7237.25	2760.66	3052.64	3338.27	2276.35	2822.85	2438.06	2796.07	2369.69	6555.58	2524.58	1929.56	1826.93	1658.63	596.088	1072.85	973.915	1030.73	5469.65	5602.02	0	0	0	0	0	5818.01	6291.64	1625.54	5389.72	3675.34
60	309.522	290.011	1434.97	706.633	713.202	1227.11	810.928	1157.45	0	469.245	411.254	382.846	1663.19	473.754	1293.74	328.828	1238.28	0	2332.38	1504.82	839.597	604.154	1043.8	1093.93	346.33	1678.32	891.078	1248.91	1550.11	349.673	2026.3	1498.38	673.971	827.123	663.75	984.526	1387.98	811.531	0	0	0	0	0	1649.51	0	321	0	0	2460
61	40.3714	0	0	727.749	0	624.314	0	531	0	0	537	223.834	526	0	0	0	0	0	0	0	0	0	0	0	0	0	0	0	0	0	0	0	0	0	0	0	0	0	0	0	0	0	0	0	0	0	0	0	0
62	1048	1012	53.3184	0	129.215	0	0	0	0	105.588	161.966	200.544	331.216	0	515.936	576.138	0	0	1	0	211.131	231.173	236.383	0	0	530	0	0	0	139.011	0	0	0	43.5407	73.1239	107.902	0	0	0	0	0	0	0	0	0	0	0	0	0
63	0	609.743	503.43	237.591	595.265	841.655	657.271	146.433	728.974	350.332	326.829	0	0	69.1369	0	400.031	505.296	0	0	0	0	352.959	563.747	58.4791	0	0	0	625.519	2038.68	334.692	0	655.647	949.456	281.641	120.526	452.228	502.391	12	0	0	0	0	0	852	0	684.701	1704	0	1008
64	637.017	701.873	292.252	570.379	1719.46	1041.03	2109.06	4445.5	645.247	1264.12	1593.03	2420.39	3849.04	2776.57	1818.63	3996.24	1943.05	1161	5130.85	2351.51	802.465	1737.62	1697.55	956.978	1553.51	3870.91	5272.32	1005.78	0	728.737	718.175	1492.42	1077.17	1051.2	804.009	1208.76	6949.77	5288.32	4996.68	0	1047.56	2942.67	0.5	570	3026.8	1361.47	978.254	961.485	1688.44
65	2102.87	4696.21	3157.77	2255.42	2579.59	3128.77	6125.95	2714.82	4307.47	2305.68	2660.63	3284.09	3465.93	3288.43	2057.56	3809.5	4391.12	9329.77	7676.58	2625.15	2825.82	3799.88	1478.16	3070.2	2471.9	5580.22	399.228	2782.9	1893.44	2314.91	4271.61	942.132	4582.1	2484.43	479.172	95.407	522	1563.3	3837.34	883.561	271	225	512.333	1826.95	1374	1656.03	2811.3	6	2370.55
66	525	507	716.85	660.594	517	520	530	531	1	1141.76	781.662	517.96	1124.59	1278.01	62.7822	970.076	996.878	0	0	0	129.958	617.953	654.309	570.384	540	41.1154	0	1063	0	0	0	0	0	536	17.0745	754.595	522	0	0	0	0	0	0	0	0	0	0	0	0
67	0	0	0	0	517	0	1265.93	0	0	0	0	0	0	0	0	0	0	0	0	0	0	0	0	7.0635	0	0	0	0	0	93.0811	0	103.785	53.6305	130.803	119.567	243.994	249.268	0	0	0	0	0	0	0	0	0	0	0	255
68	322.946	1147.48	1775.53	1967.63	731.792	2218.37	176.18	331.375	862	2475.3	76.984	851.735	937.228	2246.62	1062.72	2935.86	3620.07	0	0	0	1375.77	2870.26	3351.36	3311.44	641.642	1761.49	4389.76	445.744	0	1153.83	909.412	548.607	961.352	642.341	2698.96	1388.4	2970.68	0	0	0	0	0	0	0	0	0	0	0	0
69	0	0	0	0	0	105.859	0	337.309	0	0	109.283	433.822	253.462	0	742.756	197.422	1113.3	388	355	0	1638.74	1346.46	0	242.584	236.131	0	0	0	0	0	0	0	538	0	1157.83	1241.08	440.47	0	0	0	0	0	0	0	0	0	0	0	0
70	1973.54	951.578	2048.28	698.241	1704.61	1238.25	362.962	175.966	968.719	1104.12	391.884	1045.37	268.265	1517	0	0	571.339	774	355	0	1270.03	777.702	364.889	1533.13	1329.24	1205.85	679.204	154.54	0	619.265	0	1316.52	912.019	753.618	763.815	1344.95	964.447	0	0	0	0	0	0	0	0	0	0	0	0
71	177.541	0	149.495	1020	79.3984	385.689	176.136	0	0	0	103.244	220.28	413.972	261.153	267.188	329.547	1230.47	0	0	0	63.2313	0	0	160.011	242.951	0	0	0	0	0	0	0	0	103.713	0	0	0	0	0	0	0	0	0	0	0	0	0	0	0
72	6577.55	5060.93	10365.1	5403.85	6749.22	5130.68	4438.81	4702.62	3830.16	4400.27	4801.78	3442.73	2976.04	3929.4	2691.62	3186.98	2328.67	3581.62	3237.72	2121.99	1821.75	1103.56	3037.56	3828.3	1818.12	3088.25	2644.9	2538.74	1190.97	2174.25	2859.98	3999.91	2718.38	2965.62	2094.73	3974.8	2740.85	538.952	288	19	2540.96	142.5	453.617	924.233	278	0	4896	2249.36	255
73	0	117.988	0	0	0	0	0	0	0	0	35.7725	0	0	71.0282	192.318	573.586	0.5	220.791	104.955	43.6193	33.9316	60.5719	18.8941	28.943	20.9039	47.3223	56.702	48.6242	12.95	27.1113	333.617	237.586	188.698	117.856	18.3174	308.994	522	142.377	0	0	0	6719	257	167.329	278	0	0	891	255
74	0	255.586	348.015	0	46.7009	227.193	503.898	517.793	874.689	0	270.291	154.301	504.227	227.305	684.015	797.325	0	0	0	3835.22	31.2925	417.289	176	206.058	485.964	1095.75	448.732	754.658	0.5	171.525	894.955	173.029	298.978	133.356	320.826	293.007	820.26	864	0.5	824.522	1439.72	0.5	128	142.5	114.802	90.9065	62.2341	149	124
75	112.203	157.496	0	0	0	520	0	0	0	0	0	536	0	0	532	0	0	0	0	0	0	0	0	0	0	0	0	0	0	0	0	0	0	0	0	0	0	0	0	0	0	0	0	0	0	0	0	0	0
76	0	0	731.325	2075.54	1725.02	2426.81	2018.67	2009.35	0	3049.83	1176.45	1612.13	428.996	1329.36	900.322	1191.34	1234.99	0	0	0	1631.32	905.375	966.565	535.776	626.263	1167.21	1983.44	1471.14	828.716	2933.91	2162.71	442.431	1505.92	901.805	829.111	1326.43	863.082	0	1095.49	1095.09	0	0	257	286	0	0	0	0	0
77	1557.28	1888.79	562.833	1826.53	1740.58	609.538	680.562	1313.84	228.284	79.9905	18.9893	171.66	400.532	821.486	0	102.588	234.861	1502.01	623.956	0	0	0	425.667	0	408.929	863.313	718.313	1500.55	584.316	0	752.097	52.8867	283.58	941.374	1014.82	1324.59	223.97	0	0	0	0	0	0	0	0	0	0	0	0
78	0	0	279.276	111.748	0	0	0	115.216	0	430.687	103.527	504.61	126.538	0	120.541	0	0	0	0	0	127.26	97.9097	100.677	261.558	0	0	117.766	0	411	187.896	0	146.631	548.505	105.55	670.455	209.43	311.514	0	0	0	0	0	1016	0	0	0	0	0	0
79	486.503	1161.22	2126.28	1277.94	1420.35	2397.65	964.252	1946.9	2390.7	1402.19	2751.3	1172.6	483.233	497.879	1611.14	1426.99	847.713	0	0	504.965	2077.06	3388.13	571.158	353.169	1558.57	1413.32	1348.04	1215.44	0	0	0	330.461	118.396	82.4924	106.835	0	102.159	0	0	0	0	0	0	0	0	0	0	0	0
80	1112.53	1604.23	1909.75	1203.04	1633.69	1191.65	844.324	746.533	2516.78	1384.48	1315.91	1610.14	1856.83	705.146	1496.3	934.28	838.135	4	1061	1571.8	2242.42	1688.22	901.378	1481.95	2484.87	623.121	2464.43	1558.71	1634.33	653.404	860.51	1255.91	538	932.351	727.499	992.778	1297.29	2.5	143.5	1598.83	2502.53	4	4	1410	554	919.28	2537	1476.5	253
81	0	0	0	0	0	0	0	0	0	0	0	0	0	0	0	0	0	0	0	0	0	0	0	0	0	0	0	0	0	0	0	0	0	86.8341	537	424.92	0	0	0	0	0	0	0	0	0	0	0	0	0
82	3494.87	574.824	2546.55	1711.72	1962.77	720.132	367.345	1389.63	976.822	1488.54	458.452	1952.05	956.432	719.918	2114.82	2468.66	4751.98	2863.5	3123	4082.48	3265.8	5124.14	2112.92	1143.37	1019.66	3173.59	4028.88	5472.35	5083.15	2306.57	4999.16	3938.74	2553.63	1965.5	3330.55	4569.55	3996.56	1822.29	858	404	4360.28	669	2482.19	2735.38	278	0	0	0	1
83	720.009	230.493	106.507	522.169	780.496	1480.31	1302.53	1081.16	967.215	160.571	534.142	691.406	225.91	109.782	757.78	799.175	378.004	0	0	1898.45	515.787	1763.4	705.647	695.299	1314.75	1068.42	2424.83	463.391	686.242	359.774	1147.25	312.092	494.887	1013.39	1565.79	877.23	492	0	0	0	2140.64	1376.77	0	0	163.408	0	0	299	11
84	590.095	683.18	1150.31	281.283	441.283	53.5512	146.927	729.314	0	0	0	0	526	0	0	78.1359	0	0	0	0	0	0	116.84	59.3382	614.054	1394.72	532	63.7539	0	957.723	3329.39	3124.69	1736.14	519.285	383.134	242.714	522	0	0	0	0	0	0	0	0	0	0	0	0
85	1271.19	154.415	933.851	663.54	285.942	690.594	0	692.573	1088.89	0	0	0	0	0	229.377	0	0	0	0	114	0	0	7.58463	741.558	0	531.567	0	532	0	537	1009.09	656.522	538	223.405	0	555.704	0	0	284	0	0	0	0	0	0	0	0	0	0
86	1671.01	500.665	558.674	686.045	1742.6	1209.6	492.199	1082.82	31.8012	0	141.723	1236.32	795.962	52.5705	57.0608	0	834.819	0	0	0	84.6227	0	0	992.273	161.008	398.922	0	410.859	436.609	438.7	0	0	224.307	197.188	40.0492	0	0	0	0	0	0	1	0	0	0	0	0	0	0
87	610.068	1494.4	1430.59	476.787	522.991	273.891	956.28	290.162	432.837	784.101	135.155	666.913	609.426	1125.33	378.943	442.414	123.043	0	15.3126	0	569.07	1828.67	218.662	242.327	591.498	345.842	500.156	0	2172.59	198.678	0	474.474	209.447	219.01	164.83	157.732	648.237	947.267	2037.91	12	271	73	765	0	713.106	0	576	0	144.824
88	1224.01	936.235	887.042	548.53	995.295	1103.45	652.438	1702.6	2603.49	608.607	737.04	765.204	1847.43	4055.01	2477.33	1621.09	1908.68	2546.84	1438.39	453.896	1746.89	712.633	2796.82	2450	980.119	781.065	2648.22	3058.47	3235.2	2873.64	1573.65	1591.92	2500.16	1251.31	2127.33	1289.21	3153.08	4474.08	3195.89	404	966.328	0	257	2705.48	4465.09	641	211.282	899.36	518.303
89	0	0	0	1021	0	0	0	0	0	0	0	0	0	0	0	0	0	0	0	0	0	0	0	0	1078	0	0	0	0	0	0	0	269.136	0	0	0	0	0	0	0	0	0	0	0	0	0	0	0	0
90	807.702	255.305	2076	353.915	0	656.928	351.905	687.851	0	1097.77	843.87	416.087	199.146	0	1099.95	1059.49	683.857	0	1408	2081.43	2278.35	1760.15	1928.28	1648.23	2618.39	1434.17	1819.57	2919.87	1635.22	3804.09	3515.36	2918.45	3833.45	2658.83	3490.03	3341.17	3224.25	443.577	679.119	7	338.942	5756.37	3333.52	1260.07	2246.19	3354.9	577	2057	0
91	38.5951	790.537	191.876	1317.88	752.591	445.809	965.049	2682.1	206.707	747.848	281.338	449.853	678.385	129.858	1265.27	148.534	1169.66	0	0	1725.17	522.475	171.087	434.829	723.897	1075.53	1029.08	215.619	672.187	1060.67	586.329	101.024	371.355	1023.33	633.409	377.32	569.95	440.766	3	0	0	0.5	0	513	0.5	138.5	0.5	6	299	10
92	429.371	185.383	1414.39	3201.82	2181.52	3134.47	2634.52	1462.22	432	978.825	1516.13	431.489	0	0	360.13	0	1649.71	0	0	0	0	0	2	0	0	0	0	0	0	0	0	0	0	0	0	0	0	0	0	0	0	0	14	0	3	2	2	0	3
93	0	0	0	0	0	85.283	101.816	112.534	432	0	0	0	98.6551	4716.27	532	162.099	692.675	552.941	0	351	1133.29	1053.77	875.989	1739.33	1541.98	1481.51	2251.31	1804.75	1281.38	2143.94	2645.52	1589.05	1465.27	1586.37	564.851	1342.21	2881.71	1037	3085	3	74	1112	1677.03	13	934.737	1594	1434	9	8
94	0	0	0	0	0	0	0	0	0	0	0	0	0	0	0	0	0	0	0	0	0	0	0	0	0	0	0	0	0	0	0	0	0	0	0	0	0	0	0	0	0	0	0	0	0	0	0	0	0
95	4594.57	1194.96	1178.31	3193.76	3276.85	3466.05	2292.85	4611.97	2698.67	1442.59	1273.6	1335.63	2719.18	1814.01	1495.94	1253.54	3271.23	1736.5	355	1743	3426.44	3288.78	2893.73	2199	2161.77	2154.01	2592.16	3380.27	7675.72	1402.97	3207.94	2560.7	3731.41	2409.48	1609.93	3562.81	2240.92	830.785	1703	603	650.874	7	20	1059.38	0	0	1760.32	893	3
96	1226.65	731.422	2032.98	4352.99	3585.57	1465.69	634.482	1219.11	229.143	554.347	552.326	1366.47	2032.29	1064.1	314.796	1366.13	0	1193.33	4020.62	3084.51	1592.76	1492.94	841.519	1758.64	530.809	388.732	1345.54	1780.07	678.746	1057.89	1762.71	1299.78	910.733	949.639	535.169	1085.7	1562	1950.78	1143	5	1075	7952	1020	1118.32	1576.78	1622.4	3029.61	1818.7	1012
97	41.6579	841.712	611.499	0	580.358	1981.28	1541.22	253.171	1116.69	1452.21	1366.95	1312.03	1790.22	1983.81	2568.89	1170.31	440.543	2056.33	2774.92	1826.77	885.17	1344.9	1404.17	2606.1	662.614	1609.13	660.364	722.552	981.673	311.102	393.631	236.416	220.352	139.741	270.717	232.994	220.651	1035	0.333333	133.917	1	0	0	286	0	960	384.333	792.835	0
98	42.1016	178.194	1803.22	1479.33	933.125	620.046	2210.54	1343.5	0	259.288	1268.67	129.624	490.587	820.463	1422.16	1173.95	1344.83	594.633	355	0	265.511	209.698	241.349	0	176.579	750.725	636.312	557.829	0	14.4528	374.167	62.8801	122.395	17.7532	62.3483	0	0	0	0	0	0	0	0	387.792	0	0	0	0	0
99	358.079	0	0	0	0	0	0	0	0	12.9434	23.8003	0	0	0	61.2612	35.8892	0	0	872.5	0	282.555	110.215	424.146	440.836	165.637	78.2936	161.329	117.983	0	35.2165	0	37.6257	154.429	0	118.567	251.647	222.377	0	0	0	0	0	2	0	0	0	0	0	0
100	726.724	726.452	117.678	176.357	14.6491	215.141	906.992	165.024	1290	43.009	319.517	569.613	0	325.354	1274.79	373.341	579.416	0	0	0	290.735	887.579	0	67.7239	174.129	824.804	0	132.655	820	0	170.16	77.4633	122.848	233.731	598.117	1210.79	959.76	9	847.041	0	0	0	0	1410	0	0	0	0	0
101	912.74	387.999	915.91	1396.89	2894	286.621	1156.39	698.672	75.5658	498.466	1890.83	999.845	1187.05	454.298	96.493	193.405	678.768	914.788	3822.78	945.296	616.49	1145.08	428.607	314.896	190.273	495.932	734.784	457.151	2623.63	725.841	204.524	824.193	0	832	798.237	2219.35	3.0207	1719.71	2959.36	1916.06	1033.83	2284.51	2893.67	5.86429	5411.13	208.242	2811.93	2	13.3279
102	0	1110.51	611.454	649.366	887.282	519.75	694.861	819.112	0	538	1073	536	90.1769	832.899	0	234.646	0	0	0	0	138.614	0	244.506	1333.7	554.533	331.121	0	50.4455	0	0	195.543	608.594	775.431	951.257	84.3523	609.852	72.3769	0	0	0	13	0	0	5	0	0	0	0	0
103	149.03	0	0	0	0	520	0	0	0	238.73	107.545	0	0	0	548.799	0	1.75	0	1963.72	0	534.98	913.402	600.686	85.6875	145.896	779.525	0	0	0	106.118	0	280.763	0	269.083	49.5175	128.621	0	0	0	0	0	0	0	0	0	0	0	0	0
104	1872.65	2708.13	2465.02	2752.05	2830.13	3867.16	2140.87	1527.24	1711.45	1490.15	2503.86	3984.43	2359.68	2697.83	4034.76	2428.09	1234.51	2631.22	6791.58	1048.77	1482.49	1566.26	902.48	1379.66	689.397	562.477	1996.62	948.74	2345.67	2485.1	438.896	300.24	840.632	854.441	900.461	1111.04	695.315	374.585	2605.95	1477.28	1734.41	5195.68	48.1611	642.385	129.927	256.83	101.705	2722.87	0
105	529.742	0	1124.63	0	0	0	0	0	0	0	0	536	0	0	0	0	0	0	0	1	0	123.6	242.014	183.696	0	155.876	125.178	236.654	1	172.128	63.8114	0	0	38.8543	537	0	0	0	0	0	0	0	0	0	0	0	0	0	0
106	396.532	439	55.0424	56.9903	17.4336	108.965	110.266	45.5454	2	106.567	531.441	767.399	227.021	507	690.856	653.251	523	224.566	2964.6	0	354.59	57.8263	528.469	110.168	540	1245.51	473.61	312.019	346.508	1503.81	1301.77	35.3032	94.0085	1701.35	477.8	641.05	3341.01	347	288	0	271	0	0	286	0	0	0	45.7952	0
107	0	0	0	0	0	6.42313	10.997	3.75253	7.40079	4.19298	393.765	0	18.9818	16.9902	81.055	3.9045	0.948384	0	158.402	30.719	6.09478	178.848	608.044	4.716	516.267	13.4637	32.6406	5.60557	32.3296	4.12132	83.0208	0.958867	4.25986	65.98	50.3924	23.6678	49.211	0	0	0	67.9418	126.95	424.25	0	1082.32	0	0	0	7.66667
108	5346.94	3368.91	1074.36	1718.65	747.25	1189.88	1027.21	1404.39	2776.42	2517.2	1631.1	2949.37	1129.8	1310.51	2479.43	1609.45	2615.27	2015.42	355	4	2042.04	313.856	770.426	527.021	660.607	1155.39	509.433	3079.6	0	1068.01	1212.39	774.181	352.1	1311.17	1626.58	1536.65	198.745	0	0	0	0	0	0	0	0	0	0	0	0
109	3247.76	349.826	609.078	533.46	1322.55	1610.91	1446.26	384.899	427.427	117.352	791.744	3214.07	1471.85	973.047	1681.78	1009.11	2939.8	9822.59	3432.42	818.142	962.084	2700.96	4381.42	2109.1	2510.21	3168.96	2323.46	2371.63	1512.43	2677.12	2333.96	3524.05	2612.36	2913.79	1692.23	1167.66	2961.81	0	288	0	4	0	0	0	0	0	0	0	0
110	476.967	296.508	751.097	1872.92	595.153	696.956	182.945	1919.9	474.462	443.25	1245.12	3415.09	1929.24	1530.3	827.747	2408.02	1179.84	388	5295.78	2899.33	1484.39	770.479	2010.61	1924.09	1522.33	1991.94	1061.14	649.182	1674.64	413.126	257.793	2062.52	1290.05	1074.19	1163.52	621.978	877.673	0	0	0	0	0	0	0	1011.27	0.5	842.009	597	4
111	6287.49	1925.16	966.687	142.845	309.658	0	57.4192	102.016	0	783.788	75.3243	396.568	141.115	0	185.572	660.439	147.537	0	0	0	281.337	0	0	531.318	290.405	344.972	287.745	321.867	0	0	716.209	420.28	458.178	403.113	359.722	874.764	1729.11	0	0	0	0	0	0	0	0	0	0	0	0
112	4152.29	2073.61	2798.04	1632.36	1097.03	1207.92	1275.75	1898.73	2269.29	2727.99	1597.06	1873.47	978.436	2780.39	2709.03	2359.94	3278.47	233.032	3920.36	325.845	1890.98	1744.52	1709.2	685.682	501.199	106.93	1065.74	1092.37	3851.14	800.705	1249.28	1237.49	386.561	1766.56	995.764	462.402	1218.71	1239.91	2927.78	3685.81	4301.6	3601.38	2582.27	1299.06	5149.54	1125.31	7541.74	0	0
113	838.933	548.276	168.171	662.752	1321.04	1376.79	462.046	1367.38	3554.42	1954.42	348.468	1167.11	1250.19	460.909	1930.16	936.837	1260.45	2047.54	36.8126	3971.02	141.02	1848.71	631.784	1242.57	971.617	877.056	1743.61	2290.29	1605.37	2664.33	1106.13	3471.12	3273.85	3052.73	2434	3177.29	4439	2884.27	2985.74	803	3467.96	84.5	7515.04	3	5176.74	5465.28	1251.62	2854.07	2203.48
114	166.168	0	49.7321	10.183	0	0	0	0	0	0	0	0	0	6.96135	0	44.2877	52.4328	0	0	1735	1054	210.018	158.124	128.401	196.694	378.535	2292.18	1244.92	1447.95	573.337	1014.84	229.805	1024.21	0	404.195	81.6635	0	347	0	0	0	0	0	0	0	0	0	0	2695
115	0	0	0	0	0	0	0	0	0	0	0	0	0	0	0	0	0	0	0	0	0	0	0	0	0	0	0	0	0	0	0	0	0	0	0	100.261	0	0	0	0	0	0	0	0	0	0	0	0	0
116	150.097	203.208	0	329.48	61.3309	352.529	790.819	254.735	0	0	537	0	55.2797	86.5456	81.8928	76.8473	523	0	0	0	528	0	532.25	0	540	0	0	0	0	0	0	376.36	446.993	0	209.202	0	193.765	0	0	0	0	0	0	0	0	0	0	0	0
117	0	235.664	1187.3	80.7779	1101.73	55.9949	2112	291.424	0	66.4551	537	536	278.953	0	99.164	133.835	99.7969	0	0	0	280.605	521	63.8606	137.536	128.138	0	0	0	0	537	535	90.1463	145.874	57.7755	83.541	91.6466	112.877	1	0	3	0	0	0	2	0	0	1	0	1
118	0	145.585	0	310.158	133.994	126.593	0	97.137	0	102.588	0	0	0	0	446.325	0	0	0	0	0	0	0	0	297.983	0	178.789	0	0	0	275.011	442.914	9.24174	138.682	0	93.8754	199.698	0	0	0	0.2	0.2	0.2	0.2	0.2	0.2	0.2	0	0.2	0
119	0	0	0	0	0	0	0	0	0	0	0	0	0	0	0	0	0	0	0	0	0	0	0	0	0	0	0	0	0	0	0	0	0	0	0	0	0	0	0	0	0	0	0	0	0	0	0	0	0
120	3804.36	3494.9	499.404	1128.89	530.107	560.548	608.729	7.19971	1093.84	395.5	216.817	474.58	705.432	1621.5	1040.56	1129.29	332.391	0	0	351	523.486	1009.26	802.205	787.73	716.766	814.423	1584.34	887.247	821	1063.02	0	28.4789	1460.8	1180.7	902.174	929.715	1067.91	0	0	0	0	0	0	570	1286.6	1836.18	0	0	255
121	0	0	0	0	0	0	0	0	0	84.2573	73.5119	60.8714	93.1556	0	102.824	0	237.577	0	0	0	193.734	0	0	0	0	0	0	0	0	0	0	0	0	0	0	0	0	0	0	0	0	0	0	0	0	0	0	0	0
122	992.894	545.292	66.3919	511	100.725	618.496	936.641	531	0	1075	922.526	632.461	590.864	266.905	230.21	597.202	1058.84	0	0	0	171.683	521	821.314	710.017	849.644	664.608	1268.17	3191.94	0	762.564	773.728	1209.79	1527.04	1010.01	1167.69	1242.23	902.393	0	0	0	0	0	0	0	0	0	0	0	0
123	277.654	0	522	0	0	0	0	577.687	0	0	0	0	142.4	0	0	0	0	0	0	0	0	245.762	92.139	146.566	238.229	0	0	0	0	0	0	77.6078	80.9876	60.5241	0	0	114.984	0	0	0	0	0	0	0	0	0	0	0	0
124	0	0	0	759.71	860.418	664.409	1212.75	993.336	432	1757.55	881.607	605.108	1213.92	1030.74	1388.15	722.124	6055.38	0	0	0	478.702	43.8455	516.659	4085.18	354.589	4870.29	2541.44	0	0	27.9125	176.856	415.051	374.148	384.556	903.641	771.126	1458.97	3081.97	2168	446.185	807	1961	0	0	2164.47	656.189	289	596	0
125	3106.51	4724.38	1793.74	2928.05	660.015	571.675	477.797	321.908	310.782	0	190.14	42.2536	208.069	0	943.979	532.901	395.95	0	0	0	276.547	968.498	1465.15	1747.5	2110.4	1788.78	1214.9	614.493	0	656.606	1228.58	744.69	361.179	625.74	463.578	93.82	337.019	0	0	0	0	0	0	0	0	0	0	0	0
126	196.935	276.261	194.93	430.343	257.695	730.171	733.921	102.376	0	724.565	148.67	131.865	277.698	0	70.4828	191.702	139.184	4781.83	1425.88	0	0	743.661	394.364	551.868	230.061	46.996	553.75	577.965	0.5	355.544	164.633	458.115	512.638	959.572	436.32	874.87	1263.09	172	0.5	78.3417	1335	669.5	128	142.5	791.319	343.626	1048.67	149	1624
127	746.683	3379.68	2251.34	5591.31	1724.94	710.1	1424.05	717.695	2402.7	1899.63	3041.42	2219.93	4357.47	4396.06	5888.62	3676.95	2362.93	191.5	0	0	2097.44	2092.48	4998	3092.57	3196.34	1666.69	2779.12	3667.76	411	1637.65	2659.77	2086.2	1586.93	1524.28	386.654	1821.47	502.203	1.5	0	404	917.35	12	14	0	0	964.846	27.507	596	0
128	11138.2	11458.3	13319.8	11476.7	10263.2	8635.31	10060.3	11050	13161.6	14972.5	16879.2	7700.98	4102.86	5551.95	8190.42	8086.74	3779.81	7427.53	2426.46	4601.56	7222.06	8093.48	8792.13	3828.92	6551.7	3288.63	5526.36	8238.37	10182.2	7368.45	7048.75	6814.69	8695.51	10404.1	4335.96	8217.53	7266.01	2555.67	2381.35	15	0	75.5	2358.21	2874.92	847.997	5509.03	4683	2052.62	1365.37
129	0	0	0	0	0	0	0	407.653	0	0	0	33.4735	719.396	0.805263	7.41053	168.311	685.276	0	0	351	63.9603	538.363	1216.91	1166.71	1124.6	530	532	1134.4	0	68.7082	535	59.684	110.726	39.4674	37.1147	49.5656	303.583	122.631	0	0	0	0	0	0	0	0	0	0	0
130	2487.64	2333.56	1267.7	1536.6	1545.12	1626.6	2807.83	1753.43	0	845.356	1164.57	788.055	461.733	629.463	420.378	831.884	1682.92	0	0	0	1192.41	0	104.654	670.356	959.567	422.843	148.183	292.95	3932.02	138.152	404.919	0	2220.47	1664.4	2016.29	1414.9	609.301	0	574	0	0	0	0	0	0	0	0	4363.06	0
131	0	0	0	0	0	0	0	0	0	0	0	536	0	0	0	0	0	0	0	0	0	0	0	0	0	0	0	0	0	0	0	0	0	0	0	0	0	0	0	0	0	0	0	0	0	0	0	0	0
132	910.533	1758.14	543.316	318.235	1030.15	1561.59	2042.08	604.054	888.606	1087.66	660.599	1099.36	983.184	303.093	631.325	2352.04	1070.75	412.025	6054.34	1826.26	2709.73	1709.85	348.2	225.384	360.475	293.43	446.716	357.575	649.923	381.906	0	162.274	224.619	465.64	698.568	211.317	2007.8	0	1163.3	961.528	0	0	0	0	0	1502.12	288.309	0	0
133	0	0	0	0	0	0	0	0	0	0	0	0	0	0	0	1068	247.833	0	0	0	0	0	23.6744	0	0	0	0	1384.41	0	982.169	0	0	0	67.9865	57.1508	470.243	931.315	0	0	0	927.324	0	0	0	0	0	0	0	0
134	1868.35	521.598	0	766.684	1155.4	625.577	1361.21	67.0942	862	888.992	1224.82	651.793	1867.61	2519.05	1436.02	1541.26	1621.5	388	0	0	932.307	1315.06	2196.09	100.421	469.354	1651.21	2672.12	1848.88	0	6821.5	1035.73	3278.67	2828.27	1383.48	2308.15	3628.24	2611.2	3620.09	731.26	1175.02	540	0	0	286	566.452	1007.24	576	1314.03	662.656
135	4100.54	4079.32	4342.37	2502.54	1172.5	2029.68	4328.79	1422.66	2859.09	1496.44	4810.7	1512.32	2098	972.687	2022.9	2134	2599.84	1546	1414	3113.6	1660.14	3185.17	2561.19	1955.17	2468.6	3861.55	2882.51	2800.42	3250	2871.1	4747.2	1822.66	2260.41	2120.71	2867.27	2004.41	0	1880.02	2350.1	766.066	3517.72	0	258	11	1106	1098.58	2205.37	299	1457.29
136	800.611	760.042	261.728	1098.22	1614.46	464.993	1570.78	2042.59	442.591	788.571	818.549	1721.04	1165.21	2597.04	686.77	556.594	232.276	406.064	808.723	10.825	140.809	1454.41	623.479	615.261	423.63	860.525	1833.6	2236.45	407.9	252.958	780.834	210.71	1617.82	1063.45	953.725	2864.61	1221.04	0	0	28.906	271	107.5	0	0	0	0	0	0.4	0
137	3422.63	1059.22	444.077	738.049	369.701	509.762	1306.17	205.721	1277.31	283.878	1671.83	1101.85	350.45	566.046	1785.6	1320.61	1859.56	0	1059.5	908.783	1992.08	163.233	530.59	205.883	754.741	864.384	0	0	0	734.753	1933.05	4929.25	1122.15	2867.55	1051.75	1126.67	440.15	166.147	504.343	1007.8	5376.05	3964.78	11.8838	5.86429	554	2421.19	2093.61	2557.58	1685.14
138	652.299	2079.08	2272.52	1348.99	630.778	1082.75	1928.16	2900.07	6092.99	2344.64	664.537	2265	3533.9	2584.98	1995.26	2380.12	4564.88	1969.43	5256.9	8030.89	4651.18	2538.19	3834.83	1633.84	1994.63	2137.07	2916.14	4971.64	4101.94	2242.52	1529.1	2471.1	1262.85	2487.1	1261.43	2050.1	5690.88	6119.59	3403.47	1454.25	195.167	4523.85	7026.27	4252.99	5683.08	5416.11	641.129	5648.22	1871.39
139	1	0	0	0	517	520	530	531	1	538	704.579	1071	664.064	1013	631.914	535	523	388	0	1	528	1	1	535	540	530	652.089	660.101	1	1073	535	2500.56	302.723	1071	1073	534	522	0	0	0	0	0	0	0	0	0	0	0	0
140	130.96	973.443	211.103	760.78	48.9134	752.973	502.659	531.423	286	0	1195.01	662.47	279.135	252.394	600.124	766.421	139.707	193.5	0	0	531.527	403.81	122.484	115.937	308.141	227.625	0	33.2286	0	317.408	226.432	222.489	672.85	561.296	185.491	202.265	0	692	0	0	135	0	0	0	0	0	0	0	0
141	0	0	0	0	0	33.544	43.4704	6.05672	0	389.386	366.609	297.855	551.623	463.011	701.765	0	715.371	0	0	0	514.303	204.078	12.486	467.636	445.141	407.201	446.344	2329.2	1427.46	784.856	1317.63	1468.68	592.139	654.203	232.739	0	931.857	0	0	0.2	0.2	0.2	0.2	0.2	6.75873	0.2	1156.21	1175.9	0
142	0	0	1560	0	79.5586	0	530	33.4186	0	0	0	536	0	0	108.639	0	0	0	0	0	0	414.139	0	175.361	102.793	0	0	149.449	0	172.387	0	0	148.122	0	0	0	0	0	0	0	0	0	0	0	0	0	0	0	0
143	0	0	0	0	0	0	23.6722	16.3584	0	0	0	103.176	0	0	0	0	0	0	0	0	0	0	0	0	0	0	0	0	0	0	0	0	0	0	0	0	0	0	0	0	0	0	0	0	0	0	0	0	0
144	4171.51	3967.05	3953.25	1691.53	5101.89	507.149	664.838	3120.34	5550.32	2001.76	3709.6	1953.69	6040.98	1096.41	1820.67	4690.45	279.916	536.225	0	23.1667	3804.72	2092.23	1538.13	703.902	4261.41	3712.96	2834.52	2781.95	411	4687.81	4141.4	2447.75	3572.88	2072.74	2503.36	3881.2	4064.41	1502.44	0	0	0	0	736.046	2421.77	27.7433	896.885	576	893	984.537
145	456.48	20.8273	172.845	329.571	40.2636	195.706	273.782	158.283	0	319.741	871.883	1639.26	1796.01	1073.06	340.3	303.49	507.223	0	0	0	0	52.4064	55.822	194.385	131.33	1404.32	9.40897	263.605	0	0	0	925.864	309.669	124.379	270.765	166.425	291.708	0	0	0	0	0	0	0	0	0	0	0	0
146	0	0	0	0	0	353.162	759.305	518.332	0	0	68.5891	178.46	107.95	0	240.849	271.521	869.33	0	0	0	0	0	0	345.163	484.497	20.2205	27.4686	44.3319	181.78	224.182	1208.11	502.451	15.6588	163.184	96.4764	245.903	15.3114	33.5518	69.7466	0.25	56.6167	2.25	35.9329	25.15	0.25	23.9056	13.3908	6.48737	540.275
147	1128.47	1144.64	2713.95	2792.71	2905.92	2446.34	1331.2	655.95	0	2318.44	3113.07	2592.97	1574.89	2876.87	3956.4	1412.26	3774.02	3055	1059	0	923.205	815.322	1974.21	1739.12	694.581	1925.96	1583.03	4150.65	3494.05	2979.66	4448.85	4066.6	5213.74	4862.72	2545.33	2188.69	776.286	1982.04	1974	800	0	0	2	1999.52	2	459.858	1144	299	398.986
148	169.592	0	0	251.679	124.59	0	1058	0	0	196.98	174.975	222.101	0	0	0	0	0	0	0	0	622.113	0	0	273.662	0	0	0	0	0	0	0	0	0	0	0	0	0	0	0	0	0	0	0	0	0	0	0	0	0
149	90.4571	0	114.481	168.107	1219.43	308.163	287.423	826.604	1919.94	1029.37	375.421	597.611	458.995	334.42	0	689.355	389.388	4	1059	2	0	1462.65	0	2	540	22.7563	2646	756.107	821	1136.03	1068	549	294.828	536	3	1	0	0	0	0	0	1	0	0	0	0	0	0	0
150	131.501	537.211	0	0	100.454	0	0	121.372	0	0	47.7753	361.162	0	150.225	0	384.583	0	0	0	0	23.1544	0	0	52.2574	0	18.8274	77.0917	0	0	0	546.729	84.8614	0	0	0	0	0	0	0	0	0	0	257	0	453.732	0	223.021	0	0
151	134.153	577.276	291.517	0	160.06	0	0	0	0	0	0	0	0	0	0	0	0	0	0	0	0	0	0	0	0	0	0	0	0	0	0	55.154	0	16.3636	0	0	0	0	0	0	0	0	0	0	0	0	318.302	0	0
152	1328.7	616.441	0	1136.85	1053.56	0	903.246	1590.75	0	851.375	0	886.632	1232.56	0	640.8	353.198	724.63	0	0	0	403.442	2399.47	951.678	1221.67	1438.01	3229.29	2540.05	963.989	2297.3	801.371	361.338	2402.96	3353.01	646.44	801.661	1515.32	891.382	0	3696.53	1428.11	0	0	0	0	0	0	0	0	0
153	94.205	0	82.1915	270.579	646.964	460.014	561.693	285.538	0	0	161.172	231.704	100.389	0	139.269	732.467	1045	0	0	0	0	0	1557	535	1079	0	1063	0	0	0	0	0	0	536	0	0	0	0	0	0	0	0	0	0	0	0	0	0	0
154	1833.15	4600.46	2917.92	1661.87	1258.33	1780.29	2834.97	2702.33	6921.52	2430.99	1979.59	552.325	587.934	1403.57	566.385	271.531	1264.45	767.269	3274.44	438.554	364.235	1078.56	2252.48	45.1642	211.989	966.052	361.266	372.062	1521.59	397.476	348.925	235.843	169.316	203.141	739.474	318.478	401.304	839.746	652.476	0	538.738	448	0	0	46.5667	0	0	0	0
155	0	103.862	273.534	90.553	95.9361	116.376	76.1153	63.4464	0	607.682	751.024	256.392	1356.36	1581.44	1229.85	1511.45	2120.49	511.961	468.419	737	765.679	1268.87	815.328	677.231	802.493	447.735	1449.32	1816.26	2283.12	874.013	1129.42	1113.84	1845.01	1443.22	973.66	1432.03	2353.19	927.977	8	0.833333	1125.2	34.5	729.767	2089.31	2.5	1271.62	526.328	731.133	354.711
156	2189.34	0	0	0	16.1738	50.1064	0	69.6581	24.2262	39.5431	8.36444	77.569	444.421	1295.25	1058.67	1014.08	0	0	3489	0	766.115	1431.46	180.509	617.661	540	597.5	1062	751.677	411	1028.53	535	549	538	328.582	71.7731	0	0	0	0	0	0	0	0	0	0	0	0	0	0
157	887.664	1167.8	1042	277.334	0	232	340.487	138.038	432	393.838	259.579	241.949	44.744	678.004	0	103.15	748.178	0	0	0	0	0	35.256	0	66.6329	0	48.9563	712.903	0	482.001	180.535	94.4185	245.572	66.1906	0	139.419	262.457	0	0	0	0	0	0	0	0	0	0	0	0
158	1854.19	1694.53	1458.26	1504.3	2134.43	1285.1	1890.81	1485.12	1419.08	1275.3	1062.89	2011.76	1303.16	676.914	1569.8	1563.37	698.293	1160	1825.9	1727.53	2719.58	2188.21	1860.84	4027.34	2055.61	2393.74	955.246	1174.69	0	902.141	2630.56	2459.43	1026.32	1394.1	1409.82	1378.21	1410.34	0	0	0	1072	0	0	570	0	2511.82	0	0	2914.93
159	4611.33	4528.16	993.934	1021	517	636.23	585.297	757.463	0	0	124.673	305.063	1998.32	752.405	268.573	813.919	353.359	0	0	17.3681	765.084	0	26.9975	535	561.123	300.116	645.897	2393.34	1599.23	203.479	268.264	496.19	489.17	1611.51	0	331.839	158.39	1035	0	0	1865	0	306.838	286	872.361	304.698	0	0	0
160	0	507	67.9014	0	0	0	0	0	0	0	0	0	0	0	152.307	0	523	0	0	0	528	0	0	535	0	530	0	0	0	0	0	0	0	0	0	534	0	0	0	0	0	0	0	0	0	0	289	0	0
161	994.469	1610.97	1794.08	648.326	1553.31	2303.8	2367.25	523.627	1007.57	380.106	2287.11	1936.03	1093.57	1875.45	1458.81	1681.2	1510.01	0	1059	0	2833.02	4786.01	1229.07	2591.24	1817.17	3437.36	1028.02	1389.33	1062.66	1087.31	2197.23	2305.42	1519.84	352.707	1204.97	451.556	1649.41	0	0	0	2477.62	0	257	286	0	1999	5	597	1304.64
162	1267.25	923.16	2326.86	2910.56	3005.5	2388.37	986.951	1246.06	91.7073	791.883	1783.21	1356.71	1173.71	4276.81	377.472	1383.81	2970.96	1460.84	2335.89	824.309	2583.87	1270.32	2961.14	1437.76	1487.4	5465.61	1926.1	2539.92	4071.03	2473.18	2662.5	2136.58	4116.07	3314.63	2128.34	3106.04	1311.84	2629.92	4703.24	2763.41	2350.46	4774.83	506.428	5209.93	1647.52	2093.16	2390.75	2931.66	1310.1
163	0	0	0	0	213.321	744.642	553.18	858.931	1683.43	736.267	1869.13	969.565	2326.38	1901.1	1687.24	1871.42	2475.25	311.333	935.44	4745.8	827.178	1464.89	830.209	303.124	385.222	1274.99	2539.42	1758.39	0	2661.46	3662.46	2429.22	2703.29	3439.29	3608.55	2229.91	5433.15	1376	2499.44	788.216	0	0	257	0	0	1265.52	0	0	0
164	0	0	0	0	0	0	0	0	0	0	83.0142	0	138.63	0	184.151	0	0	0	0	0	0	0	0	512.329	461.126	0	0	202.825	0	79.298	657.431	0	0	0	0	0	0	0	0	0	0	0	0	0	0	0	0	0	0
165	130.96	65.2373	1076.42	1271.18	853.434	696.606	1342.45	607.623	2140	640.084	1425.42	985.206	2589.9	2018.6	2833.16	4987.1	2685.56	3141.66	11.1571	444.342	2152.02	3751.45	2693.41	644.78	795.218	2731.8	3631.75	3867.85	5400.07	1368.21	3826.11	3413.83	5655.68	2928.36	2197.92	1902.66	2620.05	347	0	0	1072	0	257	0	0	0	1	299	0
166	373.532	240.842	659.953	1184.19	187.258	222.912	212.562	551.368	0	538	817.582	824.962	758.071	3012	546.293	337.105	594.134	1047.3	355	0	66.7478	687.261	1232.62	737.907	332.137	1042.85	2076.56	1955.62	511.432	1678.66	1290.73	1321.72	893.413	1028.38	844.407	739.76	131.065	0	0	0	0	0	0	0	0	0	0	0	1
167	785.327	0	52.517	0	0	58.2352	74.966	0	0	223.924	114.184	401.044	788.814	0	150.645	210.786	237.576	0	0	0	197.318	262.116	62.1159	111.522	380.842	471.831	409.728	532	0	1329.76	2009.72	167.357	84.8649	543.633	899.199	387.084	1195.98	483.282	288	0	4	0	0	0	0	1698.26	1429	3189	0
168	422.053	221.591	638.378	366.423	0	51.9843	279.839	82.1433	0	0	194.642	141.235	148.896	0	78.3723	1111.67	363.612	0	0	0	165.85	1318.96	611.334	1859.37	973.452	1700.04	1662.08	1311.59	150.614	1940.11	2666.45	1278.89	899.48	630.329	815.468	1150.98	1151.34	0	0	0	0	0	0	0	0	0	0	0	0
169	2068.86	3221.72	1565.89	417.796	717.14	1988.73	771.085	0	0	992.751	458.098	457.822	762.764	429.13	171.905	435.055	353.8	208.667	0.5	0	367.72	0	139.711	140.28	341.371	693.301	454.022	374.387	0	836.695	0	0	631.315	1601	1448.16	569.772	1073.75	0	0	0	0	225	0	0	0	0	0	0	0
170	1012.42	1402.23	592.9	894.196	1199.66	1866.57	951.128	753.115	3107.12	723.241	504.234	1049.65	817.701	388.715	805.563	637.903	427.943	2182.63	1888.74	588.383	1405.18	1385.21	1307.61	2159.01	1899.95	1086.63	1870.2	2643.25	2481.1	3630.19	4584.68	2392.56	1865.95	3054.86	2503.45	2750.82	1395.55	2069.04	2899.45	837.816	7146.46	6714.98	525.005	5223.66	3702.25	5563	1240.7	5688.87	7137.96
171	977.561	3113.02	2072.2	4071.28	2619.37	3482.89	2874.73	3217.3	2014.06	2482.81	3757.88	3582.93	1740.82	1106.96	1633.87	3444.24	3753.85	112.62	304.095	4733.13	2215.35	2192.41	2546.36	3580.3	2129.6	1486.39	2669.7	2117.5	1512.76	1422.36	88.1954	2813.29	1723.34	1045.67	1721.57	1465.08	1702.02	2320.98	1824.36	605	541	0	513	286	634.685	3	178.416	667.569	759
172	0	0	0	0	0	0	0	0	0	0	0	0	0	0	0	0	0	0	0	0	0	0	0	0	0	0	0	0	0	0	535	0	0	0	0	0	0	0	0	0	0	0	0	0	0	0	0	0	0
173	609.85	593.697	522	0	730.083	520	577.934	190.173	432	320.261	419.246	770.967	594.401	751.998	332.247	998.427	1337.91	1924	2785	399.043	1924.1	741.681	407.503	1125.16	1527.51	1694.39	1071.76	2274.22	411	2192.91	1991.28	2175.76	559.526	1592.47	1802.71	2313.44	1040.47	0	0	0	0	0	7	0	24	1604.2	0	0	0
174	1836.12	2805.7	4943.83	1637.71	3825.93	2836.73	5191.61	2209.96	1429.82	2225.3	2310.57	1161.12	4891.24	4482.25	3498.07	3178.37	10388.2	2260.08	5247.29	6547.01	1825.53	4612.91	2774.32	6303.34	1917.22	1929	4677.61	4311.72	4056.89	925.674	4228.87	3607.98	2019.15	1965.12	3093.82	4427.6	3801.62	4682.85	329.402	1420.8	7948.89	9113.08	2308.5	344.503	5536.88	6696.94	1461.93	2204.83	72.0708
175	0	0	522	62.2973	0	0	530	120.243	0	0	537	0	0	0	0	0	0	0	0	0	639.855	159.583	1400.99	475.787	86.3815	346.248	328.121	832.629	0	363.02	317.403	0	220.708	303.974	0	0	0	0	0	0	0	0	0	0	0	0	0	0	0
176	525	301.188	522	178.836	51.6372	323.884	435.76	199.483	797.098	327.05	1209.61	2405.63	1691.24	556.036	1794.42	1920.18	1072.27	3420	0	0	943.213	151.888	343.776	973.134	497.374	667.526	608.976	1232.87	0	928.487	1919.61	1124.02	1651.79	2308.95	553.885	439.671	609.1	205.215	3853.86	2686.84	0	0	0	0	0	0	0	0	753.51
177	0	0	728.72	77.1193	79.0946	0	0	1038.69	0	0	1689.99	128.364	156.016	0	583.546	0	0	0	0	0	906.804	267.64	304.185	926.069	76.5299	0	393.318	1341.85	0	1336.07	0	0	153.003	372.508	125.629	829.84	673.964	0	0	0	1	0	0	0	0	0	0	0	0
178	2344	2174.17	1011.14	2044.7	901.738	1349.02	1332.93	484.653	405.845	569.391	738.76	2377.36	1466.97	1915.65	1157.69	1000.46	477.328	502.447	0	188.547	1702.44	1354.87	2453.11	593.509	1417.23	926.603	2609.98	612.729	204	2693.06	462.499	1969.41	651.297	1956.72	2776.58	1809.92	2550.76	259.415	142.5	800	540	888	257	286	820.319	160	3319.51	299	2
179	3294.12	3642.49	1566.73	1703.44	2857.51	2868.04	3825.01	3450.72	516.989	1312.3	1261.82	1694.98	1630.77	1266.42	1074.34	622.796	1555.48	0.5	353.5	0.5	3447.1	2828.85	2607.68	1882.21	1725.86	2418.7	1756.29	1148.77	2035.5	1602.35	1135.21	1958.68	3247.05	2281.63	1964.25	1691.79	2604.02	0.5	1702.33	12.5	27	2	1100.61	1618.98	710.94	1193.96	3614.5	1292.3	3210.92
180	487.73	1013	97.293	69.1207	0	0	610.909	2499.91	4	2823.78	805.73	1177.02	784.396	2016	2525.62	1580.47	639.647	1924	1411	0	565.382	0	993.25	993.764	245.373	144.49	848.787	0	0	0	0	0	0	237.272	266.279	288.989	867.315	0	0	0	0	0	0	0	0	0	0	0	0
181	2649.77	3898.3	2411.69	4388.97	1752.76	1350.31	2433.85	4006.05	1939.09	5710.53	798.013	3084.79	2590.94	3880.28	3214.6	4762.44	3716.06	0	355	0	3215.78	5335.71	3747.46	5700.45	4822.09	1113.47	1951.54	1612.81	1250.91	3043.39	1140.69	905.954	2831.32	2344.75	1960.92	2785.44	4415.43	789.779	2512.49	57	0	888	800.927	1341.35	554	1201.19	289	1415.8	509
182	448.591	361.845	194.456	772.003	807.998	683.11	733.515	0	215.5	618.078	669.909	0	0	0	0	1428.11	1433.04	0	0	439.772	0	2207.65	0	1228.43	1134.27	2434.3	817.751	2276.93	2240.14	728.42	1019.15	723.372	1627.06	2082.61	1229.58	463.687	1731.85	0	2260	0	0	0	0	0	1	560.715	0	0	43
183	0	1013	1	511	0	0	530	1630.36	899.291	2362.5	1080.58	1962	932.417	0	647.678	1215.51	1670.43	0	0	0	745.97	1059.86	1068.71	249.024	1591.3	1283.62	948.101	2118.87	0	764.978	734.03	1344.76	1318.21	586.622	572.077	1754.23	771.44	0	0	0	0	0	0	0	0	0	0	0	0
184	217.994	780.175	531.293	466.622	471.004	362.942	1136.83	750.528	3210.67	1076.84	392.86	717.777	543.177	922.075	866.341	1260.27	1534.12	521.436	3068.14	3848.51	1036.09	1225	829.291	711.179	1982.91	1386.68	573.422	545.9	988.852	1379.06	1345.31	613.147	719.07	1996.59	2058.23	1289.43	3421.91	7866.89	8042.1	3211.7	2878.22	5800.05	2520.34	9070.33	4201.38	8752.44	5938.94	7948.29	1315.6
185	1166.84	589.509	441.03	692.814	377.644	1475.99	1437.23	976.111	1679.6	915.299	1116.96	1273.92	854.717	1235.07	886.483	770.681	988.718	2303	0	0	2210.61	470.294	576.557	777.927	1422.73	660.93	856.031	2258.3	0	681.978	1116.66	940.184	878.624	308.82	222.299	130.377	813.408	0	0	0	0	3605.14	0	570	0	1727.96	0	1747.23	759
186	0	0	361.115	126.101	431.12	0	267.384	46.2682	0	65.3046	251.324	217.095	126.584	456.589	212.745	0	1462.51	0	0	0	394.814	0	231.097	1563.42	157.075	1782.09	113.017	1062	1	633.142	576.425	657.803	210.702	155.27	0	337.451	393.481	0	0	0	0	0	0	0	0	0	0	0	0
187	843.458	2005.08	1149.07	1177.01	1364.47	755.288	1153.84	2157.71	975.58	1126.76	733.782	947.516	967.84	154.91	207.92	340.153	224.763	337.533	803.902	351	1667.02	422.837	341.945	245.624	0	0	0	0	3425.68	92.0235	145.496	215.754	253.156	164.506	243.594	335.892	813.816	3527.73	0	0	0	0	0	0	0	0	0	0	0
188	0	856.65	376.556	669.686	500.464	461.578	1685.18	156.105	430.365	0	58.6127	126.351	17.8289	584.126	75.3159	240.433	142.21	0	0	0	0	479.752	234.729	715.91	1188	846.897	0	539.285	0	178.244	0	0	0	153.697	152.024	430.033	297.588	0	0	0	0	0	0	0	0	0	0	0	0
189	2614.22	1676.52	997.678	263.34	669.446	223.788	2067.64	1676.29	0	817.996	438.649	426.771	230.939	122.255	39.4161	243.811	772.755	0	0	0	1055	129.838	1240.58	698.47	540	594.209	571.116	532	411	187.106	60.1304	142.403	538	13.7379	747.847	951.454	798.292	1	0	0	0	0	0	0	0	0	0	0	0
190	2711.13	1447.62	1893.32	1072.48	1080.94	0	887.581	141.523	0	1188.79	465.726	984.42	51.853	154.955	80.7765	133.134	412.411	1102.18	0	1185.46	560.76	449.196	192.542	475.151	229.371	126.917	229.601	0	0	284.128	353.681	848.36	394.785	742.527	124.379	491.649	683.949	0	0	0	0	0	736.046	0	867.62	321	289	299	255
191	24.0635	21.6354	597.226	99.0913	147.153	336.088	664.156	592.477	432.5	98.0035	553.998	341.598	526	507	221.006	36.9358	480.196	0	529.896	837.064	354.13	0.242857	11.2948	14.0422	4.93621	638.952	71.0943	4.31537	175.512	747.278	791.906	27.749	1475.88	983.146	244.321	950.815	32.3534	1053.14	391.119	321.767	236.683	518.867	208.2	424.5	308.964	2867.29	0.5	421.887	41.7333
192	166.611	338.957	898.243	232.589	334.738	515.437	779.494	635.367	1461.47	1118.75	2013.22	1777.57	2616.02	3007.69	1089.02	1192.23	4716.95	296.512	851.333	1316.44	2135.6	1364.45	1520.3	1304.4	582.024	1271.92	916.735	1572.85	686.242	324.86	664.577	567.081	544.228	626.599	884.252	826.721	1294.6	105.469	1974	447.362	3212.64	1320	378.364	2949.04	2474.89	69.8476	1849.43	735	2
193	722.663	711.2	552.566	781.477	705.247	609.195	656.479	616.077	862	645.325	1327.4	1612.31	1111.67	981.943	2250.07	25.2337	705.575	388	0	10	965.207	794.16	1514.26	670.092	356.795	405.104	126.362	443.661	1063.77	343.436	224.288	86.922	221.212	0	136.102	147.624	522	0	0	0	0	0	0	0	0	0	0	0	0
194	0	0	0	0	0	0	0	212.897	0	0	305.439	0	0	0	0	319.723	889.038	0	0	0	0	1355.18	0	0	0	613.574	0	0	0	354.914	0	0	0	0	0	0	613.925	0	0	0	0	0	0	0	0	0	0	0	0
195	1112.4	431.097	503.628	1633.51	725.128	1798.32	679.588	747.888	0	1560.11	1688.8	272.669	145.15	1309.12	2234.62	1401.83	471.571	0	0	0	406.761	0	0	0	87.5242	322.797	185.632	1345.08	0	873.501	1114.65	976.126	127.359	837.944	1364.69	890.464	535.172	0	574	0	0	0	0	0.5	828	0	6	0	0
196	98.8335	0	408.693	619.284	587.366	975.56	889.798	493.086	432	0	208.976	461.746	526	0	0	254.349	442.159	3	709	0	0	933.694	0	0	0	262.129	0	776.497	0	105.815	0	0	347.399	1070	3	0	2579.57	1035	0	0	0	0	20	0	0	0	0	0	0
197	2476.62	4081.25	5013.99	6953.41	2343.99	2219.47	4861.85	2764.63	2278.2	4389.57	4334.81	4426.44	2362.56	5767.74	7372.31	6040.14	5513.19	3048	708	835.444	1844.03	2240.49	3389.28	1738.65	5972.36	4817.47	2863.56	5307.78	2936.15	2746.22	2868.36	3428.6	3454.49	3529.51	2048.11	4475.69	6766.54	1212.38	801.934	941.673	3139.17	3965.48	4492.39	4043.29	278	2487.41	1425	2257.84	255
198	1112.06	484.098	554.861	379.152	660.055	147.045	818.936	635.096	2	680.939	1683.12	3429.7	1568.4	2374.7	4120.29	2757.61	1982.76	67.1972	3051.69	98.8781	780.542	1776.28	3212.9	924.227	546.626	1657.76	677.871	539.811	1587.57	1678.53	2006.82	271.907	642.992	1104.27	1258.22	727.142	3641.56	0	0	0	0	0	0	0	0	0	0	0	0
199	1790	1185.98	640.637	583.099	627.42	814.926	323.339	324.809	970.164	640.172	1387.43	1236.48	2761.19	2929.07	1525.86	2007	3255.04	656.712	1442.34	2059.04	1503.84	1005.71	1802.66	1480.4	275.18	863.711	1232.37	2036.69	118.693	953.347	517.536	1481.36	624.118	461.008	375.339	32.7631	572.035	0	0	0	0	133.5	0	0	0	0	0	0	0
200	2833.32	3059.1	4228.68	2721.08	4420.49	1916.91	2233.88	3708.28	1290	2546.17	2534.22	2033.6	1367.82	898.578	2959.84	2569.38	1921.01	0	1408	1035.07	3475.76	1161.57	1059.73	5950.46	3877.15	974.949	838.484	2076.94	2441	1811.65	5079.99	653.808	1078.64	1310.34	1521	1428.56	929.911	0	0	0	0	0	0	0	27.7433	2200.32	0	3129.42	1515.58
201	3872.81	4127.37	1848.28	2915.96	3633.35	695.103	2868.04	3081.31	1716	3114.27	2714.35	3278.25	3142.21	4292.24	3592.04	2484.92	3470.09	2360.11	617.756	1560.63	3025.26	4050.08	1571	4221.03	3408.37	5030.11	4846.39	3771.01	2954.8	3698.25	5048.37	2006.38	2669.05	1547.97	1316.99	2897.77	1985.66	1	0	0	0	0	0	0	0	0	0	299	43.3333
202	0	0	109.81	29.2837	10.5939	0	0	0	0	0	70.4039	0	0	0	0	0	0	367.333	0	0.333333	0	0	15.1953	0	159.472	52.573	0	529.894	0	103.236	172.344	80.673	63.2939	58.969	0	170.872	0	0	0	0	0	0	0	0	576.468	0	0	0	0
203	4622.12	2111.18	1662.28	2177.63	677.701	1105.25	2323.39	1184.86	1779.85	623.538	891.257	1215.46	549.757	830.085	830.751	887.186	234.382	3333.58	1812.28	388.433	592.654	1622.82	1533.27	579.859	688	1672.72	2798.6	1292.2	1590.43	2371.27	397.378	1441.78	2312.58	2474.56	1071.79	992.12	945.361	1691.88	2666.49	203	0	0	0	0	0	0	0	0	0
204	2850.46	1726.25	2171.28	1683.66	1437.13	709.261	1234.59	1490.66	2519.66	2499.48	4349.56	3573.54	1428.17	3059.06	2298.98	3131.42	2717.58	3233.75	2760.25	1269.52	1962.1	825.666	221.027	65.8614	194.191	287.555	462.059	801.067	0	921.945	1124.28	1142.21	714.795	417.121	647.551	1348.57	818.538	2387	0	1126.55	0	0	3277.69	0	3960	3203.03	0	1517.3	3090.16
205	95.8822	552.091	35.1143	1576.1	658.753	309.621	145.735	186.326	0	574.55	623.61	823.829	354.162	1013	1768.69	1069	1676.91	388	355	0	2100	1237.02	1854.34	332.213	713.081	272.142	171.125	796.792	1227	1417.1	229.184	1927.53	424.861	961.269	2140.65	2829.14	287.329	1715	0	0	6	5	0	0	9	1540.49	2268	2619	0
206	2456.88	921.995	565.905	432.037	1081.54	395.519	1978.52	834.071	1372.78	916.725	335.022	1059.2	870.969	1176.2	1285.79	450.706	802.77	378.539	1059	1447.8	1460.96	598.121	762.533	1139.59	634.138	849.196	2627.92	2169.98	411	1859.77	1032.79	651.341	483.694	678.287	2776.07	2333.87	1825.18	1615.41	0	0	0	0	0	0	0	0	0	1184	255
207	2128.56	257.16	1679.7	1145.72	275.96	387.229	1390.67	1229.26	676.737	786.615	797.055	821.327	283.584	0	396.135	428.771	0	0	0	0	0	249.029	188.877	1348.97	317.865	53.5522	110.071	422.613	0	309.123	146.418	549	594.701	81.7908	354.84	864.209	742.18	0	0	0	0	0	1228.21	0	0	0	0	0	1776.34
208	350.397	0	143.838	513.086	597.29	572.147	0	0	0	133.862	162.835	90.3647	0	336.791	59.3769	1430.79	1318.57	0	0	0	203.178	0	0	0	0	0	0	0	0	158.647	0	118.672	76.8194	550.337	244.581	287.333	531.592	394.831	0	0	0	0	0	0	0	0	0	0	0
209	0	1596.53	423.727	4734.19	2393.37	1140.91	1199.96	1790.41	815.962	2605.03	1703.73	2078.46	1918.96	2493.86	1686.45	3131.49	2379.93	2680	355	1270.89	1489.04	1235.23	1131.76	913.82	372.491	0	79.3648	577.818	0	496.882	0	536.089	73.3555	795.643	875.268	854.354	1009.26	0	0	0	0	0	0	0	0	0	0	0	0
210	0	0	0	0	0	0	0	0	322.982	212.584	263.52	196.784	101.083	0	346.007	0	205.979	0	0	0	0	136.602	987.912	0	1018.26	121.042	354.464	320.713	0	261.87	1068.63	1508.75	172.829	163.605	93.881	253.961	1100.74	0	0	0	0	0	0	0	0	0	0	0	0
211	417.419	1344.13	952.286	1072.78	1313.23	2367.34	1393.14	600.659	771.588	1093.87	514.793	321.42	510.205	109.755	1812.43	834.996	535.101	3142.19	36.8126	289.244	1949.69	816.734	5256.14	2825.67	4115.83	1726.3	2161.84	2833.81	2883.46	2632.19	2433.34	1325.28	788.91	3337.64	893.241	270.663	1143.72	355.887	0	0	0	0	0	0	0	0	0	374.477	0
212	525	1012	308.821	0	0	0	0	0	0	108.722	0	324.137	32.2509	1012	458.171	356.312	224.061	0	708	700	1054	1040	1038	1063.17	459.369	706.215	1212.82	1132.03	0	119.518	93.3644	423.953	94.6862	75.2645	503.553	403.022	1263.65	347	0	0	618.317	225	0	0	0	0	0	0	77.303
213	761.967	79.5774	1563	1021	1185.09	0	1375.44	1061	7	1075	1364.26	259.455	717.325	1013	532	1197.59	1045	774	0	1049	1083.04	521	520	136.225	730.497	555.47	667.796	484.464	821	544.472	28.8011	46.7125	264.302	217.132	18.5183	221.448	997.555	0	0	4	0	0	577.618	0	0	160	3	0	0
214	3511.58	2012.2	1502.72	1726.28	2039.56	1202.38	1506.85	1197.2	1075.46	2013.05	1004.47	979.43	701.197	152.918	1046.57	1120.69	1527.61	0	0	0	588.981	1240.17	2231.3	2118.65	1792.53	1336.97	2437.7	1331.98	0	818.059	2237.31	676.221	825.71	906.997	276.178	3702.94	504.865	6	288	0	0	671	32	0	0	0	861	0	0
215	586.944	1227.04	0	572.438	239.895	389.146	0	358.794	2493.28	1066.25	1186.61	512.108	1062.53	339.666	1106.05	66.5499	634.857	13.8167	3423.7	0	1054.86	0	0	0	1055.43	413.094	771.398	0	3562.71	924.147	708.464	1679.54	364.117	240.143	1133.8	1594.79	124.587	3198.63	5502.46	0	670.086	2769	5427	1206.09	0	0	1834.48	6482.92	1024.99
216	0	540.217	256.845	1058.83	860.658	149.641	259.583	72.558	0	138.123	78.2377	109.882	20.1734	1036.84	209.309	83.9012	126.175	388	0	0	1314	568.7	945.712	554.071	449.052	103.305	0	124.054	0	0	341.713	98.9588	0	0	0	0	553.756	0	0	0	0	0	0	0	0	0	0	0	0
217	795.417	293.123	637.921	596.481	10.3856	278.697	227.761	0	0	0	441.278	451.561	0	0	0	0	312.72	0	0	0	0	0	0	377.699	215.967	92.8761	221.291	0	0	263.128	625.049	62.8183	376.455	90.5834	62.2002	88.0205	153.138	0	0	1253.55	2371.29	434.635	0	0	0	0	0	0	0
218	2572.61	568.001	818.004	2231.73	1784.03	1146.33	1177.07	1276.56	286	1844.52	1676.01	597.66	1943.4	868.53	1375.36	671.65	1187.02	0	0	0	0	727.41	1729.9	912.665	989.065	14.4824	1004.07	1544.45	3904.19	688.769	1087.45	1351.1	1038.1	1057.57	286.185	1415.82	1453.59	1376	2	0	135	669	0	570	0	2	2	1184	0
219	593.611	1519.49	2498.05	254.207	2280.55	2825.6	3083.84	1244.4	333.808	1135.24	1490.56	1182.54	2667.41	1208.98	326.102	2042.49	2242.3	323.783	0.5	2174.73	1075.57	1142.52	1151.48	1765.01	1592.26	1028.1	2108.98	3574.88	0	1392.37	2073.09	2334.02	1896.37	823.475	2101.77	2287.18	3266.97	166.147	528.091	54.0775	1656.06	36.2052	1228.83	1682.04	1201.88	1103.74	1150.95	2203.97	1314.8
220	1313.45	2110.87	1349.73	3374.97	1053.85	831.045	2179.08	422.934	300.381	2889.65	3719.84	3499.73	1905.17	655.747	1172.7	630.532	494.815	397.798	137.324	1183.78	2132.18	1845.72	0	178.445	97.2103	3592.64	357.95	279.151	915.215	2399.65	2358.76	5331.05	1606.06	2592.53	4666.89	1050.24	245.916	692	5119.76	404	540	3	1281.56	286	1.5	2729.44	4299.41	228.781	12
221	2557.52	4666.74	7806.6	5766.02	7919.98	5413.15	6740.94	9033.48	18154	15122.7	13087	7866.28	8815.21	16944.5	6313.2	11589.2	12010.9	3128.24	3136.65	12462.7	7904.4	2590.89	2394.36	638.325	1485.19	2409.43	806.401	4463.07	0	176.342	190.761	0	0	0	0	0	0	0	0	0	0	0	0	0	2749.62	0	289	0	0
222	551.01	663.805	251.464	678.441	137.999	188.685	176.317	166.231	1104.3	219.45	258.62	157.707	398.409	341.771	520.919	1240.14	808.7	2298	1219	1574.43	84.5755	1746.99	1238.51	391.902	71.9749	733.616	826.31	811.37	1465.06	1	93.6041	745.498	767.878	486.766	1151.91	1788.66	291.259	1043.33	0.333333	0.333333	1072.67	357	2270.2	1921.6	307.921	287.575	38.7889	149	2
223	421.78	127.413	2298.85	843.426	2870.98	1596.49	0	0	492.657	1100.39	531.726	1255.51	1435.73	658.888	1292.62	715.938	0	0	0	351	1649.11	670.304	126.89	732.182	1687.6	1307.74	1390.66	1030.43	0	167.45	0	0	195.537	0	0	302.382	262.665	0	0	0	0	0	0	0	0	0	0	0	0
224	1502.21	1559.19	825.138	309.518	60.9545	249.834	1196.1	0	432	294.718	86.497	329.843	987.107	2091.8	122.505	1249.28	841.794	0	709	0	668.259	1270.88	853.953	1039.12	557.227	680.034	1700.91	537.751	3815.88	1491.79	1377.03	4005.82	2998.97	2328.77	3093.45	2136.62	1825.35	1	288	0	0	0	257	286	5484.94	13030.6	6878.5	6452.08	0
225	1157.89	1833.85	2185.48	1196.04	2275.36	2099.71	2807.41	1078.58	1441.78	1267.44	1512.47	853.569	764.336	858.824	672.448	1116.97	647.545	3184.34	1912.63	1103.87	2816.78	5059.89	5582.43	1124.47	5808.74	1501.16	1953.06	3079.54	4761.98	1681.38	5205.57	1926.82	386.662	2896.57	2880.41	1888.03	2301.79	347	0	0	807	225	0	4359.42	553	1275	5	4	2209.66
226	2311.91	4728.37	2706.92	4556.86	1555.86	1914	2137.32	769.476	612.208	305.604	218.72	454.85	1573.01	776.418	591.664	1063.4	202.318	0	0	0	83.3168	101.638	256.96	662.724	0	91.3696	96.223	0	0	495.525	981.911	508.062	370.073	351.167	984.89	276.829	110.975	0	0	203	0	0	0	286	0	1537.18	0	0	0
227	930.883	1007.41	0	69.3083	0	46.0685	720.337	62.1544	0	0	722.273	396.25	0	0	647.554	102.588	0	0	0	0	0	759.147	0	0	333.818	0	0	0	0	0	0	65.5801	19.3733	98.5498	0	66.6734	268.064	0	0	3	0	0	0	0	0	0	289	0	0
228	0	0	0	0	0	0	0	0	0	0	0	0	0	0	11.027	0	0	0	0	0	0	0	0	0	0	0	95.1941	0	0	0	69.7757	0	188.385	109.159	162.077	0	0	0	0	0	0	0	0	0	0	0	0	0	0
229	106.491	0	0	0	34.7952	256.229	646.644	1024.08	1292	0	616.258	0	0	4007	343.929	75.4706	409.426	718.046	0	351	234.085	749.063	204.937	837.95	886.361	730.823	1082.04	654.549	199.699	1362.7	296.962	153.658	147.432	562.193	795.18	384.391	641.673	0	0	0	0	0	0	0	0	0	0	0	0
230	0	0	0	0	0	0	0	0	432	0	0	0	0	0	0	325.978	0	0	0	0	0	0	0	0	132.184	122.13	209.064	352.608	849.587	54.3744	96.6633	414.812	77.4628	536	116.23	118.679	0	0	0	0	0	0	0	0	0	0	0	0	0
231	1000.66	21.6354	1190.06	59.6261	147.153	207.991	89.401	61.4774	7.90079	182.718	43.5902	148.598	599.581	63.9055	14.0569	226.723	91.7835	193	285.815	4675.75	107.337	195.422	13.6455	9.32623	77.495	17.4558	66.4055	79.7293	0	40.746	117.333	0	3.01602	0	49.4415	149.167	638.662	83.827	0.666667	0	0	0	726.55	0	56.3161	0	0	22.1565	0
232	110.123	94.6202	557.04	492.043	783.615	583.323	444.665	236.788	0	538	1293.46	1566.65	824.161	492.243	889.101	1702.43	1311.92	0	0	351	1925.18	2210.46	1498.52	606.844	1585.99	1296.68	2583.67	2970.62	3953.97	2819.52	3136.25	3260.84	3316.14	833.662	1882	4858.07	2749.87	14	1408.6	1	0	225	10	571	3	1085.54	1429	1	1754
233	460.947	314.339	975.475	2515.05	1122.46	701.256	1180.45	1232.2	1317.59	1649.27	1087.97	1780.34	1104.95	1851.21	919.915	1669.31	1835.49	548.089	1732.59	0	3360.77	2273	2020.84	1377.84	656.81	805.107	2053.77	1436.22	737.117	618.755	932.276	353.664	831.454	483.447	814.171	531.352	1105.59	2726.08	0	1	271	0	4	6	278	0	289	0	0
234	67.85	91.8839	154.317	405.173	210.859	484.574	161.368	157.316	0	59.1808	42.1998	104.434	196.511	0	208.71	453.194	0	147.759	1491.22	0	894.409	193.493	0	91.1494	0	0	185.472	0	156.451	157.329	0	151.885	165.447	0	0	0	0	0	0	0	0	0	0	0	0	0	0	0	0
235	0	0	0	0	0	0	0	116.652	432	0	120.206	0	0	0	0	60.0874	0	0	0	0	114.699	0	0	0	65.5373	607.155	203.025	532	0	1072	535	214.087	143.776	0	0	0	563.975	0	0	0	0	0	0	0	0	0	0	299	0
236	205.745	232.372	91.8845	142.618	103.346	0	154.861	111.452	0	0	319.376	68.0395	0	0	0	0	0	0	0	0	0	0	0	0	0	0	0	0	0	0	0	0	0	0	0	0	0	0	0	0	0	0	0	0	0	0	0	0	0
237	320.305	89.4635	0	0	0	0	335.116	91.1176	377.328	559.28	680.728	1117.76	1173.03	271.189	930.335	898.612	1293.85	820.824	933.633	5356.32	2144.95	2526.19	3215.01	2215.9	739.392	1151.7	1836.85	1921.02	410.037	943.462	1889.8	2559.87	3548.28	3952.4	742.332	2188.83	964.899	479.511	1356.74	1867.27	5835.83	573.826	765.5	1746.91	1623.88	685.001	1375.99	56.5	54
238	3017	1909.52	1383.93	0	82.6991	385.671	0	973.513	0	861.218	763.012	269.829	347.806	306.375	378.377	560.892	0	0	0	0	401.543	2393.16	2772.14	428.872	849.39	0	1619.55	2195.69	0	619.059	1195.51	3750.57	1893.94	2858.16	3068.48	1484.68	1679.95	0	0	0	0	0	257	286	745.525	321	0	0	2695
239	0	104.986	289.721	666.595	756.929	1046.37	1493.18	1424.77	2137.87	373.948	0	622.274	1338.09	365.03	1127.25	1543.72	1049.48	1160	355	2331.44	341.408	1922.08	451.941	314.42	239.708	589.262	668.357	730.922	0	18.6724	157.993	289.871	97.4016	887.528	745.114	0	0	0	0	0	0	0	0	0	0	0	0	0	0
240	69.4519	0	0	0	0	0	0	0	0	0	0	0	0	0	0	80.5848	0	0	0	0	0	0	0	0	167.478	0	0	148.032	0	0	164.811	880.379	0	414.899	16.9137	49.2169	0	0	0	0	0	0	0	0	437.545	0	0	0	0
241	725.625	507	522	551.309	843.088	549.812	278.747	0	0	0	0	0	112.518	168.036	0	411.373	0	0	0	0	0	0	15.8982	176.688	0	0	9.02009	692.819	0	0	0	303.147	0	40.0572	0	52.5628	0	0	0	0	0	0	0	0	0	0	0	0	0
242	295.996	116.729	956.207	1527	59.8745	609.809	108.141	84.6938	0	119.06	238.34	669.364	2027.59	997.634	772.42	473.778	0	0	0	0	1589.49	0	0	0	1801.36	1382.55	1062	0	0	301.813	1599	1641	932.061	1602	0	0	0	0	0	0	0	0	8	1	0	0	0	0	0
243	0	0	0	0	0	0	0	0	0	0	0	0	0	0	0	0	0	0	0	0	0	0	0	0	0	0	0	0	0	0	0	0	0	0	0	0	0	0	0	0	0	0	0	0	0	0	0	0	0
244	1271.61	2460.44	721.147	786.851	392.214	657.497	1011.39	1061.82	1264.72	818.38	199.525	782.693	1493.13	769.282	1006.78	952.546	1193.33	1877.62	3282.48	2838.27	3135.7	2915.91	590.712	1186.16	1216.2	1356.31	450.504	2350.76	2254.48	814.854	1181.21	1438.64	716.029	1615.52	1359.29	1864.99	1843.95	10767	6588.12	1588.98	2129.17	6467.33	9387.92	4206.25	6757.91	6146.4	767.569	5090	1248.48
245	0	98.0946	865.38	118.383	192.478	110.197	1216.44	772.654	0	543.595	216.726	1340.66	188.906	456.899	918.036	474.915	537.713	568.5	840.833	103.627	136.337	1268.79	605.045	174.052	98.1571	49.4859	49.0907	308.103	551.039	742.261	877.029	965.422	809.863	205.692	413.324	17.7636	2.22822	0	0	1058.67	0	0	0	0	0	0	0	0	0
246	0	234.018	0	73.7804	416.533	284.084	2570.75	1887.36	3044.28	2203.67	2080.57	2856.48	1762.52	1179.79	2218.67	708.45	2579.74	3164.99	818.27	1114.84	1566.88	860.052	1088.78	1233.89	1762.15	358.875	580.504	898.097	6550.8	1777.79	1366.48	3177.23	1665.77	1759.19	1184.76	756.653	3878.65	1521.57	3445.88	1363.3	327.617	227.25	292.933	1991.37	822.551	344.906	477.517	321.705	275.691
247	960.808	0	115.27	240.709	432.753	185.103	289.199	310.614	102.882	46.6196	1211.86	477.022	22.5768	505.433	472.491	250.485	952.979	0	0	0	789.956	521	392.591	1071.48	735.013	1756.7	2596.03	2190.89	0	1021.54	2429.08	1165.76	1132.96	1321.91	1242.29	1473.22	651.888	0	0	0	0	0	0	0	0	0	0	0	0
248	969.327	1100.57	539.962	1020	523.177	600.818	467.136	407.434	1138.95	288.25	424.497	935.179	452.456	838.695	691.707	323.27	722.511	774	0	700	325.531	1224.96	573.902	2128	1078	1584	1062	1062	1024	663.781	1279.86	477.726	378.545	505.963	326.215	827.555	1380.69	479.487	716.5	404	0	448	0	0	0	160	0	0	0
249	0	0	0	0	56.4429	124.165	0	0	0	0	505.105	623.272	0	894.577	0	0	0	0	0	0	0	592.956	389.464	0	98.3105	0	0	0	0	0	0	494.978	0	0	145.779	293.331	0	0	0	0	0	0	0	0	0	0	0	0	0
250	1986.75	4633.46	3297.12	2227.65	1960.61	2051.26	3848.34	3574.39	530.767	1761.63	2353.86	1474.16	2513.51	2309.28	4297.49	5208.06	2252.16	0	525.97	543.063	3340.41	2337.39	2004.2	4455.35	1651.92	3172.26	1590.03	0	0	1204.77	1651.67	957.706	2879.29	1305.09	3052.38	1258.57	4002.11	347	2808.04	203	0	0	0	0	0	0	781.528	0	0
251	0	0	0	2541	517	0	0	531	0	1074	0	2288.05	152.774	0	0	124.223	1307.68	0	0	0	0	0	0	298.077	2137.81	0	426.062	186.847	0	0	0	29.6061	34.4596	149.529	0	0	0	692	0	0	0	0	0	0	0	0	0	0	0
252	112.898	776.938	1470.45	567.545	1472.99	40.1356	2703.15	575.163	0	447.233	1607	1370.81	120.439	12.4922	778.17	639.884	761.135	0	0	0	846.126	2161.94	412.692	1440.3	796.846	1027.55	1207.35	455.338	1317.77	2196.67	1183.1	644.561	757.871	286.595	797.91	535.082	822.455	0	0	4	1	0	1	2	0	0	0	0	0
253	0	0	0	0	0	0	0	0	0	0	0	0	0	0	0	302.852	0	0	0	0	0	0	0	0	0	0	0	0	0	0	281.281	549	538	483.397	1072	1	522	347	0	1	1	1	0	0	0	0	0	0	0
254	0	507	0	0	0	0	0	0	0	0	0	0	0	0	0	0	0	0	0	0	0	2347.68	158.739	635.459	80.3833	236.749	182.204	245.319	411	850.555	80.6209	53.829	153.403	576.275	155.982	712.964	702.29	0	0	0	0	0	0	0	0	0	0	0	0
255	974.732	85.8611	576.81	193.74	1022.72	1711.54	2739.47	2531.92	3664.98	1507.68	2828.17	2073.41	1196.34	1101.57	1327.96	854.591	1286.47	861.853	5251.69	5078.02	2225.05	4209.55	3506.71	4963.98	5087.87	4677.14	3010.41	4826.92	367.575	5987.3	5224.22	2827.43	3628.65	1894.55	835.491	1944.44	518.552	1194.09	1363.39	2874.08	69	112	1278.93	81.9284	134.5	149.686	23.7222	1637.26	415.421
256	209.682	671.763	403.235	303.935	119.724	1552.92	1461.62	2219.51	2933.24	1309.8	1479.87	1781.35	1201.45	265.049	702.341	1328.26	76.3817	0	0	2233.22	450.921	6577.07	2163.89	1521.33	920.646	659.512	651.696	889.112	1394.99	849.176	867.153	955.646	1179.13	496.679	1216.83	712.287	0	0	0	0	0	0	0	0	0	0	1303.69	0	0
257	374.525	280.92	1169.81	143.556	1342.57	610.802	948.749	1148.12	0	598.333	0	267.391	526	507	339.404	535	30.1158	388	0	0	522.984	249.445	169.191	674.279	918.493	462.784	210.923	885.15	411	0	938.074	1810.71	761.751	773.571	332.201	109.759	250.673	347	1	0	1	30	1	0	7	321	0	0	1
258	145.392	180.081	275.915	618.248	616.754	692.857	854.273	253.556	1719	177.571	354.108	4122.24	0	1090.82	2007.36	997.323	1398.22	773.734	1759	0	1703.05	2392.04	345.638	223.286	768.156	646.915	1565.2	463.031	1665.03	361.842	406.48	197.249	799.167	181.99	135.593	214.431	79.2059	1432.07	12	0	540	4	0	0	745.049	0	0	891	1508
259	0	1012	0	0	0	1	0	0	0	538	0	1602	0	0	0	535	636.799	0	0	0	0	0	0	0	0	0	0	562.959	0	75.9069	0	0	0	0	0	0	0	0	0	0	0	0	0	0	0	0	0	0	0
260	1328.3	1085.78	610.081	1215.8	974.13	376.955	1168.98	491.739	0	0	41.3753	171.375	90.4008	960.709	110.726	601.215	388.098	0	0	0	0	135.86	160.894	332.361	585.598	93.6372	155.945	467.887	0	262.18	1233.17	145.076	102.73	100.266	176.746	122.313	74.1032	0	0	0	0	0	0	0	0	0	0	0	0
261	146.585	1432.45	953.486	1517.75	1725.18	23.4503	405.79	924.09	0	1163.37	612.862	1142.29	922.684	736.523	204.623	855.424	843.825	0	0	0	642.758	521	312.692	144.728	268.801	487.152	852.624	920.449	0	734.535	305.229	2805.79	1282.24	1095.53	604.407	1664.95	2535	0	0	0	0	0	0	0	0	0	0	0	0
262	606.351	416.686	932.204	571.124	754.281	780.907	0	588.547	0	0	93.1917	85.5799	800.86	0	485.084	0	0	0	0	0	279.699	145.82	0	239.631	933.298	112.291	661.915	1507.98	820	864.242	669.51	527.266	211.03	42.0461	485.557	926.433	1276.01	4123.68	898.744	270.576	1072	3420	1254.3	0	0	1896	243.569	0	0
263	411.515	367.006	1085.48	631.918	968.144	506.638	410.855	424.265	0	30.5472	34.4293	1134.79	68.5016	65.0988	107.61	405.106	850.805	274.215	12.1078	730.742	515.99	142.228	1053.98	417.956	51.6831	942.504	1267.02	108.654	2.51515	1175.45	460.425	303.75	1331.31	692.638	188.383	746.702	1520.51	162.296	40.7055	1	10.0833	3.83333	385.784	90.7507	21.4551	42.4274	162.333	74.8274	113.033
264	221.765	194.852	553.372	602.379	348.842	1375.25	0	138.843	5058.43	1594.68	1850.34	624.13	1332.83	1620.04	1682.02	0	945.29	1252.47	0	0	457.66	55.866	0	79.4837	881.974	658.604	392.893	11.3742	820	69.0837	203.02	719.662	428.511	426.757	297.529	49.4832	109.473	347	284.667	12	18	0	0	0	0	0	0	0	255
265	1689.83	2975.24	3497.38	3315.64	1733.69	1323.92	2685.66	3886.93	432	2049.54	3746.04	3109.83	3907.58	3486.76	4194.93	2970.87	3622.08	388	0	499.631	3175.95	3316.28	3650.4	2736.56	2332.55	1660.31	1253.32	1819.29	2441.99	2058.09	1416.68	2353.52	1833.12	1628.71	908.279	809.931	681.71	0	0	0	0	0	0	0	0	0	0	4572.96	1
266	566.41	1815.75	694.17	2550.71	1708.47	2406.43	2282.62	2628.12	1951.11	1523.51	603.443	1916.36	1567.54	899.051	2143.47	349.416	909.416	0	0	0	1.4253	18.0294	46.3638	595.556	418.837	303.465	666.885	1373.5	0	228.579	1006.34	275.462	183.691	128.12	137.514	248.749	798.239	775.241	0	0	0	0	123.5	0	0	0	0	0	0
267	1677.89	658.921	1932.71	917.625	680.545	583.857	729.974	146.883	279.726	602.055	944.98	1372.16	1837.15	1654.62	1124.68	1611.27	3335.03	1924	1408	351	1632	2311.8	1633.03	480.133	2038.49	1124.6	1535.82	829.921	4433.59	2066.11	1087.15	1809.94	1058.57	616.411	889.715	1290.91	3475.11	1431.69	3307.07	0	540	0	0	2440.52	811.517	0	0	0	493.227
268	56.0971	103.003	272.034	230.673	246.056	507.249	73.2292	603.353	0	139.626	339.099	539.921	909.166	878.47	1159.55	1077.11	147.074	0	39.3	159.156	639.601	743.161	352.864	905.249	1280.73	1007.1	356.167	1411.74	1997.3	808.79	343.496	1385.45	692.634	500.239	720.326	1510.7	1661.91	1050.5	5	12.3333	2313.88	85	110.4	307.486	2.5	1208.47	5551.51	3038.83	3472.81
269	673.524	466.005	145.925	956.501	1524.54	828.809	2006.43	1291.2	0	1505.24	949.964	1522.11	1162.51	405.516	1028.88	1619.25	157.41	0	0	0	720.48	477.344	921.389	509.517	1243.45	1710.27	1395.85	280.824	0	1309.77	799.931	2604.33	1394.27	821.97	1761.56	422.611	1136.32	0	0	0	0	0	0	0	0	0	289	299	255
270	108.91	0	888.251	361.606	850.063	245.188	162.744	0	0	120.956	764.518	786.276	2323.18	2302.66	1571.71	843.324	578.649	303.868	6981.04	0	1177.12	27.1545	684.843	52.2574	225.999	1124	43.038	375.137	0	758.383	0	41.7164	1300.08	417.63	326.536	77.7526	69.4409	0	0	0	0	0	0	0	0	0	0	0	0
271	7756.44	1937.38	3406.9	2700.26	3073.96	2467.14	919.088	3740.61	1098.29	4253.99	2047.05	1655.84	1465.64	451.526	833.467	1193.8	649.667	2766.63	412.519	349	2855.89	2530.96	2560.6	3133.05	938.952	1553.27	683.281	1414.64	2696.39	2644.64	1649.13	1177.6	528.401	1143.69	1533.22	2312.98	3335.46	2541.56	19	9.66667	1335	199.5	2303.96	4056.99	4	1383.05	645.329	1187	3937.72
272	11.2344	38.3191	19.7144	81.1913	0	0	243.72	82.9628	13.4383	127.714	62.9473	680.559	422.02	554.304	813.294	720.127	420.053	0	0	0	180.802	189.751	247.023	223.575	2510.43	521.56	293.845	1627.19	1632.59	1139.38	497.853	52.7754	260.706	1063.92	413.533	195.664	617.744	0	0	0	0	225	0	0	0	0	0	0	0
273	689.393	697.121	211.176	768.587	363.297	1037.5	419.427	642.709	0	274.388	0	187.624	140.119	0	232.909	192.541	0	0	0	0	271.498	378.477	466.697	1129.5	663.258	505.967	978.018	1285.78	0	461.514	865.772	312.197	76.8798	207.986	309.463	477.019	164.589	0	0	0	0	0	0	0	0	0	0	0	0
274	0	0	1298.39	957.346	2499.89	1914.54	2139.82	1624.74	353	1813.36	2202.19	1207.13	1971.34	507	1142.9	1945.43	1002.9	388	355	0	1522.61	1647.37	362.513	2723.39	562.902	3907.38	2037.75	3417.83	1227	2032.28	924.269	2032.02	145.947	1565.38	1060.95	1381.73	2240.14	1	0	1	271	225	1016	0	794.909	4848.06	289	2642	255
275	654.224	719.487	928.115	1130.22	677.405	571.328	517.924	744.404	74.3857	876.764	559.745	2297.3	845.042	1357.75	663.587	992.975	743.771	794.286	0	539.522	1081.52	1478.11	641.236	1198.5	1236.49	1362.73	295.781	1782.83	2732.38	843.005	487.543	2246.7	2199.68	1718.16	1045.41	2052.57	1069.6	397.821	0	0	1263.5	93.5	461.2	1323.97	0	0	5149	783.884	0
276	1016.46	1898.71	1581.62	1505.54	1220.96	721.499	2000.32	4432.39	3644.46	947.919	2631.85	1666.24	2732.23	2699.12	3022.2	2988.15	1171.34	454.575	4884.33	1035.07	282.649	568.51	1146.36	854.024	218.309	1010.24	76.2125	0	0	0	0	222.28	447.925	373.692	1181.05	571.447	967.951	2397.5	0	0	28	0	958.483	1815.42	1715.5	621.081	1981	1428.38	1044.61
277	72.0644	0	0	74.8959	0	0	59.2049	0	0	148.474	871.099	115.698	123.896	335.01	898.117	383.479	0	0	0	0	0	655.499	0	170.075	955.84	677.64	0	145.841	0	0	0	78.7058	173.253	1493.66	75.4077	319.907	76.3017	0	0	0	0	0	0	0	0	0	0	0	0
278	466.317	0	837.356	1141.87	517	1323.13	1297.51	927.088	1354.91	139.425	826.506	260.434	678.022	416.838	658.564	242.102	159.819	775	709	626.618	250.867	298.664	256.437	193.344	468.885	136.867	216.366	401.111	522.324	912.288	595.008	1340.09	185.122	939.897	175.868	831.459	244.029	989.948	0	1886.19	807	0	257	2750.78	1425.45	618.085	136.371	299	7
279	0	0	0	0	0	0	0	0	0	0	0	0	0	0	0	0	0	0	0	0	0	0	0	0	747.865	0	0	0	0	0	0	0	0	0	0	0	0	0	0	0	0	0	0	0	0	0	0	0	0
280	0	0	93.3079	79.7712	1160.6	2983.3	1648.11	3904.4	1112.55	2695.67	2390.56	1493.77	1063.91	0	748.129	1862.26	1678.23	0	0	701	638.212	4603.67	1448.66	1685.09	1170.81	1719.78	1324.76	1141.96	0	1366.7	2272.31	3308.15	1973.29	784.29	895.759	2346.78	1161.36	347	0	0	0	0	0	0	0	0	0	0	0
281	1440.87	1178.5	1036.55	742.706	556.263	132.474	627.184	204.299	0	137.604	56.057	313.199	33.5214	208.37	664.7	62.2833	183.336	0	0	0	0	1085.33	346.368	194.237	2220.29	1424.64	703.007	2740.39	0	563.233	395.319	1406.19	1159.68	500.189	521.413	102.595	136.415	0	0	1	0	0	0	0	0	0	0	0	255
282	2563.52	1319.69	981.236	1247.52	1267.9	2816.8	1853.44	1760.03	1336.02	1037.82	990.049	884.387	702.32	1803.8	1315.3	4037.11	1320.42	2746.27	355	2050.67	543.717	1818.09	2090	988.756	231.311	1265.57	1002.93	2260.04	2422.07	1185.56	1807.96	2567.25	1264.98	1179.19	1186.33	2079.99	1632.6	0	1420	3	0	0	765	0.5	0	0	0	891	24
283	0	0	0	27.635	140.147	106.985	62.186	94.1941	0	108.583	6.50939	37.7044	344.651	179.732	55.9634	127.147	293.435	0	0	0	469.987	275.372	679.29	288.15	1937.63	1312.55	785.525	1391.48	0	541.399	1233.95	871.064	892.338	652.332	772.798	1110.44	907.612	80.0943	574	329.098	2	0	0	0	0	0	576	0	946.205
284	67.1338	76.9333	244.142	596.582	35.0884	258.567	76.1558	257.32	827.732	152.096	238.413	593.117	346.695	614.177	579.932	150.474	1533.42	678.604	2148.43	1312.96	1183.32	1292.78	1672.68	204.838	1546.27	906.07	936.499	420.692	0	24.4101	1328.59	1244.44	2321.64	1781.41	1347.52	1261.8	2683.44	6057.85	1809.31	0	2806.72	888	4	15	278	273.728	2557.96	1189	255
285	75.4978	0	1560	0	0	1195.88	235.537	94.1875	0	0	0	0	47.1711	1013.15	967.962	450.314	207.104	0	0	0	528	0	0	0	0	0	0	1	0	0	0	0	0	0	0	0	0	0	0	0	0	0	0	0	0	0	0	0	0
286	727.273	651.196	489.145	581.678	956.608	2542.84	1944.77	2740.31	2296.99	2578.68	1572.28	5551.78	1357.37	1780.53	1378.28	695.631	2553.36	349.962	1059	1640.39	3370.19	1513.87	497.112	2396.97	2302.99	1690	1451.24	1985.66	2035	1237.7	3160.17	1005.69	1500.02	1396.23	1187.82	1069.3	2302.87	3287.6	1703	1583.5	807	1105	559.38	2972.2	1091.3	1578.88	3502.26	2698.19	0
287	0	0	317.279	175.839	517	239.972	199.298	631.486	0	0	0	0	0	0	0	0	0	0	0	0	0	0	0	0	0	0	0	0	0	0	10.8891	0	0	0	0	0	0	0	0	0	0	0	0	0	0	0	0	0	0
288	0	0	2076	511	530.358	0	0	82.1964	0	538	537	0	0	0	104.897	535	0	0	0	0	0	101.126	1239.95	1948.62	1445.06	1616.41	2182.48	880.497	1644.69	1497.4	1702.99	846.222	224.677	1047.9	1202.75	2337.04	1191.94	0	14	0	271	0	0	5	0	0	0	0	0
289	0	855.167	402.828	217.075	314.088	290.709	326.015	343.941	801.819	37.5524	220.958	534.926	615.969	989.346	559.073	1148.02	842.465	768.167	1988.49	4366.5	2505.87	1177	863.594	741.274	1316.65	2265.98	737.491	1537.76	0	1332.22	1537.47	608.535	1344	0	174.274	728.359	286.893	910.145	288	0	0	0	0	0	0	0	0	0	0
290	240.104	486.622	141.421	224.627	142.92	0	266.168	0	0	0	0	0	0	0	0	0	0	0	0	0	0	0.1	0.868544	4.716	4.23796	8.32367	1053.16	817.1	19.6786	953.93	1428.83	4.75154	232.5	858.348	720.248	1990.21	402.798	96.5766	391.119	41.5024	0.333333	8.66667	50.9	1.5	0.333333	1	0.5	0.333333	1.16667
291	513.014	1873.69	2269.3	1854.31	1713.89	2894.1	1991.15	2799.58	1735.58	0	862.31	0	588.662	834.903	1051.35	1492.76	682.282	0	0	0	485.703	0	734.888	749.655	0	1409.41	1179.07	857.715	4209.34	1264.07	1504.44	1698.06	1922.54	497.809	531.715	819.915	605.235	0	574	1078.31	587.074	8.2	0	0	0	0	0	0	0
292	569.357	1594.84	0	0	0	227.683	0	122.451	0	0	0	0	0	0	0	0	0	0	0	0	0	0	0	0	0	0	0	0	0	0	0	0	0	0	0	0	0	0	0	0	0	0	0	0	0	0	0	0	0
293	0	257.854	0	0	0	0	0	114.835	912.134	117.512	0	106.424	0	0	180.023	0	0	0	0	0	0	0	0	0	0	0	0	0	0	0	0	152.202	59.3442	0	0	0	0	0	0	0	0	0	0	0	0	0	0	0	0
294	909.752	1342.58	1867.99	537.474	976.872	518.779	1385.82	1259.1	3674.85	1808.43	797.573	1223.12	1625.93	1377.81	970.657	1573.87	1163.3	26.3167	412.519	349	103.6	1692.23	659.515	916.853	97.7835	540.941	310.334	269.606	218.953	55.0539	269.201	336.071	843.636	190.525	111.531	249.074	149.361	303.067	27	1.66667	807	4	153.419	2159.21	4	145.624	576	0	78.9667
295	1284.18	896.499	381.321	716.873	517	120.868	1585.08	1371.64	624.931	1229.16	1259.95	899.934	1442.86	917.32	735.298	1440.31	523.948	397.678	482.405	528.053	1249.64	1429.76	1158.82	901.54	428.296	362.104	714.475	1188.75	1392.33	1075.02	1358.54	1140.42	881.756	971.327	1201.34	1295.69	2211.81	2414.03	679.785	2038.98	2080.16	351.95	257.6	2800	2803.32	996.528	864	1106.61	30.6667
296	739.012	1142.24	1330.48	709.599	901.855	1011.86	313.767	658.349	0	901.396	278.275	68.6009	493.606	1530.29	1450.36	968.969	1563.39	2857.14	355	701	1065.49	670.389	807.769	1008.21	2427.7	1665.33	2133.57	3027.57	2850	453.639	2619.7	3992.03	3662.85	2092.14	2682.28	1226.77	1841.26	3786.35	753.506	1233.05	7574.79	225	257	1	830	5424.28	642.2	597	1013
297	0	0	0	0	0	0	0	36.6418	0	0	0	0	0	65.0818	0	0	113.713	0	0	0	84.786	0	82.3452	650.996	580.853	451.866	142.569	108.901	0	210.623	178.062	783.589	60.8398	164.083	141.784	657.081	0	0	6	0	0	0	0	852	0	0	0	0	0
298	561.796	0	0	2	0	0	0	1631.5	5	1074	1072	1602	1422.05	1012	1592	1026.35	1044	774	708	0	1226.64	1246.04	641.157	1029.25	1301.56	787.112	789.164	791.078	0	1515.97	786.747	1096	1155.42	289.789	1652.14	0	1377.27	692	0	0	0	0	0	0	0	0	0	0	0
299	1544.56	0	317.136	730.689	310.595	39.6729	44.217	25.4426	1	20.7822	537	536	29.0919	507	740.691	30.7429	110.537	388	355	1	380.991	912.754	0	535	540	530	0	532	0	1114.64	287.856	549	768.231	536	537	534	522	0	0	0	271	0	0	7300.78	278	321	289	299	255
300	1144.23	1904.97	92.0185	698.288	370.153	662.567	250.177	592.744	0	337.019	45.2504	973.252	0	0	1544.58	2054.12	930.267	255.476	36.5446	362.54	1224.25	2226.45	1243.71	536.327	2071.8	943.696	853.945	532	411	1199.96	2270.35	1760.72	1047.48	2603	1374.9	2003.14	3938.46	109.881	43.5944	35.8599	744.812	45.6667	0.5	0	621.46	147.922	29.15	0.5	10
301	384.095	195.275	377.232	183.512	221.734	821.332	156.03	0	0	944.651	500.482	781.647	155.831	2244.83	307.198	118.353	1201.35	0	0	0	1304.51	1475.13	1128.43	1494.58	196.712	496.182	1588.73	1514.85	986.24	930.452	905.177	1785.21	1132.28	159.527	1438.06	1637.96	2318.85	264.653	0	1736.28	1487.78	15	0	0	0	128.346	0	0	0
302	892.3	2225.02	8569.2	4222.02	2792.96	10016.2	1257.78	5042.54	7103.17	3591.16	4233.56	4434.71	4882.04	6251.75	5855.67	3166.6	4517.19	5746.18	5924.31	4755.51	2803.68	3959.94	3858.19	3374.24	4823	1647.84	2434.35	3159.13	9468.26	3319.27	1397.44	1781.67	3729.63	2047.77	1583.82	751.286	997.258	83.827	0.666667	0	7.25	33.3333	423.65	0	1082.32	983.515	0	46.0358	28.4
[truncated: 3 more columns]
