# Supplementary material for: Network analysis of the NetHealth data: exploring co-evolution of individuals’ social network positions and physical activities
Source: Appl Netw Sci. 2018 Nov 2;3(1):45. doi: 10.1007/s41109-018-0103-2 (PMC6223883; doi:10.1007/s41109-018-0103-2)
Supplement: Supplementary file 2 — Data. (ZIP 375 kb) [file 41109_2018_103_MOESM2_ESM.zip › Additional file 2/Closeness_centrality.csv]

id	week 1	week 2	week 3	week 4	week 5	week 6	week 7	week 8	week 9	week 10	week 11	week 12	week 13	week 14	week 15	week 16	week 17	week 18	week 19	week 20	week 21	week 22	week 23	week 24	week 25	week 26	week 27	week 28	week 29	week 30	week 31	week 32	week 33	week 34	week 35	week 36	week 37	week 38	week 39	week 40	week 41	week 42	week 43	week 44	week 45	week 46	week 47	week 48	week 49
1	0.000452	0.000442	0.000456	0.000472	0.000382	0.000495	0.000497	0.000489	0.00051	0.000481	0.000413	0.000442	0.000493	0.000357	0.000464	0.000452	0.000409	0.00039	0	0.000366	0.000398	0.000415	0.000412	0.00045	0.000436	0.000459	0.000411	0.000361	0.000276	0.000393	0.000423	0.000432	0.000439	0.000391	0.00048	0.000413	0.000367	0.090909	0.00043	1	0.000303	0.000538	5e-04	0.000506	0.000575	0.000524	0.000578	0.000512	0.000629
2	0.000468	0.000262	0.000501	0.00044	0	0.000375	0.00039	0.000439	0.000357	0.00032	0.000428	0.000383	0.000429	0	0.000433	0.00042	0.000355	0	0	0	0.000338	0.000389	1	0.000301	0.000415	0.000404	1	1	1	0.000441	0.00035	0.000423	0.000385	0.000418	0	0.000443	0.000347	0.000358	0	0.111111	1	1	0	0	0	0	0.166667	0.166667	0.166667
3	0.000413	0.00042	0.000424	0.000465	0.000434	0.000441	0.000457	0.000446	0.25	0.000364	0.000404	0.000395	0.000421	0	0	0.000385	0.000294	0.000284	0.000324	0.000422	0.000399	0	0.00037	0.000401	0.00043	0.000456	0.000414	0.000371	0	0	0.000418	0.000459	0.000436	0.000453	0.00049	0.00041	0.000336	0.000358	0.5	0.000723	0.000452	0.043478	0.5	0.5	0.5	0.333333	0	0.000455	0.000565
4	0.000436	0.000428	0.000421	0.000448	0.000397	0.000433	0.000408	0.000353	0.000261	0.000489	0.000426	0.000469	0.00048	0.000457	0.000446	0.000434	0.000344	0	0.000316	0	0.000322	0.000439	0.000411	0.000408	0.000442	0.000404	0.000397	0.000384	0	0.000402	0.000389	0.000429	0.000406	0.000404	0.000471	0.000372	0.000388	0	0.000367	0.333333	0.1	0	0.000484	0.000338	0.333333	0.000357	0.000382	0.000405	0.034483
5	0.000377	0.000404	0.000419	0.000399	0.000358	0.000436	0.000383	0.000395	0.000374	4e-04	0.000453	0.000444	0.000418	0.000379	0	0.000398	0.000369	1	0	0	0.000364	0.00038	0.000321	0.000352	0.000368	0.000359	0.000366	0.000356	0	0	0	0.000366	0.000384	0.000384	0.000348	0.000405	0.000359	1	1	0.090909	0	0	0	0	0.058824	0.000265	0	0	0
6	0.000307	0.00029	0.000336	0.000411	0.000325	0.000315	0.000368	0.000371	0.000355	0.000341	0.000369	0.000384	0.000414	0.000409	0.000399	0.000472	0.000381	0.000397	0.000296	0.000425	0.000343	0.000329	0.000324	0.000349	0.000316	0.000383	0.000401	0.000365	0.000413	0.000477	0.00044	0.000452	0.000451	0.000497	0.000508	0.000461	0.000431	0.000537	0.00045	0	0	0	0	0	0.333333	0.000418	0.000447	0.000436	0.000486
7	0.000479	0.000407	0	0.000446	0.000453	4e-04	0.00042	0.000441	0.000338	0.000429	0.000357	0.000371	0.000457	0.000363	0.000446	0.00039	0	0.000598	0	1	0.000426	0.000445	0.000422	0.000428	0.000406	0.000417	0.000369	0.000365	0	0.000418	0.000421	0.000447	0.000361	0.000458	0.000495	0.000454	0.000358	0	0	0	1	0.333333	0	0	0	0	0.2	0.2	0
8	0	0	0	0	0	0	0	0	0	0	0	0	0	0	0	0	0	0	0	0	0	0	0.000355	0.000355	0.000339	0	0	0	0	0	0.000352	0	0	0	0	0.000331	0	0	0	0	0	0	0	0	0	0	0	0	0
9	0.000429	0.00035	0.000363	0.00042	0.000426	0.000389	0.000389	0.000387	0.000299	0.000386	0.000416	0.000353	0.000421	4e-04	0.000419	0.000368	0.000334	0.000415	0.000287	0.000285	0.000293	0.000328	0.000416	0.000466	0.000347	0.000433	0.000419	0.000351	0.000324	0.000353	0.000345	0.000345	0.00036	0.00035	0.000423	0.000361	0.000344	0.000396	0	0.025	1	0.00034	0	0	1	0	0	0.000346	0.000567
10	0.000517	0.000489	0.000523	0.000356	0.000436	0.000465	0.000374	0.000421	0.000356	0.000407	0.00044	0.000401	0.000484	0.000275	0.000414	0.000359	0.000435	0.5	1	0.333333	0.000413	3e-04	0.000383	0.000439	0.000573	0.000402	0.000398	0.000383	0.000281	0.000421	0.000469	4e-04	0.000399	0.000507	0.000488	0.000438	0.000421	0.000366	1	0	0.000526	0.000316	0.000676	0.000618	0.000651	0.000538	0.000528	0.00045	0
11	0.000392	0.000419	0.000439	0.000504	0.000514	0.000486	0.00049	0.00046	0.000265	0.000484	0.000512	0.000432	0.000524	0.000471	0.000522	0.000427	0.000384	1	0.000261	0.000317	0.000272	0.000324	0.000388	0.000449	0.000421	0.000428	0.000442	0.000353	0	0.000363	0.000359	0.000359	0.000414	0.000406	0.000448	0.000412	0.000351	0.000349	0.2	0	0	0.000368	0.333333	0	0	0.2	0	0	0.000522
12	0.000432	0.000435	0.000515	0.000492	0.000493	0.000496	0.000497	0.000396	0.000419	0.000469	0.000448	0.000436	0.000462	0.000379	0.000447	0.000428	0.000398	0.000601	0.000416	0	0.000462	0.000434	0.00052	0.000493	0.000456	0.000436	5e-04	0.000364	0.000392	0.00052	0.000389	0.000401	0.000437	0.000497	0.000522	0.000471	0.000278	0.00041	0.000454	0.142857	0.00034	0.000638	0.000575	0.000501	0.000485	0.000402	0.000512	0.000507	0.000499
13	0.000483	0.000475	0.000481	0.000527	0.00048	0.000422	0.000431	0.000413	0.000395	0.000445	0.000435	0.000425	0.000449	0.000456	0.000471	0.000434	0.000387	0.000296	0.000324	0.000334	0.000443	0.00041	0.00044	0.000436	0.000412	0.000426	4e-04	0.000419	0.000272	0.000416	0.00042	0.000441	0.000466	0.00045	0.000464	0.000471	0.000406	0.000368	0.000308	0	0	0	1	0.000415	1	0.000375	0	0.000343	0.2
14	0.000468	0.000423	0.000399	0.000367	0.000341	0.000397	0.000397	0.000403	0.333333	0.000383	0.000252	0.000249	0.000436	0.000318	0.000358	0.00039	0.000345	0.000325	0.000309	0.333333	0.000365	0.000342	1	0.00033	0.00029	0.00028	1	0.000298	1	0.000364	0.000392	0.000305	0.000362	0.00033	0.000327	3e-04	0.000257	0	0	0	0.000301	0	1	0.000535	0.000378	0.000267	0.000373	0.000326	0.000375
15	0.000491	0.000455	0.000476	0.00049	0.00051	0.000385	0.000461	0.000472	0	0.000487	0.000494	0.000347	0	0.000307	0.000358	0.000405	0	0	1	0	0	0	0	0	0	0.000399	0	0.000288	0.333333	0.000383	0.000385	0.000391	0.000439	0.000388	0.00039	0.000386	0.000269	0.000438	0	0	0.000443	0.055556	0.333333	0.000486	0.04	0.000439	0.0625	0.015625	0.000405
16	0.000483	0.000506	0.000532	0.000496	0.000521	0.000496	0.000489	0.000473	0.000446	0.000469	0.000458	0.000439	0.000497	0.000415	0.000442	0.000393	0.000333	0.000601	0.25	0.000393	0.000412	0.000359	0.000406	0.000384	0.000398	0.000404	0.000427	0.000373	0.000335	0.000384	0.000357	0.000358	0.00037	0.000465	0.000426	4e-04	0.000353	0.25	0.000307	0.25	0.166667	0.142857	0.029412	0.000337	0.025	0.000307	0.25	0.076923	0.25
17	0.00029	0.000313	0.000435	0.000437	0.000436	0.000401	0.000422	0.000466	1	0.000434	0.000456	0.000404	0.000409	0.000343	0.000374	0.000383	0.00037	0.5	0.000318	0.000403	0.000313	0.000305	0.000358	0.000331	0.000362	0.000373	0.000359	0.000316	0	1	0.00037	0.000405	4e-04	0.000338	0.000387	0.000357	0.000362	0.000434	0.000436	0.000699	0.000487	0.000439	0	0	0	0	0	0	0
18	0.000321	0.000365	0.000392	5e-04	0.000481	0.000494	0.000465	0.000458	0.000423	0.000485	0.000474	0.000435	0.000443	0.000407	0.000468	0.000412	0.000325	0.000353	0.000244	0.000424	0.00035	0.000358	0.000378	0.000497	0.000422	0.000431	0.000413	0.00036	1	0.000469	0.000409	0.000403	0.00048	0.000447	0.000507	0.000494	0.000422	0.00037	1	0.25	0.125	0.111111	0.1	0.25	0.045455	0.000435	0.000486	0.000331	0.5
19	0	0	0	0	0	0	0	0	0	0	0	0	0	0	0	0	0	0	0	0	0.000358	0.000349	0	1	0.000337	0.000367	1	1	0	0	1	0.000326	0	0	0.000387	0	0	0	0	0	0	0	0	0	0	0	0	0	0
20	0.000428	0.000416	0.000452	0.000453	0.000399	0.000455	0.000441	0.000414	0.000356	0.00041	0.00041	0.000387	0.000421	0.000396	0.000412	0.000415	0.000362	0.333333	0.000285	0.333333	0.000342	0.000421	0.000404	0.000388	0.000398	0.000412	4e-04	0.000375	0.000342	0.00044	0.000378	0.000433	0.000465	0.000429	0.000468	0.000394	0.000419	0.333333	0.000363	0.0625	0.038462	0.090909	0.00045	0.000468	0.000418	0.000368	0.000315	0.000399	0.000595
21	0.000372	0.000345	0.00036	0.000408	0.000477	0.000459	0.000425	0.00044	0.000317	0.000387	0.00038	0.000355	0.000371	0.000346	0.000367	0.000374	0.00034	0.000362	0.000242	0.000389	0.000336	0.000361	0.000372	0.000341	0.000397	0	0.000357	0.000361	0	0.000359	0	0.000289	0	0.000364	0	4e-04	0	0	1	1	1	0	0	0	0	0	0	1	1
22	0.000485	0.000478	0.000518	0.000522	0.000556	0.000494	0.000511	0.000536	0.000585	0.00057	0.000541	0.000516	0.000507	0.000539	0.000525	0.000488	0.000442	0.000388	0.000456	0.000445	0.000464	0.000453	0.000488	0.000473	0.000505	0.000503	0.000532	0.00045	0.000495	0.000523	0.00044	0.000521	0.000524	0.000523	0.000572	0.000546	0.000486	0.000584	0.000488	7e-04	0.000615	0.000475	0.000541	0	0.00055	0.000475	0	0.000331	0.041667
23	0.000385	0.000409	0.000469	0.000503	0.000498	0.000509	0.000435	0.000455	0.000363	0.000444	0.000443	0.000435	0.000478	0.000407	0.000474	0.000432	0.000441	0.000398	0.000292	0.000462	0.000402	0.000339	0.000378	0.000429	0.000337	0.000397	0.000454	0.000375	0.000302	0.000431	0.000354	0.000371	0.000428	0.000434	0.00052	0.000522	0.00042	0.00045	1	0.25	1	0.076923	0.058824	0.2	0.03125	0.00043	1	0.000303	0.00041
24	0.000379	0.00035	0.000432	0.000484	0.00042	0.00039	0.000408	0.00034	0.000308	0.000372	0.000457	0.000329	0.000443	0.000423	0.00037	0.000358	0.000308	0.25	0.25	0.25	0.000277	0.000302	0.00037	0.000293	0.000381	0.00031	0.000423	0.000305	0.000287	0.000381	0.000267	0.000347	0.000393	0.000388	0.000428	0.000398	0.000402	0	0	0	0	0	0	0	0	0	0	0	0
25	0.000498	0.000417	0.000473	0.000455	0.000464	0.000469	0.000476	0.000414	0.000454	0.000459	0.000437	0.000486	0.000518	0.000494	0.000506	0.000501	0.000472	0.000635	0.000397	0.000489	0.00051	0.000487	0.000477	0.000482	0.000489	0.000514	0.000502	0.000441	0.000364	0.000516	0.000461	0.000481	0.000485	0.000539	0.00054	0.000519	0.000455	0.000456	0.00043	7e-04	0.000488	0.000346	0.000612	0.090909	0.000517	0.000449	0.000521	0.000551	0.00073
26	0.000374	0.000336	0.000407	0.000397	0.000392	0.000381	0.000358	0.000309	0.000394	0.000391	0.00038	0.000426	0.000334	0.5	0.000385	0.000376	0.000328	1	0.000371	1	1	0.000371	0.000308	0.00021	0.000316	0.000435	0.000349	0.000397	0.000303	0.000338	0.00036	0.000345	0.000378	0.000339	0.000492	0.000388	0.000402	1	0	0	0	0	0.00043	0	0	0.000354	0.333333	0	0
27	0.000441	0.000417	0.000461	0.000437	0.000419	0.000425	0.00043	0.000399	0.000409	0.000473	0.000422	0.000413	0.000448	0.000408	0.000448	0.000451	0.000433	0.000522	0.000368	0.000443	0.000442	0.000444	0.000422	0.000445	0.000418	0.000448	0.000428	0.000398	1	0.000447	0.000431	0.000422	0.000456	0.000469	0.000469	0.000456	0.000388	0.000337	0.000414	0.000498	0.000439	0.000377	0.000621	1	0.000422	0	0.000415	1	0
28	0	0	0	0	0	0	0	0	0	0	0	0	0	0	0	0	0	0	0	0	0	0	0	0	0	0	0	0.000447	0	0	0.000349	0.000344	0.00037	0.000364	0.000403	0.000368	0.000339	0	0	0	1	0.5	1	0	1	0	0.333333	0.25	0
29	0.000503	0.000531	0.000495	0.000538	0.00051	0.000522	0.000556	0.000554	0.000473	0.000511	0.000503	0.000521	0.000541	0.000481	0.000514	0.000515	0.000485	0.000449	0.000411	0.000419	0.00048	0.000443	0.000485	0.000503	0.00053	0.000547	0.000505	0.000467	0.000337	0.000535	0.000494	0.000486	0.000529	0.000527	0.000502	0.000419	0.00046	0.000544	0.000449	0.00055	0.00033	0.000492	4e-04	0.000456	0.00043	0.000433	0.000542	0.111111	0.000625
30	0.000361	0.000429	0.00044	0.000462	0.000417	0.000429	0.000386	0.000384	0.333333	0.000413	0.000363	0.00029	0.000376	0.000282	0.000417	0.000374	0.000327	0.000379	0	0.333333	0.000209	0.333333	0.333333	0.000411	0.000261	0.000366	0.000368	0	0.333333	0.000292	0.000276	0.000326	0.000359	0.000319	0.000321	0.000315	0.000382	0	0	0	0	0	0	0	0	0	0	0.052632	0.00053
31	0.000474	0.000475	0.000497	0.000543	0.000494	0.000518	0.000523	0.000483	0.000432	0.000491	0.000509	0.000528	0.000548	0.000424	0.000515	0.000495	0.000405	0.000303	0.000255	1	0.000461	0.000463	0.000443	0.000472	0.000415	0.00036	0.000418	0.000394	0.000353	0.000387	0.00041	0.000409	0.000407	0.000419	0.000499	0.000438	0.000387	0.000368	0.000427	0.000541	0.000358	0.2	0.000531	0.000438	4e-04	0.000431	0.000545	0.00044	0.0625
32	0.000501	0.000505	0.000517	0.000535	0.000551	0.000558	0.000536	0.00056	0.000538	0.00055	0.000565	0.000537	0.000557	0.000522	0.000509	0.000505	0.000499	0.000469	0.000382	0.000612	0.000517	0.000514	0.000525	0.000488	0.000516	0.000503	0.00049	0.000451	0.00034	0.000485	0.000499	0.000487	0.000517	0.000553	0.000575	0.000535	0.000487	0.000397	0.000514	0.000681	0.000459	0.000497	0.000635	0.000637	0.000625	0.000509	0.000498	0.000561	0.000645
33	0.000392	0	0	0.000374	0.000386	4e-04	0.000449	0.000364	0.000313	0.00041	0.000388	0.000407	0.000338	0.00034	0.000334	0.000402	0.000361	0.142857	0.000285	0.25	0.00029	0.000299	0.000322	0.000308	0.000259	0.000298	0.000311	0.000317	0.000267	0.000345	0.000264	0.00027	0.000284	0	0.000438	0.000421	0	0	0	0	0	0	0	0	0	0	0	0	0
34	0.000442	0.000451	0.000421	0.000457	5e-04	0.000468	0.000464	0.000442	0.000393	0.000476	0.000536	0.000484	0.000501	0.000468	0.000457	0.000421	0.000408	0.000622	0.000415	0.000347	0.000449	0.000473	0.000493	0.000445	0.000449	0.000438	0.000454	0.000443	0.000413	0.000481	0.00042	0.000496	0.000485	0.000552	0.000531	0.00046	0.000424	0.000456	0.000509	0.000643	0.000415	0.000457	0.000519	0.000491	0.000559	0.000404	0.000563	0.000496	0.000597
35	0.000501	5e-04	0.000487	0.000506	0.000483	0.000476	0.000458	0.000434	0.000479	0.000459	0.000456	0.000475	0.000444	0.000504	0.00051	0.000421	0.000434	0.000524	0.000386	0.000403	0.000463	0.000459	0.000434	0.000457	0.000476	0.000482	0.000434	0.000392	0.000386	0.000412	0.000445	0.000495	0.000489	0.00052	0.000533	0.000504	0.000472	0.000456	0.000437	0.000734	0.00054	0.000503	0.000406	0.000536	0.000542	0.000427	0.000557	0.018519	0.015152
36	0.000346	0.000434	0.00046	0.000299	0.000406	0.000319	0.00036	0.000326	1	0.000322	0.000349	0.000317	0.000336	0.000385	0.000383	0.000327	0.00033	1	1	1	0.000359	0.00032	0.000364	0.000317	0.000338	0.000328	0.00036	0.000362	1	0.000334	0.000323	0.000337	0.00035	0.000362	0.000344	0.000332	0.000328	1	1	1	1	0	0	0	0	0	0	0	0
37	0.000514	0.000491	0.000487	0.000524	0.000503	0.000525	0.000492	0.000455	0.000464	0.000469	0.000505	0.000484	0.000475	0.00048	0.000498	0.000462	0.000407	0.000529	0.000447	0.000468	0.000463	0.000452	0.000484	0.000483	0.000509	0.000494	0.00048	0.000427	0.000458	0.000486	0.000478	0.00047	0.00051	0.000516	0.000502	0.000519	0.000478	0.000512	0.00046	0.000769	0.000527	0.000536	0.000639	0.000561	0.000527	0.000487	0.000584	0.000457	0.018868
38	0.000503	0.000422	0.00041	0.000424	0.000418	0.00045	0.000424	0.000442	0	0.000418	0.00043	0.000379	0.000399	0.000355	0.000393	0.000385	0.000302	0	0.333333	0	0.00028	0.000328	0.000359	0.00026	0.000278	0.000313	0.000286	0.000253	0	0.000373	0	0.000343	0.000281	0	0.000395	0.000353	0.000313	0.333333	0	0	0	0	0	0	0	0	0	0	0
39	0	0	0	0	0.000376	0	0	0	0	0.000366	0.000358	0.000364	0.000383	0	0.000367	0	0	0	0	0	0	0.000345	0.000329	0.000364	0.00038	0	0	0	0	0	0	0	0.000318	0	0	0	0	0	0	0	0	0	0	0	0	0	0	0	0
40	0.000386	0.000337	0.000377	0.000516	0.000542	0.000532	0.000515	0.000504	0.000414	0.000526	0.000459	0.000504	0.000515	0.000457	0.000493	0.000484	0.000463	0	0	0.000395	0.000458	0.000434	0.000442	0.00045	0.000442	0.000463	0.000461	0.000415	0.000321	0.000439	0.000423	0.00045	0.000458	0.000504	0.000521	0.000453	0.000433	0.000348	0.000436	0.000626	0.000474	0.000346	0.000523	0.090909	0.000452	0.000481	0.000455	0	0.000496
41	0	0	0.000424	0	0.000434	0.000453	0.000469	0.000456	0	0.000341	0.000406	0.000367	0	0.000417	0	0.000357	0	0	0	0	0	0.000325	0	0	0	0	0	0	0	0	0	0.000347	0.000365	0.000334	0.000366	0.000352	0.000265	0	0	0	0	0	0	0	0	0	0	0	0
42	0.000528	0.000455	0.000504	0.000534	0.00052	0.000508	0.000494	0.000471	0.000455	0.000497	0.000473	0.000446	0.000502	0.000392	0.000462	0.000418	0.00038	0.333333	0.000398	0.000526	0.000503	0.000484	0.000534	0.000513	0.000519	0.000498	0.000527	0.000497	0.000453	0.000505	0.000487	0.000501	0.000522	0.000572	0.000527	0.000515	0.000495	0.000436	0.000446	0.032258	0.000564	0.000322	0.000669	0.00045	0.000409	0.000457	0.000582	0.000441	0.000767
43	0.000532	0.000469	0.000557	0.000546	0.000556	0.000531	0.000541	0.000524	0.000527	0.000528	0.000505	0.000522	0.000534	0.000464	0.000499	0.000495	0.000417	0.000514	0.000367	0.000485	0.000503	0.000493	0.000487	0.00046	0.00047	0.000497	0.000482	0.000421	0.000395	0.000474	0.000429	0.000465	0.000465	0.000491	0.000511	0.000423	0.000379	1	1	1	1	0	1	1	0.000404	1	0	0.000349	0.000687
44	0.000389	0.000301	0.000454	0.000501	0.000497	0.000483	0.000461	0.000491	0.000273	0.000472	0.000411	0.000368	0.000368	0.000363	0.000368	0.000373	0.000312	1	0.5	0.5	0.000394	0.000331	0.000384	0.000424	0.000414	0.000348	0.000379	0.000288	0.333333	0.000455	0.000432	0.000393	0.000367	0.000403	0.000436	0.000369	0.000351	0.090909	0.090909	0.090909	0.000396	0.083333	0.5	0.000427	0.055556	0.000512	0.090909	0.02	0.000368
45	0.000349	0.000353	0.000387	0.000372	0.000381	0.000381	0.000337	0.000318	0.000413	0.000422	0.000423	0.000402	0.000407	0.00039	0.000417	0.000382	0.00038	0.000508	0	0.071429	0.00038	0.000361	0.000368	0.000336	0.000335	0.000336	0.000428	0.000352	0	0.00037	0.000389	0.000415	0	0.000436	0.000409	0.000381	0.000346	0.000286	0.166667	0.142857	0.166667	0.166667	0.166667	0.000471	0.083333	0.00029	0.166667	0	0.333333
46	0.000439	0.000462	0.000409	0.000437	0.000424	0.000421	5e-04	0.000519	0.000408	0.000511	0.000414	0.000468	0.000501	0.000442	0.000473	0.000495	0.000461	0.000469	0.000373	0.000593	0.000492	0.000458	0.000464	0.000482	0.000467	0.000478	0.000491	0.000439	0.000497	0.000517	0.000508	0.000493	0.000542	0.000578	0.000583	0.000538	0.000514	0.000645	0.000516	0.000784	0.000573	0.000532	0.000538	0.00062	0	0.00056	0.000601	0.000574	0.000644
47	0.000408	0.000473	0.000232	0.000411	0.5	0.000418	0.000405	0.00039	0.000232	0.000312	0.000382	0.000381	0.000377	0.000342	0.000368	0.000324	0.000323	0	0	0.033333	0.000343	0.000308	0.000368	0.000381	0.000343	0.00037	0.00042	0.000346	0.000311	0.000392	0.000393	0.000406	0.000424	0.000403	0.000451	4e-04	0.000376	0.066667	0.000471	0.000566	0.000376	0.000397	0.000449	0.00034	0.000564	0.2	0	0.000403	0.000376
48	0.000458	0.000458	0.000471	0.000503	0.000496	0.000487	0.000478	0.00049	0.000393	0.000485	0.000513	0.000449	0.00051	0.000506	0.000513	0.000477	0.000454	0.166667	0.000291	0.000482	0.000463	0.00042	0.000468	0.000489	0.000478	0.000487	0.000487	0.000431	0.000298	0.000475	0.000448	0.00043	0.000472	0.000449	0.000511	0.00045	0.000489	0.05	0.000475	0.000656	0.000403	0.166667	0.166667	0.000427	0.00056	0.000344	0.000424	0.000382	0.000343
49	0.000387	0.000421	0.000473	0.000504	0.000486	0.000501	0.00042	0.000481	0.000447	0.000516	0.000506	0.000501	0.000521	0.000516	0.000516	0.000496	0.000457	0.00041	0.000472	0.000484	0.000482	0.000489	0.000505	0.000464	0.000507	0.000485	0.000477	0.000451	0.000478	0.000501	0.000465	0.000464	0.000494	0.000533	0.000493	0.000457	0.000424	0.000425	0.000375	0.000693	0.000401	0.000433	0.000384	0.00043	0.000469	0.000392	0.25	0.000361	0.013514
50	0.000455	0.000435	0.000446	0.000434	0.000415	0.00041	0.000394	0.000388	0.000375	0.00042	0.000398	0.000407	0.000463	0.000319	0.000436	0.000433	0.000409	0.000353	0	1	0.000419	0.000408	0.000458	0.000407	0.000475	0.000407	0.00042	0.00038	1	0.000465	0.000415	0.000493	0.000466	0.000511	0.000504	0.000442	0.000385	1	0.000335	1	0.166667	0.333333	1	0.5	1	0	0.000364	0.5	0.000649
51	0.000434	0.000446	0.000469	0.000418	0.000509	0.000509	0.00049	0.000505	0.000435	0.000462	0.000519	0.000471	0.000459	0.000464	0.000473	0.00043	0.000411	0.000312	0.000351	0.000396	0.00046	0.000464	0.000463	0.000452	0.000433	0.00044	0.000475	0.000412	0.000388	0.000416	0.000431	0.00042	0.000458	0.000438	0.000456	0.000439	0.000402	0.000496	0.00041	0	0.000376	0.000296	0.142857	0.071429	0.000444	0.000313	5e-04	0.000359	0
52	0.000436	0.00037	0	0	0	0	0	0	0	0.000356	0	0	0	0	0	0.000336	0	0	0	0	0	0	0	0	0	0	0	0	0	0	0	0	0	0	0	0	0	0	0	0	0	0	0	0	0	0	0	0	0
53	0.000472	0.000444	0.000474	0.000525	0.000515	0.00053	0.000554	0.000543	0.000437	0.000518	0.000534	0.000503	0.000555	0.000473	0.000494	0.000496	0.00048	0.000439	0.000338	0.000564	0.000467	0.000496	0.000527	0.000488	0.000512	5e-04	0.000418	0.000378	1	0.000455	0.000422	0.000487	0.00044	0.000506	0.000539	0.000519	0.000407	0.333333	0.333333	0.5	0.333333	0	0.5	0.333333	0.000534	0.333333	0.333333	0.000482	0.333333
54	0.000502	0.000422	0.00045	0.00029	0.000395	0.000396	0.000421	0.000334	1	0.000441	0.000443	0.000455	0.000492	0.000429	0.000409	0.000344	0.00036	1	1	0.000504	0.000327	0.000351	0.000433	0.000283	0.000439	0.000432	0.000462	0.000424	0.000353	0.000412	0.00036	0.000392	0.00041	0.000445	0.000416	0.000385	0.000293	0.111111	0.111111	0.111111	0.000441	0.083333	0.000548	0.000541	0.055556	0.2	0.0625	0.028571	0.000311
55	0.000449	0.000421	0.000443	0.00048	0.000413	0.000434	0.000422	4e-04	0.000388	0.000414	0.000454	0.00044	0.000463	0.000457	0.000456	0.000391	0.000411	0.000296	0.000243	0	0.00042	0.000386	0.00043	0.000436	0.000425	0.00041	0.00044	0.000308	0.000369	0.00041	0.000355	0.000421	0.000433	0.00045	0.000425	0.000446	0.000421	0.000393	0	0	0	0	0	0	0	0.000378	0.000428	0.000364	0
56	0.000509	0.000463	0.00049	0.000502	0.000502	0.000479	0.000481	0.000465	0.000444	0.000502	0.000505	0.00046	0.000422	0.000407	0.000467	0.000431	0.000413	0.000371	0	0.000389	0.000437	0.000413	0.000401	0.000443	0.000422	0.000429	0.000463	0.000412	4e-04	0.000447	0.00045	0.000406	0.000456	0.000464	0.000471	0.000437	0.000346	0.000386	0.000415	0.125	0.000399	0.000367	0.000506	0.000408	0.00048	0.000392	0.000489	0.000456	4e-04
57	0.000419	0.000398	0.000504	0.00031	0.000494	0.000409	0.000345	0.000391	0	0.000422	0.000434	0.000428	0.000438	0.000215	0.000339	0.00033	0.00037	0.5	0	0.25	0.000429	0.000292	0.000444	0.000386	0.000442	0.000431	0.000392	0.000392	0.000228	0.000416	0.000396	0.000332	0.000407	0.000487	0.000444	0.000424	0.000348	0	0	0	0	0.076923	0	0.000525	0	0	0	0	0.00041
58	0.000377	0.000386	0.000334	0.000351	0.000407	0.00044	0.000434	0.000406	0.000336	0.000395	0.000346	0.000396	0.000391	0.000383	0.000429	0.000403	0.00037	0.000375	0.000376	0.000457	0.000428	0.000397	0.000451	0.000398	0.000395	0.000387	0.000404	0.000356	4e-04	0.000464	0.000407	4e-04	0.00044	0.000438	0.000446	0.000449	0.000437	0.000551	0	0.000839	0.00058	0.000602	0.000526	0.00058	0.000589	0.000531	6e-04	0.000545	0.05
59	0.000426	0.000431	0.000363	0.000455	0.000487	5e-04	0.000494	0.000502	0.000472	0.000484	0.000514	0.000495	0.00052	0.000492	0.000486	0.000462	0.000463	0.000529	0.000414	0.000509	0.000462	0.000473	0.000516	0.000467	0.000495	0.000503	0.000497	0.000452	0.00049	0.000491	0.000465	0.000504	0.000518	0.000505	0.00053	0.000489	0.000474	0.000572	0.000595	0	0	0	0	0	0.000651	0.000524	0.000641	0.000602	0.000742
60	0.000445	0.000359	0.000443	0.000423	0.00042	0.000478	0.000456	0.000446	0.000343	0.000433	0.000435	0.000412	0.000501	0.000459	0.000469	0.000431	0.000421	0.5	0.000378	0.000435	0.000429	0.000428	0.00048	0.000478	0.000453	0.000466	0.000471	0.000432	0.000391	0.000448	0.00047	0.000462	0.000477	0.000481	0.000497	0.00048	0.000438	0.000381	0.028571	0.058824	0.000313	0.007194	0.000466	0.000471	0.055556	0.000351	0.000484	0.000392	0.000592
61	0.000335	0.00035	0.000341	0.000475	0.000449	0.000421	0.000416	0.000388	0.000305	0.000411	0.000434	0.000402	0.000457	0	0.00041	0	0	0	0	0	0.000369	0.000371	0	0	0.000314	0	0	0	0.000331	0.000329	0	0.000346	0	0.000395	0.000334	0.000356	0	0	0	0	0	0	0	0	0	0	0	0	1
62	0.000341	0.000309	0.000381	0.000337	0.000377	0.000341	0.000338	0.000356	0.000299	0.000386	0.000402	0.000395	0.000386	0.00034	0.000385	0.000384	0.00034	0.00035	0.5	0.000339	0.000361	0.000333	0.000384	0.000306	0.000315	0.000303	0.000319	0.000302	0.000287	0.000379	0.000316	0.000353	0.00035	0.000376	0.000408	0.000359	0.000342	0	0.000332	0.000465	1	0.000345	1	0	0.5	1	1	0	0
63	0.000398	0.000369	0.000402	0.000405	0.000396	0.000407	0.00042	0.000375	0.000358	0.000389	0.000378	0.000336	0.000391	0.000377	0.000372	0.000397	0.000346	0.142857	0.000291	0.000448	0.000375	0.000383	0.000366	0.000381	0.000409	0.000364	0.000412	0.000413	0.000328	0.000433	0.000322	0.000419	0.000454	0.000444	0.000439	0.000445	0.000413	0.083333	0.000373	0.000601	0.000399	0.142857	0.142857	0.000345	0.000428	0.000382	0.000426	0.000381	0.000414
64	0.000433	0.000424	0.00044	0.000474	0.000516	0.000471	0.000502	0.000527	0.000366	0.000494	0.000516	0.000481	0.000551	0.000514	0.000511	0.00051	0.000461	0.000434	0.000442	0.000446	0.000427	0.000442	0.000479	0.000479	0.000478	0.00051	0.000517	0.000434	0.000384	0.000466	0.000418	0.000482	0.000487	0.000492	0.000522	0.000498	0.000499	0.000608	0.000578	0.000741	0.000599	0.000582	0.000546	0.000538	0.000656	0.000541	0.000622	0.00059	0.00071
65	5e-04	0.000502	0.000504	0.000519	0.000515	0.000527	0.000551	0.000504	0.000512	0.000486	0.000526	5e-04	0.000521	0.000478	0.000499	0.000482	0.000451	0.000533	0.000481	0.000491	0.000469	0.000488	0.000458	0.000498	0.000483	0.000541	0.000429	0.000426	0.000376	0.000493	0.000461	0.000451	0.00051	0.000534	0.000483	0.00038	0.000365	0.000521	0.00045	0.000601	0.00033	0.000484	4e-04	0.000497	0.000487	0.000382	0.00058	0.090909	0.000682
66	0.00029	0.000267	0.000399	0.000412	0.000396	0.000403	0.000354	0.000389	0.5	0.000445	0.000421	0.000408	0.00043	0.000397	0.000345	0.00041	0.000408	1	1	1	0.000348	0.000322	0.00035	0.000334	0.000327	0.000377	0.000313	0.000292	1	0.000347	0.000295	0.000318	0.000336	0.000418	0.000363	0.000393	0.000276	0.000367	0.00026	0.000532	0.015625	0.111111	0.111111	0.166667	0.000409	0.000327	0.333333	0.166667	0.166667
67	0	0.000323	0.333333	0.000285	0.00032	1	0.000413	0.000353	0.000393	0.00038	0.000379	0.000358	0.000372	0	0.000325	0.000363	0.000339	0	0	0	0.000306	0.000321	0.000369	0.000367	0.000373	0.000366	0.000339	0.00035	0	0.000392	0.000336	0.000419	0.000409	0.000435	0.000462	0.000448	0.000408	0.000304	1	0	0	0.000277	0	1	0.5	0.333333	0.000376	0.000342	0.000557
68	0.000373	0.000355	0.000472	0.000512	0.000504	0.000515	0.000386	0.00047	0.00031	0.000524	0.00036	0.000395	0.000478	0.000462	0.000443	0.000466	0.000454	0	0	0	0.000462	0.00049	0.000524	0.000514	0.000434	0.000457	0.000518	0.000411	0	0.000452	0.000448	0.000438	0.000482	0.000468	0.000549	0.000484	0.000462	0	0	0	0	0	0.00035	0	0	0	0	0	0
69	0.000335	0.000252	0.000259	0	1	0.000407	0.000317	0.000426	1	0	0.000357	0.000433	0.000459	0.000289	0.000434	0.000444	0.000433	0.000494	0.000292	0.00032	0.00042	0.000365	0.000292	0.000399	0.000394	0	0	0.333333	0	0.000267	0.000394	1	0.000405	1	0.000465	0.000434	0.000408	0	0.333333	0.1	0	0	0	0	0	0	0	0	0
70	0.000471	0.000435	0.000501	0.000475	0.000491	0.000459	0.000426	0.000441	0.000431	0.000441	0.000454	0.000439	0.00044	0.000451	0.000419	0.000421	0.000391	0.000435	0.00034	0.000399	0.000415	0.000432	0.000445	0.000433	0.000459	0.000444	0.000413	0.000393	4e-04	0.00043	0.000368	0.00043	0.000436	0.000462	0.000468	0.00046	0.000414	0	1	0	0	0	0	0	0	0	1	0	0
71	0.000439	0.000333	4e-04	0.000431	0.000427	0.000408	0.00042	0	0	0.000322	0.000399	0.000384	0.000447	0.000398	0.00043	0.000421	0.000399	0.000303	0.000216	0	0.000363	0.000371	0.000386	0.000437	0.000403	0.00038	0.00038	0.000359	0	0	0	0.000337	0.00035	0.000415	0.000344	0.000332	0	0	0	0	0	0	0	0.0625	0	0	0	0	0
72	0.000545	0.000529	0.000591	0.000571	0.000592	0.000555	0.000527	0.000553	0.00051	0.000532	0.000549	0.000491	0.000526	0.000522	0.000505	0.000512	0.000459	0.000522	0.000386	0.000459	0.000461	0.000462	0.000543	0.000504	0.000473	0.000487	0.000492	0.000461	0.000428	0.000474	0.00048	0.000484	0.000516	0.00053	0.000507	0.000512	0.000458	0.000425	0.000368	0.0625	0.000366	0.008696	0.000484	0.000419	0.000368	0.000394	0.000421	0.000455	0.000505
73	0.000434	0.000444	0.000471	0.000475	0.000482	0.000451	0.000429	0.000431	0.00044	0.000433	0.000435	0.000413	0.000438	0.000403	0.000414	0.00041	0.000351	0.000506	0.000396	0.000461	0.000399	0.000407	0.000413	0.000421	0.000434	0.000411	0.000422	0.000403	0.000334	0.000418	0.000412	0.000411	0.000432	0.000462	0.000439	0.000407	0.000278	0.000363	0.000361	0.142857	0	0.000536	0.000446	0.000486	0.000485	0.000402	0.000443	0.000405	0.000443
74	0.000334	0.000351	0.00037	0.000379	0.000401	0.00038	0.000425	0.000455	0.000412	0.000389	0.000449	0.000424	0.000447	0.00037	0.000444	0.000434	0.000355	0.000419	0	0.000471	0.000396	0.000389	0.000414	0.000407	0.000386	0.000446	0.000376	0.000362	0.333333	0.000409	0.000404	0.000399	0.000394	0.000418	0.000449	0.000414	0.000384	0.000358	0.333333	0.000701	0.000457	0.000465	0.000519	0.00044	0.000536	0.000415	0.000445	0.000455	0.000568
75	0.000384	0.00039	0.000358	1	1	0.00037	1	1	1	1	1	0.000244	1	1	0.000366	0.000356	0.000307	0	0	0	0	0	0.000257	0	0.000317	0	0.00026	0	0	0	0	0.00036	0	0	0	0	0	0	0	0	0	0	0	0	0	0	0	0	0
76	0.000351	0	0.000487	0.00054	0.000508	0.000527	0.000505	0.000506	0.000362	0.000513	0.000486	0.000474	0.000471	0.000481	0.000498	0.000452	0.000456	0	0.000404	0	0.000426	0.000407	0.000433	0.000434	0.000419	0.000447	0.000461	0.000439	0.000402	0.000485	0.000451	0.000418	0.00048	0.000491	0.000484	0.000455	0.000384	0	0.000384	0.000729	0.02439	0.000396	0.000538	0.000383	0	0.000348	0.000349	0.00029	0
77	0.000489	0.000457	0.000478	0.000508	0.00045	0.000458	0.000463	0.000463	0.000415	0.000412	0.000429	0.000428	0.00045	0.000449	0.000299	0.000368	0.00038	0.000602	0.000347	0	0.000397	0.000341	0.00046	0.000342	0.000442	0.000438	0.000447	0.000436	0.000363	0.00035	0.000442	0.000385	0.000414	0.000482	0.000504	0.000474	0.00038	0.00037	0.02439	0	0.000418	0	0	0	0	0	0	0	0
78	0.000361	0.000327	0.000447	0.000481	0.000434	0.000423	0.000419	0.000436	0.000363	0.000423	0.000429	0.000447	0.000467	0.000387	0.000421	0.000364	0	0	0	0	0.000412	0.000415	0.000422	0.000417	0.000393	0.000392	0.000395	0.000339	0.000355	0.000403	0.000354	0.000436	0.000489	0.00046	0.000479	0.000433	0.000403	0	0	0.142857	0.333333	0.000429	0.00064	0	0	1	0	0	1
79	0.000444	0.000459	0.000472	0.000496	0.000461	0.000506	0.000473	0.000492	0.000505	0.000488	0.00048	0.000435	0.000445	0.000421	0.00048	0.00048	0.000357	0.333333	0.000262	0.000439	0.000439	0.00047	0.000438	0.000398	0.000469	0.000465	0.000422	0.000395	0.000316	0.000368	0.000337	0.000415	0.000431	0.000404	0.000446	0.00038	0.000412	0	0	0	0	0	0	0	0	0	0	0	0
80	0.000464	0.000444	0.000498	0.000486	0.000466	0.000456	0.000446	0.000405	0.000416	0.000455	0.000444	0.000451	0.000479	0.000433	0.000456	0.000453	0.000399	0.2	0.000325	0.000532	0.000451	0.000421	0.000397	0.000451	0.000478	0.000435	0.000483	0.000419	0.000303	0.000443	0.000388	0.000438	0.000383	0.000485	0.000493	0.000468	0.000454	0.066667	0.000418	0.000684	0.000447	0.2	0.2	0.000382	0.000485	0.000386	0.000483	0.00043	0.000375
81	0	0	0	0	0	0	0	0	0	0	0	0	0	0	0	0	0	0	0	0	0	0	0	0	0	0	0	0.000298	0	0.000333	0.000338	0.000312	0.000313	0.000431	0.00044	0.000426	0	0	0	0	0	0	0	0	0	0	0	0	0
82	0.000529	0.00041	0.000501	0.000506	5e-04	0.000444	0.000448	0.000475	0.000373	0.000416	0.000399	0.000465	0.00049	0.000417	0.000488	0.000478	0.000467	0.000387	0.000282	0.000515	0.000469	0.000488	0.00049	0.000455	0.000455	0.000492	0.000517	0.000488	0.000433	0.000485	0.000485	0.000502	0.000509	0.000504	0.000548	0.000501	0.000481	0.000463	0.000383	0.000642	0.000469	0.000496	0.000583	0.000421	0.000552	0	0.000394	0.000324	0.066667
83	0.000414	0.000416	0.000388	0.000448	0.000478	0.000468	0.000463	0.00045	0.000439	0.000414	0.000452	0.000453	0.000469	0.000406	0.000447	0.000447	0.000422	0.000387	0.000344	0.000484	0.000449	0.000487	0.000498	0.000481	0.000479	0.000457	5e-04	0.000436	0.000408	0.00045	0.000447	0.000456	0.000477	0.000493	0.000542	0.000484	0.000439	0.000418	0.00046	0.000789	0.000519	0.00057	0.00055	0.000471	0.000609	0.00037	0.00051	0.000358	0.090909
84	0.000472	0.000425	0.000465	0.00043	0.00042	0.000377	0.000404	0.000394	0.000337	0.000325	1	0.000329	0.000322	3e-04	0.00032	0.000344	0.000303	0.000333	0	0.1	3e-04	1	0.00037	0.000381	0.000401	0.000419	0.00023	0.000319	1	0.000387	0.000417	0.000445	0.000443	0.000434	0.000428	0.000365	0.000317	1	1	0	0	0	0	0	0	0	0	0	0
85	0.000428	0.000406	0.000449	0.000495	0.000476	0.000411	0.000363	0.000427	0.000422	0.000341	0.000389	0.000352	0.000352	0.000354	0.000449	0.000349	0.000337	0.000598	0.000344	0.000375	0.000372	0	0.000393	0.000444	0.00037	0.000425	0.000374	0.000355	0.111111	0.000406	0.000413	0.000376	0.000377	0.000428	0.000356	0.000397	0.000325	0.000431	0.000305	0	0	0	0.125	0	0	0	0.000383	0	0
86	0.000508	0.000431	0.000461	0.000445	0.000474	0.000453	0.000439	0.00049	0.000406	0.00043	0.000437	0.000464	0.000469	0.000393	0.000375	0.000402	0.000397	0.000598	0	0	0.000351	0	0.000453	0.00043	0.000389	0.000388	0.000327	0.000342	0.000299	0.000357	0.000334	0.000336	0.000396	0.000391	0.00038	0.000356	0.000283	0	0	0	0	0.5	0	0	0	0	0	0	0
87	0.000489	0.000486	0.000506	0.000498	0.000488	0.000473	0.000502	0.000463	0.00047	0.000481	0.000472	0.000476	0.00051	0.000487	0.00049	0.000483	0.000436	0.000524	0.000389	0.000415	0.000446	0.000489	0.000468	0.000444	0.000476	0.000461	0.000464	0.000402	0.000438	0.000461	0.000407	0.000454	0.000472	0.000493	0.000482	0.000476	0.000453	0.000498	0.000493	0.05	0.00049	0.007752	0.000462	0.000416	0.000433	0.000394	0.000343	0.000386	0.000523
88	0.000443	0.000444	0.000456	0.000492	0.000496	0.000475	0.000469	0.000499	4e-04	0.000423	0.000485	0.000416	0.000521	0.000503	0.000496	0.00046	0.000437	0.000612	0.000359	0.000482	0.000425	0.000394	0.000516	0.000481	0.000436	0.000473	5e-04	0.000449	0.000431	0.000494	0.000407	0.000468	0.000496	0.000462	0.000524	0.00045	0.000482	0.000539	0.000533	0.000661	0.000539	0.000547	0.000644	0.000463	0.000659	0.000461	0.000517	0.00057	0.000664
89	0.333333	1	1	0.000334	0.000292	0.000297	0.000274	0.000273	0.333333	0.000286	0.000315	0.00029	0.000321	0.000282	0.000321	0.000267	0.000244	0.000293	0	0.333333	0.000171	0.333333	0.333333	0.000285	0.000362	0.000264	0.000314	0.000317	0.333333	0.000292	0.000213	0.000326	0.000426	0.000319	0.000321	0.000289	0.000273	1	0	1	0	0	0	0	0	0	0	0	1
90	0.000393	0.000383	0.000466	0.000502	0	0.000498	0.000394	0.000454	0	0.000481	0.00046	0.000429	0.000468	0.000419	0.000506	0.000473	0.00042	1	0.000434	0.000479	0.000455	0.000409	0.000465	0.000447	0.000459	0.000464	0.000443	0.000419	0.000447	0.000466	0.000466	0.000451	0.000496	0.000494	0.000507	0.000512	0.000475	0.000436	0.00039	0.166667	0.000429	0.000477	0.000537	0.00042	0.000536	0.000494	0.000469	0.000401	0.083333
91	0.000392	0.000462	0.000425	0.000405	0.000487	0.000482	0.000478	0.000514	0.00039	0.000456	0.000421	0.000404	0.000453	4e-04	0.000474	0.00043	0.000428	0.000493	0.000258	0.000448	0.000388	0.000388	0.000422	0.000466	0.000455	0.000424	0.000421	0.000431	0.000425	0.00045	0.000421	0.00042	0.000455	0.000468	0.000458	0.000429	0.000402	0.25	0.000306	0.2	0.333333	0.333333	0.000484	0.25	0.00034	0.333333	0.125	0.000362	0.033333
92	0.000452	0.000432	0.00047	0.000511	0.000498	0.000489	0.00048	0.000444	0.000252	0.000392	0.000479	0.000402	0.000348	0.000329	0.000394	0.000302	0.000403	0	0.000219	0	0.000324	0.00024	0.333333	0.2	0.000327	0.00033	0.000261	0.000258	0.000257	0.000287	0.00025	0.000257	0.000282	0.000246	0.166667	0.333333	0.000321	0.000282	0	0	0	0.333333	0.045455	0.333333	0.333333	0.333333	0.333333	0	0.333333
93	0	0.000314	0.000309	0.000324	0.000361	0.000334	0.000365	0.000369	0.00033	0.000318	0.000285	0.000274	0.000404	0.000422	0.000396	0.000375	0.000383	0.000446	1	0.000459	0.00043	0.000387	0.000436	0.000465	0.000424	0.000458	0.000426	0.000396	0.000416	0.000427	0.000457	0.000433	0.000458	0.000476	0.000444	0.000447	4e-04	0.000421	0.000367	0.333333	0.035714	0.000434	0.000622	0.125	0.000436	0.000404	0.000385	0.166667	0.142857
94	0	0	0	0	0	0	0	0	0	0	0.000378	4e-04	0	0	0	0	0	0	0	0	0	0	0	0	0	0	0	0	0	0	0.000314	0	0	0	0.000254	0.000339	0	0	0	0	0	0	0	0	0	0	0	0	0
95	0.000509	0.000445	0.00047	0.000534	0.000496	0.000483	0.000474	0.000508	0.000437	0.000414	0.000488	0.000461	0.000493	0.000469	0.000494	0.000437	0.000464	0.000334	0.000268	3e-04	0.000493	0.000454	0.000522	5e-04	0.00047	0.000472	0.00049	0.000472	0.000434	0.000466	0.000466	0.000463	0.000512	0.00054	0.000516	0.000536	0.000415	0.000422	0.000337	0.000619	0.000372	0.035714	0.055556	0.000433	0.25	0.000332	0.000622	0.000518	0.333333
96	0.000492	0.000462	0.000546	0.000565	0.000574	0.000538	0.000444	0.000467	0.000443	0.00047	0.000456	0.000445	0.000492	0.000415	0.00042	0.000437	0.000351	0.000613	0.000442	0.000472	0.000453	0.000424	0.000456	0.000475	0.000439	0.000422	0.000447	0.000407	0.000387	0.000464	0.000431	0.000425	0.000433	0.000476	0.000456	0.000442	0.000325	0.000414	0.000402	0.25	0.000374	0.000585	0.000503	0.000533	0.00056	0.000462	0.000508	0.000459	5e-04
97	0.00044	0.000423	0.000449	0.000422	0.000444	0.000443	0.000472	0.00041	0.000379	0.000369	0.000426	0.000393	0.000451	0.000395	0.000459	0.00042	0.000405	0.000612	0.000436	0.000438	0.000436	0.00042	0.000442	0.00049	0.000405	0.000442	0.000422	0.000396	0.000295	0.000391	0.000375	0.000374	0.000421	0.000416	0.000431	0.000393	0.000383	0.000421	0.000263	0.000576	0.000423	0	0	0.000415	0.125	0.000347	0.000477	0.000454	0
98	0.000414	0.000443	0.000457	0.000505	0.00047	0.000439	0.000519	0.000467	0.000363	0.000432	0.000495	0.000431	0.000463	0.000394	0.000498	0.000486	0.000428	0.00043	0.00033	0.00041	0.000374	0.000415	0.000441	0.000356	0.000411	0.000464	0.00045	0.00038	0.000361	0.000428	0.000404	0.000426	0.000433	0.000455	0.000444	0.000395	0.000407	0.000424	0.00048	0.000735	0.000564	0.000587	0.000514	0.000542	0	0.000503	0	0.000529	0
99	0.000367	0.000284	0.00028	0	0.000332	0.00034	0.00031	0.000367	0.00031	0.000369	0.000377	0.000322	0	0.000296	0.000393	0.00036	0.000303	0.000318	0.000244	0.000338	0.000354	0.000317	0.000402	0.000425	0.000344	0.000396	0.000404	0.000359	0.000307	0.000377	0.000397	0.000368	0.000449	0.000416	0.000459	0.000482	0.000407	0.000328	0	0	1	0.076923	0.076923	0	0	0	0	0	0
100	0.000411	0.000377	4e-04	0.000419	0.000444	0.000433	0.000397	0.000415	0.000357	0.000432	0.000399	0.000404	0.000382	0.000386	0.000423	0.00039	0.000376	0	0.000328	0.033333	0.000394	0.00036	0.000362	0.000368	0.000392	0.000431	0.000358	0.000334	0.000311	0.000339	0.000405	0.000393	0.000442	0.000409	0.000446	0.000448	0.000392	0.1	0.000434	0	1	0	0.000537	0.00042	1	0.000345	0	1	0.000555
101	0.000435	4e-04	0.000445	0.000511	0.000503	0.000445	0.000476	0.000437	0.000284	0.000413	0.000491	0.000455	5e-04	0.00042	0.000429	0.000439	0.000445	0.000425	0.000395	0.000489	0.000442	0.000471	0.000491	0.000468	0.000449	0.000432	0.000468	0.00041	0.000416	0.000479	0.000455	0.000483	0.000413	0.000525	0.000528	0.000521	0.000462	0.000576	0.000565	0.000897	0.000633	0.000672	0.000664	0.000575	0.000726	0.000564	0.000669	0.000582	0.000658
102	0.000418	0.000373	0.000368	0.000389	0.000443	0.000386	4e-04	0.000422	0.000289	0.000384	0.000337	0.000321	0.000399	0.000401	0.000327	0.000382	0.000319	0.00038	1	0.000395	0.000362	0.000322	0.000415	0.000477	0.000407	0.000421	0.000349	0.000341	0.000355	0.000353	0.000382	4e-04	0.000431	0.000449	0.000403	0.000433	0.000349	0.000368	0.000332	0.2	0.025641	0.000396	0.000536	0.090909	0.000389	0.000358	0.000346	0.1	0.090909
103	0.000366	0	0.000311	0.000339	0.000316	0.000354	0.000349	0.000342	0	0.000437	0.000409	0.000327	0.000345	0.000353	0.000428	0.000386	0.000356	0.000419	0.000356	0.000413	0.000409	0.000413	0.000422	0.00039	0.000369	0.000423	0.000327	0.000319	0.25	0.000391	0.000332	0.000401	0.000341	0.000453	0.000401	0.000369	0.000335	0.000319	0.25	0.000614	0	0.000465	0.000458	0.000391	0.000471	0.000377	0.000414	4e-04	0.000498
104	0.000472	0.000479	0.000455	0.000502	0.000454	0.000488	0.000478	0.000458	0.000324	0.00044	0.000489	0.000495	0.000478	0.000453	0.000503	0.000486	0.000428	0.000434	0.000412	0.000476	0.000442	0.000445	0.000475	0.000468	0.000437	0.000427	0.000473	0.000408	0.000439	0.000497	0.000442	0.000447	0.000478	0.000479	0.000513	0.000485	0.000453	0.000578	0.000521	0.000838	0.000599	0.000643	0.000569	0.000587	0.000603	0.000532	0.000622	0.000551	0.000601
105	0.00037	0.5	0.000443	0.25	0.5	0.5	0.5	0.000311	0.166667	0.000354	0.000289	0.000308	0.000381	0.000362	0.000369	0.00038	0.000329	0.00038	0.000385	0.5	0.000347	0.000381	0.000424	0.000371	0.00037	0.000387	0.000372	0.000357	0.5	0.000401	0.000311	0.000262	0.000265	0.00037	0.000294	0.333333	0.000294	0.000343	1	0.333333	0.333333	0.333333	0	0	0	1	1	0	1
106	0.000363	0.000388	0.000384	0.000398	0.000398	0.000363	0.000376	0.000371	0.25	0.000363	0.000422	0.000415	0.000435	0.000384	0.000436	0.000419	0.000342	0.000511	0.000452	0.000418	0.000417	0.000374	0.000436	0.000357	0.000346	0.000443	0.000382	0.000364	0.000376	0.000432	0.000385	0.000362	0.000346	0.000472	0.00045	0.000425	0.00039	0.000363	0.000361	0.166667	0.00034	0.000517	0.000446	0.000463	0.000485	0.000402	0.000443	0.000422	0.000443
107	0.000348	0	0	0.000484	0.000468	0.000486	0.000427	0.000459	0.000447	0.000473	0.000484	0.000459	0.000488	0.000482	0.000493	0.000459	0.000419	0.000409	0.000451	0.000484	0.00044	0.000444	0.000483	0.000431	0.000484	0.000453	0.000436	0.000409	0.000455	0.000455	0.000428	0.000428	0.000457	0.000472	0.000462	0.000457	0.000428	0	0	0	0.000429	0.000471	0.000476	0	0.000522	0	0	0	0.016393
108	0.000526	0.000471	0.000444	0.00052	0.000472	0.000499	0.000474	0.000476	0.000476	5e-04	0.000516	0.000508	0.00048	0.000432	0.000485	0.000457	0.000443	0.000448	0.000393	0.166667	0.000439	0.000397	0.00043	0.000446	0.000427	0.000457	0.000461	0.000455	0.00032	0.000448	0.000452	0.000444	0.000447	0.000503	0.000504	0.000482	0.000362	0	0	0	0	0	0	0	0	0	0	0.083333	0
109	0.000528	0.000416	0.000463	0.000417	0.000503	0.000492	0.000506	0.000461	0.000429	0.000401	0.000457	0.000458	0.000491	0.000462	0.000495	0.000444	0.000436	0.000635	0.000476	0.000444	0.000451	0.000488	0.000514	0.000468	0.000483	0.000498	0.000473	0.000435	0.000423	0.000494	0.000438	0.000459	0.000443	0.000517	0.000468	0.000455	0.000449	0.000441	0.000334	1	0.125	1	0	0.142857	0	0.000338	0	0	0.034483
110	0.000417	0.000428	0.000379	0.000499	0.000473	0.000465	0.000426	0.000497	0.000397	0.000463	0.000475	0.00051	0.000503	0.000471	0.000473	0.000492	0.000412	0.000419	4e-04	0.000493	0.000456	0.000412	0.000463	0.000462	0.000434	0.000461	0.000442	0.000381	0.000384	0.000428	0.000378	0.000451	0.000436	0.000462	0.000489	0.00041	0.000401	1	0.000407	0	0.00036	0.00043	0.000448	0.000366	0.000464	0.000349	0.000526	0.000445	0.000443
111	0.000537	0.000475	0.000456	0.00043	0.000439	0.000391	0.00039	0.000391	0.000236	0.000424	0.000446	0.000424	0.000423	0.000326	0.000423	0.000406	0.000339	0	0	0.000355	0.000393	0.000288	0.000381	0.00044	0.000374	0.000398	0.000369	0.000323	1	0.000365	0.000375	0.000364	0.000389	0.000449	0.00043	0.000439	0.000395	0	0	0	0	0	0	0	0	0	0	0	0
112	0.000498	0.000462	0.000496	0.000517	0.000476	0.000496	0.000466	0.000493	0.000496	0.000495	0.00049	0.00049	0.000473	0.000487	0.000512	0.00048	0.000473	0.000442	0.000414	0.000467	0.000455	0.000478	0.000488	0.000476	0.000459	0.000413	0.000475	0.000427	0.000428	0.000453	0.000435	0.000467	0.000458	0.000528	0.000493	0.000464	0.000435	0.000503	0.000529	0.000904	0.000588	0.000639	0.000656	0.000501	0.00069	0.000452	0.000669	0.000324	0.055556
113	0.000405	0.000449	0.000418	0.000483	0.000509	0.00049	0.000489	0.000517	0.000479	0.000533	0.000521	0.000488	0.000517	0.000461	0.000519	0.00048	0.000436	0.000534	0.000389	0.000555	0.000443	0.00048	0.000482	0.000467	0.000486	0.000475	0.000494	0.000463	0.000471	0.000518	0.000458	0.000524	0.000538	0.000556	0.000562	0.000541	0.000521	0.000605	0.000458	0.000465	0.000568	0.006452	0.000761	0.25	0.000615	0.000544	0.000566	0.000554	0.000634
114	0.000332	0.000355	0.000401	0.000397	4e-04	0.000378	0.000357	0.000398	0.000395	0.000394	0.000404	0.000368	0.000413	4e-04	0.000338	0.00042	0.000371	0.000383	0.000345	0.000405	0.000381	0.000423	0.000432	0.000406	0.000402	0.000421	0.000427	0.000387	0.000335	0.000394	0.000391	0.000367	0.000441	0.000378	0.000439	0.000366	0.000347	0.000348	1	0.038462	0.000306	0.005917	0.2	0.00035	0.000503	0.000322	0.000387	0.000436	0.000501
115	0	0.000375	0	0	0	0	0	0	0	0	0	0	0	0	0	0	0	0.000598	0	0	0	0	0	0	0	0	0	0	0.000326	0	0	0.000333	0	0	0	0.000376	0.000306	0.000441	0.000399	0.000536	0.000303	0.000437	0.000363	0.000435	0.000429	0.000341	0.000497	0.058824	0.000581
116	0.000436	0.000378	0.000352	0.000465	0.000417	0.000419	0.000438	0.000422	1	0.000288	0.000322	0.000343	0.000425	0.000403	0.000406	0.000408	0.000321	1	1	0.000379	0.000349	0.000362	0.000366	0.000346	0.00036	0.000365	0.000399	0.000373	0.000358	0.000398	0.000379	4e-04	0.00043	0.000401	0.00041	0.000405	0.000386	0.055556	0.000442	0.333333	1	0.000266	0	0.000289	0.2	0.000359	0.000343	0.333333	0.000413
117	0.000297	0.000332	0.000351	0.000354	0.000361	0.000335	0.000356	0.000361	0.333333	0.000335	0.000324	0.000347	0.000415	1	0.000352	0.000348	0.000356	1	0.333333	0.000317	0.000338	0.000366	0.000304	0.000377	0.000342	0.000349	0.000347	0.000301	0.000254	0.000322	0.000301	0.000335	0.000344	0.000341	0.000369	0.000355	0.000304	0.5	1	0.142857	1	0.000419	1	0.25	1	1	0.5	1	0.5
118	0.000384	0.000359	0.000379	0.000398	0.00039	0.000387	0.000367	0.00041	0.000345	0.000441	0.000422	0.000403	4e-04	0.00038	0.000436	0.000342	0.000333	0	0.000339	0.045455	0.000391	0.000366	0.000368	0.00044	0.000406	0.000427	0.000425	0.000386	0.000392	0.000447	0.000418	0.000397	0.000433	0.000427	0.000445	0.000405	0.000346	0.000386	0.000415	0.125	0.000399	0.000367	0.000506	0.000408	0.000472	0.000392	0.000489	0.000456	4e-04
119	0.000363	0	0.000406	0	0	0	0.000429	0	0.000369	0	0	0	0	0.000347	0.000348	0	0	0	0	0	0	0	0.000317	0.000356	0.000319	0	0	0.000292	0	0	0	0	0	0	0	0	0	0	0	0	0	0	0	0	0	0	0	0	0
120	0.000503	0.000488	0.000453	0.00052	0.000428	0.000437	0.000439	0.000389	0.00029	0.000367	0.000398	0.000417	0.000434	0.000445	0.000432	0.000424	0.000339	1	0	0.000408	0.000434	0.000396	0.000434	0.000409	0.000422	0.000424	0.000475	0.000392	0.000311	0.000458	0.000385	0.000407	0.000487	0.000483	0.000498	0.000472	0.000409	0.000405	0.000445	0.000723	0.000448	0.000496	0.000596	0.000503	0.000634	0.000469	0.000463	0.00051	0.000651
121	0.333333	0	0.000393	0	0.000365	0	0.000354	0.000367	0	0.000407	0.000379	0.000399	0.000405	0.00033	0.000402	0.000378	0.000377	0	0	0	0.000358	0.000354	0.000342	0.000349	0.000297	0.000407	0.000377	0.000313	0	0.00032	0.000298	0	0.000364	0.000331	0.000368	0.000343	0.000332	0.000405	0	0	0	0	0	0	0	0	0	0	0
122	0.000423	0.000382	0.000382	0.000353	0.000393	0.000382	0.000446	0.000395	1	0.000389	0.000429	0.000382	0.000408	0.000372	0.000398	0.000397	0.000339	1	1	1	0.000367	0.000384	0.00043	0.000382	0.000413	0.000397	0.000445	0.000443	1	0.000408	0.00039	0.000414	0.000432	0.000449	0.000422	0.000404	0.000395	1	1	1	1	0	0	0	0	0	0	0	0
123	0.000371	0	0.000415	0	0.000432	0.000384	0.000406	0.000413	0	0	0	0.000357	0.000448	0	0.000389	0	0.000362	0	0	0	0	0.000378	0.000393	0.00042	0.000417	0.000348	0.00036	0.00034	0.000245	0.000348	0.000397	0.000363	0.000391	0.00041	0.000396	0.000358	4e-04	0	0	0	0	0	0	0	0	0	0	0	0
124	4e-04	0.000386	0.000386	0.000468	0.000506	0.000485	0.000485	0.000466	0.000332	0.000493	0.000501	0.000463	0.000519	0.000494	0.000517	0.000468	0.000479	0.000486	1	1	0.000406	0.000396	0.00044	0.000491	0.000429	0.000508	0.000496	0.000345	0.1	0.000415	0.000384	0.000416	0.000451	0.000441	0.000493	0.000455	0.00042	0.000518	0.000539	0.000695	0.00042	0.000436	1	0.000412	0.000605	0.000468	0.000508	0.000471	0.000641
125	0.000508	0.000523	0.000506	0.000581	0.000442	0.000453	0.000435	0.000416	0.000284	0.000321	0.000385	0.000353	0.000436	0.000363	0.000454	0.000418	0.00035	1	0	0.000357	0.000432	0.000429	0.000515	0.000478	0.000484	0.000487	0.000497	0.000411	0.000276	0.00047	0.000443	0.000443	0.000479	0.000473	0.000505	0.000425	0.000407	1	0	0.000451	1	0	0.034483	0.000391	0.000539	0.000365	0.000474	0.000448	0.000558
126	0.000335	0.000376	0.000414	0.000458	0.000436	0.00044	0.000407	0.000405	0.000324	0.000423	0.000378	0.000353	0.000408	0.000297	0.000365	0.000376	0.000359	0.000608	0.000402	0	0.000375	0.000406	0.000426	0.000426	0.000375	0.000404	0.000394	0.000362	0.333333	0.000421	0.000382	0.000397	0.000413	0.000456	0.000449	0.000414	0.000384	0.000358	0.333333	0.00068	0.000415	0.000519	0.000519	0.00044	0.000541	0.000429	0.00047	0.000455	0.000569
127	0.000464	0.00048	0.000502	0.000585	0.000509	0.000477	0.000509	0.000471	0.000449	0.000448	0.000504	0.000484	0.000537	0.000507	0.000527	0.000494	0.000447	0.000333	0.000268	0.000271	0.000468	0.000456	0.000545	5e-04	0.000492	0.000473	0.000515	0.000449	0.000368	0.000466	0.000473	0.00046	0.000476	0.000529	0.000473	0.000509	0.000384	0.000369	0.000307	0.000551	0.000381	0.043478	0.045455	0.000428	0.25	0.000368	0.000619	0.000517	0.2
128	0.000589	0.000555	0.000608	0.000618	0.000621	0.000603	0.000585	0.00059	0.000572	0.000622	0.000636	0.000569	0.000556	0.000547	0.000581	0.000559	0.000488	0.00064	0.000407	0.00051	0.000536	0.000543	0.000587	0.000512	0.000555	0.000521	0.000537	0.000506	0.000472	0.000561	0.000518	0.000544	0.000571	0.000616	0.000567	0.00056	0.000504	0.000485	0.000455	0.058824	0.000433	0.008197	0.000522	0.000473	0.00041	0.000452	0.00038	0.000436	0.000579
129	0.000375	0.00038	0.000424	0.000447	0.000431	0.000456	0.000386	0.000441	1	0.000402	0.000386	0.000426	0.000424	0.000377	0.000432	0.000419	0.000382	1	0	0.000397	0.000348	0.000349	0.00038	0.00044	0.000385	0.000351	0.000376	0.000345	1	0.000367	0.000345	0.000371	0.000408	0.000414	0.000405	0.000384	0.000382	0.000441	1	0	0	0	0	0	0	0	0	0	0
130	0.000488	0.000481	5e-04	0.000522	0.000501	0.000496	0.000505	0.000485	0.000307	0.000474	0.000496	0.000481	0.000462	0.000439	0.00045	0.000456	0.000443	1	0.000298	0.000543	0.000469	0.000328	0.000404	0.000427	0.000458	0.000438	0.000375	0.000375	0.000306	0.000424	0.00039	0.000371	0.000495	0.000519	0.000525	0.000476	0.000421	0.333333	0.000283	1	0	0	0.000472	0	0.000545	0	0	0.000582	0
131	0	0	0	0	0	0.000346	0.000427	0.000322	0	0	0.000352	0.000416	0.000368	0	0	0	0	0	0	0	0.000384	0.000282	0.000394	0.000377	0.000375	0.000405	0.000361	0.000317	0	0.000369	0.000332	0.000356	0.000366	0.000363	0	0.000382	0.000378	1	0	0	0	0	0	0	0	0	0	0	0
132	0.000468	0.000467	0.000435	0.000462	0.000475	0.000497	0.000504	0.000459	0.000458	0.000465	0.000487	0.000494	0.000492	0.000411	0.000455	0.000482	0.000433	0.000459	0.000446	0.00051	0.000481	0.000442	0.000403	0.000421	0.00041	0.000403	0.000424	0.000375	0.000327	0.000413	0.000401	0.000435	0.000451	0.000492	0.000512	0.000415	0.000468	0.000348	0.000499	0.000646	0	0.000346	0.000523	0.090909	0.000404	0.000424	0.000469	0	0.000557
133	0	0	0	0	0.000484	0.000396	0.00039	0.000476	0.000436	0.000431	0.000394	0.000378	4e-04	0.000342	0.000374	0.000348	0.000347	0.000344	0.000301	0	0	0.000369	0.00042	0.000366	0.000316	0.000385	0.00038	0.000404	0.000298	0.00042	0.000336	0.000329	0.000346	0.000439	0.000452	0.00044	0.000414	0	1	0	0.000423	1	0.000352	0	0.000532	0.000438	0.333333	0	0
134	0.000459	0.000424	0.000399	0.000488	0.000502	0.000478	0.000476	0.000464	0.000387	0.000486	0.000502	0.000456	0.000537	0.000505	0.000518	0.000489	0.000456	0.000599	1	1	0.000414	0.000411	0.000492	0.00045	0.000439	0.000495	0.000502	0.000411	0.1	0.000505	0.000428	0.000464	0.000514	5e-04	0.000541	0.000502	0.000447	0.000557	0.000536	0.000762	0.000378	0.000397	1	0.000466	0.000617	0.000476	0.000595	0.000547	0.000662
135	0.000549	0.000533	0.000563	0.000545	0.000484	0.000493	0.000521	0.000455	0.000481	0.00045	0.000559	0.000438	0.000424	0.000429	0.000452	0.000387	0.000375	0.000444	0.000425	0.000505	0.000429	0.000464	0.000436	0.000444	0.000427	0.000493	0.000458	0.000373	0.000325	0.000456	0.000389	0.000377	0.000433	0.000488	0.000498	0.000395	0	0.000515	0.000466	0.00063	0.000447	1	0.000363	0.071429	0.000406	0.000343	0.000535	0.000359	0.000618
136	0.000453	0.00044	0.000468	0.000493	0.000493	0.000493	0.000518	0.00051	0.000405	0.000482	0.000508	0.000512	0.000507	0.000487	0.000472	0.000439	4e-04	0.000498	0.000373	0.000487	0.000439	0.000415	0.000451	0.000418	0.000428	0.000454	0.000478	0.000446	0.000337	0.000415	0.000419	0.000421	0.000471	0.000493	0.000514	0.000494	0.000447	0.000348	0.000446	0.00065	0.000471	0.000374	0.000524	0.1	0.000404	0.000397	0.000441	0.000512	0.000557
137	0.00051	0.000471	0.000459	0.000465	0.000435	0.000441	0.000493	0.000418	0.000383	0.000409	0.000501	0.000442	0.000468	0.000401	0.000489	0.000467	0.000464	0	0.00033	0.000522	0.000478	0.00044	0.000495	0.00048	0.000463	0.000475	0.000417	0.000385	0	0.000447	0.000482	0.000497	0.000505	0.000568	0.000536	0.000517	0.000477	0.000602	0.000559	0.000876	0.000663	0.000689	0.000589	0.000574	0.000577	0.000585	0.000699	0.000614	0.000723
138	0.000432	0.000469	0.00044	0.000489	0.000456	0.000483	0.000459	0.00051	0.00047	0.000471	0.00044	0.000477	0.000503	0.000454	0.00047	0.000468	0.000454	0.000484	0.000402	0.000549	0.000485	0.000448	0.000509	0.000461	0.000489	0.000502	0.000503	0.000482	0.000448	0.000502	0.000445	0.000484	0.000489	0.000526	0.000532	0.000504	0.000507	0.000525	0.000534	0.000806	0.000506	0.00057	0.000762	0.000592	0.000758	0.000564	0.00053	0.000617	0.000787
139	0.5	1	1	0.000286	0.000344	0.000351	0.000321	0.000319	0.5	0.000338	0.000379	0.000343	0.000386	0.00033	0.000387	0.000312	0.000279	0.000331	0	0.5	0.000188	0.5	0.5	0.000337	0.000303	0.000307	0.000377	0.000382	0.5	0.000346	0.00024	0.000397	0.000392	0.000385	0.000389	0.000341	0.000319	1	0	1	0	0	0	0	0	0	0	0	1
140	0.000349	0.000375	0.000418	0.000471	0.000399	0.000439	0.000416	0.000441	0.00033	0.000407	0.000443	0.000423	0.000457	0.000397	0.000441	0.000429	0.000347	0.000445	0.5	0.090909	0.000414	0.000399	0.000422	0.000387	0.000424	0.000418	0.000407	0.000383	0.000366	0.000416	0.000394	0.000428	0.000456	0.000468	0.000393	0.000442	0.000353	0.000282	0.25	0.142857	0.000321	0.000316	0.5	0.000344	0.5	0.25	0.25	0.000377	0.5
141	0	0.000352	0.000379	0.000367	0.000379	0.000382	0.000394	0.000405	0.000345	0.000455	0.000455	0.000437	0.000441	0.000407	0.000435	0.000342	0.000371	0	0.000339	0.045455	0.000416	0.000404	0.000379	0.000427	0.000423	0.000427	0.000438	0.000427	0.000409	0.000452	0.000424	0.000432	0.000449	0.000465	0.000466	0.000386	0.000374	0.000386	0.000415	0.125	0.000399	0.000367	0.000506	0.000408	0.00048	0.000392	0.000525	0.000487	4e-04
142	0.000275	1	0.000306	0.00031	0.000365	0	0.000314	0.00034	1	0.000292	0.000319	0.000364	1	1	0.000373	0.000285	1	1	1	1	1	0.000362	0.000384	0.000431	0.000433	0.000379	0.000372	0.00035	0.000358	0.000393	0.000352	0.00032	0.000358	0.000385	0.000379	0.000389	0.000355	1	0.052632	1	0.000309	1	1	0.142857	1	1	1	1	1
143	0.000359	0.000367	0.000345	0.000371	0.000397	0.000376	0.00041	0.000417	0.000336	0.000379	0.000416	0.000421	0.000397	0.000379	0.000406	0.000382	0.000377	0.000501	0.000362	0.000309	0.000392	0.000406	0.000392	0.00036	0.000362	0.000405	0.000366	0	0.000353	0	0.000343	0.00039	0	0	0	0	0.000347	0.000394	0	0	0	0	0	0	0	0	0.000484	0	0.000518
144	0.000515	0.000503	0.000563	0.000565	0.000605	0.000491	0.000519	0.000541	0.000497	0.000532	0.000551	0.000519	0.000578	0.000478	0.000496	0.000533	0.000444	0.000464	0.000366	0.000526	0.000486	0.000448	0.000514	0.000488	0.000531	0.00055	0.000507	0.000447	0.000246	0.00053	0.000485	0.000472	0.00052	0.000507	0.000514	0.000511	0.000503	0.000475	0.25	0.25	0.032258	0.25	0.000546	0.000552	0.000494	0.000389	0.000269	0.000452	6e-04
145	0.000437	0.000424	0.000488	0.000508	0.000476	0.000492	0.000476	0.000461	0.000362	0.000448	0.000475	0.000469	0.000479	0.000473	0.000495	0.000455	0.000447	0	0.5	0.000397	0.000364	0.000364	0.00039	0.000432	0.000391	0.000475	0.000402	0.000384	0.000354	0.000405	0.000349	0.00046	0.000434	0.000428	0.000449	0.000396	0.000359	0	0	0	0	0.333333	0	0	0	0	0	0.333333	0
146	0.000361	0	0.000349	0.00031	0.000351	0.000416	0.000454	0.000415	0.000417	0.000401	0.000401	0.000378	0.000437	0.000396	0.000438	0.000418	0.000403	0.00033	0.000364	0.000388	0.000327	0.00039	0.000339	0.000446	0.000457	0.000394	0.000395	0.000367	0.000426	0.00044	0.000451	0.000441	0.000445	0.000466	0.000469	0.000471	0.000427	0.000531	0.000511	0.000614	0.00053	0.000339	0.000627	0.00056	0.00049	0.000436	0.000539	0.000438	0.000575
147	0.000459	0.000451	0.000515	0.00055	0.000528	0.000527	0.000496	0.000479	0	0.00049	0.000527	0.000503	0.000515	0.000511	0.00056	0.000484	0.000484	0.000382	0.000296	0.000271	0.000438	0.000415	0.000488	0.000486	0.000426	0.000464	0.000484	0.000478	0.000423	0.000498	0.000482	0.000496	0.000555	0.000567	0.000543	5e-04	0.000427	0.000493	0.000372	0.000705	0.000345	0.028571	0.041667	0.00048	0.333333	0.000334	0.000529	0.000449	0.000564
148	0.000367	0.000325	0.000407	0.000399	0.000392	0.000299	0.000366	0.000384	0.000387	0.000438	0.000383	0.000409	0.000394	0.000369	0.000382	0.000397	0.000353	0.000421	0	0	0.000421	0	0.000413	0.000418	0.000383	0	0.000267	0.000364	0	0	0	0.00038	0.000376	0.000459	0	0	0.000386	0	0	0	0	0.000447	0	0	0.000532	0	0	0.00048	0
149	0.00035	0.333333	0.00042	0.000407	0.000466	0.000409	0.000419	0.000389	0.000283	0.000425	0.000419	0.000372	0.00036	0.000354	0.000335	0.000339	0.000347	0.166667	0.000259	0.25	0.000324	0.000274	0.25	0.333333	0.000327	0.00034	0.000303	0.000299	0.000288	0.000339	0.000289	3e-04	0.000319	0.000283	0.2	0.5	0.000321	0.000282	1	1	1	0.5	0.027778	0.333333	0.2	0.25	0.2	1	0.2
150	0.00043	0.000449	0.000354	0.000405	0.000414	0.00039	0.000382	0.000418	0	0.00038	0.000393	0.000403	0.000372	0.000391	0.000366	0.000377	0.000335	0	0	0	0.000389	0.000358	0.000373	0.000378	0.000441	0.000394	0.000396	0.000358	0	0.000317	0.000403	0.000399	0.000398	0.000441	0.000423	0.000401	0.000405	0.000418	0.000462	0.000681	0.000492	0	0.000576	0.000525	0.000674	0.000459	0.000488	0.000396	0.000693
151	0.000394	0.000404	0.000426	0	0.000407	0	0	0.000367	0	0	0	0	0.000348	0	0	0	0	0	0	0	0	1	0.000257	0.000285	0.000317	0	0.000356	0	0.00032	0.00035	0.00033	0.000387	0.000376	0.000389	0.000359	0.000352	0.000331	0	0	0	0	0.00042	0	0.000368	0.000455	0.000333	0.00048	0.000296	0.090909
152	0.000435	0.000384	0.000368	0.000501	0.000471	0.00035	0.000446	0.00046	0.000354	0.000413	0.000403	0.000434	0.000388	0.00037	0.00045	0.000389	0.000407	0	0	0	0.00041	0.000459	0.000454	0.000434	0.000435	0.000481	0.000484	0.00039	0.000385	0.000432	0.00043	0.000462	0.000493	0.000473	0.000487	0.000437	0.000437	0	0.000412	0.000691	0	0	0	0	0	0	0	0	0
153	0.000411	0.000375	0.000424	0.000466	0.000475	0.000444	0.000423	0.000434	0	0.000308	0.000423	0.000389	0.00041	0.000405	0.00043	0.00044	0.000365	0	0	0	0.00029	1	0.000297	0.000337	0.000382	0	0.000301	0	0	0.000351	0.000285	0.00025	0.00034	0.000274	0.000365	0.000342	0	0	0	0	0	0	0	0	0	0	0	0	0
154	0.000527	0.000534	0.000536	0.000528	0.000538	0.000523	0.00053	0.000525	0.000532	0.000529	0.000541	0.000471	0.00048	0.00048	0.000457	0.000414	0.000432	0.00051	0.000444	0.000379	0.000412	0.000452	0.00048	0.000413	0.000445	0.000469	0.000467	0.000416	0.000452	0.00048	0.000416	0.000448	0.000466	0.000463	0.000525	0.000496	0.000438	0.000495	0.00048	0	0.000552	0.000532	0.000475	0	0.00054	0	0.000538	0	0.032258
155	0.00033	0.000346	0.000362	0.000359	0.000356	0.000401	0.000379	0.000373	0.000321	0.000466	0.000461	0.000426	0.000502	0.00048	0.000469	0.000472	0.000456	0.000451	0.00036	0.000407	0.000414	0.000448	0.000459	0.000478	0.000456	0.000436	0.000475	0.000429	0.000411	0.000456	0.000447	0.000458	0.000506	0.000497	0.000486	0.000495	0.000458	0.000407	0.037037	0.066667	0.000326	0.008403	0.000529	0.000472	0.076923	0.000393	0.000489	0.000405	0.000618
156	0.000469	0.000415	0.000414	0.00038	0.000361	0.000419	0.000405	0.000392	0.000311	0.000366	0.000377	0.00037	0.000384	0.000411	0.000406	0.000404	0.000304	0.1	0.000316	0.166667	0.00034	0.000349	0.00034	0.000369	0.000301	0.000354	0.000372	0.000382	3e-04	0.000408	0.000308	0.000317	0.000335	0.000417	0.00037	0	0.000342	0	0	0	0	0	0	0	0	0	0	0	0
157	0.000466	0.000469	0.000264	0.000472	0.333333	0.000438	0.000429	0.000411	0.000258	0.000354	0.000419	0.000412	0.000363	0.000394	0.000368	0.000358	0.000364	0	0	0.033333	0.000343	0.000308	0.000371	0.000357	0.000368	0.00037	0.00042	0.000391	0.000311	0.000439	0.000395	0.000398	0.000442	0.000422	0.000423	0.000403	0.000365	0.066667	0.000415	0.000508	1	0.000397	0.000449	0.000339	0	0	0	0.000278	0.000343
158	0.000476	0.000445	0.000451	0.00049	0.000513	0.000475	0.000489	0.000475	0.000471	0.000449	0.000481	0.000476	0.000481	0.000438	0.000474	0.000453	0.000422	0.000403	0.000371	0.000541	0.000481	0.000496	0.000488	0.000504	0.000479	0.000491	0.000463	0.00042	0.000345	0.000464	0.000462	0.000473	0.000455	0.000491	0.000501	0.000458	0.000436	0	0	0	0.000409	0	0.000546	0.000551	0.000424	0.000403	0.066667	0.071429	0.000592
159	0.000516	0.000489	0.000446	0.000341	0.000328	0.000388	0.000404	0.000406	1	0.000357	0.000414	0.000418	0.000482	0.000448	0.000428	0.000414	0.000404	1	1	0.000474	0.000395	0.000297	0.000377	0.000333	0.000464	0.00041	0.000417	0.000427	0.000359	0.000385	0.000349	0.000392	0.000408	0.000501	0.000452	0.000444	0.000419	0.000458	0.000481	0.000717	0.000499	0.000553	0.000663	0.000525	0.00062	0.000521	0.000458	0.000396	0.00071
160	0.000317	0.000417	0.000399	1	1	1	0.000312	1	1	1	0.000353	0.000363	1	1	0.00034	1	0.000268	0.000598	1	1	0.000326	1	1	0.000346	1	0.000294	1	1	0	1	1	1	1	1	1	0.000379	1	0	0	0.333333	0.5	0	0.022727	1	0	0	0.000287	0	0
161	0.000477	0.000478	0.000498	0.000478	0.000508	0.000498	0.000484	0.000485	0.000462	0.000453	0.000508	0.000455	0.000492	0.000492	0.000491	0.000498	0.000448	0.000435	0.00034	0.000399	0.000471	0.000503	0.000483	0.000486	0.000447	0.000483	0.000475	0.000424	0.000351	0.000449	0.000459	0.000465	0.000432	0.000466	0.000489	0.000398	0.000419	0.333333	0	0.333333	0.00039	0	0.00045	0.00034	0	0.000405	0.090909	0.000424	0.000545
162	0.000495	0.000433	0.000531	0.000544	0.000558	0.000525	0.000462	0.00047	0.00046	0.000452	0.000481	0.000457	0.000501	0.000499	0.000453	0.000441	0.000477	0.000527	0.00047	0.000454	0.000485	0.000436	0.000517	0.000463	0.000478	0.000524	0.00048	0.000439	0.000464	0.000482	0.000457	0.000474	0.000503	0.000522	0.000522	0.000505	0.000458	0.000539	0.000579	0.000716	0.000485	0.000393	0.000551	0.000576	0.000579	0.000493	0.000634	0.000552	0.000668
163	0.000381	0	0.000395	0.000394	0.000397	0.00046	0.000457	0.000482	0.00047	0.000431	0.000488	0.000487	0.000524	0.000452	0.000493	0.000491	0.00045	0.00041	0.000373	0.000575	0.00043	0.000438	0.000448	0.000423	0.000407	0.000442	0.000482	0.000397	0	0.000487	0.000472	0.000483	0.000504	0.000546	0.000545	0.000496	0.000477	0.00035	0.000529	0.000661	0.000408	0.000447	0.000546	0	0	0.000449	0.000435	0.00048	0.000458
164	0.000381	0.000363	0.000365	0.000392	0.000406	0.000381	0.000389	0.00038	0.000391	0.000362	0.000416	0.000379	0.000449	0.000372	0.000436	0.000365	0.000346	0.000348	0	0.000455	0.000329	0	0	0.000404	0.000383	0.000342	0	0.00038	0	0.000397	0.000377	0.000388	0.000365	0.000389	0.000394	0.000368	0.000355	0	0	0	0	0	0	0	0	0	0	0	0
165	0.000349	0.000357	0.000458	0.000524	0.000448	0.000451	0.000428	0.000435	0.000384	0.000467	0.000443	0.000445	0.000499	0.000468	0.000482	0.000494	0.000417	0.000537	0.000448	0.000444	0.000478	0.000493	0.000513	0.00043	0.000461	0.000493	0.000496	0.000458	0.000425	0.000457	0.000476	0.000474	0.000541	0.000522	0.000501	0.00048	0.000469	0.000257	1	1	0.000387	0.000295	0.000384	0.166667	0.000405	0.000359	0.5	0.000339	0.011494
166	0.000436	0.000381	0.000444	4e-04	0.000384	0.000375	0.000413	0.000409	0.00033	0.000376	0.000446	0.000436	0.000388	0.000298	0.000415	0.000382	0.00038	0.000601	0.000267	0.000335	0.000329	0.000398	0.000464	0.000437	0.000415	0.00046	0.000454	0.000417	0.000421	0.000443	0.000432	0.000417	0.000414	0.000475	0.000462	0.000438	0.00035	1	1	1	1	1	1	1	1	1	1	1	0.5
167	0.000401	0.000337	0.00038	0.000385	0.00034	0.000383	0.000382	0.00033	0.000332	0.000423	0.000415	0.000436	0.000465	0.000387	0.000422	0.000384	0.000376	0.000265	0.000355	0	0.000396	0.000397	0.000373	0.000412	0.000447	0.000421	0.000439	0.000369	0.000334	0.000462	0.000438	0.000411	0.000413	0.000474	0.000466	0.000407	0.000443	0.000455	0.000459	1	0.111111	0.071429	0	0.000363	0.028571	0.00043	0.000489	0.000409	0.032258
168	0.000435	0.000419	0.000452	0.000445	0.000403	0.000431	0.000416	0.000413	0	0	0.000426	0.000341	0.000409	0.000365	0.000365	0.000438	0.000386	0.000444	0	0.000322	0.000418	0.000442	0.000437	0.000487	0.000433	0.000481	0.000481	0.000417	0.00032	0.000474	0.00047	0.000455	0.000447	0.000476	0.000454	0.00044	0.000405	1	1	1	0.333333	0	1	0	0	0	0	0.000356	0.00046
169	0.000494	0.000481	0.00048	0.000462	0.00048	0.000489	0.000433	4e-04	0.000398	0.000424	0.000448	0.000403	0.000439	0.000351	0.000405	0.00037	0.000365	0.000493	0.333333	0.000377	0.000406	0.000398	0.000426	0.000376	0.000459	0.00041	0.000418	0.000373	0	0.000436	0.000376	0.000367	0.000458	0.000503	0.000517	0.00047	0.000453	0	0	0	0	0.000295	0	0	0	0	0	0	0
170	0.000486	0.000469	0.000461	0.000488	0.000486	0.000494	0.000466	0.000495	0.000485	0.000451	0.000429	0.000442	0.000464	0.000422	0.000448	0.000453	0.000395	0.000525	0.000376	0.000481	0.000442	0.000427	0.000472	0.000467	0.000491	0.000494	0.000498	0.00047	0.000437	0.000527	0.000481	0.000482	0.000506	0.000549	0.000547	0.00051	0.000475	0.000489	0.000532	0.000791	0.000567	0.000615	7e-04	0.000622	0.000751	0.000563	0.000531	0.000638	0.000842
171	0.000452	0.000468	0.00047	0.000561	0.000505	0.000527	0.000504	0.000516	0.000505	0.000476	0.000524	0.000518	0.000466	0.000444	0.000495	0.000494	0.000466	0.000442	0.000385	0.000516	0.000444	0.000475	0.000487	0.000496	0.000459	0.000471	0.00049	0.000441	0.000406	0.000476	0.00038	0.000492	0.000496	0.000504	0.000522	0.000474	0.00048	0.000454	0.000489	0.000639	0.000418	0.000365	0.000403	0.00031	0.00053	0.333333	0.000571	0.000459	0.000415
172	0	0	0	0	0	0	0	0	0	1	0	0	0	0	0	0	0	0	0	0	0	0	0.000257	0	0	0	0.00026	0	0	0	0.000337	0	0	1	0	0	0	0	0	0	0	0	0	0	0	0	0	0	0
173	0.000354	0.000331	0.000328	0.000401	0.000401	0.000414	0.000371	0.000415	0.000358	0.000422	0.00043	0.000389	0.000411	0.000349	0.000407	0.000405	0.00036	0.000363	0.000266	0.000384	0.000381	0.000362	0.000393	0.000444	0.00041	0.000469	0.000444	0.000425	0.000351	0.000446	0.00043	0.00043	0.000462	0.000494	0.000503	0.00051	0.000443	0.000328	0	0	1	0.125	0.083333	0	0.043478	0.000433	0	0	0
174	0.000485	0.000469	0.000521	0.000529	0.000509	0.000502	0.000546	0.000466	0.00036	0.000441	0.000487	0.000431	0.00053	0.000469	0.000518	0.000503	0.000508	0.000474	0.000399	0.000527	0.000443	0.000496	0.000527	0.000533	0.000489	0.000481	0.000526	0.00045	0.000434	0.000454	0.000497	0.000504	0.000504	0.000532	0.000576	0.000561	0.000514	0.000626	0.000587	0.000883	0.000662	0.000698	0.000629	0.000597	0.000693	0.000615	0.000699	0.000622	0.000719
175	0.000359	0	4e-04	0.000382	0.000344	0.00031	0.000307	4e-04	0.000416	0.000363	0.000358	1	1	0.000363	0	0.000321	0	0	1	0	0.000385	0.000377	0.000495	0.000408	0.000414	0.000428	0.000411	0.000395	0.000283	0.000446	0.000345	0.000319	0.000425	0.000405	0.000354	0.000354	0.000351	0	0	0	0.333333	0	0	1	0	0	0	0	0.000456
176	0.000426	0.000424	0.000408	0.000453	0.000435	0.000474	0.000466	0.00043	0.000448	0.000433	0.000492	0.000501	0.000517	0.000453	0.000511	0.000483	0.00043	0.000445	1	1	0.000432	0.000386	0.000428	0.000454	0.000402	0.000431	0.000433	0.000435	0.000361	0.000452	0.00045	0.000448	0.000498	0.000532	0.000486	0.00043	0.000401	0.000422	0.000413	0.000791	0.166667	0	0	0	1	1	0.00046	1	0.000543
177	0.000314	0	0.000391	0.00044	0.000418	0	0	0.000423	0.142857	0.00038	0.000418	0.000341	0.000417	4e-04	0.000444	0.000369	0.000355	0	0	0	0.000428	0.000414	0.000445	0.00044	0.000378	0.000383	0.000429	0.000414	0.00031	0.000438	0.000334	0.000373	0.000427	0.000436	0.000436	0.000443	0.000414	1	1	0	0.5	0	0	0	0	1	0	0	1
178	0.000489	0.000464	0.000469	0.000483	0.000474	0.000443	0.000435	0.00042	0.000346	0.000436	0.000455	0.000501	0.000454	0.000448	0.000463	0.000433	0.000398	0.000419	0.000246	0.000396	0.000436	0.000468	0.000459	0.000407	0.000436	0.000413	0.000459	0.000397	0.000325	0.000514	0.00039	0.000481	0.000457	0.000493	0.000548	0.000474	0.000459	0.000434	0.000367	0.000644	0.000407	0.000447	0.000475	0.000394	0.00053	0.000373	0.000557	0.000399	0.25
179	0.000501	0.000483	0.000496	0.00051	0.000495	0.000509	0.000483	0.000472	0.000354	0.000424	0.000442	0.000429	0.000475	0.000432	0.000457	0.000379	0.000382	0.333333	0.000285	0.333333	0.000414	0.000463	0.000489	0.00046	0.000467	0.000423	0.000462	0.000415	0.000397	0.000482	0.000435	0.000464	0.000513	0.000506	0.000525	0.000446	0.000437	0.333333	0.000404	0.083333	0.043478	0.090909	0.000485	0.000474	0.000428	0.000407	0.000345	0.000424	0.00067
180	0.000395	0.000393	0.000427	0.000445	0.000416	0	0.000418	0.000425	0.1	0.000401	0.00039	0.000414	0.000405	0.00023	0.000404	0.000396	0.000327	0.000318	0.000328	0.000288	0.000373	0.000303	0.000399	0.000417	0.000371	0.000354	0.000419	0	0	0	0	0	0.000427	0.000426	0.000415	0.000408	0.000333	1	0	0	0	0	0	0	0	0	0	0	0
181	0.000492	0.000477	0.000515	0.000577	0.000541	0.000514	0.000527	0.000542	0.000492	0.000527	0.000481	0.000471	0.000499	0.000534	0.000518	0.000505	0.000456	0.000268	0.000218	0.000403	0.000467	0.000527	0.000542	0.000532	0.000527	0.000471	0.000508	0.00044	0.000412	0.000499	0.000427	0.000463	0.000521	0.000505	0.00054	0.000485	0.000479	0.000441	0.000423	0.045455	0.000489	0.000346	0.000616	0.000416	0.000461	0.000419	0.000499	0.00045	0.000644
182	0.000404	0.000416	0.000419	0.000497	0.000453	0.000454	0.000428	0.00031	0.000294	0.000463	0.000452	0.000425	0.000462	0.000416	0.000449	0.000454	0.000422	0.000353	0.000316	0.000388	0.000419	0.000463	0.000497	0.000469	0.000454	0.000477	0.000438	0.000446	0.000415	0.000447	0.000428	0.00043	0.000484	5e-04	0.000475	0.000414	0.000428	0.142857	0.00037	1	0.166667	1	0.000484	0.000374	0.5	0.000379	0	0.000461	0.052632
183	0.000429	0.000387	0.5	0.000334	0.000274	1	0.000339	0.000435	0.000473	0.000477	0.000475	0.000443	0.000463	0.000437	0.000393	0.00045	0.000412	1	0.00035	1	0.000365	0.000386	0.000457	0.00042	0.000467	0.000454	0.000413	0.00043	0.000231	0.000452	0.00041	0.000465	0.000496	0.000461	0.000495	0.000496	0.000428	0	3e-04	0.052632	0.021277	0.066667	0	0	0	0.333333	0	0.333333	0.000594
184	0.000431	0.000444	0.000418	0.000449	0.00041	0.000412	0.000483	0.000445	0.000365	0.00045	0.000443	0.000457	0.000473	0.000434	0.00047	0.000482	0.000439	0.000418	0.000385	0.000541	0.000439	0.000448	0.000475	0.00046	0.00048	0.000459	0.000454	4e-04	0.000433	0.000498	0.000477	0.000466	0.000491	0.000526	0.000551	0.000504	0.000519	0.000664	0.000589	0.000912	0.000663	0.000695	0.000625	0.00066	0.000697	0.000622	0.000723	0.000633	0.000709
185	0.000449	0.000477	0.00048	0.000532	5e-04	0.000508	0.000505	0.000495	0.00043	0.000476	0.000503	0.000487	0.000524	0.000441	0.000509	0.000489	0.000425	0.000377	0.000306	0.000448	0.000388	0.000395	0.000415	0.000457	0.000477	0.000476	0.000443	0.000446	0.000355	0.000461	0.000449	0.00046	0.000473	0.000485	0.000474	0.000469	0.000452	1	0	0.000553	0.000397	0.000602	0.000441	0.00045	0	0.000463	0.000386	0.000484	0.000532
186	0.000333	0.000261	0.000446	0.000475	0.000453	0.000387	0.000443	0.000435	0.000244	0.000421	0.000419	0.000377	0.000405	0.000379	0.000348	0.000373	0.000361	1	0.333333	0.333333	0.000391	0.000283	0.000421	0.000457	0.000402	0.000426	0.000378	0.00034	0.5	0.000421	0.000393	0.000416	0.000407	4e-04	0.000404	0.000386	0.000312	0.0625	0.0625	0.0625	0.000358	0.055556	0.333333	0.00038	0.04	0.000439	0.0625	0.015625	0.000337
187	0.000456	0.000478	0.000473	0.000482	0.000482	0.000459	0.000435	0.000498	0.000421	0.000436	0.000471	0.000456	0.000479	0.000386	0.000432	0.000416	0.000396	0.000601	0.000392	0.000411	0.000457	0.000432	0.000464	0.000426	0	0.000414	0.000392	0.000348	0.000408	0.000435	0.000413	0.000379	0.000447	0.000462	0.000488	0.000447	0.00046	0.000565	0	0.000425	0.000492	0.006289	0	0	0	0	0.000507	0	0.000513
188	0.00036	0.000438	0.000447	0.000479	0.00048	0.000436	0.00047	0.000416	0.000387	0.000332	0.000394	0.000382	0.000398	0.00044	0.000416	0.000394	0.000402	0	0	0	0.000382	0.000397	0.000408	0.000412	0.000389	0.000404	0.000387	0.00036	0	0.00039	0.000361	0.000348	0.000392	0.000378	0.00045	0.000424	0.000409	0	0	0.000579	0	0.111111	0.111111	0.000381	0.000484	0	0	0	0.000315
189	0.000498	0.000448	0.00048	0.000424	0.000409	0.000392	0.000459	0.000462	1	0.000451	0.000394	0.000394	0.000428	0.000358	0.000375	0.000336	0.000342	0	0	1	0.000329	0.000318	0.000393	0.000302	0.000327	0.000375	0.000338	0.000292	0.000399	0.000368	0.000351	0.000348	0.000331	0.000375	0.000502	0.000436	0.000375	0.5	1	0.333333	1	1	1	1	1	1	1	1	0.00044
190	0.00049	0.000493	0.000526	0.000542	0.000528	0.000437	0.000482	0.000496	0.000485	0.000498	0.000504	0.000488	0.000504	0.000477	0.000481	0.000482	0.000443	0.000536	0.000366	0.000531	0.000485	0.000434	0.000454	0.000456	0.000463	0.000479	0.000463	0.000397	0.000246	0.000476	0.000439	0.000444	0.000467	0.000505	0.000469	0.000458	0.000455	0.000463	0.25	0.25	0.032258	0.25	0.000546	0.000493	0.000507	0.000375	0.000268	0.000452	0.000592
191	0.000379	0.000429	0.000493	0.000498	0.000473	0.000493	0.000429	0.000459	0.000441	0.000473	0.000454	0.000466	0.000468	0.000465	0.000492	0.000459	0.00042	0.000409	0.000433	0.000484	0.000434	0.000424	0.000458	0.000432	0.000444	0.000453	0.000444	0.000407	0.000454	0.000491	0.000427	0.000429	0.000489	0.000519	0.000457	0.000485	0.000414	0.000463	0.00039	0.000655	0.000429	0.000465	0.000426	0.00043	0.000491	0.000447	0.333333	0.000388	0.015873
192	0.000374	0.00041	0.000448	0.000442	0.00045	0.000443	0.000445	0.000449	0.000407	0.000468	0.000503	0.000499	0.000509	0.000452	0.000465	0.000455	0.000457	0.000398	0.000345	0.000449	0.000469	0.000475	0.000498	0.000478	0.000456	0.000448	0.000477	0.000442	0.000408	0.000444	0.00045	0.00046	0.000479	0.000486	0.00051	0.000471	0.000454	0.000444	0.000462	0.000795	0.00052	0.000554	0.000551	0.000481	0.000651	0.000383	0.000597	4e-04	0.076923
193	0.000467	0.000441	0.00041	0.000431	0.000472	0.000447	0.000414	0.000424	0.000422	0.000437	0.000471	0.000478	0.00045	0.000438	0.000485	0.000335	0.000372	0.000509	1	0.041667	0.000426	0.000381	0.000386	0.000382	0.000355	0.000384	0.000339	0.000318	0.000359	0.000398	0.000331	0.00027	0.000345	0.000311	0.000361	0.000344	0.000311	1	0	0	0	0	0	0	0	0	0	0	0
194	0	0	0	0.00034	0.000334	0.00035	0.000361	0.00039	0.000228	0.000341	0.000465	0.00033	0.000294	0	0.000315	0.000319	0.000347	0.1	0	0	0	0.000328	0.000331	0.00031	0.000291	0.000415	0.000345	0	0	0.000341	0.000337	0.000347	0.000365	0	0.125	0	0.000327	0	0	0	0	0	0	0	0	0	0	0	0
195	0.000454	0.000436	0.000493	0.00052	0.000476	0.000521	0.000476	0.000471	0	0.000494	0.000498	0.00039	0.000397	0.000473	0.000505	0.000464	0.000423	0.000493	0	0.000322	0.000379	0.000352	0.000321	4e-04	0.000363	0.000394	0.000404	0.000425	0.000354	0.000443	0.000447	0.000436	0.000406	0.000471	0.000488	0.000456	0.000417	0.2	0.000306	0.2	0.25	0.333333	0.00043	0.25	0.000375	0.25	0.125	0.000327	0.025
196	0.000419	0	0.000418	0.000411	0.000403	0.000428	0.000446	0.000395	0.000252	0.00036	0.000426	0.000364	0.000348	0.000329	0.000335	0.000312	0.00035	0.142857	0.000238	0.166667	0.000324	0.000287	0.25	0.25	0.000278	0.000367	0.000261	0.000297	0.000257	0.000308	0.00025	3e-04	0.000322	0.000334	0.2	0.333333	0.000386	0.000313	1	1	1	0.333333	0.055556	0	0.2	0.2	0.25	0	0.2
197	0.000514	0.000537	0.000548	0.000598	0.000561	0.000541	0.000551	0.000542	0.000489	0.000552	0.000562	0.000535	0.000552	0.00054	0.000585	0.000551	0.000498	0.000439	0.000343	0.000479	0.000449	0.000466	0.000524	0.000513	0.000555	0.000549	0.000509	0.00049	0.00041	0.000524	0.000486	0.000511	0.00054	0.000553	0.000545	0.000555	0.00054	0.000454	0.000436	0.000605	0.000443	0.000549	0.000564	5e-04	0.000414	0.000443	0.000434	0.000465	0.000505
198	0.000444	0.000419	0.000456	0.000441	0.000486	0.000371	0.000452	0.000446	0.25	0.000443	0.000475	0.000492	0.000503	0.000477	0.000516	0.000473	0.000416	0.000455	0.000469	0.00044	0.000442	0.000468	0.000518	0.000432	0.000469	0.000475	0.000436	4e-04	0.000416	0.000472	0.000437	0.000436	0.000405	0.000502	0.000494	0.000455	0.000455	0.000322	0.000327	0	0.000312	0	0	0.000409	0	0	0	0	0
199	0.000468	0.000425	0.000432	0.000469	0.000465	0.000485	0.000451	0.00043	0.000396	0.00044	0.000484	0.000478	0.000523	0.000485	0.00049	0.00047	0.000456	0.000407	0.000382	0.000506	0.000444	0.00043	0.000486	0.000475	0.000387	0.000447	0.000474	0.000424	0.000384	0.000457	0.000434	0.000469	0.000455	0.000481	0.000467	0.000397	0.000415	0	0.034483	0	0	0.008696	0.000341	0.000416	0	0	0	0.000314	0.000575
200	0.000454	0.000493	0.00053	0.000539	0.000556	0.000479	0.000518	0.000521	0.000486	0.000504	0.000527	5e-04	0.000515	0.000476	0.000491	0.000503	0.000446	0.000461	0.000367	0.000536	0.000503	0.000428	0.000471	0.000524	0.000504	0.000498	0.000473	0.000415	0.000273	0.000496	0.000476	0.000411	0.000459	0.000495	0.000503	0.000452	0.000453	0.000463	0.25	0.25	0.032258	0.25	0.000487	0.000493	0.000494	0.000413	0.000268	0.00051	0.000661
201	0.000536	0.000505	0.000499	0.00054	0.000545	0.000471	0.000509	0.000497	0.000461	0.000519	0.000521	0.000517	0.000481	0.00049	0.000506	0.000486	0.000441	0.000537	0.000377	0.000438	0.000478	5e-04	0.000483	0.000488	0.000484	0.000492	0.000513	0.000453	0.000416	0.000521	0.000514	0.00048	0.000504	0.000525	0.000513	0.000495	0.000463	0.5	1	0.1	0	0	0	0	0.000461	1	0.000422	0.000326	0.000549
202	0.000378	0.000397	0.000401	0.000415	0.00043	0.00036	0.000357	0.000377	0.000323	0.00036	0.000445	0.000344	0.000364	0.000344	0.000381	0.00035	0.000324	0.000605	0.000338	0.000333	0.000333	0.000377	0.000399	0.000369	0.000408	0.000436	0.000367	0.000375	0.1	0.00042	0.000409	0.000395	0.000416	0.000424	0.000442	0.000422	0.000349	0.000488	0.000305	0.000677	0.018868	0.125	0.125	0.166667	0.000528	0.000414	0	0.166667	0.166667
203	0.000507	0.000439	0.000498	0.000516	0.000492	0.000472	0.000493	0.000471	0.00046	0.000453	0.000442	0.000464	0.000442	0.000441	0.000448	0.000463	0.000365	0.000622	0.000365	0.000436	0.000435	0.000454	0.000497	0.000437	0.000465	0.000494	0.000514	0.000458	0.000412	0.000515	0.000424	0.000456	0.000522	0.000546	0.000498	0.000481	0.000448	0.000495	0.000511	0.000682	0.1	0	0	0	0	0.000398	0	0	0.333333
204	0.000488	0.000456	0.000509	0.000522	0.000481	0.000468	0.000492	0.000452	0.000415	0.000494	0.000509	0.000472	0.000484	0.000492	0.000493	0.00051	0.00045	0.000535	0.000391	0.000481	0.000436	0.000445	0.000442	0.000416	0.000407	0.000449	0.000468	0.000403	0.000321	0.000471	0.000451	0.000467	0.000466	0.000482	0.000504	0.000501	0.000425	0.000538	0.000378	0.000727	0.000576	0.000532	0.000623	0.333333	0.000593	0.000482	0.00051	0.000563	0.00066
205	0.000391	0.000427	0.00038	0.000392	0.000448	0.000386	0.000406	4e-04	1	0.000385	0.000389	0.000444	0.000428	0.000327	0.000427	0.000347	0.000408	0.000263	0.000209	0.333333	0.000267	0.000416	0.000423	0.000376	0.000363	0.000394	0.000343	0.00034	0.000258	0.00047	0.00034	0.000436	0.000449	0.000494	0.000534	0.000514	0.000407	0.000423	0.000406	1	0.142857	0.111111	0.076923	0.25	0.038462	0.000447	0.000566	0.000367	0.5
206	0.000445	0.000455	0.000485	0.000489	0.000495	0.000469	0.00051	0.000468	0.000408	0.000466	0.000454	0.000478	0.000504	0.00043	0.000475	0.000433	0.000449	0.000408	0.000326	0.000498	0.000451	0.00037	0.000436	0.000444	0.000389	0.000452	0.00051	0.000437	0.000345	0.000473	0.000402	4e-04	0.000438	0.000477	0.000524	0.000522	0.000451	0.000533	1	0.166667	0.000314	0.076923	0	0	0	0.000378	1	0.000279	0.000457
207	0.000513	0.000401	0.000531	0.000518	0.000504	0.000512	0.000508	0.000522	0.00046	0.000512	5e-04	0.000482	0.000467	0	0.000471	0.000452	0	0.000598	0	0	0.000336	0.000371	0.000461	0.000473	0.000412	0.000385	0.000396	0.000407	0	0.000438	0.000412	0.000343	0.000418	0.000442	0.000442	0.000416	0.00041	0.000401	0	0	0	0.000493	0.000656	0.25	0.333333	0.000428	0	0	0.000658
208	0.000435	0.000417	0.000464	0.000494	0.000484	5e-04	0.000395	0.000377	1	0.000457	0.000445	0.000436	0.000346	0.000446	0.000464	0.000463	0.000435	1	0	0.000348	0.000375	0.000295	0.000317	0.000356	0.000319	0.000296	0.000313	0.000292	1	0.000378	0.000291	0.000375	4e-04	0.00047	0.000459	0.00043	0.000428	0.000507	1	0	0	0.006289	0	0	0	0	0	0.000481	0.000513
209	0.000311	0.000397	0.000393	0.000505	0.000496	0.000471	0.000432	0.000494	0.000367	0.000489	0.000477	0.000439	0.000461	0.000419	0.000456	0.000467	0.000414	0.000421	0.000265	0.000451	0.000409	0.000445	0.000451	0.000417	0.000417	0.000337	0.000389	0.000384	0	0.000435	0.000341	0.000375	0.000425	0.000434	0.000491	0.000457	0.000436	0	1	1	1	0	0	0	0.02439	0	0	1	1
210	0	0	0	0.000417	0.000353	0.000376	0.000362	0.000376	0.000371	0.000363	0.000385	0.000367	0.000327	0.333333	0.000392	0.000311	0.000317	0	0	0.00031	0.000282	0.000368	0.000365	0.00031	0.000383	0.00042	0.000408	0.000341	0.000287	0.000389	0.000369	0.000422	0.000408	0.000416	0.000414	0.000367	0.000343	0	0.000411	0	0.000399	0	0	0.05	0	0	0	0	0
211	0.000513	0.000471	0.000495	0.000527	0.000522	0.000543	0.000506	0.000507	0.00048	0.000521	0.000522	0.000478	0.000484	0.000456	0.000513	0.000468	0.000439	0.000628	0.000389	0.000515	0.000463	0.000472	0.000521	0.00049	0.000493	0.000505	0.000495	0.000464	0.000452	0.000515	0.000478	0.000483	0.000486	0.000517	0.000511	0.000453	0.000445	0.000455	0.000363	0.000392	1	0	0.000564	0.000372	0	0	0.000496	0.000489	0.000513
212	0.000342	0.000371	0.000386	0.000359	0.000287	0.000342	0.000355	0.000324	0	0.000397	0.000366	0.00041	0.000401	0.000414	0.000421	0.000406	0.000386	0.333333	0.000358	0.000469	0.000374	0.000362	0.00044	0.000394	0.000412	0.00043	0.000443	0.000371	0.000378	0.000438	0.000359	0.000437	0.000456	0.000424	0.000455	0.000396	0.000443	0.00051	0.000503	0.000659	0.000511	0.000488	0.000553	0.000409	0.000557	0.000401	0	0.000526	0.000681
213	0.000358	0.00036	0.000375	0.000374	0.000466	0.000428	0.000427	0.000294	0.125	0.000281	0.000393	0.000329	0.000377	0.000187	0.000283	0.000339	0.000358	0.000255	0.333333	0.00036	0.000403	0.000338	0.000375	0.000397	0.000375	0.000404	0.000386	0.000361	0.000378	0.000321	0.000386	0.000323	0.000394	0.00043	0.000418	0.000426	0.000394	0.000368	0.00038	0.142857	0.333333	0.000393	0.000554	0.000407	0.00042	0.000477	0.000469	0.000451	0.5
214	0.000498	0.000497	0.000507	0.000531	0.000516	0.000514	0.000499	0.000486	0.00043	0.000492	0.00046	0.000429	0.000458	0.00042	0.000458	0.000444	0.000385	0.000487	0.142857	0.000345	0.000424	0.00041	0.000483	0.000453	0.000462	0.000464	0.000486	0.000436	0.000358	0.000462	0.000454	0.000426	0.000482	0.000463	0.000458	0.000474	0.000414	0.0625	0.000442	0.333333	0.5	0.000302	0.038462	0.000289	0.2	0	0.000344	0.333333	0.000413
215	0.00043	0.000447	0.000392	0.000448	0.000415	0.000427	0.000383	0.000431	0.000451	0.000449	0.000457	0.000449	0.000475	0.000387	0.00043	0.000376	0.000391	0.000504	0.000421	0.000411	0.000433	0.000354	0.000398	0.000372	0.00044	0.000419	0.000458	0.000348	0.00041	0.000456	0.000401	0.000452	0.000462	0.00048	0.000523	0.000451	0.000451	0.000501	0.000501	0.000659	0.000493	0.000478	0.000663	0.00047	0.000594	0.000497	0.000544	0.000574	0.000641
216	0.000275	0.000398	0.000397	0.000406	0.000392	0.000422	0.000426	0.000391	0.000358	0.000394	0.000398	0.00037	0.000396	0.000444	0.000455	0.000374	0.000337	0.000409	0.000225	0.000369	0.000389	0.000394	0.000407	0.00046	0.000431	0.000381	0.00033	0.000359	0	0.000335	0.000398	0.000443	0.000404	0.000431	0	0	0.000435	0.000328	1	0.166667	0.083333	0.071429	0.0625	0	0	0	0	0	0
217	0.000459	0.000447	0.00048	0.000485	0.000416	0.000426	0.000437	0.000367	0.000387	0.000375	0.000433	0.000448	0	0.000401	0.000414	4e-04	0.000372	0.000445	0	0.000336	0.000359	0.000398	0.000414	0.000454	0.000453	0.000437	0.00045	0.000299	0.000293	0.00047	0.000466	0.000437	0.000481	0.00049	0.000468	0.000457	0.000443	0.000362	0.000393	0.000851	0.000599	0.000602	0.000406	0.000478	5e-04	0.000339	0.000502	0.018519	0.009615
218	0.000376	0.00038	0.000438	0.000508	0.000466	0.000445	0.000424	0.000428	0.00033	0.00049	0.00046	0.000395	0.000488	0.00041	0.000469	0.00042	0.000357	0.00038	0.5	0.090909	0.000369	0.000366	0.000445	0.000411	0.000441	0.000383	0.000443	0.00041	0.000369	0.000427	0.000406	0.000427	0.000449	0.00047	0.000392	0.000493	0.000418	0.000312	0.333333	0.142857	0.000321	0.00034	0.5	0.000382	0.5	0.333333	0.333333	0.000424	0.5
219	0.000476	0.00047	0.000491	0.000437	0.000509	0.000501	0.000517	0.000489	0.000373	0.000461	0.000521	0.00045	0.000527	0.000469	0.000459	0.000476	0.000456	0.000409	0.000296	0.000501	0.000473	0.000465	0.000501	0.000505	0.000489	0.000468	0.000506	0.000472	0.000355	0.000492	0.000486	0.000498	0.000515	0.000545	0.000572	0.000545	0.000494	0.000602	0.000587	0.000862	0.000662	0.000662	0.000634	0.000606	0.000685	0.000601	0.00069	0.000609	0.00073
220	0.000503	0.000505	0.000527	0.000582	0.000556	0.000529	0.000515	0.000518	0.000476	0.000549	0.000556	0.00053	0.000521	0.000479	0.000486	0.000454	0.000403	0.000428	0.000398	0.000434	0.000487	0.000442	0.000389	0.000452	0.000435	0.000506	0.000463	0.000418	0.000449	0.000499	0.000452	0.000512	0.000505	0.000537	0.000595	0.000506	0.000447	0.000422	0.000456	0.000607	0.000396	0.166667	0.000613	5e-04	0.000399	0.000487	0.000644	0.000462	0.052632
221	0.000521	0.000526	0.000562	0.000598	0.000609	0.000578	0.000569	0.000583	0.000585	0.000597	0.000597	0.000554	0.000581	0.000576	0.000536	0.000549	0.000521	0.000541	0.000394	0.000625	0.000536	0.000478	0.000523	0.000469	0.000507	0.000511	0.000483	0.000456	0	0.00044	0.000408	0.000399	0	0.000423	0	0	0.00037	0	0	0	0	0	0	0	0.000553	0.000321	0.000249	0.000398	0.000453
222	0.00047	0.000435	0.000452	0.000468	0.000453	0.000418	0.000436	0.000454	0.000364	0.000414	0.000433	0.000429	0.000443	0.000412	0.000426	0.00044	0.000428	0.000338	0.000257	0.00047	0.000355	0.000459	0.00047	0.000401	0.00039	0.000453	0.000468	0.000409	0.000377	0.000362	0.000361	0.000434	0.00046	0.000456	0.000496	0.000495	0.000412	0.000449	0.000342	0.030303	0.000417	0.000405	0.000621	0.000411	0.000521	0.000372	0.000461	0.000325	0.142857
223	0.000374	0.000401	0.000523	0.000564	0.000571	0.00051	0.000448	0.000455	0.00049	0.000505	0.000507	0.000494	0.000519	0.000487	0.000487	0.000484	0.000426	0.000461	0.000366	0.000526	0.000489	0.000417	0.000476	0.000468	0.00051	0.000533	0.000482	0.000424	0.000246	0.00044	0.000418	0.000396	0.00044	0.000433	0.000439	0.000472	0.000439	0.000463	0.25	0.25	0.032258	0.25	0.000487	0.000493	0.000467	0.000375	0.000268	0.000451	0.000592
224	0.000479	0.000456	0.000494	0.000462	0.000428	0.000432	0.000506	0.000386	0.000354	0.000414	0.000428	0.000433	0.000484	0.000447	0.000429	0.000471	0.00042	1	0.000333	0.000248	0.000452	0.000396	0.000449	0.000454	0.000441	0.00043	0.000447	0.000367	0.000334	0.000461	0.000436	0.000467	0.000494	0.000495	0.000499	0.000449	0.00043	0.5	0.000262	1	1	1	0.000537	0.000448	0.000642	0.000611	0.000613	0.000603	0.000525
225	0.000442	0.000481	0.000505	0.00053	0.000538	0.000518	0.000536	0.000484	0.000499	0.000501	0.000502	0.000479	0.00049	0.000467	0.000474	0.000485	0.00043	0.000621	0.000388	0.000538	0.000503	0.000529	0.000555	0.000498	0.000547	0.000513	0.000495	0.000472	0.000436	0.000514	0.000496	0.000476	0.000458	0.000542	0.00055	0.00049	0.000459	0.000359	1	0.166667	0.000369	0.000605	1	0.000565	0.000481	0.000358	0.1	0.1	0.000656
226	0.000493	0.000501	0.000494	0.000574	0.000477	0.000483	0.00049	0.000445	0.000316	0.000364	0.000402	0.000439	0.000496	0.000428	0.000468	0.000459	0.000345	0	0	0	4e-04	0.000378	0.000447	0.000441	0.000392	0.000411	0.000429	0.00037	0.000276	0.000452	0.00045	0.00045	0.000463	0.000475	0.000519	0.000442	0.000357	1	0	0.000496	1	0	0.034483	0.00044	0.000539	0.000412	0	0.000448	0
227	0.000455	0.000421	0.000414	0.000444	0.000437	0.000407	0.000438	0.000407	0	0.000412	0.000439	0.000445	0.000405	0.000407	0.000434	0.000404	0.000368	0	0	0.000385	0.000397	0.000407	0.000405	0.000387	0.000392	0.000396	0.000418	0.000372	0	0.000407	0.000403	0.000421	0.000417	0.000443	0.000446	0.000427	0.000404	0.333333	1	0.142857	0	1	1	0	0	1	0.00048	0.000297	0
228	0.000406	0.000392	0.000279	0	0	0.00034	0.000297	0	0.000413	0.000399	4e-04	0	0.000392	0	0.000377	0.000369	0.000372	0	0	0	0	0.000299	0	0	0	0.000311	0.000384	0	0.00023	0.000285	0.000357	0.00035	0.000394	0.000404	0.000399	0.000362	0.000306	0	0	0	0	0	0	0	0.000545	0	0	0	0
229	0.000386	0.000379	0.00036	0.000332	0.000352	0.000357	0.000426	0.00041	0.000385	0.000312	0.000384	0.000416	0.000322	0.00035	0.000427	0.000389	0.000382	0.000504	0.000244	0.00038	0.000354	0.000405	0.000387	0.000428	0.000416	0.000418	0.000388	0.00036	0.00037	0.000394	0.00042	0.000354	0.000347	0.000427	0.000425	0.000418	0.000362	1	1	1	1	1	1	1	1	1	1	1	0.333333
230	0.000375	0.00036	0.000337	0.000353	0.000379	0.000362	0.000339	0.000346	0.000358	0.000354	0.000376	0.000381	0.000364	0.000358	0.000386	0.000383	0.000311	0.000425	1	0.029412	0.000348	0.000318	0.000322	0.000317	0.000343	0.000355	0.000355	0.000324	0.000333	0.000347	0.000313	0.000301	0.000324	0.000373	0.000359	0.000339	0.000268	1	0	0	0	0	0	0	0	0	0	0	0
231	0.000446	0.000429	0.000495	0.000489	0.000473	0.000479	0.000416	0.000459	0.000447	0.000477	0.000466	0.000459	0.000504	0.000483	0.000487	0.000478	0.000419	0.00041	0.000451	0.000527	0.00044	0.000444	0.00046	0.000424	0.000459	0.000436	0.000439	0.000411	4e-04	0.000456	0.000431	0.000406	0.00045	0.000462	0.000461	0.000456	0.000443	0.000425	0.000351	0.000578	4e-04	0.000421	0.000476	0.000383	0.000469	0.000391	0.25	0.000361	0.011765
232	0.000429	0.00036	0.000432	0.000471	0.000473	0.000444	0.000453	0.000402	1	0.00034	0.00039	0.00042	0.000469	0.000412	0.000452	0.000451	0.000386	1	1	0.000436	0.000427	0.000446	0.00045	0.000425	0.000447	0.000452	0.000507	0.000465	0.00042	0.000506	0.000475	0.00049	0.000525	0.000475	0.000518	0.000517	0.000471	0.083333	0.000506	0.5	1	0.000283	0.029412	0.000315	0.333333	0.000406	0.000381	0.5	0.000461
233	0.000436	0.000398	0.00043	0.000498	0.000492	0.000494	0.000482	0.000469	0.000418	0.00047	0.000477	0.000469	0.000478	0.000408	0.000459	0.000436	0.000387	0.00035	0.000368	0.000363	0.000481	0.000489	0.00051	0.000476	0.000458	0.000441	0.000478	0.000426	0.000396	0.000414	0.000432	0.000422	0.000491	0.000463	0.000496	0.000441	0.000416	0.00049	0.333333	0.5	0.000371	1	0.142857	0.055556	0.000455	1	0.000437	1	0
234	0.000319	0.00035	0.000405	0.000459	0.000446	0.000426	0.000373	0.000402	0.166667	0.000353	0.000357	0.000377	0.000419	0.000322	0.000391	0.000415	0.00029	0.000604	0.000424	0.000418	0.000428	0.000369	0.000399	0.000358	0.000291	0.000392	0.000376	0.000342	0.000363	0.000399	0.00036	0.000365	0.000358	0.000405	0.000384	0.000375	0.000324	0.000362	0.000361	0.166667	0.00034	0.000517	0.000446	0.000463	0.000485	0.000402	0.000443	0.000404	0.000443
235	0	0.000396	0.000303	0	0	0.000323	0.00047	0.000447	0.000368	0.00042	0.000424	0.000404	0.000436	0.000381	0.000401	0.000434	0.000384	0.000375	0	0	0.000416	0.000399	0.000419	0.000403	0.000454	0.000461	0.000376	0.000347	1	0.000375	0.000359	0.000428	0.000401	0.000403	0.000426	0.000416	0.000389	0.25	0.25	0.5	0.25	0	0.5	0.25	0.000465	0.25	0.25	0.000422	0.25
236	0.000418	0.000387	0.000427	0.000449	0.000438	0.000397	0.000421	0.000397	0.000329	0.000379	0.000386	0.000412	0.000379	0.000337	0.000394	0	0.00034	0	0	0	0.000384	0.000364	0.00038	0.000356	0.00038	0	0.000371	0.000361	0	0.000395	0.000377	0.00037	0.000397	0.000394	0.000403	0.000386	0.000383	0	0	0	0.000306	0.005917	0.2	0.00035	0.000503	0.000322	0.000387	0.000436	0.000402
237	0.000451	0.000407	0.000434	0.000409	0.000382	0.000394	0.000405	0.000398	0.000424	0.000403	0.000469	0.000484	0.000491	0.000431	0.000481	0.000466	0.00045	0.000404	0.000366	0.000537	0.000469	0.00048	0.000525	0.000491	0.000459	0.000442	0.000487	0.000431	0.000406	0.000442	0.000438	0.000497	0.000513	0.000557	0.000468	0.000497	0.000428	0.000414	0.000443	0.000862	0.000577	0.000567	0.000453	0.000497	0.000562	0.00038	0.000586	0.02439	0.012195
238	0.000522	0.000471	0.000464	0.000352	0.000401	0.000408	0.000381	0.000459	0	0.000448	0.000418	0.000407	0.000421	0.000383	0.000429	0.000428	0.00029	0.000598	0	0	0.000402	0.00046	0.000496	0.000397	0.000447	0.000385	0.000459	0.000449	0.166667	0.000439	0.000435	0.000466	0.000466	0.000484	0.00049	0.000417	0.000427	1	1	1	1	0	0.000523	0.000416	0.000475	0.000322	1	0	0.000564
239	0.00033	0.000362	0.000363	0.000445	0.000426	0.000464	0.000483	0.000485	0.000444	0.000424	0.000424	0.000488	0.000511	0.000423	0.000508	0.000485	0.000436	0.000343	0.000234	0.000525	0.000382	0.000435	0.000422	0.000451	0.000402	0.000441	0.000439	0.00034	0	0.000439	0.000393	0.000435	0.000405	0.000505	0.000517	0.000426	0	0	0	0.000522	0.000329	0.000484	0.000399	0	0.000543	0	0	0	0.000513
240	0.00037	0.000352	0.000411	0	0.000441	0.000403	0.000328	0.000378	0	0.000364	0.000366	0.00037	0.000319	0.000351	0	0.00036	0.000328	0.000336	0.000345	1	0.000358	0.000349	0.000315	0.000391	0.000378	0.000395	0.000306	0.000334	0	0.000351	0.000384	0.000426	0.000372	0.000436	0.00039	0.000375	0.000346	0	0.000364	1	0.02	0	0.000472	0	0.000425	0	0	0	0.076923
241	0.000413	0.000363	0.000364	0.000456	0.000487	0.000433	0.000442	0.000427	0	0.000438	0.000458	0.000432	0.000456	0.000475	0.000464	0.000449	0.000349	0	0	0	0.000389	0.000394	0.00042	0.00042	0.000405	1	0.000454	0.000406	0	0.000396	0.000328	0.000425	0.000404	0.000392	0.000461	0.000481	0.000326	0.000406	0	0	0.000563	0	0	0	0	0	0	0	0
242	0.00044	0.000407	0.000435	0.000412	0.000411	0.000413	0.000411	0.000376	0.000228	0.000332	0.000418	0.000409	0.00042	0.000382	0.000408	0.000331	0.000339	0	0.000219	0	0.000391	0.00024	0.2	0.25	0.000396	4e-04	0.000261	0.000257	0	0.000335	0.000341	0.000358	0.000385	0.000406	0.125	0	0.000321	0.000282	0	0	0	0	0.035714	0.5	0.2	0.25	0.25	1	0.2
243	0.000383	0.000352	0.000473	0.000444	0.000385	0.000413	0.000382	0.000353	0.000336	0.000489	0.000421	0.000467	0.000428	0.000397	0.000431	0.000415	0.000388	0.000409	0.000356	0.00043	0.000388	0.000423	0.000416	0.000394	0.000353	0.000375	0.000373	0.000324	0.000349	0.000386	0.000348	0.000394	0.000452	0.000402	0.000458	0.00042	0.000402	0.000471	0.000411	0.5	0.1	0	0.000552	0.000386	1	0.000382	0.000344	0.000445	0.025
244	0.000417	0.000457	0.000437	0.000481	0.000449	0.000451	0.000446	0.000487	0.00043	0.000416	0.000415	0.000452	0.00049	0.000441	0.000463	0.000432	0.000415	0.00052	0.00041	0.000479	0.000455	0.000435	0.000455	0.000441	0.000441	0.000473	0.000445	0.000426	0.000422	0.00044	0.000397	0.000466	0.000475	0.000496	0.000523	0.000441	0.000472	0.000592	0.000527	0.000761	0.00054	0.000528	0.000771	0.000523	0.000686	0.000539	0.000561	0.000583	0.000709
245	0.000365	0.00041	0.000429	0.000371	0.000422	0.000385	0.000376	0.000414	0.000348	0.000386	0.000434	0.000451	0.000431	0.000427	0.00045	0.000423	0.000411	0.000385	0.000345	0.000432	0.000425	0.000442	0.000466	0.000442	0.000421	0.000424	0.00042	0.000367	0.000402	0.000396	0.000428	0.000427	0.000429	0.000455	0.000462	0.000369	0.000367	0.000387	0.000383	0.000813	0.000435	0.000464	0.000507	0.000427	1	0.333333	0.000501	0.000383	0
246	0.000339	0.00038	0	0.000466	0.000473	0.000428	0.000454	0.000483	0.000464	0.000501	0.000444	0.000504	0.000497	0.000455	0.00048	0.000426	0.000433	0.000504	0.000412	0.000413	0.000415	0.000448	0.000418	0.000457	0.000482	0.00044	0.000466	0.000417	0.000476	0.00048	0.000452	0.00048	0.000471	0.000519	0.000524	0.000492	0.000484	0.000561	0.000529	0.000657	0.000531	0.000339	0.000627	0.000587	0.000552	0.000436	0.000578	0.000438	0.000524
247	0.00043	0.000416	0.000452	0.000462	0.000421	0.00044	0.000422	0.000412	0.000354	0.000388	0.000433	0.00039	0.000406	0.000402	0.000405	0.000388	0.000399	0	0.000284	1	0.000422	0.000391	0.000423	0.000408	0.000402	0.000457	0.000463	0.000421	0.000362	0.000448	0.000464	0.00045	0.000486	0.000483	0.000501	0.00044	0.000439	0	0	0	0	0	0	0	0	0	0.333333	0	0
248	0.000398	0.000365	0.000427	0.000407	0.000404	0.000402	0.00039	0.00041	0.000339	0.000409	0.000453	0.000454	0.000396	0.000402	0.000412	0.000401	0.000387	0.000405	0.000246	0.000384	0.000407	0.000398	0.000405	0.000366	0.00038	0.000361	0.000384	0.00036	0.000326	0.000426	0.000381	0.000408	0.000405	0.000435	0.000456	0.000412	0.000416	0.000424	0.000367	0.000513	0.000334	0.000374	0	0	0.5	0.000373	1	0	0.166667
249	0.000427	0	0.000384	0	0.000367	0.000429	0.000368	0.000438	0	0.00035	0.000431	0.000433	0.000453	0.000411	0.000422	0.000414	0.000395	0.000352	0.000336	0.000491	0.000382	0.000382	0.000404	0.00039	0.000358	0.000387	0.000407	0.000362	0	0.000403	0.000389	0.000403	0.000396	0.000422	0.000427	0.000396	0	0	0	0	0	0	0.000479	0	0	0	0	0	0
250	0.000472	0.000492	0.000498	0.000525	0.000515	0.000501	0.000515	0.00052	0.000371	0.000498	0.000524	0.000462	0.000546	0.000511	0.000543	0.000526	0.00046	0.111111	0.000383	0.000448	0.000456	0.000442	0.000492	0.000514	0.000481	0.000513	0.000491	0.00043	0.000366	0.000468	0.000429	0.000443	0.000506	0.000493	0.000524	0.000484	0.000499	0.000454	0.000469	0.000583	0.00047	0.000487	0	0.000409	0.000514	0.000401	0.000546	0.000487	0.000568
251	0	0.000323	0.333333	0.000403	0.000344	0.333333	0.000287	0.000354	0	0.00038	0.000415	0.000398	0.000426	0.000415	0.000412	0.000424	0.000414	0	0	0	0	0.000321	0.000336	0.000437	0.00045	0.000388	0.000427	0.000368	0	0.000334	0.000378	0.000403	0.000445	0.000427	0.000382	0	0	0.000341	0	0	0	0	0	0	0	0	0	0	0
252	0.000391	0.000391	0.000414	0.00043	0.000437	0.000431	0.000437	0.00042	0.000409	0.000391	0.000391	0.000426	0.000445	0.000414	0.000429	0.000415	0.000415	0.000394	1	1	0.000409	0.000452	0.000345	0.000427	0.000398	0.000407	0.000396	0.000332	0.000319	0.00039	0.000358	0.000382	0.000416	0.000373	0.00044	4e-04	0.000333	0.333333	0.333333	0.166667	0.5	0.333333	0.5	0.25	1	0.000384	0.333333	0.000471	0.333333
253	0.000324	0.5	0.00036	0.25	0.5	0.5	0.5	0.000311	0.166667	0.000354	0.000289	0.000308	0.000381	0.000362	0.000369	0.000428	0.000329	0.00038	0.000385	0.333333	0.000347	0.000374	0.000387	0.000351	0.00037	0.000366	0.000352	0.000335	0.333333	0.000376	0.000338	0.000306	0.00031	0.000431	0.000349	0.5	0.000347	0.00039	1	0.5	0.5	0.5	0	0	0	1	1	0	1
254	0	0.000286	0	0.000294	0.000345	0	0.000335	0	0	0.00031	0.000367	0	0	0.000372	0	0	0	0	0	0	0.000242	0.000355	0.000359	0.000348	0.000355	0.000357	0.000378	0.000322	0.000255	0.000336	0.000353	0.000317	0.00037	0.000423	0.000382	0.000466	0.000365	0	0	0	0	0	0	0	0	0	0	0	0
255	0.000461	0.000436	0.000486	0.000519	0.000531	0.000532	0.000516	0.000531	0.000543	0.00051	0.000519	0.000488	5e-04	0.000485	0.000478	0.000467	0.000433	0.000456	0.000466	0.000492	0.000492	0.000492	0.000511	0.00052	0.000522	0.000539	0.000484	0.000466	0.000431	0.000521	0.000489	0.000495	0.000534	0.000515	0.000499	0.000507	0.000443	0.000521	0.000548	0.000727	0.000442	0.000361	0.000635	0.000496	0.000556	0.000479	0.000561	0.000553	0.000632
256	0.000395	0.000441	0.000453	0.00046	0.000402	0.000492	0.000481	0.000496	0.000451	0.000446	0.000496	0.000445	0.000444	0.000425	0.000468	0.000421	0.00039	0.000302	0.000337	0.000447	0.000439	0.000481	0.000486	0.000423	0.000453	0.000441	0.000458	0.000407	0.000422	0.000407	0.000436	0.000417	0.000463	0.000441	0.00048	0.000431	0.000367	0	0	0	0	0	0.090909	0.055556	0	0	0.000506	0.000359	0.00047
257	0.000393	0.000379	0.000418	0.000399	0.000413	0.000411	0.00041	0.000383	0.000336	0.000416	0.000345	0.000385	0.000335	0.000368	0.000412	0.000317	0.000347	0.000373	0.000303	0	0.000389	0.000389	0.000395	0.00041	0.000465	0.000466	0.000399	0.000382	0.000309	0.000353	0.000401	0.000462	0.000465	0.000466	0.000441	0.000412	0.000393	0.000416	0.5	1	0.5	0.005291	0.5	1	0.058824	0.000265	1	1	0.5
258	0.000418	0.000428	0.000411	0.000431	0.000467	0.000456	0.000426	0.000416	0.000339	0.000445	0.000395	0.000496	0.000318	0.00039	0.000469	0.000457	0.000419	0.000449	0.000367	1	0.000457	0.000468	0.000405	0.000418	0.00043	0.000443	0.000471	0.000387	0.000402	0.000436	0.000379	0.000357	0.000444	0.000427	0.000413	0.000442	0.00037	0.000533	0.076923	0.2	0.000371	0.111111	0.333333	0.333333	0.000536	0.2	0	0.000258	0.000517
259	0	0.000334	0	1	0.000292	0.5	1	0.000298	0	0.000316	1	0.000329	0	1	1	0.000293	0.00035	0	0	0	0	1	0.000337	0.000316	0.000294	0	0.000351	0.000352	0	0.00031	0.000306	0.000359	0.000357	0.000303	0.000343	0.000359	0.000351	0	0	1	0	0	0	0	0	0	0	0	0
260	0.000472	0.000439	0.000471	0.000508	0.00049	0.00049	0.000472	0.000479	0.000406	0.000432	0.000444	0.000402	0.000436	0.000453	0.000443	0.000454	0.000387	0.000416	0	0.000387	0.000407	0.000457	0.000474	0.000477	0.000475	0.00045	0.000451	0.000417	0.000326	0.00046	0.000422	0.000427	0.00046	0.000446	0.000462	0.000433	0.000411	0.000326	0.333333	0	0.333333	0.333333	0.333333	0	0.333333	0	1	0.000487	0.333333
261	0.000386	0.000422	0.000468	0.000463	0.000473	0.000444	0.000434	0.000453	0.00031	0.00046	0.000496	0.000426	0.000492	0.000462	0.000449	0.000444	0.000389	1	0	0	0.000402	0.000339	0.00042	0.000422	0.000396	0.000416	0.000421	0.000361	1	0.000398	0.000331	0.000406	0.000442	0.000321	0.000421	0.000435	0.00043	1	1	1	0	0	0	0	0.041667	0.000244	0	0	0
262	0.000434	0.000352	0.000403	0.000417	0.000438	0.000428	0.000412	0.000406	0.333333	0.000415	0.000412	0.000402	0.000416	0.00037	0.000415	0.000398	0.000361	0	0.333333	0.000317	0.00034	0.000387	0.00038	0.000422	0.000414	0.000393	0.000415	0.00038	0.000322	0.000441	0.000448	0.000403	0.000434	0.000429	0.000474	0.000458	0.000411	0.000546	0.000473	0.000672	0.000473	0.000479	0.000668	0.000455	0.000576	0.000462	0.000546	0.000464	0
263	0.000425	0.000433	0.000447	0.000497	0.000502	0.000485	0.000475	0.000489	0.000444	0.000415	0.000451	0.000458	0.000453	0.000444	0.000426	0.000438	0.000452	0.000456	0.000433	0.00048	0.000465	0.000428	0.000482	0.000451	0.000439	0.000481	0.00048	0.000412	0.000428	0.000468	0.000429	0.000462	0.000501	0.000483	0.000491	0.00047	0.000457	0.000501	0.000539	0.00067	0.000434	0.000362	0.000549	0.000512	0.000561	0.000477	0.000603	0.000533	0.000658
264	0.000424	0.000403	0.000494	0.000504	0.000441	0.000456	0.000395	0.000411	0.000414	0.000457	0.000477	0.000396	0.000488	0.000444	0.000454	0.000401	0.000384	0.000602	0	1	0.000401	0.000374	0.00039	0.000429	0.000458	0.000427	0.000425	0.000369	0.000285	0.000403	0.000394	0.000444	0.00047	0.000456	0.000479	0.000385	0.000384	4e-04	0.000363	0.083333	0.034483	0.066667	1	1	0.000428	0.333333	0.000266	0.333333	0.000573
265	0.000436	0.000464	0.000504	0.00053	0.000512	0.000486	0.000519	0.000522	0.000406	0.000499	0.000514	0.000457	0.000512	0.000501	0.000513	0.000492	0.000441	0.000416	0	0.000431	0.000467	0.000517	0.000527	0.000523	0.000522	0.000488	0.000492	0.000445	0.000374	0.000506	0.000445	0.000473	0.000503	0.000488	0.000497	0.000459	0.000437	0.000326	0.333333	0	0.333333	0.333333	0.333333	0	0.333333	0	1	0.000561	0.5
266	0.000456	0.000508	0.000495	0.000556	0.000525	0.000531	0.000517	0.000516	0.000462	0.000481	0.000489	0.000491	0.000517	0.000456	0.000526	0.000481	0.000442	0	0	0	0.000386	4e-04	0.00043	0.000448	0.000471	0.000459	0.000468	0.00044	0.000355	0.000461	0.000449	0.000443	0.000467	0.000465	0.000472	0.000462	0.000468	0.000438	0	0.000553	0.000397	0	0.000495	0.00045	0.000371	0.000419	0.000386	0.00044	0
267	0.000467	4e-04	0.000444	0.000482	0.000458	0.000468	0.00047	0.000424	0.000406	0.00044	0.000489	0.00047	0.000534	0.000473	0.000512	0.000496	0.000478	0.000395	0.00033	0.000454	0.000433	0.00046	0.000482	0.000456	0.000483	0.000475	0.000476	0.000438	0.000459	0.000494	0.000459	0.000491	0.000509	0.000517	0.000539	0.000513	0.000488	0.000552	0.000548	0.000714	0.000564	0.000598	0.000513	0.000542	0.00064	0.000302	0	0.000396	0.000596
268	0.000386	0.000355	0.000423	0.000417	0.000421	0.000455	0.000391	0.000448	0.000338	0.000404	0.000419	0.000438	0.000482	0.00045	0.000464	0.00045	0.000406	0.000384	0.000346	0.00044	0.000433	0.000427	0.000453	0.000484	0.00048	0.00046	0.00045	0.000426	0.000404	0.00046	0.000438	0.000461	0.000492	0.000468	0.000486	0.000485	0.000447	0.000416	0.034483	0.090909	0.00033	0.008197	0.000519	0.000468	0.076923	0.000379	0.000533	0.000435	0.000687
269	0.000455	0.00043	0.000444	0.000516	0.000469	0.000429	0.000478	0.000462	0.000352	0.000464	0.000453	0.000451	0.000472	0.000377	0.000442	0.000453	0.000297	0.333333	1	1	0.000421	0.000416	0.00046	0.000387	0.000479	0.000476	0.000453	0.000405	1	0.000453	0.000392	0.00046	0.000448	0.000463	0.000474	0.000415	4e-04	1	1	1	1	1	1	1	1	1	0.000348	0.000389	0.00042
270	0.000326	0.000287	0.000438	0.000434	0.000437	0.000423	0.000403	0.000378	0.000336	0.00033	0.000418	0.000437	0.000487	0.000469	0.000465	0.000384	0.000367	0.000456	0.000426	0	0.000431	0.000374	0.000353	0.000378	0.000371	0.000433	0.000388	0.000341	0.000307	0.000389	0.000363	0.000392	0.000426	0.000428	0.000419	0.000338	0.000381	0	0	0	0.000393	0.000372	0	0	0.000592	0.000399	0.000406	1	0
271	0.000553	0.000484	0.000516	0.000502	0.000518	0.000501	0.000454	0.000516	0.000422	0.000513	0.000504	0.000481	0.000497	0.000419	0.000466	0.000467	0.00037	0.000613	0.000358	0.000391	0.000447	0.000463	0.000465	0.000505	0.000434	0.000449	0.000428	0.000396	0.000371	0.000487	0.000455	0.000445	0.000451	0.000475	0.000498	0.000468	0.000443	0.000497	0.045455	0.090909	0.000304	0.008929	0.000667	0.000551	0.090909	0.000403	0.000514	0.000386	7e-04
272	0.000419	0.00039	0.000413	0.000429	0.000381	0.000367	0.000443	0.000453	0.000403	0.000405	0.000435	0.000438	0.000444	0.000447	0.000442	0.000374	0.000378	0.000411	0	0.2	0.000375	0.000306	0.000371	0.000396	0.000469	0.000407	0.000411	0.000371	0.000317	0.000404	0.000439	0.000359	0.000401	0.000485	0.00043	0.000424	0.000404	0.000337	0.000355	0.333333	0	0.000261	0	0.000525	1	0	0	0	0
273	0.000442	0.000448	0.000437	0.000504	0.000483	0.000503	0.000478	0.000499	0.000318	0.000451	0.000417	0.000434	0.000457	0.000394	0.000432	0.000419	0.000384	0.000375	0	0.00037	0.000411	0.000414	0.000458	0.000455	0.000464	0.000448	0.000433	0.000405	0.000288	0.000406	0.000394	0.000411	0.000401	0.000423	0.000462	0.000436	0.000377	0.25	0.25	0.5	0.25	0	0.5	0.25	0.000465	0.25	0.25	0.000375	0.25
274	0.000314	0	0.000442	0.000508	0.000523	0.000499	0.000492	0.000467	0.00044	0.000485	5e-04	0.000474	0.000506	0.000413	0.000467	0.000426	0.000411	0.000397	0.000336	0.000504	0.000468	0.000456	0.000442	0.000455	0.000446	0.000484	0.000476	0.000441	0.000321	0.000419	0.000427	0.000444	0.00039	0.000487	0.000483	0.00046	0.000439	0.5	0.000288	0.5	0.000408	0.000447	0.000548	0.00031	0.000603	0.000457	0.000406	0.000484	0.000479
275	0.000453	0.000465	0.000489	0.000483	0.000485	0.00047	0.000436	0.000468	0.000447	0.000461	0.000467	0.000479	0.000476	0.000481	0.000444	0.000446	0.000426	0.000439	0.00034	0.000404	0.000438	0.000463	0.000464	0.000458	0.000471	0.000465	0.000444	0.000428	0.000434	0.000453	0.000423	0.000449	0.000503	0.000501	0.000484	0.000497	0.000439	0.000403	0.000332	0.043478	0.000344	0.008621	0.000485	0.000419	0.000334	0.000359	0.000471	0.000412	0.000447
276	0.00048	0.000489	0.000522	0.00056	0.000531	0.000499	0.000525	0.000539	0.000511	0.000515	0.000538	0.000521	0.000558	0.000516	0.00054	0.000537	0.000449	0.00047	0.000395	0.000536	0.000473	0.000433	0.000486	0.00046	0.000459	0.000477	0.000444	0.000397	0.000246	0.000432	0.000418	0.000408	0.000465	0.000492	0.000517	0.000469	0.000461	0.00054	0.25	0.25	0.041667	0.25	0.000499	0.000509	0.000522	0.000386	0.00029	0.000461	0.000628
277	0.000396	0.000416	0.000411	0.000431	0.000415	0.000394	0.000399	0.000392	0	4e-04	0.00044	0.000386	4e-04	0.000436	0.000434	0.000426	0.000307	0.000307	0	0	0.000329	0.000378	0.000337	0.000327	0.000398	0.000406	0.000291	0.000302	1	1	0.000298	0.000364	0.000393	0.000413	0.000369	4e-04	0.000322	0	0	0	0.000386	0	0	0	0	0	0	0	0
278	0.000388	0.000323	0.000371	0.00041	0.000378	0.000434	0.000429	0.000418	0.00038	4e-04	0.000426	0.000422	0.000421	0.000419	0.000412	0.000413	0.000375	0.000372	0.000364	0.000468	0.000415	0.000407	0.000434	0.000417	0.000419	0.000397	0.000414	4e-04	0.000369	0.00046	0.000421	0.000459	0.000454	0.000466	0.000477	0.000471	0.000454	0.000517	0.00043	0.000766	0.000503	0.00053	0.000609	0.000563	0.00051	0.000506	0.000522	0.000471	0.052632
279	0.000339	0	0.000324	0	0	0	0	0	0	0.00034	0.000399	0.00035	0.000389	0	0	0.000351	0.000341	0	0	0	0	0	0	0	0.000378	0.000378	0	0	0	0.000356	0	0.000371	0	0.000392	0.000408	0.000357	0.000379	0	0	0	0	0	0	0	0	0	0	0	0
280	0	0	0.000429	0.000447	0.000432	0.000467	0.000448	0.00047	0.000402	0.000418	0.000466	0.000385	0.000382	1	0.000379	0.000373	0.000358	0	1	0.000348	0.000331	0.000392	0.000399	0.000371	0.000345	0.000443	0.000422	0.00038	0	0.000412	0.000412	0.000429	0.000454	0.000407	0.000456	0.000434	0.000307	0.000305	0	0	0	0	0.000472	0.000345	0	0	0	0	0
281	0.000461	0.000375	0.000461	0.000436	0.000354	0.000368	0.000385	0.000404	1	0.000392	0.000342	4e-04	0.000386	0.000374	0.00044	0.000322	0.000334	0	0	1	0.00028	0.000362	0.000351	0.000293	0.000397	0.000434	0.000387	0.000345	0.000343	0.000396	0.000397	0.000421	0.000402	0.00045	0.00046	0.000399	0.000346	0.333333	1	0.5	1	1	1	1	1	1	1	1	0.000496
282	0.000485	0.000484	0.000505	0.000518	0.00051	0.000533	0.000492	0.00051	0.000443	0.000486	0.000468	0.000427	0.000458	0.000473	0.000473	0.000503	0.000419	0.000609	0.000285	0.000415	0.000398	0.000431	0.00048	0.000452	0.000412	0.00043	0.000442	0.000448	0.000406	0.000439	0.000447	0.000452	0.000473	0.000489	0.000478	0.000481	0.000426	0.2	0.000335	0.25	0.25	0.333333	0.000551	0.25	0.000311	0.25	0.090909	0.000406	0.043478
283	0.000348	0.000391	0.000336	0.000433	0.000442	0.000439	0.000421	0.000435	0.000376	0.000419	0.000442	0.000443	0.000455	0.000425	0.000465	0.000429	0.000413	0.000333	1	1	4e-04	0.000358	0.000406	0.000432	0.000447	0.00043	0.000436	0.000402	0.000361	0.000436	0.000423	0.000451	0.000481	0.000485	0.00048	0.000444	0.00041	0.000424	0.000371	0.000724	0.25	0	0	0.333333	1	1	0.00046	1	0.00058
284	0.000386	0.000374	0.000416	0.000407	0.00044	0.000473	0.000445	0.000456	0.000443	0.000441	0.00046	0.000454	0.00046	0.000428	0.000453	0.000394	0.000409	0.000342	0.000383	0.000415	0.00042	0.000447	0.000445	0.000419	0.000441	0.000446	0.000457	0.000399	0.00037	0.000369	0.000445	0.000457	0.000481	0.000494	0.000507	0.000455	0.000414	0.000574	0.000465	0	0.000408	0.000316	0.142857	0.083333	0.000507	0.000307	0.000556	0.000402	0.000534
285	0.000394	0.000344	0.000355	0	1	0.000495	0.000435	0.000429	1	0.000346	0.000349	0.000344	0.000399	0.000495	0.000505	0.000457	0.000393	0.000414	0.000265	0	0.000344	0.000307	0	0	0	0	0	0.5	0	0.000382	0	1	0	1	0.000372	0.000353	1	0	0	0	0	0	0	0	0	0	0	0	0
286	0.000407	0.000371	0.000455	0.000446	0.00046	0.000475	0.000453	0.000497	0.000385	0.000477	0.000495	0.000532	0.000452	0.000439	0.000468	0.000426	0.00043	0.00041	0.000269	0.000434	0.000463	0.000448	0.000445	0.00043	0.000448	0.000411	0.000443	0.000422	0.000375	0.000477	0.000473	0.000452	0.000476	0.000483	0.000516	0.000463	0.000464	0.000496	0.00041	0.000736	0.000457	0.000495	0.000541	0.000444	0.00057	0.000423	0.000597	0.000452	0.166667
287	0.000397	0.000313	0.000367	0.000364	0.000336	0.000374	0.00038	0.000391	1	0.000352	0.000366	0.000332	0	0.000292	0.000312	0.000318	0.00031	0.333333	0.000286	0.000353	0.000268	0.000263	0.000302	0.000281	0	0.000311	0.000301	0.00027	0	0	0.000337	0.000331	0	0	0	0.000357	0.000379	0	0	0	0	0	0	0	0	0	0	0	0
288	0	1	0.000363	0.000368	0.000442	0	0.000269	0.000359	1	0.000346	0.000384	0.000304	1	1	0.000372	0.000337	1	1	1	1	1	0.000322	0.00048	0.000477	0.00047	0.000473	0.000464	0.000403	0.000419	0.000479	0.000434	0.000389	0.000356	0.000485	0.000475	0.00049	0.000436	1	0.076923	1	0.000338	1	1	0.25	1	1	1	1	1
289	0.000378	0.000409	4e-04	0.000461	0.000468	0.000389	0.000414	0.00043	0.000393	0.00036	0.000445	0.000399	0.000407	0.000404	0.000444	0.000388	0.000368	0.000606	0.000378	0.00043	0.000447	0.000424	0.000478	0.000416	0.000447	0.000478	0.000438	0.000388	0.111111	0.000458	0.000438	0.000386	0.000428	0.000397	0.000441	0.000412	0.000342	0.000447	0.000281	0.000596	1	0.125	1	1	0	0	0	1	1
290	0.000435	0.000447	0.000488	0.000464	0.000434	0.000392	0.000384	0.000414	0.000426	0.000407	0.000434	0.000395	0.000416	0.000438	0.000464	0.00042	0.00037	0.000354	0.000405	0.000445	0.000385	0.000424	0.000437	0.000415	0.000442	0.000432	0.00046	0.000432	0.000415	0.000482	0.000445	0.000413	0.000459	0.000493	0.000484	0.000489	0.000419	0.000444	0.00039	0.000616	4e-04	0.000427	0.000425	0.000383	0.000433	0.000392	0.333333	0.000348	0.0125
291	0.000475	0.000477	0.000493	0.000519	0.000491	0.000512	0.00049	0.000528	0.000479	0.000409	0.000457	0.000392	0.00046	0.000444	0.000445	0.000476	0.000413	0.000452	0.000362	0.000474	0.000432	0.000393	0.000473	0.000449	0.000419	0.000479	0.00048	0.00045	0.000458	0.000477	0.000446	0.000459	0.000505	0.000493	0.000493	0.000475	0.000441	0.000466	0.000499	0.000758	0.000504	0.000554	0.000641	0.000539	0.000649	0.000496	0.000489	0.000562	0.000739
292	0.000432	0.000338	0.000372	0.000356	0.000299	0.000398	0.00032	0.000405	0	0.000394	0.000359	0	0	0	0.000382	0	0.000353	0	0	0	0	0	0	0	0	0	0	0	0	0	0	0.00039	0.000376	0.000406	0.000409	0	0.000386	0	0	0	0	0	0	0	0	0	0	0	0
293	0.000338	0.000365	0	0	0	0	0.000366	0.000427	0.000455	0.000436	0.000363	0.00042	0.000394	0.000369	0.000419	0.000347	0.000353	0	0.000359	0	0.00034	0	0	0	0.000404	0	0	0.000312	0.000253	0.000281	0.000394	0.00041	0.000468	0.000458	0	0	0.000329	1	0	0	0	0	0	0	0	0	0	0	0
294	0.000479	0.000476	0.000494	0.00046	0.000488	0.000456	0.000487	0.000513	0.000482	0.000501	0.000491	0.000462	0.00051	0.000473	0.000463	0.000489	0.000391	0.000508	0.000358	0.000391	0.000385	0.000469	0.000442	0.000459	0.000399	0.00041	0.000421	0.00036	0.00035	0.000414	0.000433	0.000426	0.000455	0.000455	0.00044	0.000424	0.000396	0.000444	0.045455	0.071429	0.000281	0.007353	0.000597	0.000529	0.090909	0.000401	0.000493	0.000347	0.000626
295	0.000426	0.000443	0.000491	0.000514	0.000469	0.000497	0.000471	0.000492	0.000484	0.000498	5e-04	0.000476	0.000525	0.000498	0.000517	0.000491	0.000419	0.000419	0.000433	0.000478	0.000478	0.000468	0.000484	0.00045	0.000489	0.000465	0.00048	0.000428	0.000466	0.000488	0.000466	0.000454	0.000478	0.000502	0.000502	0.000489	0.000462	0.000478	0.00039	0.000708	0.000448	0.000471	0.000425	0.000488	0.000538	0.000424	0.000492	0.000404	0.016667
296	0.000434	0.000405	0.000457	0.00046	0.000475	0.000458	0.00046	0.00043	0.000354	0.000444	0.000428	0.000395	0.00046	0.000456	0.000475	0.000442	0.000446	0.000462	0.000368	0.000459	0.000413	0.000428	0.000438	0.000451	0.000433	0.000454	0.000469	0.000396	0.00037	0.000424	0.000469	0.000485	0.000499	0.000507	0.000549	0.000471	0.00047	0.00058	0.000425	0.000789	0.000593	0.000604	0.000577	0.5	0.000589	0.00054	0.000598	0.000539	0.000567
297	0.000404	0	0	0	0.000446	0.000414	0	0.000397	0.00039	0.000387	0.000391	0.000371	0.00036	0.000405	0.000351	0.000349	0.00039	0	1	0.000317	0.000354	0.000329	0.000374	0.000466	0.000419	0.000438	0.000411	0.000357	0.000308	0.000432	0.000399	0.000424	0.00034	0.000434	0.00043	0.000464	0.00031	1	0.058824	1	1	1	1	0.000373	0.000416	0.000321	0.000315	0.083333	0.076923
298	0.000361	0.5	0.00036	0.333333	0.5	0.5	0.5	0.000373	0.25	0.000437	0.000342	0.000369	0.000477	0.000443	0.000459	0.000457	0.000398	0.000445	0.000445	0.333333	0.000424	0.000463	0.000463	0.000423	0.000462	0.000442	0.000425	0.000396	0.333333	0.00046	0.00041	0.000367	0.000371	0.000425	0.000429	0.333333	0.000424	0.00045	0	0.333333	0.333333	0.333333	0	0	0	0	0	0	0
299	0.000481	0.000371	0.000433	0.000451	0.000386	0.000359	0.000351	0.000355	0.5	0.000354	0.000291	0.000287	0.000403	0.00038	0.000442	0.000372	0.000341	0.000372	0.000347	0.5	0.000412	0.000416	1	4e-04	0.000344	0.000329	1	0.000354	1	0.000452	0.000422	0.000366	0.00045	0.000401	0.000397	0.000357	0.000296	0	0.000382	0.000498	0.000328	0.000377	1	0.000631	0.000422	0.000292	0.000419	0.000361	0.000414
300	0.000468	0.000475	0.000434	0.000465	0.000456	0.000445	0.000437	0.000433	0.166667	0.000421	0.000418	0.000447	0	0.000401	0.000497	0.00047	0.000387	0.000456	0.000357	0.000381	0.000443	0.000441	0.000458	0.000422	0.000501	0.000453	0.000449	0.000356	0.000333	0.000467	0.000473	0.000479	0.000477	0.000556	0.000542	0.000508	0.000498	0.000397	0.00041	0.000784	0.000561	0.00054	0.000406	0.000478	0.000529	0.000378	0.000518	0.018868	0.011905
301	0.000413	0.000419	0.000471	0.000489	0.000473	0.000477	0.000461	0.000372	0.333333	0.000469	0.000461	0.000456	0.000414	0.000456	0.000469	0.000383	0.000445	0.000296	0.000245	0.000271	0.000449	0.000417	0.000457	0.00048	0.00039	0.000422	0.000473	0.000432	0.000388	0.000443	0.000427	0.000464	0.000485	0.000462	0.000515	0.000457	0.000437	0.000462	0	0.000725	0.000409	0.05	0.333333	0.000422	0.2	0.000326	0	0	0.000527
302	0.000484	0.000476	0.000569	0.000565	0.00056	0.000598	0.000457	0.000531	0.000522	0.000522	0.000541	0.000523	0.000564	0.000532	0.00056	0.000504	0.000479	0.000486	0.000475	0.000527	0.000501	0.000487	0.000525	0.000496	0.000543	0.000496	0.000504	0.00047	0.000516	0.000524	0.00047	0.000487	0.000529	0.000545	0.000522	0.000478	0.000458	0.000425	0.000351	0.000619	0.000401	0.000433	0.000476	0.000428	0.000522	0.000408	0.000431	0.000387	0.015625
[truncated: 3 more columns]
