# Supplementary material for: Network analysis of the NetHealth data: exploring co-evolution of individuals’ social network positions and physical activities
Source: Appl Netw Sci. 2018 Nov 2;3(1):45. doi: 10.1007/s41109-018-0103-2 (PMC6223883; doi:10.1007/s41109-018-0103-2)
Supplement: Supplementary file 2 — Data. (ZIP 375 kb) [file 41109_2018_103_MOESM2_ESM.zip › Additional file 2/Clustering_coefficient.csv]

id	week 1	week 2	week 3	week 4	week 5	week 6	week 7	week 8	week 9	week 10	week 11	week 12	week 13	week 14	week 15	week 16	week 17	week 18	week 19	week 20	week 21	week 22	week 23	week 24	week 25	week 26	week 27	week 28	week 29	week 30	week 31	week 32	week 33	week 34	week 35	week 36	week 37	week 38	week 39	week 40	week 41	week 42	week 43	week 44	week 45	week 46	week 47	week 48	week 49
1	0.066667	0.178571	0	0	0	0.066667	0.107143	0.142857	0	0.133333	0.166667	0.2	0.133333	0.333333	0	0.133333	0.1	0	0	0	0	0	0	0	0	0.1	0	0	0	0	0.133333	0	0	0	0.1	0	0	0	0	0	0	0	0	0	0	0	0	0	0.333333
2	0.1	0	0.066667	0	0	0	0	0.5	1	0	0.5	0	0	0	0	0.5	0	0	0	0	0	0	0	0	0	0	0	0	0	0	0	0.333333	0	0	0	0.333333	0	0	0	0	0	0	0	0	0	0	0	0	0
3	0	1	1	0.166667	1	1	1	0.166667	0	0	0	0	0	0	0	0.333333	0	0	0	0	0	0	0	0	0	0	0	0	0	0	0	0.1	0	0	0.066667	0	0	0	0	1	0	0	0	0	0	0	0	0	0
4	0.5	0.133333	0.133333	0.1	0.166667	0.333333	0.5	0.666667	1	0.2	0.142857	0.5	0.333333	0	0.5	0.333333	0	0	0	0	0	0	0.333333	0	0	0	0	0	0	0	0	0	0	1	0.166667	0	0.333333	0	0	0	0	0	0	0	0	1	0	1	0
5	0	0.166667	0.666667	0.666667	0	0	0	0	0	0.166667	0	0	0	0	0	0.333333	0	0	0	0	0	0	0	0	0	0	0	0	0	0	0	0	0	1	0	0	0	0	0	0	0	0	0	0	0	0	0	0	0
6	0	0	0	0.333333	1	0	1	1	0.333333	1	0.666667	0.333333	0.666667	0.333333	0.666667	0.333333	1	1	1	1	1	1	1	1	1	1	1	1	1	0.321429	0.857143	0.642857	0.714286	0.607143	0.533333	0.6	0.6	1	0.833333	0	0	0	0	0	0	1	1	1	1
7	0.6	0	0	0	0.333333	0	0	0	0	0.333333	0	0	0	0	0	0	0	0	0	0	0	0	0	0	0	0	0	0	0	0	0.166667	0	0	0	0	0	0	0	0	0	0	0	0	0	0	0	0	0	0
8	0	0	0	0	0	0	0	0	0	0	0	0	0	0	0	0	0	0	0	0	0	0	0	0	0	0	0	0	0	0	0	0	0	0	0	0	0	0	0	0	0	0	0	0	0	0	0	0	0
9	0.166667	0	1	0	0	0	0	0	0	0	0	0	0.333333	0.166667	0.166667	0	0	0	0	0	0	0	0	0.416667	0	0.2	0	0	0	0	0	0	0	0	0.166667	0	0	0	0	0	0	0	0	0	0	0	0	0	0
10	0.142857	0.083333	0.044444	0.333333	0.1	0.142857	0.333333	0.166667	0	0.333333	0.2	0.133333	0.190476	0	0.333333	0.166667	0.133333	1	0	0.333333	0.1	0.333333	1	0.066667	0.033333	0.166667	0.333333	0.166667	0	0.1	0.047619	0.166667	0.333333	0.071429	0.035714	0.2	0.2	0.333333	0	0	0	0	0	0	0.1	0.066667	0	0	0
11	0	0.5	0.761905	0.345455	0.307692	0.318182	0.316667	0.214286	0	0.448718	0.447619	0.1	0.424242	0.583333	0.380952	0.333333	0	0	0	0	0	0	0	0.4	0.166667	0.666667	0.4	0	0	0	0	0	0	0	0	0	0	0	0	0	0	0	0	0	0	0	0	0	0
12	0.466667	0.466667	0.2	0.138889	0	0.107143	0.166667	0	0.166667	0.111111	0.190476	0.066667	0.047619	0	0	0	0	1	0	0	0.107143	0	0.044444	0.047619	0.071429	0	0.035714	0	0.333333	0.035714	0.333333	0	0	0.107143	0.321429	0	0	0	0.333333	0	0	0.5	0.333333	0	0	0	0.333333	0.333333	1
13	0.282051	0.217949	0.277778	0.272727	0.428571	0.666667	0.333333	0	0.333333	0.333333	0.1	0.166667	0.166667	0.190476	0.166667	0.2	0	0	0	0	0.333333	0.333333	0.333333	0.333333	0	0.166667	0	0.166667	0	0	0.333333	0	0.2	0	0.166667	0.2	0	0	0	0	0	0	0	0	0	0	0	0	0
14	0.285714	0.2	0	0	0	0	0	0.333333	0	0	0	0	0	0	0	0.333333	0	0	0	0	0	0	0	0	0	0	0	0	0	0	0.333333	0	0	0	0	0	0	0	0	0	0	0	0	0	0	0	0	0	0
15	1	1	1	1	0.4	0	1	0.5	0	0.5	0	0	0	0	0.333333	0	0	0	0	0	0	0	0	0	0	0	0	1	0	0.166667	0.333333	0.166667	0.166667	0	0	0	0	0	0	0	0	0	0	0	0	0	0	0	0.333333
16	0.190476	0.181818	0.121212	0.305556	0.181818	0.393939	0.346154	0.5	0.466667	0.535714	0.277778	0.285714	0.194444	0.428571	0.466667	0.6	0.5	0.1	0	0.4	0.6	0.833333	0.7	0.833333	0.6	0.190476	0.285714	0.3	0.3	0.4	0.3	0.3	0.5	0.285714	0.380952	0.333333	0.666667	1	1	1	1	1	1	1	1	1	1	1	1
17	0	1	0.1	0.1	0	0.166667	0.1	0	0	0.1	0	0	0	0	0	0	0	0	0	0	0	0	0	0	0	0	0	0	0	0	0	0	0	0	0	0	0	0	0	0	0	0	0	0	0	0	0	0	0
18	0	0	0	0.066667	0	0	0.095238	0	0	0	0.035714	0	0	0.066667	0	0	0	0	0	0	0	0	0	0.244444	0.066667	0.142857	0	0	0	0.071429	0.166667	0.285714	0.142857	0.2	0.190476	0.416667	0.333333	0.166667	0	0	0.333333	0.333333	0.166667	1	0.333333	0.666667	1	1	1
19	0	0	0	0	0	0	0	0	0	0	0	0	0	0	0	0	0	0	0	0	0	0	0	0	1	0	0	0	0	0	0	0	0	0	0	0	0	0	0	0	0	0	0	0	0	0	0	0	0
20	0.761905	0.866667	0.678571	0.583333	0.733333	0.472727	0.511111	0.583333	0.6	0.527778	0.821429	0.678571	0.666667	0.5	0.3	0.4	0.3	0.666667	0.5	0.666667	0.333333	0.2	0.666667	0.666667	0.5	0.333333	0.5	0.333333	0.333333	0.190476	0.333333	0.190476	0.266667	0.5	0.2	0.4	0.238095	0.666667	0.666667	0.666667	0.666667	0.666667	1	0.333333	0.666667	0.666667	0.666667	0.666667	0.666667
21	0	1	0	0	0.133333	0.133333	0	0	0	0	0	0	0	0	0	0	0	0	0	0	0	0	0	0	0.333333	0	0	0	0	0	0	0	0	0	0	0	0	0	0	0	0	0	0	0	0	0	0	0	0
22	0.571429	0.7	0.47619	0.7	0.214286	0.2	0.333333	0.2	0.106061	0.161905	0.106061	0.166667	0.035714	0.145455	0.109091	0.075758	0.142857	0.3	0.142857	0	0.107143	0.142857	0.060606	0.142857	0.088889	0.127273	0.115385	0.138889	0.178571	0.121212	0.166667	0.141026	0.102564	0.163636	0.32381	0.272059	0.163636	0.2	0.166667	0	0.2	0	0	0	0.333333	0	0	0	0
23	0	0	0.285714	0	0.138889	0.047619	0	0.047619	0.166667	0	0	0	0.066667	0	0.214286	0	0.133333	1	0	0	0	0	0	0.1	0	0.333333	0.285714	0	0	0.1	0	0.3	0.333333	0.333333	0.25	0.422222	0.266667	0	0	0	0	0	0	0	0	0.333333	0	0	0
24	0	0	0.2	0	0	1	0.166667	0.333333	0.333333	0.166667	0.2	1	0.333333	0.333333	1	0.333333	1	1	1	1	0	0	0	0	0	0	0	0	0	0	0	0	0	0	0	0	0	0	0	0	0	0	0	0	0	0	0	0	0
25	0.190476	0.2	0.190476	0.3	0.133333	0.133333	0.2	0.166667	0.166667	0.2	0.066667	0.178571	0.238095	0.142857	0.142857	0.111111	0.095238	0.1	0.333333	0.166667	0.133333	0.133333	0.166667	0.083333	0.194444	0.133333	0.155556	0.066667	0.333333	0.136364	0.178571	0.121212	0.178571	0.155556	0.151515	0.066667	0.2	0	0	0	0.095238	0	0.1	0	0.2	0	0.2	0	0.1
26	0	0	0.1	0.166667	0	0	0	0	0	0	0	0	0	0	0.333333	0	0	0	0	0	0	0	0	0	0	0	0	0	0	0	0	0	0.333333	0	0	0	0	0	0	0	0	0	0	0	0	0	0	0	0
27	0.5	0.5	0.2	0.5	0.333333	0.2	0.3	0.333333	0.333333	0.2	0.166667	0.166667	0.166667	0.333333	0.166667	0.2	0.166667	0.166667	0.333333	0.333333	0.166667	0.166667	0.2	0.166667	0.166667	0.166667	0.166667	0	0	0.166667	0.1	0.166667	0.166667	0.2	0.166667	0.166667	0	0	0	0	0	0	0	0	0	0	0	0	0
28	0	0	0	0	0	0	0	0	0	0	0	0	0	0	0	0	0	0	0	0	0	0	0	0	0	0	0	0.035714	0	0	0	0	1	0	0	1	0	0	0	0	0	0	0	0	0	0	0	1	0
29	0.128205	0.285714	0.285714	0.307692	0.393939	0.307692	0.220588	0.238095	0.428571	0.32967	0.454545	0.283333	0.257353	0.428571	0.472727	0.340659	0.272727	1	1	1	0.24183	0.361111	0.309091	0.348485	0.242647	0.281046	0.205128	0.311111	0.666667	0.153846	0.088889	0.166667	0.111111	0.25641	0.2	1	0.6	0.333333	0.666667	0.666667	0.666667	0.666667	0.666667	0.333333	0.333333	0.333333	0.2	0.3	0.5
30	0	1	1	1	0	0	0	0	0	0	0	0	0	0	0	0	0	0	0	0	0	0	0	0	0	0	0	0	0	0	0	0	0	0	0	0	0	0	0	0	0	0	0	0	0	0	0	0	0
31	0.1	0.142857	0.071429	0.088889	0.142857	0.088889	0.138889	0.142857	0.1	0.194444	0.090909	0.090909	0.114286	0	0.066667	0.090909	0.133333	0	0	0	0.142857	0.066667	0.333333	0.2	0.333333	0	0	0	0	0	0	0	0	0.333333	0.2	0.166667	0	0	0.166667	0	0	0	0	0	0	0	0	0	0
32	0.076923	0.060606	0.147059	0.25641	0.175	0.15	0.158333	0.131579	0.12381	0.134503	0.130719	0.098901	0.104762	0.07619	0.076923	0.095588	0.078431	0.285714	0	0.088889	0.057895	0.029412	0.068421	0.066667	0.071895	0.066176	0.087912	0.064103	0	0.030303	0.058824	0.098901	0.117647	0.084967	0.111111	0.070175	0.10989	0	0	0.066667	0	0	0	0.095238	0	0	0	0.288889	0
33	1	0	0	1	0.333333	0.4	0.416667	0.6	0	0.166667	0.666667	0.166667	0	0	0	0	0	0	0	0	0	0	0	0	0	0	0	0	0	0	0	0	0	0	0.333333	1	0	0	0	0	0	0	0	0	0	0	0	0	0
34	0.047619	0	0	0	0.066667	0.133333	0.1	0.166667	0	0.194444	0.151515	0.090909	0.121212	0.044444	0.107143	0.25	0.178571	0.095238	0.066667	0	0.127273	0.163636	0.111111	0.190476	0.107143	0.238095	0.083333	0.047619	0	0.111111	0.047619	0.102564	0.238095	0.036364	0.030303	0.035714	0.027778	0.047619	0.047619	0.166667	0.166667	0.166667	0.166667	0.333333	0.166667	0.166667	0.066667	0.1	0.1
35	0.142857	0.178571	0.333333	0.466667	0.5	0.333333	0.333333	0.666667	0	0.166667	0.666667	0.333333	0	0.106061	0.095238	0.166667	0.285714	0.4	0	0	0.333333	0.25	0.833333	0.466667	0.2	0.238095	0.333333	0.333333	0	0.333333	0.4	0.285714	0.190476	0.25	0.177778	0.138889	0.214286	0.2	0.333333	1	0.333333	1	1	0.3	0.5	0.333333	0.333333	1	0.333333
36	0	0	0.333333	0	0	0	0	0	0	0	0	0	0	0	0	0	0	0	0	0	0	0	0	0	0	0	0	0	0	0	0	0	0	0	0	0	0	0	0	0	0	0	0	0	0	0	0	0	0
37	0.178571	0.190476	0.333333	0.25	0.25	0.088889	0.133333	0.214286	0.066667	0.194444	0.163636	0.290909	0.25	0.214286	0.2	0.194444	0.333333	0.4	0	0	0.222222	0.285714	0.288889	0.257576	0.181818	0.218182	0.288889	0.107143	0.133333	0.212121	0.227273	0.236364	0.192308	0.272727	0.254545	0.181818	0.218182	0.2	0.1	0	0.1	0.166667	0.333333	0	0.2	0.2	0.166667	0.3	0.2
38	0.25	0.333333	1	0.333333	0	0.333333	0.333333	0.333333	0	0	0.166667	0	0	0.333333	0	0	0	0	0	0	0	0	0	0	0	0	0	0	0	0	0	0	0	0	0	0	0	0	0	0	0	0	0	0	0	0	0	0	0
39	0	0	0	0	0	0	0	0	0	0	0	0	0	0	0	0	0	0	0	0	0	0	0	0	0	0	0	0	0	0	0	0	0	0	0	0	0	0	0	0	0	0	0	0	0	0	0	0	0
40	0.333333	1	1	0.133333	0.142857	0.071429	0.066667	0.071429	1	0.107143	0.142857	0.111111	0.138889	0.166667	0.095238	0.142857	0	0	0	0	0.4	0.4	0.190476	0.333333	0.4	0.190476	0.333333	0.190476	0.333333	0.5	0.4	0.4	0.5	0.25	0.266667	0.333333	0.333333	0	0	0	1	0	0	0	1	0	1	0	0
41	0	0	1	0	1	0.333333	0.333333	0.333333	0	0	0	0	0	1	0	0	0	0	0	0	0	0	0	0	0	0	0	0	0	0	0	0	0	0	0	0	0	0	0	0	0	0	0	0	0	0	0	0	0
42	0.098901	0.047619	0.035714	0.055556	0.071429	0.027778	0.083333	0.166667	0	0.166667	0.166667	0.166667	0.1	0	0	0	0.166667	0	0	0.166667	0.121212	0.166667	0.177778	0.121212	0.121212	0.095238	0.121212	0.044444	0.166667	0.145455	0.090909	0.107143	0.071429	0.115385	0.107143	0.214286	0.027778	0.166667	0.1	0.333333	0	0	0	0	0	0	0.066667	0.066667	0.066667
43	0.051282	0.066667	0.043956	0.102564	0.128205	0.088889	0.089744	0.166667	0.071429	0.072727	0	0.055556	0.054545	0	0	0.190476	0.266667	0.666667	0.666667	1	0.194444	0.285714	0.238095	0.3	0.190476	0.190476	0.266667	0.4	0.666667	0.333333	0.5	0.333333	0.4	0.4	0.266667	0	0	0	0	0	0	0	0	0	1	0	0	0	0.333333
44	0.333333	0	0.166667	0.133333	0.214286	0.107143	0.142857	0.095238	0	0.133333	0	0	0	0	0.2	1	0	0	0	0	0	0	0	0.166667	0.333333	0	0	1	0	0.047619	0.142857	0.333333	1	0.333333	0.333333	0.333333	0.333333	0	0	0	0	0	0	0	0	0	0	0	0
45	0	0	0	0	0	0.333333	0	0	0	0	0.166667	0.333333	0.333333	1	0.333333	0.333333	0	1	0	0	0.333333	1	1	0	1	1	0.166667	0	0	1	0.333333	0.1	0	0.2	0.333333	0.333333	0	1	1	0.333333	1	1	1	1	0.166667	0.166667	1	0	0
46	0.166667	0.066667	0.166667	0.133333	0	0	0.047619	0.111111	0	0.071429	0.333333	0.214286	0.107143	0.1	0.133333	0.107143	0.107143	0.2	0.1	0.035714	0.177778	0.071429	0.071429	0.071429	0.088889	0.142857	0.166667	0.151515	0.166667	0.191176	0.187135	0.32381	0.156863	0.155844	0.168831	0.264706	0.141026	0.128205	0.238095	0	0	0.333333	0	0	0	0.190476	0.5	0.3	0.266667
47	1	0.333333	0	1	0	0.5	0.6	0	0	0	1	1	0	1	1	1	1	0	0	0	1	0	0.333333	0.5	1	1	0.833333	1	0.666667	1	0.333333	0.333333	1	1	0.5	0.333333	0.333333	1	0	0	0	0	0.333333	0	0	0	0	0	0.333333
48	0.066667	0.214286	0.222222	0.266667	0.377778	0.318182	0.290909	0.133333	0.166667	0.307692	0.428571	0.177778	0.378788	0.339869	0.228571	0.181818	0.151515	0	0	0.333333	0.177778	0.214286	0.071429	0.145455	0.090909	0.145455	0.227273	0.138889	0	0.194444	0.054545	0.107143	0.194444	0.2	0.111111	0.142857	0.109091	1	0.333333	0.333333	0.333333	0	0	0	0	0	0	0.333333	0.333333
49	0	1	1	0.714286	0.777778	0.714286	0.714286	0.583333	0.714286	0.352381	0.384615	0.371795	0.358974	0.439394	0.450549	0.371429	0.371795	0.333333	0.418182	0.733333	0.406593	0.474359	0.525641	0.5	0.395604	0.5	0.43956	0.461538	0.454545	0.525641	0.428571	0.575758	0.564103	0.390476	0.618182	0.714286	0.619048	0.166667	0.4	0.333333	0.4	0.533333	1	0.333333	0.666667	0.333333	1	0.666667	0.533333
50	0.166667	0.166667	0.166667	0.333333	1	0	0	0	0	0.333333	0	0.333333	0	0	0	0	0	0	0	0	0	0	0	0	0.142857	0	0.2	0.3	0	0.178571	0.285714	0.181818	0.155556	0.181818	0.218182	0.166667	0.5	0	0	0	0	0	0	0	0	0	0	0	0
51	0.1	0	0	0.166667	0.047619	0.133333	0.035714	0.111111	0.266667	0.142857	0.111111	0.133333	0.066667	0.047619	0.142857	0.142857	0.142857	0.666667	0.666667	0.333333	0.238095	0.190476	0.4	0.266667	0.5	0.266667	0.214286	0.266667	0.666667	0.3	0.333333	0.285714	0.333333	0.5	0.4	0.333333	0.4	0.333333	0	0	0.333333	0	0.333333	0	0	0	0	0	0
52	1	0	0	0	0	0	0	0	0	0	0	0	0	0	0	0	0	0	0	0	0	0	0	0	0	0	0	0	0	0	0	0	0	0	0	0	0	0	0	0	0	0	0	0	0	0	0	0	0
53	0	0.166667	0.2	0.25	0.266667	0.2	0.2	0.095238	0	0.142857	0.047619	0.133333	0.072727	0.166667	0.047619	0.071429	0.107143	0.333333	0	0	0.305556	0.035714	0.027778	0.071429	0.2	0.194444	0.133333	0.166667	0	0.095238	0.133333	0.035714	0.133333	0.035714	0.022222	0.044444	0.166667	0.333333	0.333333	1	0.333333	0	1	0.333333	0.166667	0.333333	0.333333	0	0.333333
54	0.066667	0	0	0	0	0	0	0	0	0	0	0	0	0	0	0	0	0	0	0	0	0	0.333333	0	0	0.1	0.142857	0.107143	0	0.266667	0.266667	0.2	0.266667	0.266667	0.266667	0.333333	0.833333	0.5	0.5	0.5	0.4	0.5	0.2	0.2	0.333333	0.333333	0	0.166667	0.333333
55	0.6	0.666667	0.3	0.5	0.333333	0	0.333333	0	0	0.166667	0.166667	0.166667	0.133333	0.2	0.1	0.166667	0	0	0	0	0.166667	0	0	0.333333	0.333333	0.333333	0.5	0	0	0	0	0	0.333333	0.333333	0	0.166667	0	0	0	0	0	0	0	0	0	0	0	0	0
56	0.392857	0.5	0.3	0.333333	0.266667	0.4	0.285714	0.2	0	0.333333	0.333333	0.266667	0.333333	0	0.357143	0.095238	0.2	0	0	0	0.285714	0.266667	0.714286	0.607143	0.761905	0.607143	0.472222	0.555556	0.809524	0.761905	0.571429	0.678571	0.571429	0.607143	0.466667	0.472222	1	0.714286	0.761905	0.933333	0.933333	0.933333	0.933333	0.933333	0.866667	0.714286	1	0.933333	0.8
57	1	0.333333	0.138889	0.333333	0.071429	0.166667	1	0.333333	0	0.4	0.333333	0.333333	0.4	0	1	1	1	1	0	1	0.166667	1	0.166667	1	1	0.333333	0.666667	0.333333	0	0.333333	0.333333	1	0.333333	0.266667	0.333333	0.333333	1	0	0	0	0	0	0	0	0	0	0	0	0
58	0.333333	0	0	0	0.1	0.1	0.1	0.166667	0	0.333333	0	0.333333	0.666667	1	0.333333	0.666667	0.666667	0.666667	0.333333	0.666667	0.133333	0.333333	0.133333	0.666667	0.666667	0.333333	0.666667	0.666667	0.333333	0.266667	0.3	0.5	0.4	0.333333	0.333333	0.2	0.166667	0.333333	0	0.5	0.5	0	0	0.5	0.5	0.5	0.5	0.333333	1
59	0	0	0	0	0.1	0.111111	0.027778	0.075758	0.138889	0.076923	0.141026	0.054545	0.127273	0.138889	0.083333	0.087912	0.10989	0.066667	0.333333	0.107143	0.090909	0.109091	0.19697	0.111111	0.127273	0.151515	0.197802	0.309091	0.272727	0.269231	0.333333	0.333333	0.327273	0.472222	0.377778	0.416667	0.444444	0.254545	0.47619	0	0	0	0	0	0.357143	0.428571	0.380952	0.357143	0.357143
60	0.714286	0	0.190476	0.1	0.2	0.190476	0.133333	0.142857	0	0.2	0	0.133333	0.142857	0.4	0.095238	0.4	0.2	1	0.333333	0.1	0.25	0.4	0.333333	0.361111	0.535714	0.321429	0.305556	0.361111	0.166667	0.527778	0.2	0.254545	0.361111	0.305556	0.321429	0.285714	0.25	0.3	1	1	1	1	1	0.4	1	0.333333	1	1	0.333333
61	0	0	0	0.333333	1	0	1	0.333333	0	1	0.5	0	0.6	0	1	0	0	0	0	0	0	0	0	0	0	0	0	0	0	0	0	0	0	0	0	0	0	0	0	0	0	0	0	0	0	0	0	0	0
62	0.333333	0.333333	0.666667	1	0.333333	1	1	1	1	0.333333	0.333333	0.166667	0.333333	1	0.166667	0.166667	1	1	0	1	0	0.333333	0.333333	1	1	0.333333	1	1	1	0.333333	1	1	1	0	0.333333	0.333333	1	0	1	1	0	1	0	0	1	0	0	0	0
63	1	0.333333	0.333333	0.333333	0.333333	0.2	0.2	0.333333	0.333333	0.2	0.333333	0	1	0.333333	1	0.2	0.333333	1	1	1	1	0.5	0.3	0.333333	1	1	1	0.5	0.333333	0	1	0.5	0	0.4	0.333333	0.333333	0.333333	0.333333	1	1	1	1	1	0.333333	1	0.333333	0.333333	1	0.333333
64	0.357143	0.321429	0.466667	0.4	0.309091	0.488889	0.428571	0.191667	0	0.474359	0.538462	0.217949	0.320261	0.425	0.318182	0.216667	0.25	0	0	0.166667	0.47619	0.2	0.244444	0.4	0.222222	0.183824	0.24183	0.321429	1	0.361111	0.428571	0.277778	0.327273	0.345455	0.363636	0.377778	0.15	0.266667	0.4	1	0.333333	0	0.666667	0.5	0.466667	0.333333	0.4	0.5	0.285714
65	0.142857	0.055556	0.128205	0.138889	0.072727	0.098901	0.130719	0.106061	0.066667	0.151515	0.090909	0.145455	0.133333	0.138889	0.214286	0.194444	0.214286	0.142857	0.142857	0.190476	0.142857	0.166667	0.1	0.133333	0.166667	0.115385	0.333333	0.3	0.166667	0.214286	0.2	0.066667	0.055556	0.111111	0.238095	0	0	0.066667	0.166667	0.166667	0.333333	0.333333	0.166667	0.166667	0.166667	0.166667	0.166667	0.5	0.190476
66	0	0	0.166667	0	0	0	0	0	0	0	0	0	0	0	0	0	0	0	0	0	0	0	0	0	0	0	0	0	0	0	0	0	0	0.5	0	0	0	0	0	0	0	0	0	0	0	0	0	0	0
67	0	0	0	0	0	0	0	0	0	0	0	0	0	0	0	0	0	0	0	0	0	0	0	0	0	0	0	0	0	0	0	0	0	0.333333	0.5	0.5	0.333333	0	0	0	0	0	0	0	1	0	0	0	0
68	0.333333	0	0.095238	0.133333	0.2	0.142857	0	0.333333	0	0.142857	0	0	0.166667	0.1	0	0.071429	0.066667	0	0	0	0.133333	0.290909	0.242424	0.254545	0.1	0.1	0.218182	0.166667	0	0.133333	0.2	0.2	0.133333	0.2	0.127273	0.133333	0.095238	0	0	0	0	0	0	0	0	0	0	0	0
69	0	0	0	0	0	0	0	0.166667	0	0	0	0	0	0	0	0.333333	0	0	0	0	0	0	0	0	0.333333	0	0	0	0	0	0	0	0	0	0	0.166667	0.333333	0	0	0	0	0	0	0	0	0	0	0	0
70	0.111111	0.3	0.2	0.3	0.266667	0.4	0.5	0.5	0.5	0.2	0.3	0.2	0.5	0.4	1	1	0.3	0.5	0.5	1	0.2	0.3	0.5	0.285714	0.25	0.285714	0	0.666667	1	0.4	0	0.190476	0.266667	0.333333	0.333333	0.190476	0.1	0	0	0	0	0	0	0	0	0	0	0	0
71	0	0	0.333333	0.333333	0.666667	0	0	0	0	0	0	0	0	0.333333	0	0	0.333333	0	0	0	0	0	0	0.6	0	0	0	0	0	0	0	0	0	0	0	0	0	0	0	0	0	0	0	0	0	0	0	0	0
72	0.178947	0.236364	0.124183	0.121212	0.142857	0.145455	0.177778	0.163636	0.25	0.111111	0.136364	0.142857	0.133333	0.181818	0.166667	0.166667	0.194444	0.266667	0.3	0.3	0.238095	0.2	0.111111	0.111111	0.107143	0.111111	0.055556	0.095238	0	0.095238	0.071429	0.088889	0.133333	0.044444	0.083333	0.066667	0.047619	0	0	0	0	0	0	0	0	0	0	0	0
73	1	0.666667	1	1	1	1	1	1	1	1	0.666667	1	1	0.666667	0.333333	0.333333	0.666667	0.666667	0.666667	0.666667	0.666667	0.666667	0.666667	0.666667	0.666667	0.666667	0.666667	0.666667	0	0.666667	0.333333	0.333333	0.333333	0.333333	0.666667	0	0	0	0	0	0	0	0	0	0	0	0	0	0
74	0	0	0	0	0	0	0	0	0	0	0.166667	0.333333	0.166667	0	0.2	0.2	1	0	0	0	0.666667	0.5	0.5	0.333333	0.2	0.133333	0.333333	0.2	0.666667	0.5	0.2	0.333333	0.333333	0.333333	0.2	0.333333	0.2	0.333333	0.666667	0.333333	0.333333	0.666667	0.666667	0.666667	0.666667	0.666667	0.666667	0.666667	0.666667
75	0	0.333333	1	0	0	0	0	0	0	0	0	0	0	0	0	0	0	0	0	0	0	0	0	0	0	0	0	0	0	0	0	0	0	0	0	0	0	0	0	0	0	0	0	0	0	0	0	0	0
76	1	0	0.472222	0.352381	0.320513	0.338235	0.318182	0.242424	0	0.304762	0.428571	0.362637	0.285714	0.516484	0.448718	0.285714	0.527273	0	0	0	0.2	0.4	0.266667	0.333333	0.3	0.238095	0.222222	0.2	0.5	0.177778	0.142857	0.2	0.142857	0.190476	0.214286	0.214286	0.2	0	0	0.333333	0	1	0.333333	0	0	0	0	0	0
77	0.266667	0.1	0.1	0	0	0	0	0	0	0	0	0	0	0	0	0	0	0	0	0	0	0	0.166667	0	0	0	0	0	0	0	0	0	0	0	0	0	0	0	0	0	0	0	0	0	0	0	0	0	0
78	0	1	0	0	1	1	1	0.333333	0	0	0	0.333333	0	0	0	0	0	0	0	0	0.333333	0.333333	0	0.6	1	1	0	0	0	0	0	0	0.166667	0	0	0	0	0	0	0	0	0	0	0	0	0	0	0	0
79	0.1	0.133333	0.035714	0.142857	0.095238	0.071429	0.2	0.190476	0.1	0.142857	0.107143	0.2	0.3	0.333333	0.066667	0.133333	0.2	0	0	0	0.066667	0.095238	0.166667	0.333333	0	0	0.2	0	0	0	0	0	0	0	0	0	0	0	0	0	0	0	0	0	0	0	0	0	0
80	0.1	0.266667	0.190476	0.357143	0.190476	0.1	0.166667	0.2	0	0.190476	0.095238	0.190476	0.177778	0.3	0.142857	0.2	0.4	0.333333	0.166667	0.333333	0.218182	0.214286	0.3	0.190476	0.142857	0.333333	0.138889	0.2	0.166667	0.3	0.333333	0.3	0.333333	0.266667	0.2	0.266667	0.266667	0.666667	0.666667	0.3	0.2	0.333333	0.333333	0.333333	0.333333	0.166667	0.166667	0.333333	0.666667
81	0	0	0	0	0	0	0	0	0	0	0	0	0	0	0	0	0	0	0	0	0	0	0	0	0	0	0	0	0	0	0	0	0	0	0	0	0	0	0	0	0	0	0	0	0	0	0	0	0
82	0.212121	0.166667	0.133333	0.107143	0.107143	0.2	0	0.047619	0.166667	0.1	0	0.214286	0.266667	0	0.166667	0.111111	0	0	0.333333	0	0.181818	0.121212	0.155556	0.305556	0.277778	0.19697	0.153846	0.218182	0.25	0.252747	0.141026	0.222222	0.257576	0.318681	0.186813	0.153846	0.186813	0.166667	0	0	0.1	0	0	0	0.333333	0	0	0	0.666667
83	0.2	0.4	0.333333	0.333333	0.277778	0.25	0.333333	0.178571	0.333333	0.6	0.357143	0.392857	0.428571	0.533333	0.357143	0.285714	0.428571	1	1	0.3	0.4	0.296703	0.418182	0.345455	0.311111	0.309091	0.266667	0.416667	0.535714	0.472222	0.288889	0.469697	0.363636	0.333333	0.230769	0.305556	0.428571	1	1	1	0.666667	0.5	1	1	0.7	1	1	0.5	0.5
84	0.166667	0	0.066667	0	0.166667	0	0	0	0	0	0	0	0	0	0	0	0	0	0	0	0	0	0	0	0	0	0	0	0	0	0	0.047619	0	0.166667	0	0	0	0	0	0	0	0	0	0	0	0	0	0	0
85	0.333333	0.6	0.3	0.266667	0.3	0.3	1	0.333333	0.333333	1	1	1	1	1	0	1	1	0	1	0.666667	1	0	0.666667	0.466667	1	0.333333	1	0.6	1	0.5	0.3	0.3	0.333333	0	0	0.2	1	1	0.666667	0	0	0	0	0	0	0	0	0	0
86	0.178571	0.4	0.4	0.2	0.142857	0.285714	0.4	0.194444	0.5	1	0.6	0.25	0.285714	0	0	0	0.166667	0	0	0	0	0	0	0.1	0	0	0	0.333333	0	0.333333	1	1	0.333333	0	0	1	0	0	0	0	0	0	0	0	0	0	0	0	0
87	0.333333	0.285714	0.25	0.2	0.1	0.166667	0.133333	0.166667	0.333333	0.066667	0.333333	0.2	0.166667	0.2	0.2	0.166667	0.666667	1	0.666667	0	0.333333	0.133333	0.333333	0.166667	0.1	0.166667	0.166667	1	0.333333	0.333333	1	0.166667	0.333333	0.166667	0.333333	0.333333	0.333333	0	0	0	0	0	0	0	0	0	0	1	0
88	0.190476	0.3	0.333333	0.47619	0.444444	0.515152	0.6	0.327273	0	0.166667	0.654545	0.266667	0.438095	0.360294	0.257576	0.25	0.214286	0	0	0.4	0.380952	0.166667	0.25	0.290909	0.333333	0.428571	0.290909	0.214286	0.142857	0.2	0.190476	0.285714	0.247619	0.285714	0.227273	0.133333	0.214286	0.190476	0.285714	0	0.166667	0	0	0	0.285714	0	0	0.2	0.2
89	0	0	0	0	0	0	0	0	0	0	0	0	0	0	0	0	0	0	0	0	0	0	0	0	0	0	0	0	0	0	0	0	0	0	0	0	0	0	0	0	0	0	0	0	0	0	0	0	0
90	0	0	0.714286	0.714286	0	0.666667	0	0	0	0.622222	0	0	0	0	0.777778	0.777778	0	0	0.666667	0.555556	0.424242	0.416667	0.490909	0.435897	0.345455	0.454545	0.393939	0.333333	0.5	0.373626	0.308333	0.361905	0.287582	0.24183	0.22807	0.254902	0.314286	0	0.238095	0.166667	0.3	0.222222	0.142857	0	0.166667	0	0.166667	0	0
91	0.333333	0.2	0.333333	0.2	0.2	0.527778	0.444444	0.25641	0.333333	0.428571	0.3	0.166667	0.266667	0.333333	0.142857	0.5	0.2	1	0	0	0.266667	0.666667	0.3	0.238095	0.238095	0.266667	0.5	0.333333	0.333333	0.333333	0.6	0.4	0.2	0.238095	0.3	0.2	0.333333	0.5	1	1	0.666667	1	0	0	0.666667	0.666667	0.333333	0.333333	0.333333
92	0.4	0.4	0.333333	0.047619	0	0.111111	0.083333	0	0	0.1	0.138889	0.4	1	1	0.666667	1	0.5	0	0	0	1	1	0.333333	0	1	1	1	0	0	0	1	0	1	0	1	0	1	1	0	0	0	0	0	0	0	0.333333	0.333333	0	0
93	0	0	0	0	0	0	0	0	0	0	0	0	0	0	0	0	0	0	0	0	0.166667	0.166667	0.166667	0.178571	0.214286	0.238095	0.142857	0.2	0.166667	0.190476	0.133333	0.285714	0.238095	0.155556	0	0.071429	0.083333	0.166667	0	0	0	0.1	0.133333	0	0	0	0	0	0
94	0	0	0	0	0	0	0	0	0	0	0	0	0	0	0	0	0	0	0	0	0	0	0	0	0	0	0	0	0	0	0	0	0	0	0	0	0	0	0	0	0	0	0	0	0	0	0	0	0
95	0.176471	0.266667	0.222222	0.141026	0.071429	0.022222	0.109091	0.076923	0.066667	0.190476	0.142857	0.178571	0.181818	0.178571	0.138889	0.133333	0.083333	0.133333	0.333333	0.1	0.136364	0.155556	0.2	0.2	0.133333	0.071429	0.194444	0.142857	0.066667	0.095238	0.138889	0.107143	0.111111	0.121212	0.027778	0.275	0	0	0	0	0	0	0	0.333333	1	1	0.2	0.166667	0
96	0.381818	0.3	0.333333	0.106061	0.197802	0.285714	0.3	0.2	0.5	0.25	0.266667	0.178571	0.138889	0.266667	0.333333	0.238095	1	0.333333	0.266667	0.266667	0.142857	0.142857	0.266667	0.095238	0.166667	0.4	0.066667	0.133333	0.166667	0.066667	0.133333	0.142857	0.1	0.133333	0.2	0.066667	0.166667	0.1	0.166667	0.166667	0.166667	0.1	0.166667	0.166667	0.066667	0.066667	0.066667	0.2	0.2
97	0.666667	0.166667	0.2	1	0	0	0.047619	0.466667	0.333333	0.321429	0.285714	0.380952	0.2	0.333333	0.163636	0.277778	0.466667	0.333333	0.25	0.285714	0.285714	0.285714	0.285714	0.194444	0.466667	0.222222	0.466667	0.466667	0.333333	0.5	0.4	0.4	0.5	0.466667	0.4	0.5	0.5	0	0.833333	0.6	0.666667	0	0	0	0	0	0	0.333333	0
98	0	0.333333	0.190476	0.142857	0	0.333333	0.071429	0.066667	1	0.333333	0.071429	0.333333	0.2	0.2	0.095238	0.361111	0.238095	0.333333	0	1	0.333333	0.333333	0.333333	1	0.166667	0.266667	0.357143	0.333333	1	0.666667	0.2	0.333333	0.333333	0.666667	0.333333	1	1	1	1	1	1	1	0	0	0	0	0	1	0
99	0	0	0	0	0	0	0	0	0	0	0	0	0	0	0	0	0	0	0	0	0	0	0	0.166667	0	0.333333	0	0	0	0	1	0.833333	0.5	1	0.5	0.761905	0.5	0	0	0	0	0	0	0	0	0	0	0	0
100	0.166667	0	0	0	0	0	0	0	0	0	0	0	0	0	0	0	0	0	0	0	0	0	0	0	0	0	0	0	0	0	0.333333	0	0	0	0	0.066667	0	0	0	0	0	0	0	0	0	0	0	0	1
101	0.1	0.166667	0.2	0.095238	0.083333	0.333333	0.133333	0.2	0.333333	0.166667	0.178571	0	0.2	0	0.333333	0.333333	0.5	0.333333	0	0.333333	0.266667	0.428571	0.392857	0.52381	0.6	0.3	0.266667	0.333333	0	0.444444	0.733333	0.555556	1	0.444444	0.533333	0.355556	0.952381	0.611111	0.428571	0.75	0.805556	0.464286	0.333333	0.952381	0.666667	0.777778	0.714286	0.952381	0.933333
102	1	0	0	0	0.1	0	0.166667	0	0	0	0	0	0	0	0	0	0	0	0	0	0	0	0	0.355556	0.5	0.5	1	0.666667	1	1	0.5	0.5	0.4	0.2	0	0.166667	0.666667	1	0	0	0	0	0	0	0	0	0	0	0
103	0	0	0	0	0	0	0	0	0	0	0	0	1	0	0.1	1	0.666667	0	0	0	0.2	0.3	0.3	0.333333	0.333333	0.2	1	1	1	0.333333	1	0.52381	1	0.166667	0.333333	0.333333	1	1	1	1	0	1	1	1	1	1	1	1	1
104	0.095238	0.166667	0.107143	0.055556	0.107143	0.090909	0.2	0.095238	0.1	0.142857	0.055556	0.060606	0.066667	0.055556	0.089744	0.227273	0.222222	0.142857	0.2	0.2	0.107143	0.178571	0.222222	0.178571	0.25	0.321429	0.218182	0.25	0.2	0.272727	0.5	0.464286	0.285714	0.285714	0.266667	0.25	0.380952	0.4	0.333333	0.5	0.4	0.333333	0.666667	0.6	0.6	0.428571	0.6	0.333333	1
105	0.333333	1	0.166667	1	1	1	1	1	1	1	1	0.333333	1	1	1	1	1	1	1	0	1	0.333333	0.333333	0.333333	1	0.333333	0.333333	0.333333	0	0.333333	0	0	0	0	0	0	0	0	0	0	0	0	0	0	0	0	0	0	0
106	0	0	0	0	0	0	0	0	0	0	0	0.333333	0.333333	0	0.333333	0.5	0	0.5	0.5	1	0.333333	0.666667	0.5	0	0.333333	0.266667	0	0.333333	0.333333	0.1	0.166667	0.666667	0	0.095238	0.2	0.1	0.1	0.333333	0.333333	1	0.333333	1	1	0.333333	1	1	1	0.666667	1
107	0	0	0	1	1	0.892857	0.892857	0.964286	0.952381	0.972222	0.75	1	0.964286	0.964286	0.8	0.972222	0.964286	0	0.785714	0.888889	0.944444	0.833333	0.755556	0.916667	0.666667	0.888889	0.888889	0.888889	0.892857	0.916667	0.833333	0.964286	0.916667	0.857143	0.844444	0.861111	0.777778	0	0	0	0.5	0.678571	0.571429	0	0.5	0	0	0	0.714286
108	0.166667	0.095238	0.142857	0.111111	0.238095	0.142857	0.178571	0.178571	0.1	0.222222	0.288889	0.222222	0.466667	0	0.166667	0.285714	0.285714	0.1	0.333333	0	0.133333	0.333333	0.166667	0.166667	0.3	0.1	0.3	0.066667	0	0.2	0.1	0.1	0.166667	0.066667	0.142857	0.095238	0	0	0	0	0	0	0	0	0	0	0	0	0
109	0.109091	0	0.166667	0.333333	0.133333	0.047619	0.066667	0.166667	0	0	0.4	0	0.285714	0.666667	0.25	0.2	0.285714	0	0.6	0.5	0.47619	0.194444	0.192308	0.272727	0.242424	0.181818	0.244444	0.266667	0.333333	0.088889	0.222222	0.133333	0.047619	0.127273	0.142857	0.190476	0.218182	0	0	0	0	0	0	0	0	0	0	0	0
110	0.2	0.333333	0	0.107143	0	0	0.333333	0.107143	0	0.466667	0.142857	0.090909	0.095238	0.066667	0.1	0.071429	0.1	0	0	0.1	0.214286	0.1	0.095238	0.095238	0.178571	0.095238	0.2	0.428571	0	0.333333	0.3	0.111111	0.035714	0.194444	0.2	0.2	0.2	0	0	0	0	0	1	1	0.2	0.666667	0	0.4	0.7
111	0.117647	0.095238	0	0	0	0	0	0	0	0	0	0.166667	0	0	0	0	0	0	0	0	0	0	1	0.166667	0	0.333333	0.333333	0	0	0	0	0.333333	0	0	0	0	0	0	0	0	0	0	0	0	0	0	0	0	0
112	0.106061	0.055556	0.153846	0.230769	0.222222	0.348485	0.181818	0.230769	0.311111	0.186813	0.21978	0.252747	0.333333	0.352941	0.251462	0.24359	0.191667	0.52381	0.285714	0.380952	0.218182	0.181818	0.236364	0.288889	0.333333	0.4	0.378788	0.285714	0.47619	0.321429	0.285714	0.307692	0.327273	0.294872	0.242424	0.311111	0.428571	0.3	0.2	0.166667	0.2	0.133333	0.333333	0.333333	0.333333	0.333333	0.045455	1	1
113	0	0	0	0.333333	0.333333	0.305556	0.47619	0.361111	0.571429	0.311111	0.464286	0.333333	0.277778	0.47619	0.2	0.321429	0.321429	0.533333	0.6	0.333333	0.6	0.222222	0.380952	0.222222	0.25	0.214286	0.194444	0.222222	0.333333	0.151515	0.321429	0.175824	0.133333	0.141667	0.175	0.286765	0.197802	0.25	0.166667	0	0.190476	0.333333	0.190476	0.5	0.266667	0.194444	0.333333	0.266667	0.1
114	0	0	0	0	0	0	0	1	0	1	1	0	1	0	0	0.666667	0	0	0	0	0.333333	0	0.333333	0.333333	0.5	0.2	0.2	0.1	0	0.166667	0	0.333333	0.2	1	0.266667	0.333333	1	0	0	0	0	0	0	0	0	0	0	0	0
115	0	0	0	0	0	0	0	0	0	0	0	0	0	0	0	0	0	0	0	0	0	0	0	0	0	0	0	0	0	0	0	0	0	0	0	0	0	0	0	0	0	0	0	0	0	0	0	0	0
116	0.5	0	0	0.2	0	0	0	0	0	0	0	0	0	0	0	0	0	0	0	0	0	0	0	0	0	0	0	0	0	0	0	0.333333	0.333333	1	0	0	0	0	0	0	0	0	0	0	0	0	0	0	0
117	0	0	0	0	0	0	0	0	0	0	0	0	0.333333	0	0	0	0	0	0	0	0	0	0	0	0	1	1	1	0	0	0	0	0	0	0	0	0	0	0	0	0	0	0	0	0	0	0	0	0
118	0	0.5	1	0.5	0.5	0.5	1	0.5	1	0.6	1	1	1	1	0.6	1	1	0	1	1	1	1	1	0.761905	1	0.761905	1	1	1	0.761905	0.714286	0.904762	0.761905	1	0.761905	0.761905	1	1	1	0.933333	0.933333	0.933333	0.933333	0.933333	0.9	0.933333	1	0.933333	1
119	0	0	0	0	0	0	0	0	0	0	0	0	0	1	1	0	0	0	0	0	0	0	0	0	0	0	0	0	0	0	0	0	0	0	0	0	0	0	0	0	0	0	0	0	0	0	0	0	0
120	0.111111	0.178571	0.333333	0.25	0.3	0.2	0.380952	0.666667	0	0.166667	0.333333	0.166667	0	0	0.3	0.2	0.4	0	0	0	0.166667	0	0.2	0.266667	0.3	0.333333	0.194444	0.266667	0.166667	0.238095	1	0.666667	0.166667	0.214286	0.190476	0.266667	0.1	0	0	1	0	0	1	0.333333	0.2	0	0	0	0
121	0	0	0	0	0	0	0	0	0	0	0	0	0	0	0	0	0	0	0	0	0	0	0	0	0	0	0	0	0	0	0	0	0	0	0	0	0	0	0	0	0	0	0	0	0	0	0	0	0
122	0.166667	0.333333	0	0	0.333333	0.166667	0	0.333333	0	0.166667	0.1	0.166667	0.166667	0.166667	0.166667	0.166667	0.166667	0	0	0	0.333333	0.333333	0.166667	0.166667	0.1	0.166667	0.066667	0.111111	0	0.1	0.166667	0.1	0.066667	0.066667	0.1	0	0.166667	0	0	0	0	0	0	0	0	0	0	0	0
123	0	0	0	0	0	0	0	0	0	0	0	0	0.333333	0	0	0	0	0	0	0	0	0.333333	0	0	0	0	0	0	0	0	1	0	0	0	0	1	0.333333	0	0	0	0	0	0	0	0	0	0	0	0
124	1	1	0	0.266667	0.488889	0.672727	0.444444	0.285714	0	0.515152	0.681818	0.380952	0.512821	0.576923	0.474359	0.4	0.127273	0	0	0	0.333333	0.666667	0.4	0.257143	0.4	0.143791	0.333333	1	1	0.666667	0.5	0.3	0.571429	0.47619	0.333333	0.333333	0.4	0.333333	0.333333	0.3	0	0	0	0	0.466667	0.4	0	0	1
125	0.075758	0.071429	0.142857	0.088889	0.2	0.166667	0.166667	0.166667	0	1	0.166667	0	0	0	0	0	0.333333	0	0	0	0.333333	0	0.1	0.133333	0.095238	0.066667	0.2	0	0	0.2	0.133333	0.1	0.166667	0.2	0.266667	0.666667	0	0	0	0	0	0	1	0	1	1	0	1	0
126	0	0	0.333333	0	0	0.166667	0	0.333333	0	0	0	0.333333	0	0	0	0.333333	0.333333	0	0	0	1	0.2	0.3	0.2	0.333333	0.666667	0.333333	0.333333	0.666667	0.3	0.666667	0.3	0.333333	0.133333	0.2	0.2	0.2	0.666667	0.666667	0.666667	0.333333	0.333333	0.666667	0.666667	0.2	0.333333	0.333333	0.666667	0.3
127	0.3	0.111111	0.136364	0.125	0.071429	0.2	0.047619	0.285714	0	0.109091	0.090909	0.088889	0.115385	0.155556	0.075	0.072727	0.095238	0.666667	1	1	0.218182	0.194444	0.076923	0.131868	0.128205	0.107143	0.151515	0.111111	0	0.138889	0.111111	0.138889	0.071429	0.138889	0	0.166667	0	0	0	0	0	0	0.333333	1	1	0.333333	0.666667	0.333333	0
128	0.093567	0.058824	0.051948	0.052308	0.085714	0.134503	0.121212	0.099567	0.153846	0.107692	0.068966	0.124183	0.128205	0.19697	0.066667	0.057143	0.166667	0.321429	0.266667	0.2	0.075758	0.076923	0.066667	0.111111	0.075758	0.111111	0.090909	0.030303	0.027778	0.057143	0.051282	0.032967	0.044118	0.039216	0.038462	0.038095	0.060606	0	0	0	0	0	0	0	0	0	0	0.166667	0
129	0	0	1	1	1	1	0	0.333333	0	1	1	0.7	0	0	0.7	0.5	0.166667	0	0	0	0	0	0	0.1	0	0	0.333333	0	0	0	0	0	0	0	0	0	0	0	0	0	0	0	0	0	0	0	0	0	0
130	0.244444	0.266667	0.5	0.358974	0.272727	0.305556	0.272727	0.285714	0	0.333333	0.214286	0.4	0	0.166667	0.166667	0.266667	0.1	0	0	1	0.266667	0	0	0	0.3	0.5	0	0.333333	0	0.333333	0	0	0.361111	0.222222	0.290909	0.266667	0.333333	0	0	0	0	0	0	0	0	0	0	0.5	0
131	0	0	0	0	0	0	1	0	0	0	0	0	0	0	0	0	0	0	0	0	0	0	1	0	0	0	0	0	0	0	0	0	0	0	0	0	0	0	0	0	0	0	0	0	0	0	0	0	0
132	0.166667	0	0.166667	0.166667	0.1	0.066667	0.071429	0.1	0	0.133333	0	0.1	0	0	0	0.095238	0	0	0	0	0	0	0	0	0	0	0	0	0	0	1	0.333333	0.333333	0.166667	0.166667	0	0.133333	0	0	0.333333	0	1	0	0	1	0	0	0	0
133	0	0	0	0	1	0	0	1	0	1	0	0	0	0	0	0	0	0	0	0	0	0	0.666667	0	0	0	0	0.166667	0	0	0	0	1	0	0	0	0	0	0	0	0	0	0	0	0	0	0	0	0
134	0.142857	0.5	1	0.1	0.444444	0.564103	0.487179	0.8	0	0.545455	0.538462	0.4	0.428571	0.505495	0.487179	0.333333	0.3	0	0	0	0.2	0.166667	0.142857	0.6	0.333333	0.25	0.32967	0.1	1	0.12381	0.266667	0.190476	0.257576	0.311111	0.25	0.2	0.285714	0.428571	0.833333	0.4	0	0	0	0	0.6	0.266667	0.333333	0	0.5
135	0.141026	0.083333	0.090909	0.035714	0.066667	0.142857	0.060606	0.111111	0.095238	0.142857	0.019048	0.066667	0.066667	0.190476	0.047619	0.066667	0.047619	0.066667	0.066667	0.047619	0.047619	0.035714	0	0.047619	0.035714	0.090909	0	0	0	0.055556	0	0	0.071429	0.083333	0.044444	0	0	0	0	0	0	0	0	0	0	0	0	0	0.1
136	0.4	0.4	0.666667	0.357143	0.285714	0.464286	0.4	0.222222	0	0.333333	0.285714	0.142857	0.142857	0.142857	0.2	0.5	0.333333	0.333333	0.333333	0.666667	0.666667	0.1	0.3	0.333333	0.4	0.333333	0.190476	0.2	0.333333	0.5	0.3	0.5	0.285714	0.357143	0.464286	0.194444	0.3	1	1	0.666667	0	0.666667	1	1	1	1	1	0.9	1
137	0.282051	0	0	0.266667	0.333333	0.2	0.107143	0	0	0.2	0.155556	0.178571	0.333333	0.3	0.2	0.285714	0.361111	0	0.333333	0.5	0.272727	0.555556	0.428571	0.607143	0.428571	0.392857	1	1	0	0.47619	0.371795	0.242647	0.346154	0.261438	0.435897	0.469697	0.581818	0.745455	0.380952	0.590909	0.525641	0.666667	0.933333	0.933333	0	0.733333	0.487179	0.6	0.545455
138	0.166667	0.288889	0.244444	0.288889	0.416667	0.361111	0.218182	0.290909	0.25	0.179487	0.361111	0.272727	0.161905	0.254545	0.218182	0.272727	0.186813	0.311111	0.388889	0.217949	0.272727	0.355556	0.269231	0.377778	0.30303	0.381818	0.269231	0.30303	0.466667	0.318182	0.422222	0.294872	0.378788	0.247619	0.378788	0.333333	0.208333	0.318182	0.327273	0.4	0.535714	0.361111	0.345455	0.464286	0.488889	0.488889	0.611111	0.363636	0.363636
139	0	0	0	0	0	0	0	0	0	0	0.166667	0.166667	0.166667	0	0	0	0	0	0	0	0	0	0	0	0	0	0	0	0	0	0	0	0	0	0	0	0	0	0	0	0	0	0	0	0	0	0	0	0
140	0.666667	0.333333	0.5	0.3	0.666667	0.4	0.5	0.3	0.833333	1	0.190476	0.2	0.333333	0.333333	0.3	0.2	0.833333	0.666667	1	1	0.4	0.666667	0.666667	0.666667	0.5	0.5	1	0.666667	1	0.333333	0.333333	0.5	0.2	0.3	0.333333	0.5	1	0.333333	1	1	0.666667	1	1	1	1	1	1	1	1
141	0	1	1	1	1	0.666667	0.833333	0.833333	1	0.4	0.6	0.5	0.5	0.4	0.4	1	0.466667	0	1	1	0.6	0.7	0.933333	0.714286	0.714286	0.714286	0.714286	0.363636	0.714286	0.472222	0.444444	0.444444	0.535714	0.5	0.533333	1	0.714286	1	1	0.933333	0.933333	0.933333	0.933333	0.933333	0.866667	0.933333	0.714286	0.666667	1
142	0	0	0	0	0	0	0	0	0	0	0	0	0	0	0	0	0	0	0	0	0	0	0	0.333333	0.333333	0	0	0	0	0	0	0	0	0	0	0	0	0	0	0	0	0	0	0	0	0	0	0	0
143	0	0	0	0	0	0	0	0	0	0	0	0	0	0	1	1	1	0	0	0	1	1	0	0	0	1	0	0	0	0	0	0	0	0	0	0	0	0	0	0	0	0	0	0	0	0	0	0	0
144	0.238095	0.133333	0.25641	0.287879	0.222222	0.466667	0.416667	0.218182	0.52381	0.363636	0.191667	0.320513	0.178947	0.428571	0.311111	0.198529	0.388889	0.666667	1	0.733333	0.327273	0.357143	0.378788	0.472222	0.275	0.320261	0.25641	0.311111	0.6	0.12381	0.127273	0.222222	0.131868	0.227273	0.153846	0.21978	0.230769	0.4	1	1	1	1	0.7	0.6	0.9	0.6	0.6	0.4	0.4
145	0.583333	0.785714	0.636364	0.636364	0.785714	0.636364	0.583333	0.619048	0	0.678571	0.636364	0.472727	0.177778	0.69697	0.590909	0.535714	0.515152	0	1	1	1	0.5	0.5	0.5	0.5	0.266667	0.833333	0.5	1	1	0	0.266667	0.3	0.5	0.266667	0	0.333333	0	0	0	0	0	0	0	0	0	0	0	0
146	0	0	1	0	1	0.333333	0.166667	0.333333	0	0	0	0	0	0	0	0	0	0	0	1	0	1	0	0.333333	0.166667	0	0	0	0	0.571429	0.311111	0.392857	0.866667	0.464286	0.666667	0.535714	0.9	0.9	0.9	0.9	0.9	0.9	0.9	0.9	0.9	0.9	0.9	0.833333	0.428571
147	0.277778	0.47619	0.222222	0.227273	0.242424	0.333333	0.333333	0.444444	0	0.30303	0.263736	0.287879	0.138889	0.373626	0.308824	0.142857	0.252747	0.166667	0.333333	1	0.285714	0.4	0.238095	0.244444	0.3	0.285714	0.238095	0.194444	0.266667	0.133333	0.111111	0.121212	0.060606	0.087912	0.066667	0.142857	0.3	0.266667	0.333333	0.5	0	0	0	0.1	0.333333	0.166667	0.333333	0	0.5
148	0.333333	1	0	0	0	0	0	0	0	0.166667	0.333333	0.333333	0	0	0	0	0	0	0	0	0	0	0	0	0	0	0	0	0	0	0	0	0	1	0	0	0	0	0	0	0	0	0	0	0	0	0	0	0
149	0	0	0	0	0	0.333333	0.333333	0	0	0.166667	0.166667	0.3	0.3	0.5	1	0.5	0.3	0	0	0	1	0.1	1	0.333333	0.333333	0.666667	0.166667	0	0	0	0.333333	0.333333	0.333333	0	0.333333	0	1	1	0	0	0	0	0	0	0	1	0	0	0
150	0.333333	0.166667	0	0	0	0	0	0	0	0	0	0	0	0	0	0	0	0	0	0	0	0	0	0	1	0	0.333333	1	0	0	0	0.333333	0	1	0	0	1	0	0	0	0	0	0	0	0.333333	0	0	0	0
151	0	0.166667	0.333333	0	0	0	0	0	0	0	0	0	0	0	0	0	0	0	0	0	0	0	0	0	0	0	0	0	0	0	0	0	0	0	0	0	0	0	0	0	0	0	0	1	1	1	0.333333	1	1
152	0.066667	0	0	0	0	1	0.1	0.1	1	0.166667	1	0.166667	0.166667	1	0.166667	0.333333	0.333333	0	0	0	0.333333	0.047619	0.066667	0.066667	0.047619	0.035714	0.035714	0	0	0	0	0.047619	0	0.066667	0	0	0	0	0	0	0	0	0	0	0	0	0	0	0
153	0	0	0	0.3	0.2	0.166667	0.333333	0.333333	0	0	0.333333	0.333333	0.333333	1	0.333333	0.166667	0	0	0	0	0	0	0	0	0	0	0	0	0	0	0	0	0	0	0	0	0	0	0	0	0	0	0	0	0	0	0	0	0
154	0.227273	0.163636	0.181818	0.142857	0.178571	0.071429	0.072727	0.115385	0.138889	0.218182	0.155556	0.266667	0.166667	0.133333	0	0.333333	0.2	0.333333	0	0	0.166667	0	0.133333	0	0	0.133333	0.2	0	0	0	0.166667	0.166667	0	0	0.133333	0.714286	0.166667	0	0	0	0	0	0	0	0	0	0	0	0
155	0	0	0	0	0	0	0	0	0	0	0	0.333333	0.066667	0.133333	0.133333	0.133333	0.2	0	0.166667	0	0.266667	0.285714	0.321429	0.392857	0.416667	0.428571	0.266667	0.309091	0.2	0.4	0.305556	0.333333	0.333333	0.266667	0.25	0.244444	0.222222	0.333333	0.333333	0.666667	0.333333	0.333333	0.333333	0.266667	0.666667	0.333333	0.666667	0.5	0.666667
156	0.321429	1	1	1	0.666667	0.866667	1	0.866667	0	0.733333	0.933333	0.733333	0.333333	0.133333	0	0.142857	0	0	0.1	0	0	0	0	0	0	0	0	0	0	0	0	0	0	0	0	0	0	0	0	0	0	0	0	0	0	0	0	0	0
157	0.3	0.5	0	0.5	0	0.5	0.6	0	0	0	0.333333	0.333333	0	0.166667	1	0.666667	0.5	0	0	0	1	0	0.666667	1	0.666667	1	0.833333	0.5	1	0.5	0.333333	0.333333	0.5	0.666667	1	0.333333	0.333333	1	0	0	0	0	1	0	0	0	0	0	1
158	0.047619	0	0.133333	0.047619	0.111111	0	0.066667	0.142857	0.142857	0.142857	0.066667	0.047619	0	0	0.047619	0	0.166667	0.166667	0	0.133333	0.047619	0.066667	0.2	0.205128	0.190476	0.107143	0.1	0	0	0	0.142857	0.071429	0.2	0.047619	0.142857	0.142857	0.1	0	0	0	0	0	0	0.333333	0	0	0	0	0.066667
159	0.030303	0	0.133333	0	0	0	0	0	0	0	0.166667	0.166667	0.066667	0.2	0	0.2	0.333333	0	0	0	0	0	0	0	0.3	0.2	0.1	0.142857	0	0	0	0	0	0.214286	1	0.6	0.5	0.5	1	1	0.3	1	0.5	0	0.333333	0	0	0	1
160	0	0	0	0	0	0	0	0	0	0	0	0	0	0	0	0	0	0	0	0	0	0	0	0	0	0	0	0	0	0	0	0	0	0	0	0	0	0	0	0	1	0	0	0	0	0	0	0	0
161	0.333333	0.285714	0.25	0.333333	0.25	0.138889	0.155556	0.4	0.333333	0.4	0.155556	0.266667	0.238095	0.285714	0.178571	0.178571	0.333333	1	0.5	1	0.111111	0.076923	0.142857	0.107143	0.142857	0.111111	0	0	0	0	0	0.095238	0	0	0.047619	0	0	0	0	0	0	0	0	0	0	0	0	0	0
162	0.363636	0.2	0.252747	0.228571	0.158333	0.217949	0.333333	0.333333	0.4	0.321429	0.228571	0.320513	0.340659	0.242647	0.439394	0.307692	0.318681	0.378788	0.436364	0.409091	0.247619	0.346154	0.266667	0.363636	0.307692	0.168421	0.32967	0.285714	0.333333	0.27619	0.247619	0.285714	0.242647	0.204762	0.242647	0.213235	0.358974	0.378788	0.288889	0.348485	0.318182	0.194444	0.3	0.212121	0.236364	0.345455	0.393939	0.290909	0.357143
163	0	0	1	0	0	0.3	0.4	0.2	0	0.166667	0.142857	0.285714	0.177778	0.1	0.071429	0.25	0.133333	0.333333	0	0.1	0.333333	0.166667	0.166667	0.333333	0	0.1	0.055556	0.166667	0	0.166667	0.055556	0.166667	0.071429	0.121212	0.127273	0.133333	0.047619	0	0.133333	0	0	0	0	0	0	0	0	0	0
164	0	0	0	0	0	0	0	0	0	0	0	0	0	0	0	0	0	0	0	1	0	0	0	0	0	0	0	0	0	0	0	1	0	0	0	0	0	0	0	0	0	0	0	0	0	0	0	0	0
165	0.666667	0.833333	0.2	0.142857	0.3	0.3	0.2	0.266667	0.5	0.333333	0.321429	0.2	0.163636	0.305556	0.177778	0.076923	0.357143	0.071429	0.9	0.6	0.288889	0.163636	0.272727	0.5	0.444444	0.244444	0.212121	0.244444	0.25	0.25	0.181818	0.109091	0.060606	0.141026	0.222222	0.177778	0.388889	0	0	0	0	0	0	1	0	0	0	0	0
166	0	0	0	0	0	0	0	0	0	0	0	0.2	0	0	0	0	0	0	0	0	0	0	0	0.1	0.166667	0.1	0	0.1	0	0.1	0.066667	0	0.166667	0.1	0.1	0.1	0	0	0	0	0	0	0	0	0	0	0	0	0
167	0.166667	0	0	0	0	0	0.333333	0	0	0	0	0.166667	0.2	1	0.333333	0.333333	0	0	0	0	0	0.333333	0	0.333333	0	0.166667	0.166667	0.333333	0	0.066667	0.095238	0.333333	0.333333	0.1	0	0.166667	0.190476	0	0	0	0	0	0	0	0	0.1	0	0.166667	1
168	0.5	0.166667	0.1	0	0	0	0	0	0	0	0	0	0	0	0	0	0	0	0	0	0	0	0	0	0	0	0	0	0	0	0	0	0	0.133333	0	0	0	0	0	0	0	0	0	0	0	0	0	0	0
169	0.222222	0.142857	0.190476	0.3	0.2	0.266667	0.3	1	1	0.142857	0.2	0.2	0.333333	0.333333	0.333333	0.333333	0.333333	0.333333	0.666667	0	0.333333	1	0.5	0.333333	0.5	0.3	0.2	0	0	0.133333	1	1	0.166667	0.095238	0.194444	0.3	0.2	0	0	0	0	0	0	0	0	0	0	0	0
170	0.380952	0.361111	0.571429	0.464286	0.4	0.361111	0.388889	0.4	0.277778	0.377778	0.464286	0.355556	0.416667	0.571429	0.428571	0.444444	0.571429	0.666667	0.666667	0.666667	0.416667	0.355556	0.377778	0.257576	0.307692	0.418182	0.363636	0.30303	0.466667	0.238095	0.208333	0.282051	0.320513	0.233333	0.233333	0.238095	0.333333	0.327273	0.333333	0.327273	0.272727	0.377778	0.527778	0.333333	0.418182	0.488889	0.4	0.488889	0.307692
171	0.1	0	0.181818	0.110294	0.128205	0.147059	0.141026	0.205128	0.355556	0.106061	0.091667	0.142857	0.166667	0.214286	0.179487	0.164835	0.163636	0.733333	0.5	0.25	0.163636	0.127273	0.054545	0.127273	0.111111	0.155556	0.106061	0.111111	0.333333	0.25	0	0.109091	0.145455	0.311111	0.136364	0.111111	0.083333	0	0	0	0	0	0	0	0	0	0.333333	0	0
172	0	0	0	0	0	0	0	0	0	0	0	0	0	0	0	0	0	0	0	0	0	0	0	0	0	0	0	0	0	0	0	0	0	0	0	0	0	0	0	0	0	0	0	0	0	0	0	0	0
173	0	0	0	0	0	0.333333	0	0	0	0	0	0	0	0	0	0	0	0	0	0	0	0	0	0	0	0	0	0	0	0.107143	0.095238	0.142857	0.2	0.107143	0.111111	0.333333	0.1	0	0	0	0	0	0	0	0	0	0	0	0
174	0.25	0.25	0.153846	0.095238	0.109091	0.035714	0.104762	0.071429	0.2	0.071429	0.138889	0.1	0.065934	0.035714	0.106061	0.090909	0.083333	0.142857	0.066667	0.095238	0.166667	0.090909	0.155556	0.143791	0.142857	0.166667	0.166667	0.133333	0	0.214286	0.072727	0.075758	0.083333	0.166667	0.151515	0.231579	0.308824	0.461538	0.678571	0.709091	0.621212	0.380952	0.530303	0.606061	0.454545	0.606061	0.654545	0.6	0.777778
175	0	0	0	0	0	0	0	0	0	0	0	0	0	0	0	0	0	0	0	0	0.166667	0	0.133333	0.333333	0.666667	0.333333	0.333333	0.166667	0	0.333333	0	0	0.333333	0	0	0	1	0	0	0	0	0	0	0	0	0	0	0	0
176	0.333333	0.333333	0.333333	0.166667	0.333333	0.333333	0.2	0.166667	0	0.166667	0.25	0.2	0.194444	0.166667	0.363636	0.166667	0.5	0	0	0	0.4	0.5	0.4	0.266667	0.3	0.333333	0.4	0.266667	1	0.333333	0.238095	0.285714	0.190476	0.2	0.266667	0.4	0.4	0.5	0.166667	0.4	0	0	0	0	0	0	1	0	0.5
177	0	0	0	0	0	0	0	0	0	0	0.166667	0	0	0	0	0	0	0	0	0	0.1	0	0	0	0	0	0	0	0	0	0	0	0	0	0	0	0	0	0	0	0	0	0	0	0	0	0	0	0
178	0.138889	0.190476	0.321429	0.142857	0.285714	0.142857	0.266667	0.3	0.5	0.321429	0.238095	0.194444	0.214286	0.178571	0.238095	0.285714	0.533333	0.5	1	0.6	0.380952	0.4	0.133333	0.666667	0.266667	0.4	0.142857	0.4	0.666667	0.142857	0.333333	0.194444	0.238095	0.138889	0.136364	0.178571	0.111111	0.5	0.666667	0	0	0	0	0	0	0	0	0	0
179	0.19697	0.192308	0.272727	0.254545	0.266667	0.348485	0.294872	0.272727	0.6	0.422222	0.422222	0.422222	0.25	0.285714	0.190476	0.3	0.142857	0.666667	0.5	0.666667	0.083333	0.111111	0.083333	0.107143	0.238095	0.083333	0.071429	0.2	0.333333	0.178571	0.133333	0.142857	0.055556	0.111111	0.066667	0.142857	0.142857	0.666667	0.2	0.333333	0.333333	0.666667	0.166667	0.333333	0.333333	0.333333	0.333333	0.333333	0.095238
180	0	0	0	0	0	0	0	0	0	0	0	0	0	0	0	0	0	0	0	0	0	0	0	0	0	0	0	0	0	0	0	0	0	0	0	0	0	0	0	0	0	0	0	0	0	0	0	0	0
181	0.107143	0.25	0.285714	0.145455	0.25	0.285714	0.181818	0.136364	0.142857	0.07619	0.214286	0.111111	0.111111	0.138889	0.111111	0.045455	0.047619	0	0	0	0.142857	0.198529	0.213235	0.156863	0.102564	0.222222	0.24359	0.1	0.333333	0.145455	0.2	0.142857	0.186813	0.136364	0.121212	0.106061	0.106061	0.333333	0.133333	0.1	0	0	0	0	0	0	0	0	0.166667
182	0	0.166667	0.166667	0	0.066667	0.2	0.2	1	0.666667	0.2	0.142857	0.5	0.142857	0.166667	0.190476	0.178571	0.066667	0	0	0	0.095238	0.142857	0.083333	0.133333	0.142857	0.047619	0.133333	0.142857	0	0.2	0.095238	0.1	0.166667	0.111111	0.071429	0.2	0.095238	0	0	0	0	0	0	0	0	0.166667	0	0.142857	0
183	0	0.166667	0	0	0	0	0	0	0	0.2	0	0	0	1	0	0.066667	0	0	0	0	0.166667	0.2	0.238095	0.333333	0.138889	0.142857	0.066667	0.095238	0	0.133333	0.3	0	0.190476	0.1	0.133333	0.178571	0.2	0	0	1	0	0	0	0	0	0	0	0	0
184	0.333333	0.1	0.3	0.2	0.166667	0.166667	0.142857	0.1	0.1	0.142857	0.2	0.266667	0.2	0.1	0.190476	0.361111	0.238095	0.333333	0.333333	0.2	0.133333	0.142857	0.2	0.2	0.222222	0.222222	0.428571	0.333333	0.333333	0.30303	0.361111	0.361111	0.321429	0.181818	0.19697	0.2	0.3	0.366667	0.285714	0.538462	0.551282	0.4	0.32967	0.338235	0.333333	0.383333	0.330882	0.435897	0.439394
185	0.066667	0.75	0.75	0.638889	0.75	0.418182	0.333333	0.392857	0.333333	0.583333	0.466667	0.418182	0.5	0.3	0.583333	0.638889	0.266667	0.166667	1	1	0.666667	0.6	0.5	0.607143	0.333333	0.285714	0.52381	0.428571	1	0.2	0.2	0.2	0.288889	0.333333	0.3	0.5	0.3	0	0	1	1	0	1	0.5	0	0.5	1	0.5	0
186	1	0	0.166667	0.333333	0.3	1	0.333333	0	0	0	0	0	0	0	0.333333	1	0	0	0	0	0	0	0	0.1	0.333333	0	0	0.333333	0	0.166667	0.2	0.2	0.333333	0.333333	1	0.166667	0.333333	0	0	0	0	0	0	0	0	0	0	0	0
187	0.333333	0.2	0.133333	0.133333	0.095238	0.2	0.133333	0.047619	0.166667	0.1	0.1	0.2	0.2	0	0.333333	0	0	0	0	0.333333	0.166667	0	0.333333	0.5	0	0	1	1	0.166667	0	0	0	0.333333	0.333333	0.3	0.333333	0.2	0.333333	0	0	0	1	0	0	0	0	1	0	0
188	0	0.3	0.4	0.4	0.47619	0.2	0.178571	0.333333	0.333333	0	0.333333	0	0	0.166667	0	0	0.333333	0	0	0	1	0.4	0.333333	0	0	0	0	0	0	0	0	0	1	0	0.333333	0.333333	0	0	0	0	0	0	0	0	0	0	0	0	0
189	0.071429	0.166667	0.1	0	0.333333	0.333333	0.095238	0.047619	0	0	0.166667	0	0	0.333333	0	0	0	0	0	0	0	0	0	0	0	0	0	0	0	0	0	0	0	0	0.333333	0	0	0	0	0	0	0	0	0	0	0	0	0	0
190	0.178571	0.285714	0.305556	0.321429	0.428571	1	0.428571	0.733333	1	0.464286	0.571429	0.464286	0.714286	0.733333	0.8	0.733333	0.666667	0.666667	1	0.666667	0.619048	0.52381	0.619048	0.52381	0.571429	0.761905	0.52381	1	1	0.533333	0.6	0.333333	0.466667	0.380952	0.7	0.6	0.4	1	1	1	1	1	0.7	1	0.6	0.6	0.6	0.6	0.6
191	0	0.892857	0.618182	0.711111	0.805556	0.666667	0.6	0.644444	0.678571	0.822222	0.666667	0.777778	0.75	0.75	0.745455	0.866667	0.644444	0	0.666667	0.711111	0.644444	0.928571	0.916667	0.866667	0.857143	0.688889	0.844444	0.892857	0.694444	0.727273	0.711111	0.844444	0.538462	0.545455	0.711111	0.545455	0.694444	0.238095	0.52381	0.4	0.466667	0.428571	0.333333	0.5	0.380952	0.238095	0.666667	0.4	0.428571
192	0.333333	0.5	0.2	0.5	0.5	0.4	0.4	0.3	0.2	0.357143	0.236364	0.333333	0.2	0.166667	0.288889	0.25	0.155556	0.333333	0.333333	0.2	0.242424	0.307692	0.242424	0.333333	0.392857	0.388889	0.436364	0.345455	0.535714	0.464286	0.416667	0.424242	0.377778	0.363636	0.309091	0.355556	0.327273	0.666667	0.5	0.666667	0.4	0.5	0.5	0.5	0.333333	0.666667	0.4	0.666667	0.666667
193	0	0	0	0.166667	0.166667	0	0	0	0	0	0.133333	0.133333	0.1	0	0.095238	0	0	0	0	0	0	0.166667	0	0	0	0	0	0	0	0	0	0	0	0	0	0	0	0	0	0	0	0	0	0	0	0	0	0	0
194	0	0	0	0	0	0	0	0	0	0	0	1	0	0	0	0	0	0	0	0	0	0	0	0	0	0	0	0	0	0	0	0	0	0	0	0	0	0	0	0	0	0	0	0	0	0	0	0	0
195	0.444444	0.611111	0.530303	0.384615	0.333333	0.4	0.416667	0.25	0	0.327273	0.448718	0.333333	0	0.636364	0.290909	0.266667	0.571429	1	0	0	0.333333	1	0	1	0.333333	0.5	0.5	0.2	0	0.2	0.190476	0.266667	0.333333	0.2	0.142857	0.1	0.3	1	0.5	1	1	1	0	0	0.333333	1	0	0	0
196	0.666667	0	0.5	0	0	0.266667	0.166667	0	0	1	0.4	0.4	0.5	1	1	0.5	0.5	0	0	0	1	0	1	1	0	0.333333	1	0	0	0	1	1	0.333333	0	0.333333	0	0.3	0.5	0	0	0	0	0	0	0	0	1	0	0
197	0.192308	0.25	0.228758	0.177866	0.361905	0.371429	0.176471	0.363636	0.464286	0.22807	0.228758	0.241667	0.32381	0.175824	0.176471	0.233333	0.192308	0.333333	0.333333	0.333333	0.363636	0.361111	0.282051	0.318182	0.176471	0.222222	0.263736	0.254545	0.2	0.244444	0.142857	0.133333	0.179487	0.153846	0.133333	0.171429	0.161905	0.3	0	0.5	0.3	0.166667	0.166667	0.2	0	0.2	0.5	0.3	0
198	0	0	0.166667	0	0	0	0.1	0	0	0	0.214286	0.181818	0.25	0.305556	0.163636	0.178571	0.333333	0	0.6	0.833333	0.428571	0.285714	0.311111	0.464286	0.571429	0.357143	0.6	0.6	0.266667	0.25	0.321429	0.5	0	0.285714	0.142857	0.1	0.285714	0	0	0	0	0	0	0	0	0	0	0	0
199	0.444444	0.2	0.266667	0.4	0.380952	0.285714	0.333333	0.333333	0.166667	0.333333	0.222222	0.214286	0.181818	0.166667	0.178571	0.222222	0.194444	0	0.1	0.166667	0.25	0.2	0.244444	0.222222	0.5	0.333333	0.25	0.333333	0.666667	0.321429	0.2	0.222222	0.333333	0.333333	0.3	0.333333	0.166667	0	1	0	0	0	0	0	0	0	0	0	1
200	0.071429	0.222222	0.142857	0.181818	0.179487	0.177778	0.222222	0.163636	0.666667	0.244444	0.222222	0.305556	0.361111	0.666667	0.166667	0.266667	0.305556	1	0.666667	0.733333	0.272727	0.361111	0.333333	0.180952	0.212121	0.571429	0.428571	0.305556	0.4	0.25	0.194444	0.4	0.25	0.285714	0.25	0.214286	0.4	1	1	1	1	1	1	1	0.9	0.6	1	0.6	0.6
201	0.212121	0.163636	0.2	0.136364	0.142857	0.3	0.163636	0.088889	0	0.241758	0.222222	0.145455	0.111111	0.022222	0.090909	0	0.071429	0	0	0.3	0.107143	0.055556	0.133333	0.044444	0.055556	0.054545	0.066667	0.107143	0	0.036364	0.018182	0.111111	0.072727	0.107143	0.194444	0.071429	0.2	0	0	0	0	0	0	0	0	0	0	0	0
202	1	1	0.333333	0	0.666667	1	1	1	0	1	0.333333	1	1	1	1	1	1	0.333333	1	0.666667	1	1	0.666667	1	0.6	0.666667	1	0.466667	1	0.666667	0.6	0.666667	0.666667	0.666667	1	0.7	1	1	1	1	0	0	0	0	0.666667	1	0	0	0
203	0.136364	0.1	0.071429	0.111111	0.238095	0.133333	0.055556	0.1	0.1	0.238095	0.1	0.238095	0.1	0.1	0	0.2	0	0	0	0	0.166667	0.2	0.133333	0.166667	0.266667	0.178571	0.035714	0.1	0.333333	0.142857	0.333333	0.190476	0.083333	0.083333	0	0.1	0.166667	0	0	0	0	0	0	0	0	0	0	0	0
204	0.177778	0.266667	0.222222	0.166667	0.238095	0.2	0.190476	0.142857	0.266667	0.107143	0.071429	0.083333	0.107143	0.190476	0.177778	0.088889	0.133333	0.333333	0.333333	0.3	0.133333	0.2	0.333333	0.333333	0.333333	0.333333	0.466667	0.166667	0	0.1	0.2	0.133333	0.1	0.2	0.238095	0.238095	0.333333	0.333333	0	0	1	0	0.166667	0	0.333333	0	0	0.333333	0
205	0	0	0	0	0	0	0	0	0	0	0.166667	0.2	0.333333	0	0.142857	0.166667	0.166667	0.333333	0	0	0	0.1	0	0	0	0	0	0	0	0.133333	0	0.1	0.166667	0.133333	0.178571	0.272727	0.333333	0.333333	0	0	0.333333	0.333333	1	1	0.333333	0.333333	0.2	0.333333	1
206	0.133333	0.2	0.4	0	0.2	0.2	0.305556	0	0.166667	0.066667	0.166667	0.1	0.133333	0	0.214286	0	0.333333	0.166667	0	0.333333	0.1	0	0	0.133333	0.166667	0.1	0.194444	0.1	0	0.142857	0	0	0	0.1	0.142857	0.142857	0	0	0	0	0	0	0	0	0	0	0	0	0
207	0.071429	0	0.095238	0.1	0.166667	0.380952	0.095238	0.066667	0	0.333333	0	0.266667	0.333333	0	0	0	0	0	0	0	0	0	0	0.1	0	0	0	0	0	0.166667	0	0	0	0.333333	0	0.1	0	0	0	0	0	0	0	1	0	0	0	0	0
208	0.642857	1	0.666667	0.571429	0.464286	0.714286	0	0	0	0.642857	0.642857	0.571429	0	0.777778	0.607143	0.355556	0.4	0	0	0	0	0	0	0	0	0	0	0	0	0	0	0	0	0.3	0.5	0.333333	0.333333	0.333333	0	0	0	1	0	0	0	0	0	1	0
209	0	0.2	0	0.035714	0.133333	0.190476	0	0.071429	0	0.035714	0	0	0	0	0	0	0	0	0	0	0	0	0	0	0	0	0	0	0	0	0	0	0	0	0	0	0	0	0	0	0	0	0	0	0	0	0	0	0
210	0	0	0	0	0	0	0	0	0	0	0	0	0	0	0.333333	0	0	0	0	0	0	0	0	0	0	0.333333	0	0	0	0	0	0	0.333333	0.333333	0	0	0	0	0	0	0	0	0	0	0	0	0	0	0
211	0.5	0	0.3	0.2	0.238095	0.25641	0.311111	0.5	0.428571	0.257576	0.472222	0.444444	0.47619	0.666667	0.2	0.428571	0.47619	0.6	0.6	0.7	0.311111	0.428571	0.254545	0.181818	0.163636	0.222222	0.166667	0.071429	0.2	0.145455	0.095238	0.266667	0.166667	0.066667	0.3	0	0.166667	0	0	0	0	0	0	0	0	0	0	0.333333	1
212	0	0.333333	0.333333	1	0	1	1	0	0	0	0	0.166667	0	0.333333	0	0.333333	0.333333	0	0	0.5	0.333333	0.333333	0.5	0.333333	0.333333	0.333333	0.3	0.333333	1	0.5	0.333333	0.3	0.5	0	0.333333	0	0.3	0.5	1	0	0.333333	0	0	0	0	0	0	1	0
213	0	0	0	0	0.1	1	0.1	0	0	0	0	0.333333	0	0	0.333333	0	0	0.333333	0	0	0.1	0.333333	0	0.333333	0.166667	0	0.3	0.333333	0	0.333333	0.666667	0.666667	0.666667	0.5	0.833333	0.333333	0.166667	1	1	0.333333	0	1	0.666667	0	0	0.666667	0.666667	1	1
214	0.054545	0.071429	0.138889	0.2	0.177778	0.409091	0.393939	0.5	0.5	0.244444	0.333333	0.285714	0.333333	0.6	0.25	0.321429	0.3	0	0	1	0.533333	0.333333	0.214286	0.285714	0.285714	0.1	0.25	0.2	0	0	0.066667	0.333333	0.2	0.133333	0.5	0.047619	0	0	0	0	1	0	0	0	0	0	0	0	0
215	0.3	0.3	1	0.4	0.333333	0.333333	1	0.333333	0.2	0.2	0.238095	0.166667	0.2	0	0.1	0	0	0	0	1	0.4	0	1	1	0.1	0	0.2	1	0.166667	0.1	0.333333	0.1	0.333333	0.333333	0.142857	0	0.5	0	0.166667	0	0	0	0.166667	0	1	1	0.333333	0.166667	0
216	0	0.5	0.333333	0	0	0	0.333333	0	0	0	0	0	0	0	0	0	0	0	0	0	0.333333	0.166667	0	0.166667	0	0	0	0	0	0	0	0.333333	1	1	0	0	0	0	0	0	0	0	0	0	0	0	0	0	0
217	0.266667	0.5	0.238095	0.4	0.666667	0	0.333333	0	0	0	0	0.5	0	0	1	1	0.333333	1	0	0	0	1	1	0.4	0.333333	0	0.333333	0	0	0.333333	0.4	0.5	0.3	0.6	0.6	0.666667	0.6	1	1	0.333333	0.333333	0.333333	1	1	1	1	1	1	1
218	0.027778	0.5	0.3	0.181818	0.222222	0.190476	0.266667	0.190476	0.833333	0.2	0.1	0.166667	0.194444	0.166667	0.285714	0.333333	0.333333	1	1	1	1	0.3	0.047619	0.1	0.2	0.666667	0.2	0.2	0.3	0.133333	0.066667	0.2	0.2	0.2	0.166667	0.142857	0.133333	0.333333	0.333333	1	0.666667	0.333333	1	0.333333	1	0.333333	0.333333	0.333333	1
219	0.466667	0.25	0	0.266667	0.088889	0.066667	0.121212	0	0.333333	0.095238	0.218182	0.238095	0.141026	0.333333	0.4	0.305556	0.218182	0.4	0.666667	0.333333	0.355556	0.418182	0.377778	0.257576	0.290909	0.277778	0.212121	0.163636	0	0.294872	0.371795	0.314286	0.307692	0.395604	0.310526	0.3	0.371429	0.745455	0.555556	0.866667	0.727273	0.75	0.636364	0.563636	0.533333	0.727273	0.644444	0.490909	0.560606
220	0.333333	0.321429	0.392857	0.179487	0.285714	0.333333	0.166667	0.3	0.5	0.218182	0.155556	0.177778	0	0.333333	0.2	0.333333	0.166667	0.333333	0.333333	0	0.166667	0.1	0	0.333333	0.333333	0.102564	0.333333	0.333333	0	0.179487	0.127273	0.066667	0.138889	0.121212	0.17316	0.238095	0.4	0	0.166667	0	0	0	0	0	0	0	0.1	0	0
221	0.21978	0.222222	0.104762	0.139706	0.104575	0.12381	0.1	0.114286	0.166667	0.094203	0.099567	0.147059	0.114286	0.083077	0.132353	0.099567	0.161905	0.309091	0.666667	0.153846	0.169591	0.311111	0.307692	0.444444	0.311111	0.327273	0.428571	0.244444	0	0	0	0	0	1	0	0	0	0	0	0	0	0	0	0	0.333333	0	0	0	0
222	0.357143	0.285714	0.4	0.266667	0.533333	0.466667	0.6	0.466667	0.2	0.6	0.6	0.666667	0.466667	0.466667	0.466667	0.333333	0.466667	0.5	0.533333	0.466667	0.7	0.25	0.25	0.466667	0.7	0.380952	0.380952	0.466667	0.266667	0.7	0.7	0.380952	0.333333	0.333333	0.285714	0.277778	0.466667	0.4	0.833333	0.833333	0.4	0.9	0.666667	0.47619	0.666667	0.5	0.666667	0.7	0.7
223	0	0	0.107143	0.416667	0.287879	0.345455	1	1	0.666667	0.5	0.52381	0.392857	0.392857	0.666667	0.392857	0.52381	1	1	1	0.666667	0.5	0.52381	0.678571	0.5	0.424242	0.419048	0.355556	0.52381	1	0.6	1	1	0.6	1	1	0.571429	0.6	1	1	1	1	1	1	1	1	1	1	1	1
224	0.2	0.133333	0.066667	0.333333	0	0.333333	0.428571	0	0.333333	0.333333	0.333333	0.166667	0.285714	0.095238	0.333333	0.142857	0	0	0	0	0.1	0.1	0.1	0.190476	0.266667	0	0	0	0	0.071429	0.133333	0.030303	0.054545	0.035714	0.022222	0	0	0	0	0	0	0	0	0	0	0	0	0.166667	0
225	0.285714	0.305556	0.277778	0.285714	0.2	0.214286	0.19697	0.333333	0.4	0.238095	0.214286	0.333333	0.333333	0.285714	0.333333	0.285714	0.4	0.333333	0.333333	0.333333	0.222222	0.166667	0.181818	0.285714	0.102564	0.238095	0.178571	0.142857	0.2	0.142857	0.111111	0.190476	0.4	0.151515	0.166667	0.190476	0.142857	0	0	0	0	0.5	0	0.133333	0.333333	0.166667	0.333333	0	0.333333
226	0.107143	0.095238	0.071429	0.109091	0.133333	0.133333	0.133333	0.2	0	0.333333	0.166667	0	0	0	0	0.1	0.333333	0	0	0	0	0	0.333333	0.333333	1	0.666667	0.333333	1	0	0.133333	0.1	0.2	0.2	0.2	0.047619	0.5	0	0	0	0	0	0	1	0	1	0.333333	0	1	0
227	0.4	0.5	1	0	1	0	0.166667	0	0	1	0.2	0.4	1	1	0.3	0	1	0	0	1	1	0.333333	1	0	0.333333	1	1	1	0	0	0	0.666667	0.666667	0.333333	1	0.666667	0.5	0	0	0	0	0	0	0	0	0	0	0	0
228	0	0	0	0	0	0	0	0	0	0	0	0	0	0	0	0	0	0	0	0	0	0	0	0	0	0	0	0	0	0	0	0	0	0	0	0	0	0	0	0	0	0	0	0	0	0	0	0	0
229	0	0	0	0	0	0	0	0	0	0	0	1	0	0	0	0	0	0	0	0	0	0.2	0.333333	0.2	0.2	0.166667	0.1	0.166667	0	0.1	0.333333	0	0	0.2	0.1	0.166667	0	0	0	0	0	0	0	0	0	0	0	0	0
230	0	0	0	0	0	0	0	0	0	0	0	0	0	0	0	0	0	0	0	0	0	0	0	0	0	0	0	0	0	0	0	0	0	0	0	0	0	0	0	0	0	0	0	0	0	0	0	0	0
231	0.1	0.892857	0.622222	0.809524	0.805556	0.761905	0.809524	0.805556	0.892857	0.727273	0.833333	0.805556	0.622222	0.805556	0.911111	0.763636	0.805556	0.666667	0.638889	0.6	0.8	0.8	0.888889	0.892857	0.785714	0.857143	0.857143	0.785714	1	0.892857	0.821429	1	0.928571	1	0.892857	0.678571	0.535714	0.166667	0.666667	1	1	1	0.333333	1	0.666667	1	1	0.666667	1
232	0	0	0	0	0	0	0	0	0	0	0	0.066667	0	0	0	0	0	0	0	0	0	0	0	0	0	0	0	0	0	0	0	0.047619	0.035714	0.1	0.047619	0	0	0	0	0	0	0	0	0	0	0	0	0	0
233	0	0	0	0.166667	0.214286	0.238095	0.178571	0.142857	0.166667	0.107143	0.142857	0.214286	0.285714	0.133333	0.333333	0.190476	0.2	0.3	0.3	1	0.155556	0.511111	0.363636	0.288889	0.4	0.266667	0.21978	0.214286	0.4	0.133333	0.25	0.4	0.333333	0.333333	0.214286	0.190476	0.4	0.333333	0	0	0.333333	0	0.333333	0	0	0	0	0	0
234	0	0	0.333333	0.166667	0	0.333333	0	0.333333	0	0	0	0.666667	0.333333	0	0.333333	0.4	0	0.833333	0.5	1	0.166667	0.333333	1	0	0	1	0	1	0.333333	0	1	0.333333	0	1	1	1	1	1	1	1	1	1	1	1	1	1	1	1	1
235	0	1	0	0	0	0	1	0.333333	0	1	0.333333	1	1	0	1	0.666667	1	1	0	0	0.733333	1	1	1	0.7	0.466667	0.333333	0.333333	0	0.333333	0.333333	0.333333	0.333333	1	1	1	0.166667	1	1	1	1	0	1	1	1	1	1	0	1
236	0.333333	0.333333	0	0	0	0	0	0	0	0	0	0	0	0	0	0	0	0	0	0	0	0	0	0	0	0	0	0	0	0	0	0	0	0	0	0	0	0	0	0	0	0	0	0	0	0	0	0	0
237	0.166667	0	1	0	0	0	0	0	0	0	0.1	0.047619	0.142857	0.333333	0.285714	0.25	0.238095	0.5	0.666667	0.2	0.155556	0.2	0.186813	0.179487	0.333333	0.142857	0.194444	0.190476	0.333333	0.133333	0.142857	0.072727	0.10989	0.090909	0.214286	0.2	0.238095	0.333333	0.333333	0.142857	0.2	0.2	0.3	0.4	0.2	0.3	0.2	0.2	0.3
238	0.222222	0	0.133333	0	0.333333	0.333333	0	0.133333	0	0.166667	0.166667	0.333333	0.166667	0.333333	0.166667	0.166667	1	0	0	0	0.333333	0.1	0.066667	0.333333	0.166667	1	0.1	0.1	0	0.166667	0.166667	0.071429	0.107143	0.107143	0.071429	0	0.133333	0	0	0	0	0	0	0	0	0	0	0	0
239	0	0	0	0	0.166667	0.1	0.066667	0.1	0	0	1	0.380952	0.190476	0.166667	0.095238	0.25	0.166667	0	0	0	0	0	0.166667	0.166667	0	0.1	0.166667	0	0	0.833333	0	0.5	0	0.285714	0.277778	1	0	0	0	0	0	0	0	0	0	0	0	0	0
240	0	0	0	0	0	0	0	0	0	0	0	0	0	0	0	0	0	0	0	0	0	0	0	1	0.5	1	0	0	0	1	0.333333	0.4	1	0.333333	0	0	1	0	0	0	0	0	0	0	0	0	0	0	0
241	0.166667	0	0	0	0.2	0	0	1	0	1	1	1	0.5	0.5	1	0.6	0	0	0	0	1	1	0	0	0	0	0.666667	0.333333	0	0	0	0	0	0	0	0.5	0	0	0	0	0	0	0	0	0	0	0	0	0
242	0	0.333333	0.238095	0.333333	0	0.3	0.333333	0	0	0	0.4	0.266667	0.3	0.5	0.4	0.5	1	0	0	0	0.3	1	0	1	0.166667	0.2	0	0	0	0	0	0.333333	0	0	0	0	1	1	0	0	0	0	0	0	0	1	1	0	0
243	0.333333	1	0.333333	0.333333	1	0.833333	0.833333	1	0.333333	0.238095	0.266667	0.285714	0.333333	0.4	0.4	0.4	0	0	0.333333	1	0.2	0.2	0.3	1	0	0	0	0	1	0.333333	1	0.333333	0.3	0.333333	0.1	0.166667	0.5	0	0	0	0	0	0	0	0	0.2	0	0	0
244	0.2	0.2	0.166667	0.2	0.166667	0.166667	0.166667	0.266667	0.333333	0.166667	0.333333	0.2	0.238095	0.4	0.1	0.2	0.1	0	0	0.266667	0.285714	0.071429	0.333333	0.285714	0.2	0.238095	0.4	0.190476	0.333333	0.2	0.1	0.190476	0.266667	0.047619	0.194444	0	0.142857	0.2	0.3	0	0.1	0	0	0	0.1	0.1	0.2	0.333333	0
245	0	0.666667	0.333333	0	0.333333	0.333333	0.166667	0.1	1	0.333333	0.4	0.266667	0.2	0.4	0.25	0.25	0.4	0.333333	0	0	0.4	0.238095	0.388889	0.5	0.5	0.666667	0.6	0.2	0.4	0.1	0	0.133333	0.2	0.333333	0.2	0	0.666667	0	1	0.333333	1	1	1	1	0	0	1	0	0
246	0	0	0	0	0	0	0	0.047619	0.035714	0.088889	0.047619	0.127273	0.107143	0.2	0.083333	0.166667	0.035714	0	0.1	0.166667	0.095238	0.133333	0.333333	0.190476	0.071429	0.333333	0.2	0.266667	0.142857	0.266667	0.311111	0.179487	0.254545	0.242424	0.327273	0.416667	0.181818	0.428571	0.392857	0.428571	0.6	0.6	0.6	0.428571	0.47619	0.6	0.52381	0.47619	0.533333
247	0.428571	1	0.678571	0.583333	0.571429	0.638889	0.638889	0.607143	0.9	0.857143	0.454545	0.642857	0.5	0.3	0	0	0	0	0	0	0	0	0	0	0	0	0.142857	0	0	0.1	0.071429	0.095238	0.095238	0.107143	0.095238	0.095238	0.3	0	0	0	0	0	0	0	0	0	0	0	0
248	0.166667	0.166667	0.4	0.4	0.4	0.4	0.4	0.4	0.4	0.4	0.4	0.333333	0.4	0.333333	0.333333	0.466667	0.466667	0.4	1	0.4	0.5	0.4	0.266667	0.4	0.4	0.4	0.4	0.4	0.3	0.4	0.3	0.3	0.4	0.3	0.4	0.3	0.266667	0.333333	0.3	0.333333	0	0.333333	0	0	1	0	0	0	0
249	1	0	0	0	0	0	0	1	0	0	0.333333	0.166667	1	0.333333	1	1	1	0	0	0	1	0.333333	0.333333	1	0	1	1	1	0	1	1	0.333333	0	0	0	0	0	0	0	0	0	0	0	0	0	0	0	0	0
250	0.25	0.222222	0.25641	0.377778	0.4	0.474359	0.395604	0.241758	0	0.474359	0.527473	0.25	0.367647	0.436364	0.287582	0.176471	0.25	0	0	0.333333	0.222222	0.238095	0.178571	0.20915	0.25	0.288889	0.416667	0.266667	0	0.357143	0.380952	0.3	0.274725	0.190476	0.230769	0.238095	0.2	0	0	0	0	0	0	0	0	0	0	0	0
251	0	0	0	0	0	0	0	0	0	0	1	0.166667	0.333333	1	1	0.333333	0.166667	0	0	0	0	0	0	0	0	0	0.166667	0	0	0	1	0.666667	0.666667	0	0	0	0	0	0	0	0	0	0	0	0	0	0	0	0
252	0.333333	0.166667	0.166667	0.166667	0	0	0.166667	0.166667	0	0	0	0	0.333333	0	0	0	0.1	0	0	0	0	0.133333	0	0	0	0.1	0.066667	0.333333	0	0.1	0.166667	0.166667	0.166667	0	0	0.166667	0	0	0	0	0	0	0	0	0	0	0	0	0
253	1	1	1	1	1	1	1	1	1	1	1	1	1	1	1	0.333333	1	1	1	0	1	1	1	1	1	1	1	1	0	1	0	0	0	0	0	0	0	0	0	0	0	0	0	0	0	0	0	0	0
254	0	0	0	0	0	0	0	0	0	0	0	0	0	0	0	0	0	0	0	0	0	0	0	0	0	0	0	0	0	0	0	0	0	0	0	0.2	0	0	0	0	0	0	0	0	0	0	0	0	0
255	0.4	0.666667	0.380952	0.571429	0.287879	0.274725	0.217949	0.136364	0.138889	0.327273	0.180952	0.311111	0.288889	0.388889	0.311111	0.392857	0.333333	0.6	0.222222	0.266667	0.288889	0.142857	0.179487	0.132353	0.117647	0.141667	0.166667	0.209524	0.666667	0.166667	0.180952	0.209524	0.176471	0.238095	0.24359	0.21978	0.377778	0.388889	0.571429	0.285714	0.6	0.333333	0.166667	0.333333	0.5	0.6	0.5	0.5	0.5
256	0	0	0	0	0	0.066667	0	0.142857	0.3	0.3	0.142857	0.1	0	0	0.1	0.333333	0.666667	1	1	0.333333	0.4	0.142857	0.2	0.2	0.333333	0.3	0.333333	0.3	0.5	0.166667	0.4	0.333333	0.25	0.333333	0.214286	0.3	1	0	0	0	0	0	0	0	0	0	0	0	0
257	0.333333	0	0.1	0	0.1	0.2	0.066667	0.166667	0	0	0	0	0	0	0	0	0	0	0	0	0	0	0	0	0.1	0	0	0	0	0	0	0.047619	0.1	0.1	0.166667	0	0	0	0	0	0	0	0	0	0	0	0	0	0
258	0.333333	0.333333	0	0.166667	0.166667	0	0.1	0.333333	0	0.333333	0	0.045455	0	0	0	0.1	0	0	0	0	0.066667	0	0.166667	0.333333	0	0	0	0	0	0	0	0	0	0	0	0	0	0	0	0	0	0	0	0	0	0	0	0	0
259	0	0	0	0	0	0	0	0	0	0	0	0	0	0	0	0	0	0	0	0	0	0	0	0	0	0	0	0	0	0	1	1	0	0	0	1	0	0	0	0	0	0	0	0	0	0	0	0	0
260	0.285714	0.321429	0.321429	0.222222	0.25	0.466667	0.222222	0.166667	0	1	0.666667	0.666667	0.666667	0.333333	0.666667	0.2	0	1	0	1	1	0.666667	0.666667	0.533333	0.466667	0.666667	0.666667	0.333333	1	0.666667	0.266667	0.5	0.666667	0.666667	0.166667	0.666667	0.5	0	0	0	0	0	0	0	0	0	0	1	0
261	0.333333	0.133333	0.416667	0.227273	0.181818	0.821429	0.535714	0.285714	0	0.466667	0.576923	0.190476	0.583333	0.583333	0.666667	0.333333	0	0	0	0	0	0	0.333333	0.333333	0	0.333333	0.4	0	0	0	0.333333	0.133333	0.285714	0	0	0.066667	0.095238	0	0	0	0	0	0	0	0	0	0	0	0
262	0.333333	0.333333	0.2	0.333333	0.333333	0.333333	1	0.333333	0	1	0.333333	0	0.166667	0	0.333333	1	0	0	0	0	0	0.333333	1	0.5	0	0.333333	0.4	0.166667	0	0	0	0.333333	0.333333	0.666667	0	0.095238	0	0	0	0	0	0	0	0	0	0	0	0	0
263	0.166667	0	0	0.2	0.133333	0.1	0.166667	0	1	0	0.666667	0.464286	0.714286	0.714286	0.666667	0.571429	0.472222	0.666667	0.9	0.666667	0.571429	0.571429	0.333333	0.52381	0.733333	0.388889	0.355556	0.761905	0.933333	0.377778	0.571429	0.571429	0.355556	0.416667	0.535714	0.5	0.444444	0.571429	0.733333	0.7	0.6	0.4	0.3	0.4	0.6	0.733333	0.466667	0.6	0.6
264	0.333333	0.333333	0.428571	0.52381	0.333333	0.380952	1	0.7	0.6	0.428571	0.333333	0.47619	0.190476	0.238095	0.190476	1	0.1	0	0	0	0	0.333333	1	0.5	0.2	0.333333	0.2	0	0	0.333333	0.333333	0.066667	0.166667	0	0.166667	0	0.333333	0	0	0	0	0	0	0	0	0	0	0	0
265	0.178571	0.166667	0.151515	0.120879	0.2	0.285714	0.2	0.065934	0	0.107143	0.054545	0.142857	0.090909	0.107143	0.090909	0.066667	0	0.333333	0	0.333333	0.111111	0.138889	0.127273	0.155556	0.194444	0.194444	0.25	0.047619	0.333333	0.178571	0.2	0.083333	0.194444	0.142857	0.066667	0.266667	0.3	0	0	0	0	0	0	0	0	0	0	0.047619	0
266	0.2	0.454545	0.611111	0.348485	0.454545	0.4	0.416667	0.422222	0.571429	0.418182	0.611111	0.444444	0.4	0.4	0.4	0.714286	0.5	0	0	0	0.933333	0.866667	0.8	0.666667	0.6	0.3	0.428571	0.47619	1	0.5	0.3	0.5	0.5	0.5	0.5	0.5	0.4	0.333333	0	1	1	0	0.666667	1	0	1	1	1	0
267	0.035714	0	0.047619	0.1	0.133333	0	0	0	0	0	0	0.047619	0	0.066667	0	0	0.047619	0	0	0	0	0	0.047619	0	0.047619	0.066667	0	0	0	0	0	0	0	0	0	0	0	0	0	0	0	0	0	0	0	0	0	0	0
268	0	0	0	0	0	0	0	0.1	0	0.333333	0	0.2	0.133333	0.266667	0.133333	0.238095	0.333333	0	0	0	0.266667	0.266667	0.333333	0.388889	0.416667	0.380952	0.380952	0.392857	0.3	0.472222	0.466667	0.361111	0.464286	0.428571	0.285714	0.333333	0.357143	0.166667	0.333333	0.3	0.2	0.333333	0.666667	0.5	0.666667	0.3	0.285714	0.190476	0.2
269	0	0.333333	0.333333	0.2	0.133333	0.1	0.035714	0.133333	0	0.178571	0.1	0.066667	0.2	0.166667	0.066667	0.066667	0.333333	0	0	0	0.52381	0.333333	0.2	0.166667	0.285714	0.285714	0.133333	0.333333	0	0.066667	0.166667	0.095238	0.095238	0.2	0.095238	0.166667	0.166667	0	0	0	0	0	0	0	0	0	0	0	0
270	0	0	0	0	0	0	0	0	0	0	0	0	0	0	0	0.333333	0	0	0	0	0	0	0	0	0	0.1	0	0	0	0	1	0.666667	0.1	0	0	0	0	0	0	0	0	0	0	0	1	0	1	0	0
271	0.108333	0.222222	0.163636	0.145455	0.121212	0.222222	0.333333	0.151515	0.333333	0.141026	0.2	0.321429	0.285714	0.4	0.238095	0.214286	0.3	0.5	0.666667	0.666667	0.142857	0.194444	0.166667	0.151515	0.238095	0.178571	0.333333	0.238095	0.238095	0.133333	0.214286	0.190476	0.285714	0.194444	0.155556	0.109091	0.155556	0.333333	0.166667	0.5	0.333333	0.190476	0.266667	0.133333	0.666667	0.285714	0.666667	0.3	0.1
272	0	0	0	0.333333	0	0	0	0.333333	0	0	0.333333	0	0.166667	0.166667	0.1	0	0	0	0	0	0	0	0	0	0.1	0	0.333333	0	0	0.1	0.3	0	0.333333	0.266667	0	0.333333	0.333333	1	0	0	0	0	0	0	0	0	0	0	0
273	0.166667	0.166667	0	0.3	0.5	0.1	0.6	0.3	0	0.5	1	0.333333	0.333333	0	0.333333	0.333333	1	1	0	0	0.333333	0.333333	0.166667	0.1	0.2	0.166667	0.166667	0.166667	0	0.166667	0.166667	0.166667	0.333333	0.166667	0.1	0.166667	0.333333	1	1	1	1	0	1	1	1	1	1	0	1
274	0	0	0	0.454545	0.296703	0.266667	0.290909	0.194444	0.333333	0.236364	0.2	0.357143	0.222222	0.333333	0.285714	0.2	0.2	0.333333	0	0	0.266667	0.133333	0.3	0.071429	0.3	0.083333	0.066667	0.107143	0	0.133333	0.166667	0.066667	0	0	0.066667	0.133333	0	0	0	0	0	0	0	0	0.166667	0	0.333333	0	0
275	0.321429	0.333333	0.222222	0.238095	0.333333	0.333333	0.333333	0.333333	0.833333	0.190476	0.333333	0.142857	0.190476	0.25	0.266667	0.266667	0.333333	0.4	1	0.5	0.190476	0.2	0.2	0.380952	0.285714	0.285714	0.3	0.214286	0.2	0.333333	0.2	0.138889	0.218182	0.138889	0.190476	0.166667	0.1	0	0	0	0	0.333333	0	0	0	0	0.333333	0	0
276	0.238095	0.533333	0.409091	0.397436	0.439394	0.533333	0.345455	0.318182	0.444444	0.5	0.362637	0.384615	0.283333	0.311111	0.351648	0.318681	0.52381	0.666667	0.47619	0.733333	0.666667	0.666667	0.47619	0.428571	0.733333	0.47619	0.666667	1	1	1	1	0.6	0.6	0.6	0.285714	0.6	0.4	0.6	1	1	0.6	1	0.6	0.6	0.428571	0.6	0.6	0.6	0.6
277	0	1	0	0	0	0	0	0	0	0	0.1	0.333333	0.333333	0.333333	0.2	0.166667	0	0	0	0	0	0	0	0	0	0	0	0	0	0	0	0	0	0	0	0	0	0	0	0	0	0	0	0	0	0	0	0	0
278	0.333333	0	0	0	0.333333	0.166667	0	0.066667	0	0.166667	0	0.166667	0.2	0.166667	0.166667	0.166667	0.166667	0.166667	0.166667	0.166667	0.166667	0.166667	0.166667	0.166667	0.1	0.166667	0.166667	0.2	0	0.266667	0.238095	0.138889	0.266667	0.142857	0.3	0.2	0.5	0.2	1	0.333333	0	0	0	0	0.166667	0	0	0.333333	0.333333
279	0	0	0	0	0	0	0	0	0	0	0	0	0	0	0	0	0	0	0	0	0	0	0	0	0	0	0	0	0	0	0	0	0	0	0	0	0	0	0	0	0	0	0	0	0	0	0	0	0
280	0	0	0	0	0	0	0	0	0	0	0	0.095238	0	0	0	0.066667	0	0	0	0	0	0	0.066667	0	0	0	0.066667	0	0	0	0.047619	0.055556	0.083333	0.066667	0	0.047619	0	0	0	0	0	0	0	0	0	0	0	0	0
281	0.190476	0	0	0	0	0	0	0	0	0	0	0	0	0	0	0	0	0	0	0	0	0	0	0	0	0	0	0	0	0	0	0	0	0	0	0	0	0	0	0	0	0	0	0	0	0	0	0	0
282	0.071429	0.190476	0.190476	0.190476	0.190476	0.25641	0.318182	0.363636	0.166667	0.361111	0.190476	0.166667	0.266667	0.142857	0.142857	0.128205	0.2	0.2	0	0	0.2	0.190476	0.142857	0.2	0.333333	0.238095	0.238095	0.142857	0.1	0.190476	0.194444	0.138889	0.111111	0.138889	0.142857	0.083333	0.2	1	0.5	0.5	1	1	0	0	1	1	1	0.333333	0.333333
283	0	1	0	0	0.333333	0.333333	0	0	0	0	0.9	0.733333	0.333333	0.333333	0.694444	0.4	0.3	0	0	0	0.4	0.3	0.3	0.4	0.2	0.285714	0.380952	0.3	1	0.4	0.4	0.321429	0.321429	0.321429	0.25	0.178571	0.238095	0.5	0.333333	0.666667	0	0	0	0	0	0	0.333333	0	0.5
284	0	0	0	0.333333	0.333333	0.333333	0.333333	0.333333	0.333333	0.333333	0.333333	0.3	0.333333	0.333333	0.3	0.333333	0.2	0.333333	0.333333	0.333333	0.190476	0.2	0.2	0.5	0.2	0.214286	0.2	0.5	1	0.666667	0.4	0.4	0.25	0.142857	0.285714	0.266667	0.3	0.1	0	0	0.333333	0	0.333333	0	0	0	0	0	0
285	0.666667	0	0	0	0	0.1	0	0	0	0	0	0	0	0.1	0.1	0	0	0	0	0	0	0	0	0	0	0	0	0	0	0	0	0	0	0	0	1	0	0	0	0	0	0	0	0	0	0	0	0	0
286	0	0	0.4	0.266667	0.266667	0.111111	0.107143	0.083333	0.3	0.166667	0.194444	0.12381	0.2	0.2	0.238095	0.4	0.214286	0.5	0.5	0.3	0.133333	0.377778	0.333333	0.238095	0.142857	0.2	0.190476	0.214286	0.4	0.277778	0.142857	0.266667	0.254545	0.266667	0.242424	0.285714	0.2	0.2	0.166667	0.2	0	0	0	0	0	0.1	0	0.1	0
287	0	1	0.333333	0.333333	0	0.333333	0.333333	0	0	0	0	0	0	0	0	0	0	0	0	0	0	0	0	0	0	0	0	0	0	0	0	0	0	0	0	0	0	0	0	0	0	0	0	0	0	0	0	0	0
288	0	0	0	0	0	0	0	0	0	0	0.333333	0	0	0	0	0	0	0	0	0	0	0	0.5	0.311111	0.309091	0.222222	0.155556	0.4	0.2	0.178571	0.25	0.166667	0	0.333333	0.285714	0.111111	0.361111	0	0	0	0	0	0	0.166667	0	0	0	0	0
289	1	0.4	0.5	0.4	0.3	0.3	0.5	0.3	0.2	0.666667	0.333333	0.333333	0.2	0.133333	0.1	0.133333	0.2	0.2	0.333333	0.133333	0.190476	0.142857	0.190476	0.266667	0.178571	0.095238	0.2	0.285714	1	0.266667	0.238095	0.3	0.133333	1	0	0.2	0.333333	0.333333	0.333333	0	0	0	0	0	0	0	0	0	0
290	0.333333	0.666667	0.785714	0.5	0.333333	1	0.5	1	0	1	1	1	1	1	1	1	1	1	1	1	1	0.952381	0.952381	0.857143	0.857143	0.857143	0.488889	0.5	0.8	0.488889	0.577778	0.892857	0.722222	0.509091	0.545455	0.428571	0.555556	0.333333	0.52381	0.666667	0.833333	0.5	0.666667	0.666667	0.666667	0.666667	0.666667	0.666667	0.666667
291	0.333333	0.428571	0.333333	0.311111	0.333333	0.194444	0.25	0.222222	0.466667	1	0.333333	1	0.333333	0.466667	0.333333	0.333333	0.466667	1	1	1	0.52381	1	0.52381	0.52381	1	0.392857	0.392857	0.52381	0.666667	0.392857	0.392857	0.392857	0.266667	0.52381	0.52381	0.466667	0.6	1	0.6	0.6	0.6	0.833333	1	1	1	1	1	1	1
292	0.4	0	0	0	0	0	0	0	0	0	0	0	0	0	0	0	0	0	0	0	0	0	0	0	0	0	0	0	0	0	0	1	0	0	0	0	0	0	0	0	0	0	0	0	0	0	0	0	0
293	1	0.333333	0	0	0	0	0	0	0.333333	0.333333	1	0.333333	0	0	0	0	0	0	0	0	0	0	0	0	0	0	0	0	0	0	0	0	0.666667	1	0	0	0	0	0	0	0	0	0	0	0	0	0	0	0
294	0.285714	0.25	0.177778	0.285714	0.285714	0.466667	0.380952	0.222222	0.266667	0.285714	0.428571	0.285714	0.222222	0.333333	0.238095	0.190476	0.3	0.666667	0.666667	0.666667	0.666667	0.333333	0.4	0.333333	0.666667	0.4	0.5	0.5	0.666667	0.666667	0.5	0.4	0.285714	0.4	0.5	0.4	0.5	0.5	0.333333	0.666667	0.333333	0.666667	0.666667	0.3	0.666667	0.666667	0.4	1	0.666667
295	0.1	0.511111	0.560606	0.530303	0.777778	0.581818	0.397436	0.423077	0.622222	0.433333	0.409524	0.43956	0.391667	0.474359	0.45	0.447619	0.75	0.466667	0.428571	0.611111	0.525641	0.461538	0.505495	0.516484	0.564103	0.621212	0.589744	0.454545	0.454545	0.538462	0.483516	0.483516	0.516484	0.461538	0.457143	0.435897	0.395604	0.055556	0.444444	0.095238	0.242424	0.527778	0.3	0.047619	0.194444	0.2	0.1	0.25	0.535714
296	0.2	0.3	0.380952	0.3	0.333333	0.2	0.2	0.3	1	0.2	0.333333	0.333333	0.3	0.1	0.25	0.1	0.133333	0.2	0.333333	0.166667	0.2	0.166667	0.2	0.2	0.035714	0.107143	0.25	0.2	0.1	0	0.071429	0.072727	0.088889	0.145455	0.175824	0.142857	0.190476	0.166667	0	0	0.333333	0	0.333333	0	0.166667	0	0	0.166667	0
297	1	0	0	0	1	0	0	0	0	0	0	0	0	0	0	0	0	0	0	0	0	0	0	0.166667	0.166667	0.166667	0.333333	0	0	0.333333	0.333333	0.380952	0	0.333333	0.333333	0.1	0	0	0	0	0	0	0	0	0	0	0	0	0
298	0.166667	1	1	0.333333	1	1	1	0.1	0.166667	0.333333	0.333333	0.333333	0.321429	0.52381	0.333333	0.238095	0.466667	0.333333	0.466667	0	0.333333	0.380952	0.52381	0.392857	0.428571	0.466667	0.466667	0.466667	0	0.178571	0.6	0	0	0	0	0	0.4	0	0	0	0	0	0	0	0	0	0	0	0
299	0.4	1	0	0	0	0	0	0	0	0	0	0	0	0.333333	0	0	0	0	0	0	0.333333	0.166667	0	0	0	0	0	0	0	0	0	0	0	0	0	0	0	0	0	0	0	0	0	0	0	0	0	0	0
300	0.142857	0.178571	0.5	0.190476	0.1	0	0	0	0	0.2	0	0.4	0	0	0.194444	0.071429	0.238095	0.5	0	0	0.142857	0.25	0.238095	0.5	0.142857	0.2	0.2	0.333333	0	0.190476	0.138889	0.133333	0.285714	0.145455	0.222222	0.166667	0.155556	0.666667	0.666667	0.666667	0.666667	0.666667	0.666667	1	0.3	0.666667	0.666667	0.666667	0.666667
301	0.6	0.333333	0.714286	0.714286	0.464286	0.714286	0.666667	0	0	0.4	0.527778	0.4	0	0.535714	0.52381	0	0.416667	1	0	0	0.321429	0.285714	0.333333	0.238095	0.5	0.4	0.25	0.285714	0.333333	0.266667	0.266667	0.2	0.25	0.5	0.236364	0.178571	0.190476	0.666667	0	0.4	0.166667	0	0	0	0	0	0	0	1
302	0.436364	0.296703	0.153846	0.222222	0.308824	0.143333	0.351648	0.210526	0.215686	0.284211	0.251082	0.236842	0.233766	0.209524	0.213768	0.4	0.318681	0.098901	0.346154	0.581818	0.366667	0.283333	0.383333	0.360294	0.247619	0.461538	0.367647	0.390476	0.314286	0.359477	0.512821	0.419048	0.292398	0.338235	0.428571	0.530303	0.619048	0.166667	0.666667	0	0.4	0.533333	0.4	0	0.5	0.333333	0	0.666667	0.466667
[truncated: 3 more columns]
