# Supplementary material for: Network analysis of the NetHealth data: exploring co-evolution of individuals’ social network positions and physical activities
Source: Appl Netw Sci. 2018 Nov 2;3(1):45. doi: 10.1007/s41109-018-0103-2 (PMC6223883; doi:10.1007/s41109-018-0103-2)
Supplement: Supplementary file 2 — Data. (ZIP 375 kb) [file 41109_2018_103_MOESM2_ESM.zip › Additional file 2/Conscientiousness.csv]

id	score
9	3.44444441795349
276	3.44444441795349
204	4.44444465637207
47	4
205	3.44444441795349
116	4
301	3.22222232818604
88	2.22222232818604
209	4.44444465637207
300	1.88888883590698
251	3.33333325386047
66	4
41	2.66666674613953
30	2.77777767181396
273	4
252	3.77777767181396
86	4.11111116409302
227	4.11111116409302
265	3.66666674613953
171	3.22222232818604
199	4
190	3.88888883590698
161	3.44444441795349
135	3.44444441795349
165	3.66666674613953
93	3.66666674613953
293	3.22222232818604
80	3.33333325386047
295	4.66666650772095
139	3.22222232818604
157	3.55555558204651
188	3.88888883590698
302	3.22222232818604
72	3.55555558204651
96	3.11111116409302
126	3.11111116409302
32	4.22222232818604
297	2.77777767181396
186	4.22222232818604
123	4
266	3.66666674613953
233	3.77777767181396
152	4.22222232818604
149	3.44444441795349
83	4.11111116409302
60	4.11111116409302
291	3.88888883590698
113	4
250	3.33333325386047
89	4.22222232818604
125	4.55555534362793
178	3.77777767181396
44	3.88888883590698
92	3
185	3.88888883590698
284	3.66666674613953
56	3.44444441795349
296	4.22222232818604
39	4.55555534362793
132	3.11111116409302
95	3.55555558204651
184	4.44444465637207
150	4.22222232818604
215	4.55555534362793
210	2.44444441795349
18	3
285	3.66666674613953
280	3.66666674613953
55	3
100	4.88888883590698
226	3.33333325386047
122	2.88888883590698
109	3.88888883590698
36	4
176	3
261	3.66666674613953
230	2.44444441795349
26	3.77777767181396
108	3.66666674613953
242	3.22222232818604
191	4.22222232818604
224	3.88888883590698
82	3
29	3.88888883590698
134	4.44444465637207
129	2.33333325386047
98	3.88888883590698
13	3.44444441795349
279	4.22222232818604
40	3
1	4.33333349227905
137	4
28	3.55555558204651
246	2.88888883590698
15	2.77777767181396
76	2.77777767181396
274	4.11111116409302
106	3
219	4.22222232818604
254	3.55555558204651
103	2.44444441795349
263	3.55555558204651
124	3.33333325386047
262	2.88888883590698
198	3.44444441795349
52	4.11111116409302
78	3.33333325386047
197	4.11111116409302
112	3.77777767181396
275	4.11111116409302
170	3.55555558204651
187	3.22222232818604
99	3.88888883590698
147	3.66666674613953
117	3
58	4
202	3.88888883590698
146	3.88888883590698
183	4
67	4.44444465637207
57	4.55555534362793
110	3.44444441795349
283	3.44444441795349
84	4.44444465637207
264	2.33333325386047
49	3.33333325386047
208	4
45	2.66666674613953
77	3.88888883590698
19	3.55555558204651
120	3.88888883590698
23	3.77777767181396
79	4
236	3.66666674613953
2	3.55555558204651
196	4.11111116409302
115	4
203	4.77777767181396
37	2.88888883590698
101	3.11111116409302
214	3.55555558204651
288	3.33333325386047
253	3.44444441795349
31	2.88888883590698
102	4.11111116409302
260	3
107	4.55555534362793
270	3.33333325386047
5	3.77777767181396
258	3
281	3.55555558204651
51	4.33333349227905
220	4.11111116409302
213	4.88888883590698
192	3.55555558204651
68	4.22222232818604
59	3.77777767181396
158	4.22222232818604
272	2.77777767181396
286	3
237	3.44444441795349
268	4.44444465637207
43	4.55555534362793
162	4.44444465637207
94	3
64	4.11111116409302
130	3
225	3.55555558204651
141	3.66666674613953
148	3.44444441795349
69	4.22222232818604
292	4.11111116409302
180	4.44444465637207
70	3.44444441795349
177	4.22222232818604
22	3.55555558204651
142	3.55555558204651
248	4.33333349227905
298	4.66666650772095
74	4.22222232818604
223	3.22222232818604
62	4.33333349227905
10	4
256	4.55555534362793
216	4.33333349227905
201	3.88888883590698
118	4
119	3.55555558204651
240	3.33333325386047
105	2.66666674613953
195	3.66666674613953
278	4.11111116409302
282	3.77777767181396
231	3.77777767181396
87	4.55555534362793
257	3.77777767181396
271	4.44444465637207
247	4.11111116409302
155	3.55555558204651
277	3.44444441795349
212	3.22222232818604
128	4.55555534362793
33	5
255	4.22222232818604
61	3.22222232818604
111	3.55555558204651
12	4.22222232818604
259	4
244	3.33333325386047
151	4.44444465637207
182	4.44444465637207
16	3.88888883590698
50	3.88888883590698
8	3.66666674613953
127	4
65	3.11111116409302
218	4
174	3.55555558204651
269	3.22222232818604
4	3.55555558204651
235	2.88888883590698
211	4.22222232818604
166	3.55555558204651
234	4.11111116409302
289	4
24	4.33333349227905
167	4.33333349227905
38	3.66666674613953
133	3.33333325386047
138	3
238	4.44444465637207
207	3.44444441795349
159	3.66666674613953
245	4.33333349227905
181	3.22222232818604
163	3.55555558204651
169	3.88888883590698
3	4.22222232818604
71	3.55555558204651
179	3.55555558204651
290	3.88888883590698
294	2.66666674613953
189	3.55555558204651
239	4.22222232818604
217	4
6	2.77777767181396
42	4
168	4.33333349227905
287	3.33333325386047
193	4.44444465637207
144	2.88888883590698
229	3
172	4.22222232818604
200	3.88888883590698
153	3
20	4.55555534362793
160	4.22222232818604
21	4.11111116409302
267	2.66666674613953
154	3.44444441795349
34	3
156	4.11111116409302
241	3.44444441795349
97	4.22222232818604
243	4
90	3.22222232818604
17	4.11111116409302
91	3
85	4.33333349227905
222	3.55555558204651
104	4
75	3.55555558204651
232	4.22222232818604
53	2.55555558204651
221	2.88888883590698
25	4.22222232818604
249	3.33333325386047
299	4.77777767181396
81	3.55555558204651
175	3.33333325386047
