# Supplementary material for: Network analysis of the NetHealth data: exploring co-evolution of individuals’ social network positions and physical activities
Source: Appl Netw Sci. 2018 Nov 2;3(1):45. doi: 10.1007/s41109-018-0103-2 (PMC6223883; doi:10.1007/s41109-018-0103-2)
Supplement: Supplementary file 2 — Data. (ZIP 375 kb) [file 41109_2018_103_MOESM2_ESM.zip › Additional file 2/Degree_centrality.csv]

id	week 1	week 2	week 3	week 4	week 5	week 6	week 7	week 8	week 9	week 10	week 11	week 12	week 13	week 14	week 15	week 16	week 17	week 18	week 19	week 20	week 21	week 22	week 23	week 24	week 25	week 26	week 27	week 28	week 29	week 30	week 31	week 32	week 33	week 34	week 35	week 36	week 37	week 38	week 39	week 40	week 41	week 42	week 43	week 44	week 45	week 46	week 47	week 48	week 49
1	6	8	5	4	5	6	8	7	3	6	4	5	6	3	5	6	5	1	0	1	5	6	4	5	5	5	3	3	2	3	6	3	4	2	5	4	3	3	3	1	2	2	1	2	1	3	1	1	3
2	5	1	6	2	0	2	2	4	2	1	4	2	2	0	2	4	1	0	0	0	1	2	1	1	2	2	1	1	1	3	1	3	2	1	0	3	1	1	0	1	1	1	0	0	0	0	1	1	1
3	2	2	2	4	2	2	2	4	2	3	4	4	1	0	0	3	2	2	3	3	4	0	1	4	4	6	4	4	0	0	4	5	4	4	6	1	2	3	2	2	4	3	2	2	2	3	0	2	2
4	4	6	6	5	4	6	5	4	2	6	7	5	3	2	4	3	2	0	1	0	1	3	3	1	3	2	1	2	0	2	2	3	2	2	4	2	3	0	1	1	1	0	1	1	1	2	2	2	1
5	2	4	3	3	2	2	4	3	2	4	3	4	2	2	0	3	3	1	0	0	2	2	1	1	1	1	2	3	0	0	0	2	2	2	1	5	2	1	1	1	0	0	0	0	2	2	0	0	0
6	1	1	2	3	2	1	2	2	3	2	3	3	3	3	3	6	3	3	2	2	2	2	2	2	2	3	3	3	3	8	7	8	7	8	10	5	5	4	4	0	0	0	0	0	3	3	3	3	3
7	5	2	0	2	3	2	2	2	1	3	1	2	3	1	1	1	0	1	0	1	2	3	2	2	2	2	1	2	0	3	4	3	1	2	3	3	2	0	0	0	1	1	0	0	0	0	1	1	0
8	0	0	0	0	0	0	0	0	0	0	0	0	0	0	0	0	0	0	0	0	0	0	1	1	1	0	0	0	0	0	1	0	0	0	0	1	0	0	0	0	0	0	0	0	0	0	0	0	0
9	4	2	2	4	3	3	2	3	2	2	3	2	3	4	4	3	2	1	2	2	1	2	3	9	2	5	3	3	1	3	2	2	2	2	4	3	2	2	0	2	1	2	0	0	1	0	0	1	2
10	8	9	10	3	5	8	4	4	1	4	5	6	7	2	4	4	6	2	1	3	5	3	2	6	21	4	3	4	2	5	7	4	3	8	8	5	6	3	1	0	2	2	4	8	5	6	6	3	0
11	4	5	7	11	14	12	16	8	2	13	15	5	12	9	15	4	3	1	2	2	1	3	3	6	4	4	6	3	0	2	3	3	3	4	5	3	2	2	1	0	0	3	1	0	0	1	0	0	1
12	6	6	10	9	5	8	9	3	4	9	7	6	7	2	5	4	2	2	3	0	8	6	10	7	8	5	8	3	3	8	3	3	6	8	8	6	1	2	3	1	1	4	3	2	1	1	3	3	2
13	13	13	9	12	7	3	3	2	3	4	5	4	4	7	4	5	2	1	1	2	3	4	3	3	2	4	3	4	1	3	3	4	6	3	4	6	3	2	3	0	0	0	1	3	1	1	0	2	1
14	8	6	2	1	2	2	2	3	1	2	1	1	3	1	1	3	2	1	1	1	2	1	1	1	1	1	1	1	1	1	3	1	1	1	1	1	1	0	0	0	1	0	1	1	1	1	1	1	1
15	5	3	3	3	5	1	3	4	0	4	2	1	0	1	4	4	0	0	1	0	0	0	0	0	0	1	0	2	1	4	3	4	4	2	2	2	2	1	0	0	2	1	1	2	1	1	1	1	3
16	7	12	12	9	11	12	13	9	6	8	9	8	9	7	6	5	4	5	4	5	6	4	5	4	5	7	7	5	5	6	5	5	5	7	7	6	3	2	2	2	2	2	2	2	2	2	2	2	2
17	1	2	5	5	3	4	5	6	1	5	7	4	3	2	3	3	3	2	2	2	2	2	2	3	2	3	2	3	0	1	3	5	2	1	3	2	2	1	2	3	2	1	0	0	0	0	0	0	0
18	3	3	3	6	5	5	7	5	4	9	8	6	5	6	7	4	2	1	3	5	3	3	3	10	6	7	3	2	1	8	4	7	8	5	7	9	6	4	1	2	3	3	4	2	3	3	2	2	2
19	0	0	0	0	0	0	0	0	0	0	0	0	0	0	0	0	0	0	0	0	1	1	0	1	2	2	1	1	0	0	1	2	0	0	2	0	0	0	0	0	0	0	0	0	0	0	0	0	0
20	7	6	8	9	6	11	10	9	6	9	8	8	6	5	5	6	5	3	4	3	4	5	3	3	4	4	4	4	4	7	4	7	6	4	6	5	7	3	3	3	3	3	2	4	3	3	3	3	3
21	2	2	2	2	6	6	2	3	1	1	1	1	1	1	1	1	1	1	1	1	1	1	2	1	3	0	1	1	0	1	0	1	0	2	0	2	0	0	1	1	1	0	0	0	0	0	0	1	1
22	7	5	7	5	8	5	6	6	12	15	12	9	8	11	11	12	7	5	7	3	8	8	12	8	10	11	13	9	8	12	9	13	13	11	15	17	11	6	4	2	6	2	3	0	3	1	0	1	2
23	3	4	7	6	9	7	5	7	4	6	6	6	6	4	8	6	6	2	2	3	5	4	2	5	2	4	7	4	1	5	3	5	4	3	9	10	6	1	1	2	1	1	1	1	2	3	1	3	1
24	2	1	5	3	3	2	4	3	3	4	6	2	4	3	2	3	2	2	2	2	2	2	3	2	3	2	6	2	1	3	1	3	3	3	4	2	3	0	0	0	0	0	0	0	0	0	0	0	0
25	7	6	7	5	6	6	6	4	4	5	6	8	7	8	8	10	7	5	4	4	10	10	9	9	9	10	10	6	3	12	8	12	8	10	12	10	6	2	1	2	7	1	5	1	5	4	5	2	5
26	3	3	5	4	4	3	3	1	4	4	4	4	2	2	3	2	3	1	2	1	1	2	2	1	1	5	2	3	2	2	2	2	3	1	5	3	1	1	0	0	0	0	2	0	0	1	1	0	0
27	4	4	6	4	4	5	5	4	4	5	4	4	4	3	4	5	4	4	3	4	4	4	5	4	4	4	4	3	1	4	5	4	4	5	4	4	3	1	2	1	2	2	2	1	1	0	1	1	0
28	0	0	0	0	0	0	0	0	0	0	0	0	0	0	0	0	0	0	0	0	0	0	0	0	0	0	0	8	0	0	2	1	2	1	1	2	1	0	0	0	1	2	1	0	1	0	1	2	0
29	13	14	15	13	12	13	17	15	7	14	11	16	17	8	11	14	11	3	3	3	18	9	11	12	17	18	13	10	3	13	10	9	10	13	6	2	5	4	3	3	3	3	3	4	4	4	5	5	4
30	1	2	2	2	3	3	2	3	1	3	2	1	2	1	3	3	3	2	0	1	2	1	1	3	1	2	2	0	1	1	2	2	2	1	1	1	3	0	0	0	0	0	0	0	0	0	0	1	1
31	5	8	8	10	8	10	9	8	5	9	11	12	15	5	10	11	6	2	2	1	8	6	4	5	3	2	3	3	1	2	3	2	3	3	5	4	3	2	4	2	2	3	2	1	2	2	2	2	2
32	13	12	17	13	16	16	16	20	15	19	18	14	15	15	14	17	18	8	4	10	20	17	20	15	18	17	14	13	3	12	18	14	17	18	19	19	14	2	4	6	5	4	7	7	6	5	4	10	2
33	4	0	0	2	4	6	9	5	3	4	7	4	2	1	1	4	2	2	2	2	2	2	2	1	1	1	2	1	1	2	1	1	1	0	3	2	0	0	0	0	0	0	0	0	0	0	0	0	0
34	7	6	3	6	10	6	5	4	3	9	12	11	12	10	8	8	8	7	6	2	11	11	10	7	8	7	9	7	5	10	7	13	7	11	12	8	9	7	7	4	4	4	4	3	4	4	6	5	5
35	7	8	7	6	5	4	4	3	3	4	3	7	3	12	7	4	7	5	2	2	7	8	4	6	6	7	3	3	2	3	5	8	7	9	10	9	8	5	3	2	3	2	2	5	4	3	3	2	3
36	1	3	4	1	2	1	1	1	1	1	1	1	1	2	2	1	2	1	1	1	2	1	2	1	1	1	1	2	1	1	1	1	1	1	1	1	1	1	1	1	1	0	0	0	0	0	0	0	0
37	8	7	7	9	8	10	10	8	6	9	11	11	8	8	10	9	6	6	4	3	9	8	10	12	12	11	10	8	6	12	12	11	13	12	11	12	11	5	5	4	5	4	3	5	5	5	4	5	5
38	8	3	2	3	2	3	3	3	0	2	4	1	2	3	1	2	2	0	1	0	1	2	2	1	1	1	1	1	0	2	0	2	1	0	1	1	1	1	0	0	0	0	0	0	0	0	0	0	0
39	0	0	0	0	1	0	0	0	0	1	1	1	1	0	1	0	0	0	0	0	0	1	1	1	1	0	0	0	0	0	0	0	1	0	0	0	0	0	0	0	0	0	0	0	0	0	0	0	0
40	3	2	2	6	7	8	6	8	2	8	7	9	9	4	7	7	4	0	0	1	5	5	7	6	5	7	7	7	3	4	5	5	5	8	10	4	4	1	2	1	2	1	1	1	2	2	2	0	1
41	0	0	2	0	2	3	3	3	0	1	2	1	0	2	0	1	0	0	0	0	0	1	0	0	0	0	0	0	0	0	0	1	1	1	1	1	1	0	0	0	0	0	0	0	0	0	0	0	0
42	14	7	8	9	8	9	9	4	3	4	4	4	5	1	4	2	4	1	4	4	12	9	10	12	12	7	12	10	4	11	11	8	8	13	8	8	9	4	5	3	3	3	4	2	2	5	6	6	6
43	13	10	14	13	13	10	13	9	8	11	5	9	11	4	6	7	6	3	3	2	9	7	7	5	7	7	6	5	3	6	4	7	5	6	6	3	2	1	1	1	1	0	1	1	2	1	0	1	3
44	4	2	4	6	8	8	7	7	2	6	5	3	3	4	5	2	3	1	2	2	5	2	2	4	4	2	2	2	1	7	7	4	2	3	3	3	3	2	2	2	2	3	2	2	3	3	3	3	3
45	2	2	2	2	3	3	1	2	1	4	4	3	3	2	3	3	3	2	0	1	3	2	2	1	2	2	4	2	0	2	3	5	0	5	3	3	2	2	2	3	2	2	2	2	4	4	2	0	1
46	4	6	4	6	3	3	7	9	3	8	3	8	8	5	6	8	8	6	5	8	10	8	8	8	10	8	9	12	12	17	19	15	18	22	22	17	13	13	7	2	5	3	1	2	0	7	4	5	6
47	2	6	2	2	2	4	5	4	1	2	2	2	2	2	3	2	3	0	0	1	2	1	3	4	2	3	4	3	3	3	3	3	3	3	4	3	3	2	2	2	1	2	3	2	2	1	0	1	3
48	6	8	9	10	10	12	11	10	4	13	15	10	12	18	15	12	12	2	1	4	10	8	8	11	11	11	12	9	4	9	11	8	9	6	9	8	11	2	3	4	3	2	2	4	3	1	1	3	3
49	3	7	7	7	9	7	7	9	8	15	13	13	13	12	14	15	13	4	11	10	14	13	13	13	14	13	14	13	12	13	14	12	13	15	11	8	7	4	5	4	6	6	2	4	3	4	2	3	6
50	4	4	4	3	2	4	3	2	1	3	1	3	5	2	3	4	3	1	0	1	4	2	3	3	7	3	6	5	1	8	7	12	10	12	11	4	4	1	2	1	1	1	1	2	1	0	1	2	6
51	5	5	6	4	7	6	8	10	6	8	10	6	6	7	7	7	7	3	3	4	7	7	5	6	5	6	8	6	4	5	7	7	7	5	6	6	5	3	1	0	3	2	3	2	1	2	3	1	0
52	2	1	0	0	0	0	0	0	0	1	0	0	0	0	0	1	0	0	0	0	0	0	0	0	0	0	0	0	0	0	0	0	0	0	0	0	0	0	0	0	0	0	0	0	0	0	0	0	0
53	4	4	5	8	6	6	10	7	2	8	7	6	11	4	7	8	8	3	1	3	9	8	9	8	11	9	6	4	1	7	6	8	6	8	10	10	4	3	3	2	3	0	2	3	4	3	3	3	3
54	6	2	3	1	2	2	3	1	1	3	3	4	5	2	3	2	2	1	1	2	1	2	3	1	4	5	8	8	3	6	6	6	6	6	6	3	4	4	4	4	5	4	5	5	3	3	1	4	4
55	5	4	5	5	3	3	3	2	2	4	4	4	6	5	5	4	4	2	1	0	4	2	2	4	3	3	4	1	2	2	1	3	3	3	2	4	2	1	0	0	0	0	0	0	0	1	1	1	0
56	8	5	5	7	6	5	7	5	2	10	6	6	4	3	8	7	5	1	0	1	7	6	7	8	7	8	9	9	7	7	8	8	8	8	10	9	6	7	7	6	6	6	6	6	6	7	6	6	6
57	3	3	9	3	8	4	2	3	0	5	4	3	6	1	2	2	2	2	0	2	4	2	4	2	2	4	3	4	1	4	3	2	4	6	4	4	2	0	0	0	0	1	0	2	0	0	0	0	1
58	3	2	2	2	5	5	5	4	2	4	1	3	3	2	4	4	3	3	4	3	6	4	6	3	3	4	4	3	3	6	5	4	5	3	4	5	4	3	0	4	4	2	1	4	4	4	4	4	2
59	4	3	2	5	5	9	9	12	9	14	13	11	11	9	9	14	14	6	3	8	11	11	12	9	11	12	14	11	11	13	10	12	11	9	10	9	9	11	7	0	0	0	0	0	8	8	7	8	8
60	7	3	7	5	6	7	6	7	1	6	4	6	8	5	7	5	6	2	4	5	8	6	10	9	8	8	9	9	4	9	11	11	9	9	8	8	8	5	2	2	2	2	2	5	2	3	3	3	3
61	2	1	1	7	4	3	2	3	1	2	4	3	5	0	3	0	0	0	0	0	1	1	0	0	1	0	0	0	1	1	0	1	0	1	1	1	0	0	0	0	0	0	0	0	0	0	0	0	1
62	3	3	3	2	3	2	2	2	2	3	4	4	4	2	4	4	2	2	2	2	3	3	3	2	2	3	2	2	2	3	2	2	2	2	3	3	2	0	2	2	1	2	1	0	2	1	1	0	0
63	2	3	3	4	4	5	5	4	3	5	4	1	2	3	2	5	3	2	2	2	4	4	5	3	3	2	3	4	3	3	2	4	3	5	3	4	3	3	2	2	2	2	2	3	2	3	3	2	3
64	8	8	10	10	11	10	14	16	3	13	14	13	18	16	12	16	8	4	6	4	7	10	10	10	10	17	18	8	3	9	7	9	11	11	12	10	16	6	6	2	3	3	3	4	6	4	5	4	8
65	8	9	13	9	11	14	18	12	10	12	12	11	10	9	8	9	8	8	8	7	8	9	5	10	9	13	3	5	4	8	6	6	9	10	7	2	2	6	4	4	3	3	4	4	4	4	4	4	7
66	2	2	4	3	2	2	2	2	2	5	4	4	4	4	2	3	3	1	1	1	2	4	3	2	2	2	1	3	1	1	1	1	1	4	2	3	2	1	1	1	1	1	1	1	1	1	1	1	1
67	0	1	1	1	2	1	3	1	1	1	1	1	1	0	1	1	1	0	0	0	1	1	1	2	1	1	1	1	0	2	1	2	2	3	4	4	3	1	1	0	0	1	0	1	2	1	1	1	2
68	4	3	7	6	5	7	2	3	2	7	2	4	4	5	4	8	6	0	0	0	6	11	12	11	5	5	11	4	0	6	5	5	6	5	11	6	7	0	0	0	0	0	1	0	0	0	0	0	0
69	1	1	1	0	1	2	1	4	1	0	2	3	3	1	4	4	4	2	2	1	4	3	1	2	3	0	0	1	0	1	1	1	2	1	4	4	3	0	1	1	0	0	0	0	0	0	0	0	0
70	9	5	6	5	6	5	4	4	4	6	5	6	4	6	3	3	5	4	4	3	6	5	4	7	8	7	4	4	3	5	1	7	6	6	6	7	5	0	1	0	0	0	0	0	0	0	1	0	0
71	2	1	3	3	3	3	3	0	0	1	2	2	3	3	3	3	3	1	1	0	2	1	1	5	3	1	1	1	0	0	0	1	1	2	1	1	0	0	0	0	0	0	0	1	0	0	0	0	0
72	20	11	18	12	15	11	10	11	8	10	12	8	10	11	9	9	9	6	5	5	7	6	9	10	8	9	9	7	3	7	8	10	10	10	9	10	7	2	2	3	4	3	2	2	2	1	2	3	2
73	3	4	3	3	3	3	3	3	3	3	4	3	3	4	4	4	3	3	3	3	3	3	3	3	3	3	3	3	2	3	4	4	4	4	3	3	2	2	1	1	0	3	2	2	2	1	1	2	2
74	1	2	3	1	2	3	3	4	3	1	4	3	4	2	5	5	2	1	0	3	3	4	4	4	5	6	4	5	3	4	5	4	4	4	5	4	5	4	3	4	3	3	3	3	3	3	3	3	3
75	2	3	2	1	1	2	1	1	1	1	1	2	1	1	2	1	1	0	0	0	0	0	1	0	1	0	1	0	0	0	0	1	0	0	0	0	0	0	0	0	0	0	0	0	0	0	0	0	0
76	2	0	9	15	13	17	12	12	1	15	14	14	7	14	13	8	11	0	1	0	6	5	6	6	5	7	10	6	4	10	7	5	8	7	8	8	5	0	2	3	1	2	3	2	0	1	1	1	0
77	6	5	5	7	4	4	4	6	2	2	2	3	4	4	1	2	3	3	2	0	1	1	4	1	3	4	4	5	2	1	4	2	3	6	6	6	2	1	1	0	1	0	0	0	0	0	0	0	0
78	1	3	3	2	2	2	2	3	1	3	2	4	3	1	2	1	0	0	0	0	3	3	2	5	3	2	2	1	2	2	1	2	4	2	4	3	3	0	0	1	1	1	2	0	0	1	0	0	1
79	5	6	8	8	7	8	6	7	5	7	8	5	5	4	6	6	5	1	1	2	6	7	4	3	5	5	5	4	1	1	1	2	2	2	2	1	2	0	0	0	0	0	0	0	0	0	0	0	0
80	5	6	7	8	7	5	4	5	4	7	7	7	10	5	7	6	5	3	4	4	11	8	5	7	7	4	9	6	4	5	4	5	3	6	5	6	6	3	3	5	6	3	3	3	3	4	4	4	3
81	0	0	0	0	0	0	0	0	0	0	0	0	0	0	0	0	0	0	0	0	0	0	0	0	0	0	0	1	0	1	1	1	1	2	2	2	0	0	0	0	0	0	0	0	0	0	0	0	0
82	12	4	10	8	8	5	4	7	4	5	4	8	6	4	9	10	6	3	3	4	12	12	10	9	9	12	13	11	9	14	13	19	12	14	14	13	14	4	2	2	5	2	4	3	3	0	1	1	3
83	6	5	4	6	9	9	7	8	4	6	8	8	7	6	8	8	7	2	2	5	10	14	11	11	10	11	15	9	8	9	10	12	11	12	13	9	8	3	3	3	4	4	3	3	5	3	3	4	5
84	4	3	6	3	4	2	3	4	1	1	1	1	2	1	1	2	1	1	0	1	1	1	2	2	4	5	2	2	1	4	6	7	5	4	3	3	2	1	1	0	0	0	0	0	0	0	0	0	0
85	7	5	5	6	5	5	3	6	3	2	2	2	2	2	2	2	2	1	2	3	2	0	3	6	2	4	2	5	3	4	5	5	3	3	1	5	2	2	4	0	0	0	1	0	0	0	1	0	0
86	8	6	6	6	7	7	6	9	4	4	5	8	7	2	2	1	4	1	0	0	2	0	1	5	2	3	1	3	2	3	2	2	3	2	2	2	1	0	0	0	0	2	0	0	0	0	0	0	0
87	6	7	8	6	5	4	6	4	3	6	4	5	4	6	5	4	4	3	3	1	3	6	3	4	5	4	4	2	3	3	2	4	4	4	4	4	4	2	2	2	2	2	2	1	2	1	2	2	2
88	7	5	7	7	9	12	10	11	3	4	11	6	15	17	12	9	8	3	3	5	7	4	9	11	7	8	11	8	7	10	7	7	15	8	12	6	8	7	7	2	4	4	2	5	7	3	2	5	6
89	1	1	1	3	1	1	1	1	1	1	1	1	1	1	1	1	1	1	0	1	1	1	1	1	2	1	1	1	1	1	1	1	2	1	1	1	1	1	0	1	0	0	0	0	0	0	0	0	1
90	4	3	7	7	0	6	2	3	0	10	3	2	2	1	9	9	2	1	6	9	12	9	11	13	11	11	12	15	8	14	16	15	18	18	19	18	15	6	7	4	5	10	8	3	4	4	4	3	1
91	3	5	3	5	6	9	10	13	3	7	5	4	6	4	7	5	6	2	1	3	6	4	5	7	7	6	5	6	3	6	5	5	6	7	5	5	7	4	3	3	3	3	3	2	3	3	3	3	3
92	6	5	6	7	7	9	9	5	2	5	9	5	3	3	4	3	4	0	1	0	3	2	3	1	2	2	2	1	1	1	2	1	2	1	2	1	3	3	0	0	0	1	2	1	3	3	3	0	3
93	0	1	1	1	1	2	2	2	2	1	1	1	2	3	2	2	3	3	1	2	4	4	4	8	8	7	7	5	4	7	10	8	7	10	5	8	9	4	5	3	5	5	6	4	4	5	5	4	3
94	0	0	0	0	0	0	0	0	0	0	1	1	0	0	0	0	0	0	0	0	0	0	0	0	0	0	0	0	0	0	1	0	0	0	1	1	0	0	0	0	0	0	0	0	0	0	0	0	0
95	18	10	9	13	8	10	11	13	6	7	7	8	11	8	9	6	9	6	3	5	12	10	10	10	10	8	9	8	6	7	9	8	9	12	9	16	4	3	3	2	2	2	3	3	2	2	6	4	3
96	11	5	9	12	14	7	5	6	4	8	6	8	9	6	4	7	2	7	6	6	8	7	6	7	4	5	6	6	4	6	6	7	5	6	6	6	4	5	4	4	4	5	4	4	6	6	6	5	5
97	4	4	5	2	4	7	7	6	7	8	8	7	10	6	11	9	6	10	8	7	8	8	8	9	6	10	6	6	3	5	5	5	4	6	5	4	4	2	4	5	3	0	0	2	1	4	3	3	0
98	2	3	7	7	4	4	8	6	2	4	8	4	5	5	7	9	7	3	2	2	3	3	4	2	4	6	8	3	2	3	5	3	4	3	3	2	2	2	2	2	2	2	1	2	0	1	0	2	0
99	2	1	1	0	1	1	1	1	1	2	2	1	0	1	2	2	1	1	2	1	2	2	3	4	2	3	2	2	1	2	2	4	4	2	4	7	5	1	0	0	1	1	2	0	0	0	0	0	0
100	4	2	2	2	2	2	5	3	2	2	3	4	1	2	4	2	2	0	1	1	2	3	1	2	3	4	1	2	2	1	3	2	3	3	4	6	3	2	2	0	1	0	1	2	1	1	0	1	2
101	5	4	5	7	9	3	6	5	3	4	8	5	6	3	3	4	5	4	3	4	6	8	8	7	6	5	6	4	4	10	6	9	3	10	10	10	7	9	7	8	9	8	4	7	7	9	8	7	6
102	2	4	3	3	5	3	4	4	1	2	3	2	2	2	1	3	1	1	1	1	2	1	3	10	4	4	2	3	2	2	4	5	5	5	3	4	3	2	1	1	2	1	1	2	1	1	1	1	1
103	2	0	1	1	1	2	1	1	0	3	2	1	2	1	5	2	3	1	2	1	5	5	5	4	3	5	2	2	2	3	2	7	2	4	3	3	2	2	2	2	0	2	2	2	2	2	2	2	2
104	7	9	8	9	8	12	10	7	5	7	9	12	10	9	13	12	9	7	6	6	8	8	9	8	9	8	11	8	6	12	8	8	8	8	10	9	7	5	4	4	5	4	4	5	5	7	6	4	2
105	3	2	4	2	2	2	2	2	2	2	2	3	2	2	2	2	2	2	2	2	2	3	3	3	2	3	3	3	2	3	2	1	1	2	2	1	1	1	1	1	1	1	0	0	0	1	1	0	1
106	2	3	2	2	2	2	2	2	2	2	3	4	3	2	4	4	2	4	4	3	4	3	4	2	3	6	3	3	3	5	4	3	2	7	5	5	5	3	3	2	3	2	2	3	2	2	2	3	2
107	1	0	0	6	8	8	8	8	7	9	9	8	8	8	10	9	8	1	8	9	9	9	10	9	10	9	9	9	8	9	9	8	9	8	10	9	9	0	0	0	4	8	7	0	5	0	0	0	7
108	16	7	7	9	7	7	8	8	5	9	10	10	6	4	9	8	8	5	3	2	6	3	4	4	5	5	5	6	1	6	5	5	4	6	8	7	2	0	0	0	0	0	0	0	0	0	0	1	0
109	11	3	4	3	6	7	6	4	2	2	6	6	8	6	8	6	7	3	6	4	7	9	13	11	12	11	10	10	4	10	10	10	7	11	8	7	11	1	2	1	2	1	0	1	0	1	0	0	1
110	5	3	5	8	4	5	3	8	2	6	7	11	7	6	5	8	5	2	4	5	8	5	7	7	8	7	6	7	3	6	5	9	8	9	10	5	5	1	1	0	1	1	2	2	5	3	3	6	5
111	18	7	5	2	3	1	2	2	1	3	2	4	2	1	3	3	2	0	0	1	3	1	2	4	3	3	3	2	1	1	3	3	2	3	3	4	4	0	0	0	0	0	0	0	0	0	0	0	0
112	12	9	13	14	10	12	11	13	10	14	14	14	9	18	19	13	16	7	7	7	11	12	11	10	9	6	12	8	7	8	8	14	11	13	12	10	7	5	5	4	5	6	4	3	7	3	12	2	2
113	3	4	3	3	6	9	7	9	7	10	8	10	9	7	10	8	8	6	6	7	6	9	7	9	9	8	9	9	7	12	8	14	15	16	16	17	14	8	4	3	7	6	7	4	6	9	6	6	5
114	2	1	2	2	1	1	1	2	1	2	2	1	2	2	1	4	2	1	1	2	3	3	3	3	4	5	5	5	3	4	4	3	5	2	6	3	2	2	1	1	1	1	1	1	1	1	1	1	2
115	0	1	0	0	0	0	0	0	0	0	0	0	0	0	0	0	0	1	0	0	0	0	0	0	0	0	0	0	1	0	0	1	0	0	0	2	1	1	1	1	1	1	1	1	1	1	1	1	1
116	4	2	1	5	2	3	4	3	1	1	2	1	2	2	2	2	2	1	1	1	2	1	2	1	2	1	1	1	1	1	1	3	3	2	2	1	2	1	1	1	1	1	0	1	1	1	1	1	1
117	1	2	3	2	3	2	3	3	1	2	2	2	3	1	2	2	2	1	1	1	2	2	2	2	2	2	2	2	1	2	2	2	2	2	2	2	2	2	1	2	1	1	1	2	1	1	2	1	2
118	1	4	3	4	4	4	3	4	3	5	4	3	3	3	6	4	4	0	4	4	4	4	5	7	6	7	6	6	6	7	7	7	7	6	7	7	6	6	6	6	6	6	6	6	5	6	6	6	5
119	1	0	1	0	0	0	1	0	1	0	0	0	0	2	2	0	0	0	0	0	0	0	1	1	1	0	0	1	0	0	0	0	0	0	0	0	0	0	0	0	0	0	0	0	0	0	0	0	0
120	9	8	4	8	5	5	7	3	3	4	3	4	5	5	5	5	5	1	0	2	4	4	5	6	5	6	9	6	4	7	2	3	9	8	7	6	5	1	1	2	1	1	2	3	5	2	1	1	2
121	1	0	1	0	1	0	1	1	0	2	2	2	2	1	2	2	2	0	0	0	2	2	1	1	1	2	2	1	0	1	1	0	1	1	1	1	1	1	0	0	0	0	0	0	0	0	0	0	0
122	4	4	2	2	3	4	5	3	1	4	5	4	4	4	4	4	4	1	1	1	3	3	4	4	5	4	6	9	1	5	4	5	6	6	5	4	4	1	1	1	1	0	0	0	0	0	0	0	0
123	2	0	2	0	1	1	1	2	0	0	0	1	3	0	1	0	1	0	0	0	0	3	2	2	2	1	1	1	1	1	2	2	2	2	1	2	3	0	0	0	0	0	0	0	0	0	0	0	0
124	3	2	1	6	10	11	10	7	2	12	12	7	13	13	13	6	11	1	1	1	4	3	5	15	5	18	13	2	2	4	4	5	7	7	9	7	6	7	6	5	2	3	1	1	6	5	2	2	3
125	12	8	7	10	5	4	4	4	2	2	4	2	3	1	4	3	3	1	0	1	3	4	5	6	7	6	6	3	1	5	6	5	4	5	6	4	2	1	0	1	1	0	2	1	2	2	1	2	1
126	2	2	3	4	4	4	4	3	1	3	2	3	3	1	2	3	3	2	3	0	2	6	5	5	4	3	4	4	3	5	3	5	4	6	5	5	5	3	3	3	3	4	3	3	5	4	4	3	5
127	5	9	12	17	8	5	7	8	5	11	11	10	13	10	16	11	7	3	2	2	11	9	14	14	13	8	12	9	2	9	9	9	8	9	4	9	3	2	1	2	3	2	3	2	2	4	3	4	1
128	19	18	22	26	21	19	22	22	14	26	29	18	13	12	15	15	9	8	6	6	12	13	15	9	12	9	12	12	9	15	13	14	17	18	13	15	12	5	3	2	1	2	4	5	3	7	3	4	5
129	1	1	2	2	2	3	1	4	1	2	2	5	4	2	5	4	4	1	0	2	2	3	5	5	4	2	3	4	1	2	2	2	3	2	2	2	3	2	1	0	0	0	0	0	0	0	0	0	0
130	10	10	9	13	12	9	11	8	1	6	8	6	5	4	4	6	5	1	1	3	6	1	2	3	5	4	2	3	4	3	2	1	9	9	11	6	3	1	2	1	0	0	1	0	1	0	0	8	0
131	0	0	0	0	0	1	2	1	0	0	1	2	1	0	0	0	0	0	0	0	1	1	2	1	1	1	1	1	0	1	1	1	1	1	0	1	1	1	0	0	0	0	0	0	0	0	0	0	0
132	4	5	4	4	5	6	8	5	2	6	5	5	4	2	4	7	3	3	3	3	7	4	3	2	3	2	3	2	2	2	2	3	3	4	4	2	6	1	2	3	0	2	1	1	2	2	2	0	1
133	0	0	0	0	2	1	1	4	1	2	1	1	1	1	1	2	2	1	1	0	0	1	4	1	1	1	1	4	1	3	1	1	2	2	2	3	3	0	1	0	2	1	1	0	1	1	1	0	0
134	7	5	3	5	9	13	13	6	2	12	14	6	15	14	13	10	5	2	1	1	5	4	8	6	6	9	14	5	2	15	6	7	12	10	16	11	7	7	4	5	2	1	1	2	5	6	3	4	5
135	13	9	12	8	6	8	12	9	7	8	15	6	6	7	7	6	7	6	6	7	7	8	8	7	8	12	9	7	5	9	8	6	8	9	10	6	0	7	6	4	4	1	3	3	5	4	3	2	5
136	5	5	6	8	7	8	10	9	3	7	8	7	8	8	5	5	3	3	3	3	4	5	5	4	5	6	7	6	3	4	5	4	7	8	8	9	5	2	2	3	2	3	2	2	2	2	2	5	2
137	13	4	3	6	4	5	8	3	3	5	10	8	6	5	11	8	9	0	4	5	11	9	8	8	8	8	3	2	0	7	13	17	13	18	13	12	11	11	7	12	13	10	6	6	2	10	13	11	12
138	4	10	10	10	9	9	11	11	9	13	9	11	15	11	11	12	14	10	9	13	11	10	13	10	12	11	13	12	10	12	10	13	12	15	12	12	16	12	11	10	8	9	11	8	10	10	9	12	12
139	2	1	1	1	2	2	2	2	2	2	4	4	4	3	3	2	2	2	0	2	2	2	2	2	2	2	3	3	2	3	2	5	3	3	3	2	2	1	0	1	0	0	0	0	0	0	0	0	1
140	3	6	4	5	4	5	4	5	4	3	7	5	4	3	5	5	4	3	2	2	5	4	3	3	4	4	3	3	3	4	3	4	6	5	3	4	2	3	2	2	3	2	2	2	2	2	2	2	2
141	0	3	3	3	3	4	4	4	3	6	5	5	5	5	6	4	6	0	4	4	5	5	6	7	7	7	7	12	7	9	10	10	8	9	10	6	7	6	6	6	6	6	6	6	6	6	7	7	5
142	1	1	2	1	2	0	2	2	1	1	1	2	1	1	2	1	1	1	1	1	1	2	1	3	3	1	1	2	1	2	1	1	2	1	1	1	1	1	1	1	1	1	1	1	1	1	1	1	1
143	1	1	1	1	1	1	2	2	1	1	1	2	1	1	2	2	2	1	1	1	2	2	1	1	1	2	1	0	1	0	1	1	0	0	0	0	1	1	0	0	0	0	0	0	0	0	1	0	1
144	15	10	13	12	18	10	9	11	7	12	16	13	20	8	10	17	9	6	5	6	11	8	12	9	16	18	13	10	5	15	11	9	14	12	13	14	13	6	4	4	4	4	5	5	5	5	5	6	6
145	9	8	11	11	8	12	9	7	1	8	11	11	10	12	12	8	12	0	2	2	2	4	4	5	4	6	4	4	3	3	1	6	5	4	6	2	4	0	0	0	0	1	0	0	0	0	0	1	0
146	1	0	2	1	2	3	4	3	1	1	2	2	2	1	3	3	3	1	1	2	1	2	1	4	4	2	2	2	2	7	10	8	6	8	7	8	5	5	5	5	5	5	5	5	5	5	5	4	7
147	9	7	10	12	12	10	10	9	0	12	14	12	9	14	17	7	14	4	3	2	7	6	7	10	5	7	7	9	6	10	10	12	12	14	10	8	5	6	3	4	1	1	2	5	3	4	3	2	4
148	3	2	1	3	2	1	2	1	1	4	3	3	1	1	1	1	1	1	0	0	2	0	1	2	1	0	1	1	0	0	0	1	1	2	0	0	1	0	0	0	0	1	0	0	1	0	0	1	0
149	2	1	2	2	4	3	3	4	4	4	4	5	5	4	3	4	5	2	2	2	3	5	2	3	3	3	4	3	3	5	3	3	3	2	3	2	3	3	1	1	1	2	1	1	1	2	1	1	1
150	3	4	1	1	2	1	1	2	0	1	2	3	1	2	1	3	1	0	0	0	2	1	1	2	2	2	3	2	0	1	3	3	1	2	1	1	2	1	1	1	1	0	2	1	3	1	2	1	1
151	2	4	4	0	2	0	0	1	0	0	0	0	1	0	0	0	0	0	0	0	0	1	1	1	1	0	1	0	1	1	1	2	1	2	1	1	1	0	0	0	0	1	0	2	2	2	3	2	2
152	6	3	1	5	4	2	5	5	2	4	2	4	4	2	4	3	3	0	0	0	3	7	6	6	7	8	8	3	4	5	3	7	9	6	5	5	4	0	3	2	0	0	0	0	0	0	0	0	0
153	2	1	2	5	6	4	3	3	0	1	3	3	3	2	3	4	3	0	0	0	1	1	4	2	3	0	3	0	0	1	1	1	1	2	1	1	0	0	0	0	0	0	0	0	0	0	0	0	0
154	12	11	12	8	8	8	11	13	9	11	10	6	4	6	4	4	5	3	3	2	4	4	6	2	4	6	5	4	3	4	4	4	3	3	6	7	4	3	2	0	2	2	1	0	2	0	1	0	1
155	1	2	2	2	2	2	2	2	1	3	3	4	6	6	6	6	6	3	4	3	6	8	8	8	9	7	10	11	5	10	9	10	10	10	9	10	9	4	3	3	4	4	4	6	3	4	4	4	3
156	8	4	5	4	4	6	6	6	3	6	6	6	3	6	6	7	1	1	5	1	3	2	2	3	2	3	2	4	2	4	2	2	2	3	2	0	1	0	0	0	0	0	0	0	0	0	0	0	0
157	5	5	2	4	1	4	5	2	2	2	3	3	2	4	3	3	4	0	0	1	2	1	3	3	3	3	4	4	2	4	3	3	4	4	3	4	3	2	1	1	1	1	2	1	0	0	0	1	2
158	7	5	6	7	9	5	6	8	7	7	6	7	6	4	7	6	4	4	2	6	7	6	6	13	7	8	5	4	1	5	7	8	5	7	7	7	5	0	0	0	2	0	1	3	1	3	1	1	6
159	12	12	6	3	2	3	4	4	1	1	4	4	6	5	3	5	3	1	1	2	3	1	2	2	5	5	5	8	3	2	2	3	3	8	3	5	4	4	3	3	5	3	4	2	3	2	1	1	3
160	1	2	2	1	1	1	1	1	1	1	1	1	1	1	2	1	2	1	1	1	2	1	1	2	1	2	1	1	0	1	1	1	1	1	1	2	1	0	0	1	2	0	1	1	0	0	2	0	0
161	6	7	8	6	8	9	10	6	6	5	10	6	7	8	8	8	7	3	4	3	9	13	7	8	8	9	6	4	4	4	6	7	5	4	7	3	5	1	0	1	2	0	2	2	0	5	2	3	4
162	12	6	14	15	16	13	9	9	5	8	15	13	14	17	12	13	14	12	11	12	15	13	15	12	14	20	14	15	12	15	15	15	17	21	17	17	13	12	10	12	12	9	5	12	11	11	12	11	8
163	1	0	3	1	2	5	5	6	4	4	8	7	10	5	8	8	6	3	2	5	3	4	4	3	2	5	9	4	0	9	9	9	8	12	11	6	7	2	6	2	1	1	2	0	0	2	1	1	1
164	1	1	1	1	1	1	1	1	1	1	2	1	2	1	2	1	1	1	0	2	1	0	0	2	2	1	0	2	0	2	2	2	1	1	1	1	1	0	0	0	0	0	0	0	0	0	0	0	0
165	3	4	6	7	5	5	6	6	4	6	8	5	11	9	10	14	8	8	5	5	10	11	11	8	10	10	12	10	8	8	12	11	12	13	9	10	9	2	1	1	2	1	2	2	1	1	2	2	1
166	3	2	3	3	2	2	3	4	1	2	3	6	3	2	3	3	3	2	2	1	2	3	4	5	4	5	5	5	2	5	6	4	4	5	5	5	2	1	1	1	1	1	1	1	1	1	1	1	2
167	4	1	2	1	1	2	3	1	1	3	3	4	5	3	3	3	2	1	1	0	2	3	2	3	3	4	4	3	1	6	7	3	3	5	5	4	7	3	2	1	2	1	0	1	1	5	3	4	2
168	5	4	5	4	1	2	3	2	0	0	3	3	2	1	2	4	3	1	0	1	2	5	3	7	6	6	7	5	2	6	8	5	4	6	5	5	5	1	1	1	1	0	1	0	0	0	0	1	1
169	9	8	7	5	6	6	5	3	3	7	6	5	7	4	4	4	4	4	3	1	4	3	4	3	4	5	5	3	0	6	2	2	4	7	9	5	5	0	0	0	0	2	0	0	0	0	0	0	0
170	7	9	7	8	10	9	9	10	9	10	8	10	9	7	8	9	7	7	7	7	9	10	10	12	13	11	12	12	10	15	16	13	13	16	16	15	12	11	10	11	11	10	9	10	11	10	11	10	13
171	5	9	11	17	13	17	13	13	10	12	16	15	12	8	13	14	11	6	5	9	11	11	11	11	9	10	12	9	4	8	2	11	11	10	12	9	9	5	3	3	3	1	3	2	3	3	3	3	2
172	0	0	0	0	0	0	0	0	0	1	0	0	0	0	0	0	0	0	0	0	0	0	1	0	0	0	1	0	0	0	2	0	0	1	0	0	0	0	0	0	0	0	0	0	0	0	0	0	0
173	3	4	2	1	3	3	3	3	2	3	4	4	4	3	4	5	4	3	3	3	5	4	3	6	6	6	5	5	2	8	7	7	5	8	9	10	5	1	0	0	1	1	3	0	2	3	0	0	0
174	9	8	14	7	11	8	15	8	5	8	9	5	14	8	12	12	16	7	6	7	9	12	10	18	7	9	12	10	4	8	11	12	9	13	12	20	17	14	8	11	12	15	12	12	11	12	11	11	10
175	1	0	2	2	1	1	2	2	1	1	2	1	1	1	0	1	0	0	1	0	4	3	6	4	3	3	3	4	1	3	2	1	3	3	1	1	2	0	0	0	1	0	0	1	0	0	0	0	1
176	3	3	3	4	3	4	5	4	3	4	9	11	9	4	11	9	5	2	1	1	6	5	5	6	5	6	5	6	3	6	7	7	7	10	6	5	5	4	4	5	1	0	0	0	1	1	2	1	4
177	1	0	3	2	2	0	0	2	1	1	4	2	2	1	4	1	1	0	0	0	5	3	3	5	2	1	3	5	1	4	1	1	2	3	3	5	4	1	1	0	2	0	0	0	0	1	0	0	1
178	9	7	8	8	7	7	6	5	4	8	7	9	8	8	7	7	6	4	3	5	7	10	10	4	6	6	8	6	3	8	4	9	7	9	12	8	10	4	3	2	2	2	2	2	3	2	3	2	2
179	12	13	12	11	10	12	13	12	6	10	10	10	9	8	7	5	7	3	4	3	9	9	9	8	7	9	8	5	4	8	6	7	9	9	10	7	7	3	5	4	4	3	4	4	4	4	4	4	7
180	2	3	2	2	1	0	3	3	2	3	3	3	3	2	4	5	3	3	3	1	4	1	4	4	3	2	4	0	0	0	0	0	1	3	3	4	4	1	0	0	0	0	0	0	0	0	0	0	0
181	8	8	7	11	9	8	11	12	7	15	8	10	10	9	10	12	7	1	2	1	8	17	17	18	13	9	13	5	4	11	6	7	14	12	12	12	12	4	6	5	1	2	2	2	2	2	2	2	4
182	3	4	4	5	6	6	6	2	3	6	7	4	7	4	7	8	6	1	2	2	7	8	9	6	7	7	6	8	4	5	7	5	9	9	8	5	7	1	3	1	4	1	1	3	2	4	0	7	5
183	1	4	2	2	1	1	2	4	3	6	6	5	5	2	3	6	5	1	1	1	4	5	7	4	9	7	6	7	1	6	5	6	7	5	6	8	5	0	1	2	1	1	0	0	0	1	0	1	1
184	4	5	5	5	4	4	7	5	5	8	5	6	5	5	7	9	7	4	4	5	6	8	6	6	10	10	7	6	4	12	9	9	8	11	12	10	16	16	8	13	13	11	14	17	13	16	17	13	12
185	6	8	8	9	8	11	9	8	7	9	10	11	9	5	9	9	6	4	2	2	7	6	5	8	7	7	7	8	3	6	6	6	10	7	5	4	5	1	0	3	3	2	2	4	0	4	3	4	2
186	2	1	4	4	5	2	3	2	1	2	3	2	2	2	3	2	2	1	1	1	2	1	2	5	3	3	2	3	2	4	5	5	3	3	2	4	3	1	1	1	1	1	1	1	1	1	1	1	1
187	4	6	6	6	7	5	6	7	4	5	5	5	5	2	3	3	2	2	2	3	4	2	3	4	0	1	2	2	4	2	2	2	3	3	5	3	5	3	0	1	1	2	0	0	0	0	2	0	1
188	1	5	5	6	7	5	8	3	3	1	3	2	2	4	2	2	3	0	0	0	2	5	3	3	3	3	1	2	0	2	1	1	2	2	3	4	2	0	0	1	0	1	1	1	1	0	0	0	1
189	8	4	5	3	3	3	7	7	1	5	4	4	2	3	2	3	3	0	0	1	3	2	4	3	2	3	3	2	2	3	2	2	2	2	7	5	4	2	1	1	1	1	1	1	1	1	1	1	1
190	8	8	9	8	7	4	7	6	5	8	7	8	7	6	6	6	6	6	5	6	7	7	7	7	7	7	7	5	4	6	5	7	6	7	5	5	6	4	4	4	4	4	5	4	6	5	5	5	5
191	2	8	11	10	9	10	10	10	8	10	9	9	8	8	11	10	10	1	6	10	10	8	9	10	8	10	10	8	9	11	10	10	13	12	10	11	9	7	7	5	6	8	6	4	7	7	3	6	7
192	3	4	6	4	5	5	5	5	5	8	11	10	11	9	10	9	10	3	3	5	12	13	12	10	8	9	11	11	8	8	9	12	10	11	11	10	11	4	4	4	5	4	4	4	7	4	5	4	4
193	3	3	3	4	4	3	3	3	2	3	6	6	5	5	7	2	3	2	1	2	3	4	5	3	3	3	2	3	2	2	2	2	2	1	2	2	2	1	0	0	0	0	0	0	0	0	0	0	0
194	0	0	0	1	1	1	1	2	1	1	3	2	1	0	1	2	3	1	0	0	0	2	1	1	1	3	1	0	0	2	1	1	1	0	1	0	2	0	0	0	0	0	0	0	0	0	0	0	0
195	10	9	12	14	9	15	9	8	0	11	13	3	2	11	11	6	7	2	0	1	3	3	1	2	3	4	4	5	1	6	7	6	3	6	8	5	5	3	4	3	2	3	1	2	3	2	2	1	1
196	3	0	4	3	3	6	4	3	2	2	5	5	4	3	3	4	4	2	3	1	3	2	2	2	1	3	2	3	1	2	2	2	3	2	3	1	5	4	1	1	1	1	3	0	1	1	2	0	1
197	13	17	18	23	15	15	17	12	8	19	18	16	15	14	18	16	13	3	3	3	12	9	13	12	17	19	14	11	6	10	8	10	13	13	10	15	15	5	2	4	5	4	4	6	2	6	4	5	2
198	4	3	4	3	4	2	5	4	2	3	8	11	8	9	11	8	7	2	6	4	7	8	10	8	8	8	6	6	6	8	8	4	3	7	8	5	7	1	1	0	1	0	0	1	0	0	0	0	0
199	9	5	6	6	7	8	6	6	4	6	9	8	11	9	8	10	9	3	5	4	9	5	10	9	4	7	9	9	3	8	5	9	6	6	5	3	4	0	2	0	0	2	1	1	0	0	0	1	2
200	8	10	14	12	13	10	9	11	6	10	10	9	9	6	12	10	9	5	6	6	12	9	9	15	12	8	8	9	6	9	9	6	8	8	8	8	6	4	4	4	4	4	4	4	5	5	4	5	5
201	12	11	10	12	14	5	11	10	2	14	10	11	9	10	11	7	8	3	2	5	8	9	6	10	9	11	10	8	4	11	11	10	11	8	9	8	6	2	1	1	0	0	0	0	1	1	1	2	2
202	4	4	3	2	3	2	2	3	1	2	3	2	2	2	2	2	2	3	2	3	2	3	3	3	5	4	2	6	2	4	5	4	4	4	4	5	3	4	3	3	1	1	1	1	3	3	0	1	1
203	12	5	8	9	7	6	9	5	5	7	5	7	5	5	5	6	2	3	2	2	4	6	6	4	6	8	8	5	4	7	4	7	9	9	6	5	4	2	3	2	1	0	0	0	0	1	0	0	1
204	10	6	10	9	7	6	7	7	6	8	8	9	8	7	10	10	6	4	4	5	6	5	4	3	3	4	6	4	1	5	5	6	5	5	7	7	3	3	1	2	2	1	4	1	3	2	1	3	3
205	2	3	2	3	4	3	3	3	1	3	4	5	3	3	8	4	4	3	2	1	2	5	6	3	3	3	3	3	2	6	2	5	4	6	8	12	4	3	1	1	3	3	2	2	3	3	5	3	2
206	6	5	6	4	6	5	9	5	4	6	4	5	6	4	8	3	3	4	2	3	5	3	4	6	4	5	9	5	2	7	4	3	4	5	8	7	6	4	1	1	1	1	0	0	0	1	1	2	2
207	8	3	7	5	4	7	7	6	3	6	4	6	3	0	3	3	0	1	0	0	1	2	2	5	3	2	2	3	0	4	2	2	3	3	4	5	3	1	0	0	0	1	2	2	1	1	0	0	4
208	8	5	6	8	8	7	1	1	1	8	8	8	1	9	8	10	10	1	0	1	2	1	1	1	1	1	1	1	1	2	1	2	2	5	4	3	3	3	1	0	0	2	0	0	0	0	0	2	1
209	1	5	3	8	10	7	5	8	3	8	6	6	7	6	7	7	5	3	2	4	4	5	4	4	3	1	2	3	0	4	1	3	2	4	5	5	5	0	1	1	1	0	0	0	1	0	0	1	1
210	0	0	0	1	1	1	1	1	2	2	2	2	2	1	3	1	2	0	0	1	1	2	3	1	3	3	3	2	1	2	3	4	3	3	2	2	2	0	1	0	1	0	0	1	0	0	0	0	0
211	5	4	5	6	7	13	10	8	8	12	9	9	7	6	10	7	7	6	6	5	10	7	11	11	11	10	9	8	5	11	7	6	4	6	5	3	4	2	1	1	1	0	1	1	0	0	1	3	2
212	2	3	3	2	1	2	2	1	0	2	1	4	2	3	3	3	3	1	2	4	3	3	4	3	4	4	5	3	2	4	3	5	4	2	4	3	5	4	3	1	3	2	1	1	1	1	0	2	2
213	4	2	4	3	5	2	5	3	3	3	4	3	3	3	3	4	3	3	1	3	5	3	2	3	4	3	5	4	3	4	4	3	3	5	4	4	4	2	2	3	1	2	3	1	1	3	3	2	2
214	11	8	9	11	10	12	12	9	5	10	7	8	7	6	8	8	5	1	1	3	6	6	8	7	7	5	8	5	1	3	6	4	5	6	4	7	3	2	2	1	2	3	3	1	1	0	2	1	1
215	5	5	2	5	3	4	2	3	5	6	7	4	6	2	5	2	3	2	4	2	5	1	2	2	5	3	5	2	4	5	4	5	4	4	7	6	4	2	4	1	2	2	4	2	2	2	4	4	2
216	1	4	3	3	3	3	3	2	1	2	2	2	2	2	3	2	2	2	1	1	3	4	4	4	3	2	1	2	0	1	2	3	2	2	0	0	3	1	1	1	1	1	1	0	0	0	0	0	0
217	6	4	7	6	3	2	4	1	1	1	3	5	0	1	2	2	3	3	0	1	1	3	3	5	3	2	3	1	1	4	5	4	5	5	5	4	5	2	2	3	3	3	2	3	2	2	2	2	2
218	9	5	5	11	10	7	6	7	4	6	5	4	9	4	8	4	6	2	2	2	3	5	7	5	6	3	6	5	5	6	6	5	6	6	4	7	6	3	3	2	3	3	2	3	2	3	3	3	2
219	10	9	11	6	10	10	12	7	3	7	11	7	13	6	5	9	11	5	3	6	10	11	10	12	11	9	12	11	1	13	13	15	14	14	20	21	15	11	9	10	11	8	11	11	10	11	10	11	12
220	9	8	8	13	8	6	9	5	4	11	10	10	6	4	5	3	4	3	3	3	4	5	1	4	4	13	7	4	2	13	11	15	9	12	22	7	5	2	4	2	2	2	3	2	2	3	5	2	2
221	14	10	15	17	18	15	16	21	16	24	22	17	21	26	17	22	21	11	6	13	19	10	13	9	10	11	8	10	0	2	2	1	0	2	0	0	1	0	0	0	0	0	0	0	7	1	2	1	1
222	8	7	6	6	6	6	6	6	5	6	6	6	6	6	6	7	6	4	6	6	5	8	8	6	5	7	7	6	6	5	5	7	7	7	8	9	6	5	4	4	5	5	6	7	6	5	4	5	5
223	3	2	8	9	12	11	4	4	6	8	7	8	8	6	8	7	5	5	5	6	9	7	8	8	12	15	10	7	4	5	4	4	5	4	4	7	5	4	4	4	4	4	4	4	4	4	4	4	4
224	6	6	6	4	2	3	8	1	3	3	3	4	7	7	3	7	4	1	3	1	5	5	5	7	6	5	7	4	3	8	6	12	11	8	10	7	6	2	2	1	1	1	2	2	6	7	3	4	1
225	7	9	9	8	10	8	12	6	5	7	8	6	6	7	6	7	5	4	3	4	9	9	11	7	13	7	8	8	6	7	9	7	5	12	12	7	8	2	1	1	2	4	1	6	4	4	3	2	4
226	8	7	8	11	6	6	6	5	2	3	4	3	4	3	3	5	3	0	0	0	2	2	3	4	2	3	3	2	1	6	5	5	5	6	7	4	2	1	0	2	1	0	2	2	2	3	0	2	0
227	5	4	3	2	2	2	4	2	0	3	5	5	3	2	5	2	2	0	0	3	3	3	2	1	3	3	2	3	0	1	1	4	3	3	3	3	4	1	1	2	0	1	1	0	0	1	2	1	0
228	1	1	1	0	0	1	1	0	1	1	1	0	1	0	2	1	1	0	0	0	0	1	0	0	0	1	2	0	1	1	2	1	2	2	2	1	1	0	0	0	0	0	0	0	1	0	0	0	0
229	3	1	1	1	2	3	4	5	3	1	3	3	1	3	3	2	3	2	1	2	2	5	3	6	6	4	5	4	2	5	4	2	2	5	5	4	3	1	1	1	1	1	1	1	1	1	1	1	1
230	1	1	1	1	1	1	1	1	2	1	1	1	1	1	1	2	1	1	1	1	1	1	1	1	2	2	2	2	2	2	2	2	2	2	2	2	1	1	0	0	0	0	0	0	0	0	0	0	0
231	5	8	10	7	9	7	7	9	8	11	9	9	10	9	10	11	9	3	9	11	10	10	10	8	8	8	8	8	3	8	8	6	8	6	8	8	8	4	4	2	3	2	6	2	3	2	2	3	2
232	2	2	3	4	4	4	4	3	1	2	4	6	5	4	5	5	3	1	1	2	4	5	4	3	4	4	7	6	5	8	6	7	8	5	7	9	6	3	4	2	1	2	2	3	3	3	3	2	4
233	4	2	4	9	8	7	8	7	4	8	8	8	7	6	7	7	5	5	5	2	10	10	12	10	6	6	14	8	5	6	8	6	9	6	8	7	5	3	1	2	3	1	3	2	2	1	2	1	0
234	2	2	3	4	3	3	3	3	1	2	2	3	4	1	3	5	1	4	4	3	4	3	3	2	1	3	2	2	3	2	2	3	2	2	2	2	2	2	2	2	2	2	2	2	2	2	2	2	2
235	0	2	1	0	0	1	4	3	2	3	3	2	2	1	2	3	2	2	0	0	6	2	2	2	5	6	3	3	1	3	3	4	3	2	2	2	4	2	2	2	2	0	2	2	2	2	2	2	2
236	3	3	2	2	2	1	2	2	1	1	2	2	1	1	1	0	1	0	0	0	1	1	1	1	1	0	1	1	0	1	1	1	1	1	1	1	1	0	0	0	1	1	1	1	1	1	1	1	1
237	4	2	2	1	1	1	3	2	2	3	5	7	8	3	8	8	7	4	4	6	10	10	14	13	7	8	9	7	3	6	7	11	14	12	8	10	7	4	4	7	5	6	5	5	5	5	6	5	5
238	10	5	6	1	3	3	1	6	0	4	4	3	4	3	4	4	2	1	0	0	3	5	6	3	4	2	5	5	1	4	4	8	8	8	8	4	6	1	1	1	1	0	2	2	2	2	1	0	2
239	1	2	2	3	4	5	6	5	5	3	2	7	7	4	7	9	4	3	2	3	3	6	4	4	4	5	4	3	0	4	2	5	2	8	9	2	0	0	0	1	1	1	1	0	1	0	0	0	1
240	2	1	1	0	1	1	1	1	0	1	1	1	1	1	0	2	1	1	1	1	1	1	1	2	4	2	1	2	0	2	3	5	2	4	2	2	2	0	1	1	1	0	1	0	2	0	0	0	1
241	4	2	2	3	6	2	2	2	0	4	4	3	4	4	4	5	1	0	0	0	2	2	2	2	1	1	3	3	0	1	1	2	1	2	1	4	1	1	0	0	1	0	0	0	0	0	0	0	0
242	3	3	7	3	2	5	3	2	1	2	5	6	5	4	5	4	3	0	1	0	5	2	1	2	4	5	2	1	0	2	2	3	3	2	1	0	3	3	0	0	0	0	2	2	1	2	2	1	1
243	3	2	3	3	2	4	4	3	3	7	6	7	4	5	5	5	4	2	3	2	5	5	5	2	2	2	2	1	2	3	2	3	5	3	5	4	4	4	5	2	1	0	4	3	1	5	1	2	1
244	5	6	4	5	4	4	4	6	3	4	3	6	7	5	5	5	5	4	4	6	8	8	7	7	6	7	5	7	4	6	5	7	6	7	9	6	8	6	5	6	5	4	5	4	5	5	5	3	3
245	1	3	4	2	3	3	4	5	2	4	5	6	5	5	8	8	6	3	2	2	5	7	9	5	4	3	5	5	6	5	5	6	5	4	6	2	3	1	2	3	2	2	2	2	1	1	2	1	0
246	1	2	0	2	3	2	5	7	8	10	7	11	8	6	9	4	8	4	5	4	7	6	4	7	8	4	6	6	7	10	10	13	11	12	11	9	11	7	8	7	6	6	6	7	7	6	7	7	6
247	8	5	8	9	7	9	9	8	5	7	11	8	4	5	4	2	4	0	1	1	4	2	3	3	4	5	7	7	1	5	8	7	7	8	7	7	5	0	0	0	0	0	0	0	0	0	1	0	0
248	4	4	6	5	5	5	5	5	5	6	6	6	5	6	6	6	6	5	3	5	5	6	6	5	5	5	5	5	5	5	5	5	5	5	5	5	6	4	5	3	1	3	0	0	2	2	1	0	1
249	2	0	1	0	2	2	1	2	0	1	4	4	3	4	2	2	2	1	1	1	2	3	3	2	2	2	2	2	0	2	2	3	1	1	2	2	0	0	0	0	0	0	1	0	0	0	0	0	0
250	8	10	13	10	11	13	14	14	2	13	14	8	17	11	18	17	8	1	2	3	9	7	8	18	8	10	9	6	1	8	7	5	14	7	14	7	10	2	2	2	1	1	0	1	1	1	3	1	1
251	0	1	1	3	2	1	1	2	0	2	2	4	3	2	2	3	4	0	0	0	0	1	1	3	5	1	4	2	0	1	2	3	3	2	1	0	0	2	0	0	0	0	0	0	0	0	0	0	0
252	3	4	4	4	4	3	4	4	1	3	3	4	3	2	4	4	5	1	1	1	4	6	3	6	5	5	6	4	3	5	4	4	4	3	4	4	3	1	1	2	2	1	2	2	1	1	1	1	1
253	2	2	2	2	2	2	2	2	2	2	2	2	2	2	2	3	2	2	2	1	2	2	2	2	2	2	2	2	1	2	2	2	2	3	2	2	2	2	1	2	2	2	0	0	0	1	1	0	1
254	0	2	0	1	1	0	1	0	0	1	1	0	0	1	0	0	0	0	0	0	1	3	2	3	2	2	2	2	2	4	3	2	3	4	3	6	4	0	0	0	0	0	0	0	0	0	0	0	0
255	6	4	7	7	12	14	13	12	9	11	15	10	10	9	10	8	9	6	10	10	10	14	13	17	18	16	16	15	7	16	15	15	17	15	13	14	10	9	7	8	5	3	4	3	4	5	4	4	4
256	3	4	4	4	2	6	6	7	5	5	8	5	4	2	5	4	3	2	2	3	5	7	6	6	6	5	6	5	4	4	6	7	8	6	8	5	3	0	0	0	0	0	1	1	0	0	2	1	1
257	3	3	5	2	5	5	6	4	1	4	1	3	2	2	3	2	2	2	1	0	4	3	3	4	5	4	3	4	2	1	4	7	5	5	4	3	3	2	2	1	2	2	2	1	2	2	1	1	2
258	3	3	3	4	4	4	5	3	3	4	4	12	1	4	6	5	5	4	3	1	6	5	4	3	4	5	6	3	4	4	3	3	4	3	2	3	2	3	2	1	2	2	1	1	2	1	0	2	3
259	0	2	0	1	1	2	1	1	0	2	1	2	0	1	1	2	3	0	0	0	0	1	1	1	1	0	1	3	0	2	2	2	1	1	1	2	1	0	0	1	0	0	0	0	0	0	0	0	0
260	8	8	8	9	8	6	9	4	1	2	3	3	3	4	3	5	3	2	0	2	3	4	4	6	6	4	4	3	2	4	6	4	4	4	4	4	4	1	1	0	1	1	1	0	1	0	1	2	1
261	3	6	9	12	11	8	8	7	1	10	13	7	9	9	6	6	4	1	0	0	4	2	3	3	2	3	5	4	1	2	3	6	7	3	3	6	7	1	1	1	0	0	0	0	1	1	0	0	0
262	4	4	5	4	4	4	2	4	1	2	3	2	4	1	3	2	1	0	1	1	2	3	2	4	3	3	5	4	2	4	3	3	3	4	5	7	3	5	2	2	2	3	2	1	1	2	2	1	0
263	4	3	3	5	6	5	4	4	2	2	6	8	7	7	7	7	9	6	5	7	7	7	10	7	6	9	10	7	6	10	8	8	10	9	8	8	9	7	6	5	5	5	5	5	6	6	6	6	6
264	3	3	7	7	3	7	4	5	5	8	9	7	7	7	7	2	5	2	0	1	2	3	2	4	5	4	5	2	2	3	4	6	4	4	4	2	3	2	2	2	2	1	1	1	1	1	1	1	2
265	8	9	12	14	10	7	11	14	2	8	11	8	11	8	11	10	6	3	0	3	9	9	11	10	9	9	8	7	3	8	5	9	9	8	6	6	5	1	1	0	1	1	1	0	1	0	1	7	2
266	6	11	9	12	11	11	9	10	7	11	9	10	11	5	11	8	5	0	0	0	6	6	6	7	6	5	8	7	3	4	5	4	4	4	4	4	5	3	0	3	3	0	3	3	1	3	3	3	0
267	8	3	7	5	6	5	5	3	2	5	6	7	8	6	7	7	7	3	2	2	6	6	7	4	7	6	6	3	4	6	5	7	6	5	6	7	7	3	3	1	2	1	1	3	3	1	0	1	2
268	2	2	3	3	3	4	2	5	1	3	3	5	6	6	6	7	4	1	2	2	6	6	6	9	9	7	7	8	5	9	6	9	8	7	8	9	8	4	3	5	5	4	3	4	3	5	7	7	5
269	4	4	3	6	6	5	8	6	1	8	5	6	6	4	6	6	3	1	1	1	7	4	5	4	8	8	6	3	1	6	4	7	7	5	7	4	4	1	1	1	1	1	1	1	1	1	2	2	2
270	2	1	4	3	4	3	2	1	1	2	4	4	5	5	5	3	2	2	4	0	4	2	2	2	2	5	2	2	1	4	2	3	5	3	3	2	2	0	0	0	1	1	0	0	2	1	2	1	0
271	16	9	11	11	12	9	7	12	6	13	11	8	8	5	7	8	5	5	4	4	8	9	9	12	7	8	7	7	7	10	8	7	7	9	10	11	10	6	4	5	3	7	6	6	4	7	4	5	5
272	2	2	2	3	1	1	3	3	2	2	3	4	4	4	5	3	3	1	0	1	2	2	2	3	5	4	3	3	3	5	5	2	3	6	4	4	4	2	1	1	0	2	0	1	1	0	0	0	0
273	4	4	3	5	4	5	5	5	1	4	2	3	3	1	3	3	2	2	0	1	3	3	4	5	5	4	4	4	1	4	4	4	3	4	5	4	3	2	2	2	2	0	2	2	2	2	2	1	2
274	1	0	4	11	14	10	11	9	3	11	11	8	9	3	7	6	5	3	2	1	6	6	5	8	5	9	6	8	2	6	4	6	3	6	6	6	5	2	1	2	2	2	2	1	4	5	3	4	2
275	8	9	9	7	6	6	6	6	4	7	6	8	7	8	6	6	6	5	3	4	7	6	6	7	8	7	5	8	6	7	5	9	11	9	7	9	5	2	1	1	2	3	2	2	1	1	3	2	1
276	7	10	12	13	12	10	11	12	9	12	14	13	16	10	14	14	7	6	7	6	7	6	7	8	6	7	6	5	4	4	4	5	5	6	8	5	6	5	4	4	5	4	5	5	7	5	5	5	5
277	2	2	1	2	1	1	2	1	0	2	5	3	3	3	6	4	1	1	0	0	1	3	1	2	4	3	1	2	1	1	1	2	2	3	2	2	2	0	0	0	1	0	0	0	0	0	0	0	0
278	3	1	3	4	3	4	5	6	3	4	5	4	5	4	4	4	4	4	4	4	4	4	4	4	5	4	4	5	3	6	7	9	6	7	5	6	5	5	2	3	2	1	2	5	4	3	2	3	3
279	1	0	1	0	0	0	0	0	0	1	1	1	1	0	0	1	1	0	0	0	0	0	0	0	3	1	0	0	0	1	0	1	0	1	1	1	1	0	0	0	0	0	0	0	0	0	0	0	0
280	0	0	2	2	4	9	6	10	4	9	9	7	4	1	4	6	5	0	1	3	3	6	6	5	4	7	6	4	0	5	7	9	9	6	5	7	4	2	0	0	0	0	1	1	0	0	0	0	0
281	7	3	4	4	3	3	3	3	1	3	2	3	2	2	4	2	2	0	0	1	1	3	3	2	4	5	3	4	1	3	3	5	3	4	5	3	2	1	1	2	1	1	1	1	1	1	1	1	2
282	8	7	7	7	7	13	12	11	4	9	7	4	6	8	7	13	6	5	2	4	6	7	7	6	4	7	7	8	5	7	9	9	9	9	8	9	10	3	4	4	2	3	2	2	2	2	2	3	3
283	1	2	1	2	4	4	3	3	1	2	5	6	6	4	9	5	5	1	1	1	5	5	5	6	6	7	7	5	3	5	5	8	8	8	8	8	7	4	3	4	2	0	0	1	1	1	3	1	4
284	2	2	3	3	3	4	3	4	3	3	4	5	4	3	5	3	5	4	4	4	7	6	6	4	6	8	6	4	3	3	6	6	8	8	7	6	5	5	3	0	3	2	3	3	2	3	3	4	2
285	3	1	2	0	1	5	2	2	1	1	1	1	2	5	5	4	2	1	1	0	2	1	0	0	0	0	0	2	0	1	0	1	0	1	1	2	1	0	0	0	0	0	0	0	0	0	0	0	0
286	4	3	6	6	6	9	8	9	5	9	9	15	6	6	7	6	8	4	4	5	10	10	4	7	8	6	7	8	5	9	8	10	11	10	12	8	11	6	4	5	2	2	3	4	3	5	4	5	1
287	1	2	3	3	2	3	3	3	1	1	1	1	0	1	1	1	1	1	1	1	1	1	1	1	0	1	1	1	0	0	2	1	0	0	0	1	1	0	0	0	0	0	0	0	0	0	0	0	0
288	0	1	2	2	3	0	1	2	1	2	3	1	1	1	2	2	1	1	1	1	1	2	8	10	11	9	10	6	6	8	8	4	3	7	8	10	9	1	3	1	2	1	1	4	1	1	1	1	1
289	4	6	4	5	5	5	4	5	5	3	4	4	5	6	5	6	5	5	4	6	7	7	7	6	8	7	5	7	3	6	7	5	6	2	3	5	4	4	3	1	1	1	1	1	0	0	0	1	1
290	3	6	8	4	3	2	4	3	1	3	4	2	2	3	7	5	3	2	2	2	3	7	7	7	7	7	10	5	5	10	10	8	9	11	12	14	10	6	7	3	4	4	3	3	3	3	3	3	3
291	4	8	9	10	9	9	8	10	6	4	7	4	7	6	7	7	6	5	5	5	7	5	7	7	5	8	8	7	6	8	8	8	10	7	7	6	5	4	5	5	5	4	4	4	5	5	5	5	5
292	5	3	1	1	1	2	1	2	0	1	1	0	0	0	1	0	1	0	0	0	0	0	0	0	0	0	0	0	0	0	0	2	1	1	1	0	1	0	0	0	0	0	0	0	0	0	0	0	0
293	2	4	0	0	0	0	1	2	3	3	2	3	1	1	2	1	1	0	1	0	1	0	0	0	1	0	0	1	1	1	1	2	3	2	0	0	1	1	0	0	0	0	0	0	0	0	0	0	0
294	7	8	10	7	7	6	7	9	6	8	7	8	9	6	7	7	5	4	4	4	4	7	5	6	4	5	5	4	4	4	5	5	7	6	5	5	5	5	4	4	4	4	4	5	4	4	5	3	3
295	5	10	12	12	9	11	13	13	10	16	15	14	16	13	16	15	9	6	8	9	13	14	14	14	13	12	13	12	12	14	14	14	14	14	15	13	14	9	9	7	12	9	5	7	9	6	5	8	8
296	6	5	7	5	7	6	5	5	2	5	4	3	5	5	8	5	6	5	3	4	5	4	6	6	8	8	9	6	5	4	8	11	10	11	14	7	7	4	4	2	3	2	3	2	4	4	3	4	4
297	2	0	0	0	2	1	0	2	1	1	1	1	1	2	1	1	2	0	1	1	2	1	2	4	4	4	3	2	1	3	3	7	2	3	3	5	1	1	2	1	1	1	1	2	1	1	1	1	1
298	4	2	2	3	2	2	2	5	4	4	3	3	8	7	7	7	6	3	6	1	7	7	7	8	8	6	6	6	1	8	5	2	3	3	3	1	6	2	0	1	1	1	0	0	0	0	0	0	0
299	6	2	3	4	2	2	2	2	2	2	2	2	2	3	4	2	2	2	2	2	3	4	1	2	2	2	1	2	1	4	3	2	3	2	2	2	2	0	1	1	2	1	1	4	2	2	2	2	2
300	7	8	5	7	5	3	3	4	1	5	2	6	0	1	9	8	7	5	2	3	7	8	7	5	8	6	6	3	2	7	9	10	7	11	9	9	10	3	3	3	3	3	3	3	5	3	3	3	3
301	5	3	7	7	8	7	7	1	1	10	9	10	2	8	7	2	9	2	1	1	8	8	6	7	4	6	8	7	6	6	6	11	8	5	11	8	7	4	0	5	4	2	1	1	1	2	0	0	3
302	11	14	26	19	17	25	14	19	18	20	22	20	22	21	24	16	14	14	13	11	16	16	16	17	21	14	17	15	15	18	13	15	19	17	15	12	7	4	4	1	5	6	5	1	5	3	1	3	6
[truncated: 3 more columns]
