# Supplementary material for: Network analysis of the NetHealth data: exploring co-evolution of individuals’ social network positions and physical activities
Source: Appl Netw Sci. 2018 Nov 2;3(1):45. doi: 10.1007/s41109-018-0103-2 (PMC6223883; doi:10.1007/s41109-018-0103-2)
Supplement: Supplementary file 2 — Data. (ZIP 375 kb) [file 41109_2018_103_MOESM2_ESM.zip › Additional file 2/Depression.csv]

id	score
9	10
276	10
204	44
47	3
205	26
116	9
301	11
88	24
209	4
300	23
251	13
66	2
41	16
30	8
273	3
252	18
86	7
227	8
265	0
171	23
199	12
190	14
161	32
135	5
165	8
93	8
293	41
80	2
295	3
139	6
157	4
188	16
302	18
72	10
96	3
126	17
32	9
297	19
186	15
123	9
266	14
233	1
152	6
149	30
83	0
60	2
291	4
113	5
250	1
89	10
125	36
178	3
44	4
92	21
185	24
284	14
56	2
296	7
39	1
132	11
95	3
184	8
150	0
215	4
210	19
18	11
285	5
280	17
55	10
100	19
226	11
122	22
109	3
36	4
176	10
261	7
230	26
26	28
108	4
242	36
191	2
224	4
82	24
29	1
134	2
129	26
98	7
13	32
279	4
40	8
1	0
137	0
28	8
246	7
15	7
76	10
274	6
106	12
219	11
254	10
103	24
263	6
124	18
262	15
198	0
52	18
78	11
197	10
112	10
275	3
170	4
187	7
99	0
147	8
117	25
58	3
202	7
146	14
183	5
67	5
57	7
110	9
283	10
84	7
264	18
49	1
208	9
45	31
77	9
19	6
120	9
23	8
79	20
236	18
2	34
196	12
115	42
203	1
37	5
101	9
214	1
288	13
253	3
31	12
102	9
260	3
107	5
270	10
5	34
258	12
281	10
51	3
220	3
213	4
192	13
68	1
59	14
158	14
272	24
286	7
237	2
268	3
43	11
162	2
94	35
64	20
130	19
225	4
141	27
148	31
69	7
292	41
180	6
70	23
177	7
22	13
142	7
248	9
298	4
74	4
223	4
62	3
10	18
256	15
216	1
201	0
118	3
119	52
240	24
105	24
195	4
278	6
282	4
231	2
87	13
257	15
271	11
247	4
155	14
277	11
212	20
128	0
33	21
255	1
61	11
111	11
12	5
259	25
244	9
151	9
182	2
16	1
50	14
8	14
127	10
65	6
218	14
174	2
269	8
4	10
235	6
211	2
166	13
234	3
289	6
24	7
167	5
38	23
133	17
138	16
238	7
207	11
159	11
245	18
181	17
163	1
169	12
3	2
71	12
179	4
290	11
294	1
189	17
239	3
217	7
6	8
42	5
168	8
287	14
193	33
144	11
229	31
172	18
200	7
153	31
20	8
160	12
21	10
267	19
154	27
34	12
156	7
241	8
97	20
243	12
90	5
17	8
91	22
85	1
222	14
104	14
75	29
232	14
53	7
221	17
25	1
249	6
299	17
81	5
175	8
