# Supplementary material for: Network analysis of the NetHealth data: exploring co-evolution of individuals’ social network positions and physical activities
Source: Appl Netw Sci. 2018 Nov 2;3(1):45. doi: 10.1007/s41109-018-0103-2 (PMC6223883; doi:10.1007/s41109-018-0103-2)
Supplement: Supplementary file 2 — Data. (ZIP 375 kb) [file 41109_2018_103_MOESM2_ESM.zip › Additional file 2/Eccentricity_centrality.csv]

id	week 1	week 2	week 3	week 4	week 5	week 6	week 7	week 8	week 9	week 10	week 11	week 12	week 13	week 14	week 15	week 16	week 17	week 18	week 19	week 20	week 21	week 22	week 23	week 24	week 25	week 26	week 27	week 28	week 29	week 30	week 31	week 32	week 33	week 34	week 35	week 36	week 37	week 38	week 39	week 40	week 41	week 42	week 43	week 44	week 45	week 46	week 47	week 48	week 49
1	0.142857	0.111111	0.125	0.142857	0.125	0.142857	0.142857	0.142857	0.1	0.125	0.125	0.125	0.142857	0.076923	0.142857	0.125	0.125	0.083333	0	0.083333	0.111111	0.111111	0.125	0.125	0.142857	0.142857	0.111111	0.125	0.0625	0.111111	0.111111	0.142857	0.142857	0.111111	0.142857	0.142857	0.1	0.333333	0.066667	1	0.043478	0.052632	0.071429	0.076923	0.083333	0.090909	0.071429	0.071429	0.076923
2	0.125	0.090909	0.125	0.111111	0	0.125	0.111111	0.125	0.090909	0.111111	0.125	0.111111	0.142857	0	0.125	0.125	0.1	0	0	0	0.083333	0.1	1	0.090909	0.125	0.111111	1	1	1	0.125	0.1	0.142857	0.125	0.125	0	0.125	0.111111	0.066667	0	0.333333	1	1	0	0	0	0	0.333333	0.333333	0.333333
3	0.125	0.111111	0.111111	0.125	0.125	0.142857	0.142857	0.142857	0.5	0.111111	0.111111	0.111111	0.125	0	0	0.125	0.1	0.071429	0.0625	0.076923	0.111111	0	0.111111	0.111111	0.142857	0.125	0.1	0.125	0	0	0.111111	0.142857	0.142857	0.125	0.142857	0.142857	0.111111	0.071429	1	0.071429	0.058824	0.166667	1	1	1	1	0	0.066667	0.071429
4	0.125	0.111111	0.1	0.142857	0.111111	0.142857	0.125	0.125	0.066667	0.142857	0.125	0.125	0.142857	0.083333	0.142857	0.142857	0.1	0	0.052632	0	0.083333	0.111111	0.111111	0.111111	0.142857	0.125	0.111111	0.111111	0	0.125	0.1	0.125	0.125	0.111111	0.166667	0.125	0.111111	0	0.058824	0.5	0.333333	0	0.071429	0.055556	0.5	0.066667	0.058824	0.071429	0.25
5	0.125	0.111111	0.111111	0.125	0.125	0.142857	0.125	0.125	0.090909	0.111111	0.142857	0.125	0.111111	0.076923	0	0.111111	0.125	1	0	0	0.076923	0.111111	0.1	0.090909	0.125	0.125	0.111111	0.111111	0	0	0	0.111111	0.125	0.125	0.111111	0.111111	0.1	1	1	0.333333	0	0	0	0	0.333333	0.058824	0	0	0
6	0.111111	0.090909	0.083333	0.125	0.111111	0.111111	0.125	0.125	0.083333	0.111111	0.125	0.090909	0.125	0.083333	0.111111	0.142857	0.1	0.083333	0.055556	0.083333	0.083333	0.083333	0.1	0.1	0.1	0.125	0.111111	0.111111	0.083333	0.142857	0.125	0.142857	0.142857	0.142857	0.142857	0.142857	0.125	0.083333	0.066667	0	0	0	0	0	1	0.076923	0.0625	0.0625	0.066667
7	0.142857	0.125	0	0.111111	0.125	0.125	0.125	0.125	0.076923	0.125	0.111111	0.125	0.142857	0.076923	0.125	0.125	0	0.111111	0	1	0.1	0.111111	0.125	0.111111	0.125	0.125	0.111111	0.111111	0	0.142857	0.111111	0.125	0.111111	0.111111	0.125	0.142857	0.1	0	0	0	1	0.5	0	0	0	0	0.5	0.5	0
8	0	0	0	0	0	0	0	0	0	0	0	0	0	0	0	0	0	0	0	0	0	0	0.1	0.111111	0.125	0	0	0	0	0	0.111111	0	0	0	0	0.125	0	0	0	0	0	0	0	0	0	0	0	0	0
9	0.125	0.1	0.090909	0.125	0.125	0.125	0.111111	0.125	0.071429	0.125	0.142857	0.1	0.142857	0.090909	0.111111	0.111111	0.111111	0.090909	0.0625	0.0625	0.076923	0.1	0.125	0.111111	0.125	0.111111	0.125	0.1	0.071429	0.125	0.1	0.111111	0.111111	0.1	0.125	0.111111	0.111111	0.076923	0	0.25	1	0.041667	0	0	1	0	0	0.066667	0.083333
10	0.142857	0.142857	0.142857	0.1	0.125	0.142857	0.125	0.125	0.083333	0.125	0.125	0.1	0.142857	0.066667	0.142857	0.125	0.125	1	1	1	0.090909	0.090909	0.111111	0.111111	0.166667	0.111111	0.1	0.111111	0.066667	0.142857	0.125	0.125	0.142857	0.125	0.125	0.142857	0.125	0.071429	1	0	0.0625	0.04	0.090909	0.076923	0.1	0.076923	0.058824	0.0625	0
11	0.125	0.111111	0.1	0.142857	0.142857	0.142857	0.125	0.125	0.066667	0.142857	0.142857	0.111111	0.166667	0.083333	0.125	0.125	0.125	1	0.058824	0.066667	0.066667	0.1	0.111111	0.111111	0.142857	0.111111	0.125	0.111111	0	0.125	0.1	0.125	0.125	0.111111	0.125	0.125	0.111111	0.071429	0.5	0	0	0.043478	0.5	0	0	0.5	0	0	0.066667
12	0.142857	0.125	0.111111	0.125	0.125	0.142857	0.142857	0.125	0.090909	0.142857	0.125	0.125	0.142857	0.076923	0.142857	0.125	0.111111	0.111111	0.071429	0	0.1	0.111111	0.142857	0.125	0.125	0.125	0.1	0.111111	0.071429	0.142857	0.1	0.125	0.125	0.125	0.166667	0.142857	0.090909	0.076923	0.066667	0.5	0.052632	0.0625	0.083333	0.071429	0.083333	0.066667	0.055556	0.0625	0.066667
13	0.125	0.111111	0.1	0.142857	0.142857	0.125	0.125	0.125	0.083333	0.125	0.142857	0.111111	0.142857	0.090909	0.125	0.142857	0.111111	0.071429	0.066667	0.071429	0.083333	0.1	0.125	0.111111	0.111111	0.111111	0.125	0.125	0.066667	0.142857	0.125	0.125	0.125	0.111111	0.142857	0.125	0.125	0.071429	0.052632	0	0	0	1	0.0625	1	0.066667	0	0.058824	0.5
14	0.142857	0.125	0.1	0.111111	0.111111	0.125	0.125	0.125	0.5	0.111111	0.090909	0.076923	0.142857	0.083333	0.111111	0.111111	0.111111	0.076923	0.058824	0.5	0.1	0.090909	1	0.111111	0.1	0.1	1	0.1	1	0.111111	0.111111	0.1	0.125	0.1	0.1	0.111111	0.090909	0	0	0	0.043478	0	1	0.083333	0.071429	0.058824	0.055556	0.052632	0.055556
15	0.125	0.125	0.125	0.125	0.125	0.125	0.125	0.125	0	0.142857	0.142857	0.111111	0	0.071429	0.111111	0.125	0	0	1	0	0	0	0	0	0	0.125	0	0.111111	0.5	0.125	0.125	0.125	0.125	0.111111	0.125	0.125	0.090909	0.076923	0	0	0.0625	0.25	0.5	0.071429	0.2	0.076923	0.25	0.142857	0.066667
16	0.142857	0.125	0.125	0.125	0.142857	0.142857	0.142857	0.142857	0.1	0.142857	0.125	0.111111	0.142857	0.083333	0.125	0.125	0.1	0.111111	1	0.071429	0.083333	0.111111	0.125	0.1	0.125	0.125	0.111111	0.125	0.071429	0.125	0.1	0.125	0.125	0.125	0.125	0.142857	0.1	0.5	0.05	0.5	0.5	0.333333	0.2	0.0625	0.142857	0.0625	0.5	0.25	0.5
17	0.1	0.090909	0.111111	0.125	0.142857	0.125	0.125	0.125	1	0.142857	0.142857	0.111111	0.125	0.076923	0.111111	0.125	0.111111	1	0.066667	0.076923	0.076923	0.090909	0.125	0.1	0.125	0.125	0.1	0.1	0	1	0.090909	0.125	0.125	0.111111	0.111111	0.125	0.111111	0.083333	0.066667	0.066667	0.0625	0.05	0	0	0	0	0	0	0
18	0.1	0.1	0.1	0.142857	0.142857	0.142857	0.125	0.125	0.1	0.125	0.125	0.111111	0.142857	0.083333	0.125	0.125	0.1	0.076923	0.052632	0.090909	0.111111	0.090909	0.111111	0.142857	0.125	0.125	0.111111	0.111111	1	0.142857	0.125	0.125	0.142857	0.125	0.166667	0.142857	0.111111	0.071429	1	0.5	0.333333	0.5	0.5	0.5	0.25	0.083333	0.066667	0.0625	1
19	0	0	0	0	0	0	0	0	0	0	0	0	0	0	0	0	0	0	0	0	0.083333	0.111111	0	1	0.111111	0.125	1	1	0	0	1	0.111111	0	0	0.125	0	0	0	0	0	0	0	0	0	0	0	0	0	0
20	0.125	0.111111	0.111111	0.111111	0.111111	0.142857	0.125	0.142857	0.083333	0.125	0.125	0.125	0.125	0.083333	0.142857	0.125	0.111111	1	0.052632	1	0.083333	0.111111	0.125	0.1	0.125	0.125	0.1	0.111111	0.071429	0.142857	0.111111	0.142857	0.142857	0.111111	0.125	0.125	0.125	1	0.058824	0.25	0.25	0.333333	0.071429	0.076923	0.076923	0.066667	0.055556	0.058824	0.083333
21	0.111111	0.111111	0.090909	0.125	0.125	0.142857	0.125	0.125	0.076923	0.111111	0.125	0.111111	0.111111	0.083333	0.125	0.111111	0.111111	0.083333	0.052632	0.083333	0.090909	0.090909	0.1	0.090909	0.125	0	0.111111	0.125	0	0.125	0	0.111111	0	0.111111	0	0.142857	0	0	1	1	1	0	0	0	0	0	0	1	1
22	0.142857	0.125	0.111111	0.142857	0.166667	0.142857	0.142857	0.166667	0.111111	0.166667	0.142857	0.125	0.125	0.083333	0.142857	0.142857	0.142857	0.083333	0.071429	0.076923	0.090909	0.111111	0.142857	0.111111	0.142857	0.142857	0.111111	0.142857	0.090909	0.142857	0.125	0.142857	0.142857	0.125	0.142857	0.166667	0.125	0.090909	0.071429	0.071429	0.071429	0.052632	0.076923	0	0.083333	0.083333	0	0.052632	0.2
23	0.111111	0.111111	0.1	0.125	0.142857	0.142857	0.125	0.125	0.083333	0.125	0.142857	0.125	0.142857	0.083333	0.142857	0.125	0.125	0.083333	0.058824	0.1	0.111111	0.1	0.111111	0.125	0.111111	0.111111	0.111111	0.111111	0.076923	0.125	0.111111	0.125	0.142857	0.125	0.166667	0.166667	0.111111	0.083333	1	0.5	1	0.333333	0.25	0.5	0.166667	0.083333	1	0.058824	0.058824
24	0.111111	0.1	0.1	0.125	0.125	0.125	0.125	0.111111	0.076923	0.125	0.142857	0.090909	0.125	0.076923	0.111111	0.111111	0.1	0.5	0.5	0.5	0.076923	0.111111	0.111111	0.083333	0.125	0.1	0.125	0.111111	0.066667	0.125	0.090909	0.111111	0.125	0.111111	0.111111	0.142857	0.125	0	0	0	0	0	0	0	0	0	0	0	0
25	0.142857	0.111111	0.111111	0.125	0.125	0.142857	0.142857	0.125	0.090909	0.125	0.142857	0.111111	0.142857	0.090909	0.142857	0.142857	0.125	0.111111	0.071429	0.1	0.090909	0.125	0.125	0.125	0.142857	0.142857	0.111111	0.125	0.076923	0.142857	0.111111	0.142857	0.142857	0.142857	0.142857	0.166667	0.125	0.083333	0.071429	0.071429	0.066667	0.04	0.083333	0.5	0.076923	0.083333	0.0625	0.071429	0.076923
26	0.111111	0.1	0.1	0.125	0.125	0.125	0.125	0.1	0.090909	0.125	0.111111	0.125	0.111111	1	0.111111	0.125	0.1	1	0.0625	1	1	0.1	0.090909	0.076923	0.1	0.125	0.125	0.125	0.071429	0.125	0.1	0.111111	0.111111	0.1	0.142857	0.142857	0.111111	1	0	0	0	0	0.0625	0	0	0.0625	0.5	0	0
27	0.125	0.111111	0.1	0.125	0.125	0.142857	0.125	0.125	0.090909	0.142857	0.125	0.1	0.125	0.083333	0.125	0.142857	0.125	0.1	0.066667	0.090909	0.083333	0.111111	0.111111	0.125	0.125	0.142857	0.1	0.111111	1	0.142857	0.1	0.125	0.142857	0.125	0.142857	0.142857	0.125	0.066667	0.055556	0.066667	0.0625	0.045455	0.076923	1	0.076923	0	0.058824	1	0
28	0	0	0	0	0	0	0	0	0	0	0	0	0	0	0	0	0	0	0	0	0	0	0	0	0	0	0	0.142857	0	0	0.125	0.111111	0.111111	0.111111	0.125	0.125	0.111111	0	0	0	1	1	1	0	1	0	0.5	0.5	0
29	0.142857	0.125	0.111111	0.142857	0.142857	0.166667	0.142857	0.166667	0.1	0.142857	0.142857	0.125	0.142857	0.083333	0.142857	0.142857	0.125	0.090909	0.066667	0.090909	0.125	0.1	0.125	0.111111	0.142857	0.142857	0.111111	0.125	0.083333	0.142857	0.142857	0.142857	0.166667	0.142857	0.142857	0.142857	0.125	0.083333	0.066667	0.066667	0.045455	0.05	0.0625	0.066667	0.066667	0.076923	0.071429	0.5	0.071429
30	0.111111	0.125	0.111111	0.125	0.125	0.142857	0.125	0.125	0.5	0.125	0.125	0.090909	0.125	0.076923	0.125	0.111111	0.111111	0.083333	0	0.5	0.076923	0.5	0.5	0.111111	0.090909	0.111111	0.090909	0	0.5	0.1	0.1	0.111111	0.125	0.1	0.125	0.125	0.111111	0	0	0	0	0	0	0	0	0	0	0.25	0.0625
31	0.142857	0.142857	0.142857	0.125	0.142857	0.142857	0.142857	0.142857	0.090909	0.142857	0.125	0.142857	0.142857	0.090909	0.166667	0.142857	0.125	0.071429	0.052632	1	0.090909	0.111111	0.111111	0.142857	0.125	0.111111	0.090909	0.125	0.076923	0.125	0.125	0.125	0.125	0.111111	0.125	0.142857	0.111111	0.071429	0.0625	0.066667	0.055556	0.5	0.076923	0.066667	0.066667	0.071429	0.071429	0.0625	0.333333
32	0.142857	0.125	0.1	0.142857	0.166667	0.166667	0.142857	0.166667	0.111111	0.166667	0.142857	0.125	0.142857	0.1	0.142857	0.142857	0.111111	0.090909	0.0625	0.1	0.1	0.125	0.142857	0.111111	0.142857	0.125	0.125	0.142857	0.076923	0.142857	0.111111	0.125	0.142857	0.142857	0.166667	0.166667	0.125	0.076923	0.076923	0.071429	0.0625	0.052632	0.076923	0.083333	0.1	0.076923	0.058824	0.083333	0.076923
33	0.125	0	0	0.1	0.125	0.125	0.125	0.125	0.076923	0.125	0.125	0.111111	0.111111	0.090909	0.111111	0.125	0.1	0.333333	0.052632	0.5	0.076923	0.1	0.1	0.090909	0.090909	0.111111	0.083333	0.111111	0.0625	0.111111	0.090909	0.1	0.1	0	0.125	0.142857	0	0	0	0	0	0	0	0	0	0	0	0	0
34	0.142857	0.111111	0.111111	0.125	0.142857	0.142857	0.125	0.125	0.090909	0.142857	0.142857	0.111111	0.142857	0.090909	0.125	0.125	0.125	0.111111	0.076923	0.066667	0.090909	0.125	0.125	0.111111	0.142857	0.125	0.111111	0.125	0.090909	0.142857	0.111111	0.142857	0.142857	0.142857	0.125	0.142857	0.111111	0.083333	0.066667	0.083333	0.052632	0.05	0.076923	0.076923	0.083333	0.076923	0.066667	0.066667	0.071429
35	0.142857	0.125	0.111111	0.125	0.142857	0.142857	0.142857	0.125	0.1	0.125	0.142857	0.111111	0.125	0.090909	0.142857	0.125	0.125	0.1	0.071429	0.083333	0.111111	0.111111	0.125	0.111111	0.142857	0.142857	0.111111	0.111111	0.090909	0.125	0.125	0.166667	0.142857	0.142857	0.142857	0.166667	0.125	0.076923	0.066667	0.090909	0.0625	0.055556	0.0625	0.076923	0.090909	0.076923	0.066667	0.166667	0.25
36	0.111111	0.111111	0.111111	0.090909	0.125	0.111111	0.111111	0.125	1	0.111111	0.111111	0.090909	0.125	0.083333	0.125	0.111111	0.111111	1	1	1	0.090909	0.1	0.111111	0.1	0.111111	0.111111	0.111111	0.125	1	0.111111	0.1	0.111111	0.125	0.1	0.125	0.111111	0.111111	1	1	1	1	0	0	0	0	0	0	0	0
37	0.142857	0.125	0.111111	0.125	0.142857	0.142857	0.142857	0.142857	0.1	0.125	0.142857	0.111111	0.142857	0.090909	0.125	0.125	0.125	0.1	0.076923	0.090909	0.1	0.1	0.125	0.125	0.142857	0.142857	0.111111	0.125	0.1	0.142857	0.125	0.142857	0.142857	0.125	0.142857	0.166667	0.125	0.083333	0.0625	0.1	0.058824	0.052632	0.083333	0.083333	0.083333	0.083333	0.066667	0.058824	0.333333
38	0.142857	0.125	0.1	0.111111	0.125	0.125	0.125	0.125	0	0.142857	0.125	0.111111	0.125	0.076923	0.125	0.125	0.1	0	0.5	0	0.076923	0.1	0.111111	0.076923	0.1	0.111111	0.083333	0.090909	0	0.142857	0	0.111111	0.1	0	0.125	0.125	0.111111	0.5	0	0	0	0	0	0	0	0	0	0	0
39	0	0	0	0	0.125	0	0	0	0	0.111111	0.125	0.090909	0.125	0	0.111111	0	0	0	0	0	0	0.1	0.1	0.111111	0.125	0	0	0	0	0	0	0	0.111111	0	0	0	0	0	0	0	0	0	0	0	0	0	0	0	0
40	0.125	0.1	0.111111	0.142857	0.166667	0.166667	0.166667	0.142857	0.090909	0.142857	0.142857	0.125	0.142857	0.083333	0.142857	0.142857	0.142857	0	0	0.076923	0.090909	0.125	0.111111	0.111111	0.125	0.125	0.111111	0.125	0.071429	0.142857	0.1	0.142857	0.125	0.142857	0.166667	0.142857	0.125	0.071429	0.071429	0.071429	0.066667	0.04	0.071429	0.5	0.071429	0.090909	0.058824	0	0.0625
41	0	0	0.111111	0	0.125	0.142857	0.142857	0.142857	0	0.111111	0.125	0.125	0	0.1	0	0.111111	0	0	0	0	0	0.1	0	0	0	0	0	0	0	0	0	0.111111	0.125	0.1	0.111111	0.125	0.083333	0	0	0	0	0	0	0	0	0	0	0	0
42	0.142857	0.125	0.125	0.125	0.142857	0.142857	0.125	0.142857	0.1	0.142857	0.142857	0.111111	0.142857	0.1	0.142857	0.125	0.111111	0.5	0.066667	0.1	0.090909	0.111111	0.125	0.125	0.142857	0.142857	0.111111	0.142857	0.083333	0.142857	0.111111	0.142857	0.142857	0.125	0.142857	0.142857	0.125	0.066667	0.066667	0.25	0.071429	0.038462	0.083333	0.066667	0.071429	0.071429	0.076923	0.071429	0.1
43	0.166667	0.111111	0.125	0.125	0.142857	0.166667	0.142857	0.125	0.1	0.142857	0.125	0.125	0.142857	0.1	0.142857	0.142857	0.111111	0.1	0.066667	0.1	0.1	0.111111	0.125	0.111111	0.142857	0.142857	0.111111	0.125	0.083333	0.142857	0.111111	0.142857	0.142857	0.125	0.142857	0.142857	0.111111	1	1	1	1	0	1	1	0.066667	1	0	0.0625	0.076923
44	0.111111	0.090909	0.1	0.125	0.125	0.142857	0.125	0.125	0.076923	0.142857	0.125	0.1	0.111111	0.076923	0.111111	0.125	0.111111	1	1	1	0.090909	0.1	0.111111	0.111111	0.125	0.111111	0.1	0.111111	0.5	0.142857	0.142857	0.111111	0.111111	0.111111	0.125	0.125	0.1	0.333333	0.333333	0.333333	0.058824	0.333333	1	0.066667	0.25	0.083333	0.333333	0.166667	0.0625
45	0.111111	0.1	0.1	0.1	0.125	0.125	0.111111	0.125	0.090909	0.142857	0.125	0.125	0.125	0.083333	0.125	0.125	0.111111	0.1	0	0.25	0.083333	0.1	0.125	0.1	0.111111	0.1	0.1	0.125	0	0.125	0.111111	0.125	0	0.125	0.142857	0.125	0.1	0.058824	0.5	0.5	0.5	0.5	0.5	0.071429	0.5	0.0625	0.5	0	0.5
46	0.125	0.125	0.1	0.111111	0.125	0.125	0.142857	0.142857	0.090909	0.142857	0.125	0.111111	0.166667	0.090909	0.142857	0.142857	0.111111	0.090909	0.0625	0.1	0.090909	0.1	0.125	0.125	0.125	0.142857	0.125	0.125	0.090909	0.142857	0.142857	0.142857	0.142857	0.125	0.142857	0.142857	0.142857	0.090909	0.071429	0.076923	0.071429	0.055556	0.076923	0.090909	0	0.090909	0.071429	0.071429	0.076923
47	0.125	0.125	0.083333	0.111111	1	0.125	0.125	0.125	0.0625	0.111111	0.111111	0.1	0.111111	0.076923	0.125	0.111111	0.111111	0	0	0.25	0.083333	0.090909	0.1	0.111111	0.111111	0.125	0.1	0.111111	0.066667	0.125	0.111111	0.125	0.142857	0.111111	0.125	0.142857	0.111111	0.25	0.071429	0.066667	0.0625	0.045455	0.071429	0.058824	0.090909	0.5	0	0.058824	0.055556
48	0.125	0.111111	0.1	0.142857	0.142857	0.142857	0.125	0.142857	0.083333	0.125	0.142857	0.1	0.125	0.083333	0.125	0.125	0.125	0.5	0.055556	0.090909	0.090909	0.111111	0.125	0.125	0.125	0.125	0.125	0.142857	0.066667	0.142857	0.125	0.142857	0.142857	0.125	0.142857	0.142857	0.142857	0.2	0.071429	0.076923	0.058824	0.5	0.5	0.066667	0.090909	0.071429	0.058824	0.0625	0.058824
49	0.125	0.111111	0.1	0.125	0.125	0.142857	0.125	0.142857	0.090909	0.142857	0.142857	0.125	0.166667	0.1	0.142857	0.142857	0.125	0.083333	0.066667	0.083333	0.1	0.111111	0.125	0.125	0.142857	0.142857	0.111111	0.125	0.090909	0.142857	0.1	0.142857	0.142857	0.125	0.166667	0.142857	0.125	0.076923	0.058824	0.083333	0.05	0.045455	0.0625	0.071429	0.083333	0.076923	0.5	0.052632	0.166667
50	0.142857	0.125	0.125	0.111111	0.111111	0.125	0.125	0.125	0.083333	0.125	0.125	0.111111	0.142857	0.071429	0.125	0.125	0.125	0.076923	0	1	0.1	0.111111	0.125	0.111111	0.142857	0.125	0.090909	0.125	1	0.142857	0.1	0.125	0.142857	0.125	0.142857	0.142857	0.125	1	0.055556	1	0.333333	0.5	1	1	1	0	0.058824	1	0.071429
51	0.125	0.111111	0.111111	0.111111	0.142857	0.166667	0.125	0.142857	0.090909	0.142857	0.142857	0.111111	0.142857	0.1	0.142857	0.125	0.125	0.071429	0.0625	0.071429	0.1	0.125	0.125	0.111111	0.142857	0.111111	0.1	0.142857	0.083333	0.125	0.125	0.125	0.142857	0.125	0.142857	0.142857	0.111111	0.076923	0.0625	0	0.055556	0.038462	0.5	0.333333	0.071429	0.066667	0.083333	0.055556	0
52	0.125	0.1	0	0	0	0	0	0	0	0.111111	0	0	0	0	0	0.111111	0	0	0	0	0	0	0	0	0	0	0	0	0	0	0	0	0	0	0	0	0	0	0	0	0	0	0	0	0	0	0	0	0
53	0.125	0.125	0.125	0.125	0.125	0.142857	0.142857	0.142857	0.1	0.142857	0.142857	0.125	0.142857	0.090909	0.125	0.142857	0.125	0.090909	0.055556	0.090909	0.111111	0.125	0.142857	0.111111	0.142857	0.142857	0.1	0.125	1	0.142857	0.1	0.125	0.142857	0.125	0.142857	0.166667	0.125	1	1	1	1	0	1	1	0.090909	1	1	0.0625	1
54	0.142857	0.111111	0.111111	0.1	0.125	0.125	0.125	0.111111	1	0.142857	0.125	0.125	0.125	0.090909	0.125	0.111111	0.111111	1	1	0.090909	0.076923	0.090909	0.125	0.083333	0.125	0.142857	0.125	0.142857	0.071429	0.125	0.125	0.125	0.125	0.125	0.111111	0.142857	0.090909	0.333333	0.333333	0.333333	0.058824	0.333333	0.071429	0.076923	0.25	0.5	0.25	0.25	0.055556
55	0.125	0.111111	0.1	0.125	0.125	0.142857	0.125	0.125	0.083333	0.125	0.125	0.111111	0.142857	0.1	0.125	0.125	0.111111	0.071429	0.052632	0	0.1	0.1	0.111111	0.111111	0.142857	0.125	0.125	0.1	0.083333	0.142857	0.111111	0.142857	0.142857	0.111111	0.125	0.125	0.125	0.071429	0	0	0	0	0	0	0	0.071429	0.0625	0.066667	0
56	0.125	0.125	0.125	0.125	0.125	0.142857	0.125	0.142857	0.1	0.142857	0.142857	0.111111	0.142857	0.083333	0.142857	0.125	0.111111	0.083333	0	0.083333	0.1	0.111111	0.111111	0.125	0.125	0.125	0.125	0.125	0.076923	0.125	0.111111	0.125	0.125	0.125	0.142857	0.142857	0.1	0.076923	0.0625	0.5	0.055556	0.043478	0.076923	0.0625	0.076923	0.071429	0.058824	0.058824	0.055556
57	0.125	0.125	0.125	0.090909	0.125	0.125	0.111111	0.111111	0	0.125	0.125	0.1	0.142857	0.058824	0.125	0.111111	0.111111	1	0	0.5	0.1	0.090909	0.125	0.111111	0.142857	0.125	0.1	0.125	0.058824	0.142857	0.111111	0.111111	0.125	0.125	0.125	0.142857	0.111111	0	0	0	0	0.25	0	0.071429	0	0	0	0	0.058824
58	0.111111	0.111111	0.090909	0.1	0.125	0.125	0.125	0.125	0.083333	0.111111	0.125	0.111111	0.111111	0.076923	0.125	0.111111	0.111111	0.076923	0.066667	0.090909	0.090909	0.1	0.125	0.111111	0.125	0.125	0.1	0.111111	0.083333	0.142857	0.125	0.125	0.125	0.125	0.125	0.142857	0.111111	0.090909	0	0.090909	0.071429	0.0625	0.076923	0.083333	0.083333	0.090909	0.071429	0.071429	0.2
59	0.125	0.125	0.111111	0.111111	0.125	0.142857	0.125	0.125	0.1	0.142857	0.142857	0.125	0.166667	0.1	0.125	0.125	0.125	0.1	0.071429	0.083333	0.090909	0.125	0.142857	0.125	0.142857	0.125	0.111111	0.142857	0.1	0.125	0.125	0.142857	0.166667	0.125	0.142857	0.142857	0.125	0.1	0.076923	0	0	0	0	0	0.083333	0.090909	0.076923	0.076923	0.083333
60	0.142857	0.111111	0.1	0.125	0.111111	0.142857	0.125	0.125	0.083333	0.142857	0.142857	0.111111	0.166667	0.083333	0.142857	0.125	0.125	1	0.066667	0.076923	0.083333	0.1	0.125	0.111111	0.142857	0.125	0.111111	0.142857	0.076923	0.111111	0.125	0.142857	0.142857	0.125	0.142857	0.142857	0.111111	0.066667	0.2	0.333333	0.05	0.125	0.076923	0.071429	0.25	0.071429	0.071429	0.071429	0.083333
61	0.090909	0.090909	0.090909	0.142857	0.142857	0.142857	0.111111	0.125	0.076923	0.142857	0.142857	0.111111	0.142857	0	0.125	0	0	0	0	0	0.076923	0.111111	0	0	0.111111	0	0	0	0.066667	0.111111	0	0.111111	0	0.125	0.125	0.125	0	0	0	0	0	0	0	0	0	0	0	0	1
62	0.111111	0.1	0.111111	0.090909	0.111111	0.125	0.111111	0.111111	0.076923	0.111111	0.111111	0.111111	0.142857	0.076923	0.111111	0.125	0.111111	0.076923	1	0.066667	0.1	0.090909	0.125	0.090909	0.111111	0.111111	0.1	0.1	0.071429	0.125	0.1	0.125	0.125	0.111111	0.142857	0.125	0.111111	0	0.055556	0.058824	1	0.043478	1	0	1	1	1	0	0
63	0.111111	0.1	0.090909	0.125	0.125	0.125	0.125	0.125	0.076923	0.111111	0.125	0.090909	0.125	0.083333	0.111111	0.125	0.111111	0.333333	0.055556	0.090909	0.083333	0.1	0.111111	0.111111	0.125	0.111111	0.111111	0.142857	0.071429	0.142857	0.1	0.125	0.142857	0.125	0.142857	0.142857	0.125	0.333333	0.0625	0.071429	0.058824	0.333333	0.333333	0.058824	0.076923	0.071429	0.058824	0.0625	0.066667
64	0.125	0.111111	0.1	0.142857	0.142857	0.142857	0.142857	0.142857	0.083333	0.125	0.142857	0.111111	0.142857	0.083333	0.125	0.142857	0.142857	0.090909	0.083333	0.076923	0.090909	0.1	0.142857	0.125	0.142857	0.125	0.142857	0.125	0.076923	0.142857	0.111111	0.142857	0.142857	0.125	0.142857	0.142857	0.125	0.1	0.076923	0.076923	0.071429	0.058824	0.076923	0.076923	0.1	0.090909	0.071429	0.071429	0.076923
65	0.125	0.125	0.125	0.125	0.142857	0.166667	0.142857	0.142857	0.111111	0.142857	0.142857	0.142857	0.142857	0.090909	0.142857	0.142857	0.125	0.1	0.071429	0.1	0.111111	0.111111	0.125	0.111111	0.142857	0.142857	0.1	0.125	0.083333	0.142857	0.142857	0.125	0.142857	0.142857	0.125	0.125	0.111111	0.083333	0.066667	0.071429	0.045455	0.05	0.0625	0.071429	0.071429	0.071429	0.076923	0.333333	0.071429
66	0.1	0.090909	0.1	0.111111	0.125	0.125	0.111111	0.125	1	0.125	0.125	0.111111	0.142857	0.090909	0.1	0.125	0.125	1	1	1	0.1	0.090909	0.111111	0.090909	0.111111	0.111111	0.090909	0.1	1	0.125	0.1	0.111111	0.125	0.125	0.111111	0.125	0.1	0.071429	0.047619	0.0625	0.142857	0.333333	0.333333	0.333333	0.076923	0.066667	0.5	0.333333	0.333333
67	0	0.1	0.5	0.1	0.111111	1	0.125	0.111111	0.090909	0.142857	0.125	0.111111	0.111111	0	0.111111	0.111111	0.125	0	0	0	0.076923	0.090909	0.111111	0.1	0.125	0.111111	0.090909	0.111111	0	0.125	0.111111	0.125	0.125	0.125	0.125	0.142857	0.111111	0.071429	1	0	0	0.037037	0	1	1	0.5	0.055556	0.058824	0.066667
68	0.111111	0.1	0.111111	0.125	0.142857	0.166667	0.111111	0.142857	0.083333	0.125	0.111111	0.111111	0.142857	0.083333	0.142857	0.142857	0.142857	0	0	0	0.1	0.111111	0.111111	0.125	0.142857	0.142857	0.111111	0.125	0	0.142857	0.111111	0.142857	0.142857	0.125	0.166667	0.166667	0.125	0	0	0	0	0	0.058824	0	0	0	0	0	0
69	0.111111	0.083333	0.083333	0	1	0.125	0.111111	0.125	1	0	0.125	0.111111	0.125	0.071429	0.125	0.125	0.125	0.1	0.058824	0.0625	0.111111	0.090909	0.1	0.111111	0.125	0	0	0.5	0	0.1	0.1	1	0.125	1	0.142857	0.142857	0.111111	0	0.5	0.25	0	0	0	0	0	0	0	0	0
70	0.142857	0.125	0.111111	0.142857	0.125	0.125	0.125	0.111111	0.090909	0.125	0.125	0.111111	0.125	0.083333	0.142857	0.142857	0.125	0.090909	0.055556	0.071429	0.083333	0.125	0.142857	0.1	0.142857	0.142857	0.125	0.125	0.076923	0.125	0.090909	0.125	0.142857	0.142857	0.142857	0.125	0.111111	0	1	0	0	0	0	0	0	0	1	0	0
71	0.142857	0.1	0.111111	0.111111	0.125	0.125	0.125	0	0	0.111111	0.125	0.111111	0.125	0.076923	0.125	0.142857	0.125	0.071429	0.047619	0	0.076923	0.1	0.111111	0.125	0.125	0.111111	0.111111	0.125	0	0	0	0.111111	0.125	0.111111	0.125	0.111111	0	0	0	0	0	0	0	0.25	0	0	0	0	0
72	0.142857	0.125	0.125	0.142857	0.142857	0.142857	0.142857	0.125	0.1	0.142857	0.142857	0.125	0.142857	0.083333	0.142857	0.142857	0.142857	0.1	0.058824	0.076923	0.090909	0.125	0.142857	0.111111	0.142857	0.125	0.125	0.142857	0.076923	0.142857	0.1	0.142857	0.166667	0.125	0.142857	0.142857	0.125	0.076923	0.058824	0.25	0.058824	0.142857	0.076923	0.066667	0.066667	0.071429	0.066667	0.076923	0.076923
73	0.142857	0.125	0.111111	0.125	0.142857	0.142857	0.125	0.142857	0.1	0.142857	0.142857	0.111111	0.142857	0.076923	0.125	0.125	0.111111	0.1	0.066667	0.090909	0.083333	0.111111	0.111111	0.125	0.142857	0.125	0.111111	0.125	0.071429	0.142857	0.1	0.125	0.125	0.125	0.125	0.142857	0.090909	0.071429	0.058824	0.5	0	0.055556	0.071429	0.066667	0.083333	0.066667	0.052632	0.055556	0.0625
74	0.125	0.1	0.1	0.125	0.125	0.125	0.125	0.125	0.083333	0.111111	0.142857	0.111111	0.142857	0.090909	0.125	0.142857	0.1	0.090909	0	0.090909	0.090909	0.1	0.125	0.111111	0.125	0.125	0.090909	0.111111	1	0.125	0.111111	0.125	0.125	0.125	0.142857	0.142857	0.111111	0.071429	1	0.066667	0.0625	0.052632	0.071429	0.066667	0.083333	0.066667	0.052632	0.066667	0.071429
75	0.125	0.111111	0.090909	1	1	0.111111	1	1	1	1	1	0.083333	1	1	0.125	0.111111	0.1	0	0	0	0	0	0.090909	0	0.111111	0	0.090909	0	0	0	0	0.125	0	0	0	0	0	0	0	0	0	0	0	0	0	0	0	0	0
76	0.111111	0	0.111111	0.125	0.142857	0.142857	0.142857	0.142857	0.083333	0.142857	0.125	0.125	0.142857	0.1	0.125	0.125	0.125	0	0.0625	0	0.090909	0.1	0.111111	0.111111	0.125	0.125	0.125	0.125	0.083333	0.142857	0.1	0.125	0.142857	0.111111	0.142857	0.142857	0.111111	0	0.058824	0.083333	0.2	0.045455	0.076923	0.066667	0	0.071429	0.058824	0.055556	0
77	0.142857	0.125	0.111111	0.142857	0.125	0.142857	0.142857	0.142857	0.090909	0.142857	0.125	0.111111	0.142857	0.083333	0.1	0.125	0.125	0.111111	0.058824	0	0.083333	0.111111	0.125	0.090909	0.142857	0.142857	0.125	0.142857	0.076923	0.125	0.111111	0.125	0.142857	0.125	0.166667	0.142857	0.111111	0.071429	0.2	0	0.0625	0	0	0	0	0	0	0	0
78	0.111111	0.1	0.1	0.125	0.111111	0.125	0.125	0.142857	0.083333	0.125	0.125	0.125	0.142857	0.090909	0.111111	0.111111	0	0	0	0	0.090909	0.111111	0.111111	0.111111	0.125	0.111111	0.1	0.111111	0.076923	0.125	0.1	0.142857	0.142857	0.142857	0.166667	0.142857	0.111111	0	0	0.5	0.5	0.05	0.1	0	0	1	0	0	1
79	0.142857	0.125	0.111111	0.125	0.125	0.142857	0.142857	0.142857	0.111111	0.125	0.142857	0.125	0.142857	0.076923	0.142857	0.142857	0.111111	0.5	0.052632	0.076923	0.1	0.142857	0.125	0.1	0.125	0.125	0.125	0.125	0.076923	0.125	0.1	0.125	0.142857	0.111111	0.142857	0.125	0.125	0	0	0	0	0	0	0	0	0	0	0	0
80	0.125	0.1	0.1	0.142857	0.142857	0.142857	0.142857	0.125	0.083333	0.125	0.142857	0.1	0.142857	0.090909	0.125	0.142857	0.125	0.5	0.058824	0.1	0.090909	0.111111	0.111111	0.125	0.142857	0.125	0.111111	0.142857	0.066667	0.142857	0.111111	0.142857	0.125	0.125	0.166667	0.166667	0.125	0.25	0.066667	0.076923	0.0625	0.5	0.5	0.0625	0.083333	0.076923	0.0625	0.066667	0.0625
81	0	0	0	0	0	0	0	0	0	0	0	0	0	0	0	0	0	0	0	0	0	0	0	0	0	0	0	0.1	0	0.111111	0.111111	0.1	0.1	0.125	0.142857	0.142857	0	0	0	0	0	0	0	0	0	0	0	0	0
82	0.142857	0.111111	0.1	0.125	0.142857	0.142857	0.125	0.142857	0.090909	0.125	0.111111	0.125	0.142857	0.083333	0.125	0.125	0.125	0.083333	0.055556	0.1	0.1	0.111111	0.125	0.111111	0.125	0.142857	0.1	0.142857	0.1	0.142857	0.111111	0.142857	0.125	0.142857	0.166667	0.166667	0.125	0.071429	0.055556	0.071429	0.071429	0.052632	0.083333	0.0625	0.083333	0	0.058824	0.052632	0.333333
83	0.125	0.125	0.111111	0.125	0.142857	0.142857	0.142857	0.125	0.090909	0.125	0.125	0.125	0.125	0.083333	0.125	0.111111	0.125	0.083333	0.0625	0.083333	0.090909	0.1	0.111111	0.111111	0.125	0.142857	0.1	0.142857	0.090909	0.142857	0.111111	0.142857	0.142857	0.142857	0.142857	0.166667	0.125	0.071429	0.066667	0.083333	0.076923	0.055556	0.071429	0.071429	0.090909	0.076923	0.066667	0.055556	0.5
84	0.142857	0.125	0.111111	0.142857	0.125	0.125	0.125	0.125	0.083333	0.125	1	0.1	0.111111	0.071429	0.111111	0.111111	0.1	0.076923	0	0.25	0.071429	1	0.111111	0.1	0.125	0.125	0.083333	0.111111	1	0.111111	0.125	0.142857	0.125	0.111111	0.125	0.125	0.1	1	1	0	0	0	0	0	0	0	0	0	0
85	0.142857	0.111111	0.111111	0.125	0.125	0.125	0.111111	0.125	0.1	0.1	0.125	0.1	0.125	0.083333	0.125	0.111111	0.1	0.111111	0.066667	0.076923	0.083333	0	0.125	0.111111	0.125	0.125	0.1	0.111111	0.5	0.125	0.125	0.111111	0.111111	0.111111	0.125	0.125	0.111111	0.083333	0.052632	0	0	0	0.333333	0	0	0	0.05	0	0
86	0.142857	0.125	0.125	0.125	0.125	0.142857	0.125	0.142857	0.1	0.142857	0.125	0.142857	0.166667	0.090909	0.125	0.142857	0.111111	0.111111	0	0	0.083333	0	0.142857	0.1	0.125	0.125	0.1	0.125	0.066667	0.111111	0.090909	0.111111	0.125	0.125	0.125	0.125	0.090909	0	0	0	0	1	0	0	0	0	0	0	0
87	0.125	0.125	0.125	0.111111	0.125	0.142857	0.142857	0.125	0.1	0.142857	0.142857	0.125	0.142857	0.083333	0.142857	0.142857	0.111111	0.1	0.058824	0.071429	0.090909	0.111111	0.125	0.111111	0.142857	0.125	0.111111	0.125	0.076923	0.142857	0.1	0.142857	0.142857	0.125	0.125	0.142857	0.125	0.090909	0.071429	0.25	0.066667	0.111111	0.076923	0.066667	0.076923	0.071429	0.058824	0.055556	0.076923
88	0.125	0.111111	0.111111	0.142857	0.142857	0.142857	0.125	0.142857	0.083333	0.142857	0.142857	0.111111	0.142857	0.090909	0.125	0.142857	0.125	0.111111	0.071429	0.083333	0.090909	0.111111	0.142857	0.125	0.125	0.125	0.125	0.125	0.083333	0.142857	0.111111	0.125	0.142857	0.125	0.142857	0.142857	0.125	0.090909	0.071429	0.066667	0.066667	0.055556	0.090909	0.066667	0.1	0.071429	0.0625	0.071429	0.071429
89	0.5	1	1	0.111111	0.1	0.111111	0.1	0.1	0.5	0.1	0.1	0.090909	0.111111	0.076923	0.111111	0.090909	0.090909	0.071429	0	0.5	0.066667	0.5	0.5	0.090909	0.111111	0.090909	0.090909	0.111111	0.5	0.1	0.083333	0.111111	0.142857	0.1	0.125	0.111111	0.090909	1	0	1	0	0	0	0	0	0	0	0	1
90	0.111111	0.1	0.1	0.125	0	0.142857	0.125	0.142857	0	0.142857	0.142857	0.111111	0.142857	0.1	0.142857	0.142857	0.125	1	0.066667	0.083333	0.1	0.1	0.142857	0.125	0.125	0.125	0.1	0.125	0.090909	0.142857	0.111111	0.125	0.142857	0.125	0.142857	0.166667	0.125	0.076923	0.055556	0.5	0.052632	0.047619	0.076923	0.0625	0.083333	0.076923	0.058824	0.058824	0.333333
91	0.125	0.125	0.111111	0.111111	0.125	0.142857	0.125	0.166667	0.090909	0.125	0.111111	0.125	0.142857	0.083333	0.125	0.142857	0.111111	0.1	0.047619	0.083333	0.083333	0.1	0.125	0.111111	0.125	0.125	0.111111	0.125	0.083333	0.125	0.1	0.125	0.142857	0.111111	0.166667	0.142857	0.111111	1	0.052632	0.5	1	1	0.083333	0.5	0.066667	1	0.333333	0.066667	0.2
92	0.125	0.111111	0.111111	0.142857	0.142857	0.142857	0.125	0.125	0.066667	0.111111	0.142857	0.111111	0.111111	0.076923	0.111111	0.1	0.1	0	0.045455	0	0.076923	0.083333	1	0.5	0.111111	0.1	0.090909	0.090909	0.0625	0.111111	0.090909	0.1	0.090909	0.083333	0.5	0.5	0.1	0.0625	0	0	0	0.5	0.25	0.5	1	1	1	0	1
93	0	0.1	0.1	0.1	0.111111	0.125	0.111111	0.111111	0.083333	0.1	0.1	0.090909	0.125	0.1	0.125	0.111111	0.111111	0.090909	1	0.083333	0.090909	0.111111	0.111111	0.111111	0.142857	0.125	0.111111	0.125	0.083333	0.125	0.111111	0.125	0.125	0.111111	0.142857	0.125	0.125	0.076923	0.058824	1	0.25	0.047619	0.083333	0.5	0.076923	0.066667	0.05	0.5	0.5
94	0	0	0	0	0	0	0	0	0	0	0.125	0.1	0	0	0	0	0	0	0	0	0	0	0	0	0	0	0	0	0	0	0.090909	0	0	0	0.1	0.111111	0	0	0	0	0	0	0	0	0	0	0	0	0
95	0.125	0.111111	0.111111	0.142857	0.142857	0.142857	0.125	0.142857	0.083333	0.111111	0.125	0.125	0.142857	0.090909	0.125	0.125	0.125	0.076923	0.052632	0.066667	0.090909	0.111111	0.142857	0.125	0.125	0.125	0.142857	0.142857	0.090909	0.142857	0.125	0.142857	0.142857	0.125	0.125	0.142857	0.111111	0.076923	0.055556	0.076923	0.058824	0.166667	0.25	0.066667	0.5	0.058824	0.076923	0.071429	1
96	0.142857	0.125	0.111111	0.142857	0.142857	0.142857	0.125	0.142857	0.1	0.142857	0.142857	0.125	0.142857	0.083333	0.125	0.142857	0.111111	0.111111	0.071429	0.090909	0.090909	0.111111	0.125	0.142857	0.142857	0.125	0.1	0.125	0.076923	0.142857	0.111111	0.125	0.142857	0.125	0.142857	0.142857	0.1	0.076923	0.0625	1	0.055556	0.058824	0.076923	0.071429	0.090909	0.071429	0.055556	0.058824	0.066667
97	0.125	0.111111	0.111111	0.111111	0.125	0.142857	0.125	0.125	0.090909	0.111111	0.125	0.1	0.142857	0.090909	0.142857	0.125	0.125	0.111111	0.071429	0.083333	0.090909	0.1	0.111111	0.125	0.111111	0.125	0.1	0.125	0.066667	0.125	0.111111	0.111111	0.142857	0.1	0.125	0.142857	0.111111	0.076923	0.045455	0.066667	0.055556	0	0	0.071429	0.333333	0.066667	0.066667	0.058824	0
98	0.125	0.125	0.1	0.142857	0.125	0.125	0.142857	0.142857	0.083333	0.125	0.142857	0.111111	0.142857	0.083333	0.125	0.142857	0.142857	0.090909	0.058824	0.090909	0.083333	0.1	0.125	0.111111	0.142857	0.142857	0.1	0.111111	0.071429	0.125	0.125	0.142857	0.125	0.111111	0.125	0.142857	0.125	0.083333	0.071429	0.076923	0.071429	0.0625	0.071429	0.076923	0	0.090909	0	0.083333	0
99	0.111111	0.090909	0.090909	0	0.111111	0.125	0.111111	0.111111	0.083333	0.111111	0.125	0.1	0	0.076923	0.125	0.125	0.1	0.076923	0.052632	0.076923	0.111111	0.090909	0.111111	0.111111	0.111111	0.125	0.1	0.111111	0.066667	0.111111	0.111111	0.125	0.142857	0.125	0.166667	0.166667	0.111111	0.066667	0	0	1	0.333333	0.333333	0	0	0	0	0	0
100	0.111111	0.1	0.1	0.111111	0.142857	0.142857	0.125	0.142857	0.090909	0.125	0.125	0.111111	0.125	0.076923	0.125	0.125	0.125	0	0.0625	0.25	0.090909	0.111111	0.111111	0.111111	0.125	0.142857	0.090909	0.125	0.066667	0.111111	0.111111	0.125	0.125	0.111111	0.125	0.142857	0.111111	0.5	0.0625	0	1	0	0.076923	0.066667	1	0.071429	0	1	0.071429
101	0.125	0.111111	0.111111	0.142857	0.142857	0.125	0.125	0.125	0.071429	0.111111	0.142857	0.111111	0.142857	0.076923	0.125	0.125	0.125	0.083333	0.066667	0.083333	0.090909	0.111111	0.111111	0.142857	0.125	0.125	0.111111	0.125	0.083333	0.142857	0.142857	0.142857	0.142857	0.142857	0.142857	0.166667	0.125	0.090909	0.076923	0.083333	0.076923	0.066667	0.083333	0.083333	0.1	0.1	0.071429	0.076923	0.076923
102	0.142857	0.111111	0.111111	0.111111	0.125	0.125	0.111111	0.125	0.076923	0.111111	0.111111	0.1	0.125	0.1	0.111111	0.111111	0.1	0.083333	1	0.076923	0.083333	0.1	0.125	0.111111	0.125	0.125	0.1	0.111111	0.076923	0.125	0.1	0.125	0.125	0.111111	0.125	0.125	0.111111	0.071429	0.055556	0.5	0.2	0.045455	0.076923	0.333333	0.071429	0.0625	0.047619	0.333333	0.333333
103	0.111111	0	0.090909	0.1	0.111111	0.111111	0.111111	0.111111	0	0.125	0.125	0.1	0.111111	0.090909	0.125	0.125	0.1	0.090909	0.0625	0.076923	0.090909	0.111111	0.125	0.125	0.125	0.111111	0.083333	0.1	0.5	0.125	0.1	0.125	0.111111	0.142857	0.125	0.125	0.1	0.066667	0.5	0.0625	0	0.052632	0.066667	0.0625	0.076923	0.0625	0.05	0.0625	0.066667
104	0.125	0.125	0.111111	0.125	0.142857	0.142857	0.142857	0.142857	0.076923	0.125	0.142857	0.125	0.125	0.083333	0.142857	0.125	0.125	0.083333	0.071429	0.090909	0.090909	0.111111	0.125	0.125	0.125	0.142857	0.1	0.125	0.090909	0.142857	0.125	0.142857	0.142857	0.125	0.142857	0.142857	0.125	0.090909	0.071429	0.090909	0.071429	0.0625	0.083333	0.083333	0.083333	0.090909	0.071429	0.071429	0.076923
105	0.111111	1	0.111111	0.5	1	1	1	0.111111	0.5	0.111111	0.1	0.1	0.125	0.083333	0.111111	0.125	0.1	0.083333	0.066667	1	0.083333	0.1	0.125	0.1	0.125	0.111111	0.1	0.111111	1	0.125	0.1	0.1	0.090909	0.111111	0.111111	0.5	0.1	0.071429	1	0.5	0.5	0.5	0	0	0	1	1	0	1
106	0.111111	0.111111	0.1	0.111111	0.125	0.125	0.125	0.125	0.5	0.125	0.125	0.111111	0.142857	0.083333	0.125	0.142857	0.1	0.1	0.076923	0.083333	0.083333	0.1	0.111111	0.1	0.125	0.125	0.1	0.111111	0.076923	0.142857	0.1	0.111111	0.111111	0.111111	0.142857	0.142857	0.111111	0.071429	0.058824	0.5	0.052632	0.055556	0.071429	0.066667	0.083333	0.066667	0.052632	0.055556	0.0625
107	0.125	0	0	0.125	0.125	0.142857	0.142857	0.142857	0.090909	0.142857	0.142857	0.111111	0.142857	0.1	0.142857	0.142857	0.125	0.083333	0.066667	0.083333	0.1	0.1	0.125	0.125	0.142857	0.125	0.1	0.125	0.090909	0.142857	0.1	0.125	0.142857	0.125	0.166667	0.142857	0.125	0	0	0	0.052632	0.047619	0.071429	0	0.083333	0	0	0	0.2
108	0.142857	0.111111	0.111111	0.142857	0.125	0.142857	0.142857	0.125	0.1	0.166667	0.142857	0.125	0.142857	0.083333	0.142857	0.125	0.125	0.090909	0.066667	0.5	0.083333	0.111111	0.125	0.125	0.142857	0.125	0.111111	0.125	0.076923	0.142857	0.111111	0.125	0.142857	0.125	0.142857	0.142857	0.111111	0	0	0	0	0	0	0	0	0	0	0.25	0
109	0.142857	0.111111	0.111111	0.111111	0.142857	0.142857	0.142857	0.142857	0.1	0.125	0.125	0.125	0.142857	0.090909	0.125	0.142857	0.111111	0.111111	0.071429	0.090909	0.1	0.111111	0.142857	0.125	0.142857	0.125	0.125	0.125	0.083333	0.142857	0.1	0.142857	0.125	0.142857	0.142857	0.142857	0.125	0.076923	0.055556	1	0.5	1	0	0.5	0	0.066667	0	0	0.25
110	0.125	0.111111	0.090909	0.142857	0.125	0.142857	0.125	0.142857	0.090909	0.125	0.142857	0.111111	0.142857	0.090909	0.142857	0.142857	0.1	0.090909	0.071429	0.1	0.090909	0.1	0.125	0.125	0.125	0.125	0.1	0.111111	0.071429	0.125	0.1	0.142857	0.142857	0.125	0.125	0.142857	0.125	1	0.0625	0	0.052632	0.05	0.071429	0.058824	0.071429	0.066667	0.066667	0.058824	0.058824
111	0.142857	0.125	0.125	0.111111	0.125	0.125	0.125	0.111111	0.0625	0.142857	0.142857	0.125	0.125	0.071429	0.142857	0.125	0.111111	0	0	0.076923	0.083333	0.083333	0.111111	0.111111	0.111111	0.111111	0.111111	0.1	1	0.125	0.090909	0.111111	0.125	0.142857	0.142857	0.125	0.1	0	0	0	0	0	0	0	0	0	0	0	0
112	0.142857	0.125	0.125	0.142857	0.125	0.142857	0.125	0.142857	0.1	0.125	0.125	0.125	0.142857	0.1	0.142857	0.125	0.125	0.090909	0.071429	0.076923	0.083333	0.111111	0.111111	0.111111	0.125	0.125	0.111111	0.142857	0.090909	0.142857	0.125	0.142857	0.125	0.142857	0.125	0.142857	0.111111	0.083333	0.071429	0.090909	0.076923	0.0625	0.076923	0.076923	0.1	0.090909	0.076923	0.052632	0.25
113	0.125	0.111111	0.111111	0.125	0.125	0.142857	0.125	0.142857	0.1	0.166667	0.125	0.125	0.142857	0.083333	0.142857	0.142857	0.111111	0.1	0.058824	0.090909	0.090909	0.111111	0.125	0.111111	0.142857	0.142857	0.111111	0.125	0.090909	0.142857	0.125	0.142857	0.166667	0.125	0.142857	0.142857	0.125	0.1	0.066667	0.066667	0.066667	0.1	0.111111	1	0.1	0.083333	0.0625	0.066667	0.071429
114	0.111111	0.111111	0.1	0.125	0.125	0.125	0.111111	0.125	0.090909	0.125	0.125	0.111111	0.142857	0.090909	0.125	0.125	0.111111	0.083333	0.058824	0.076923	0.076923	0.111111	0.125	0.1	0.125	0.125	0.142857	0.111111	0.076923	0.125	0.1	0.125	0.125	0.1	0.125	0.125	0.1	0.071429	1	0.166667	0.052632	0.111111	0.5	0.058824	0.083333	0.058824	0.052632	0.076923	0.076923
115	0	0.111111	0	0	0	0	0	0	0	0	0	0	0	0	0	0	0	0.111111	0	0	0	0	0	0	0	0	0	0	0.076923	0	0	0.1	0	0	0	0.142857	0.1	0.076923	0.0625	0.066667	0.043478	0.047619	0.058824	0.066667	0.066667	0.066667	0.071429	0.25	0.066667
116	0.125	0.1	0.090909	0.125	0.125	0.142857	0.125	0.125	1	0.1	0.1	0.1	0.142857	0.076923	0.142857	0.125	0.1	1	1	0.083333	0.083333	0.1	0.111111	0.1	0.111111	0.125	0.1	0.125	0.083333	0.125	0.111111	0.125	0.125	0.111111	0.125	0.142857	0.111111	0.25	0.071429	0.5	1	0.034483	0	0.052632	0.5	0.066667	0.052632	0.5	0.066667
117	0.1	0.1	0.1	0.111111	0.125	0.111111	0.111111	0.125	0.5	0.125	0.1	0.1	0.125	1	0.111111	0.125	0.111111	1	0.5	0.0625	0.076923	0.111111	0.1	0.1	0.111111	0.111111	0.1	0.111111	0.0625	0.111111	0.090909	0.111111	0.111111	0.1	0.125	0.125	0.090909	1	1	0.333333	1	0.05	1	0.5	1	1	1	1	1
118	0.125	0.1	0.1	0.111111	0.111111	0.142857	0.111111	0.125	0.083333	0.125	0.111111	0.111111	0.125	0.076923	0.142857	0.111111	0.1	0	0.0625	0.333333	0.083333	0.1	0.111111	0.125	0.125	0.125	0.111111	0.111111	0.076923	0.125	0.111111	0.125	0.125	0.111111	0.125	0.142857	0.1	0.076923	0.0625	0.5	0.055556	0.043478	0.076923	0.0625	0.076923	0.071429	0.058824	0.058824	0.055556
119	0.111111	0	0.1	0	0	0	0.125	0	0.090909	0	0	0	0	0.083333	0.1	0	0	0	0	0	0	0	0.1	0.1	0.111111	0	0	0.1	0	0	0	0	0	0	0	0	0	0	0	0	0	0	0	0	0	0	0	0	0
120	0.142857	0.125	0.1	0.125	0.125	0.125	0.125	0.125	0.071429	0.111111	0.125	0.111111	0.125	0.090909	0.142857	0.125	0.111111	1	0	0.083333	0.083333	0.1	0.125	0.111111	0.125	0.125	0.111111	0.125	0.066667	0.142857	0.111111	0.125	0.142857	0.125	0.125	0.142857	0.111111	0.076923	0.071429	0.071429	0.058824	0.052632	0.076923	0.071429	0.1	0.071429	0.055556	0.071429	0.076923
121	0.5	0	0.1	0	0.125	0	0.111111	0.111111	0	0.125	0.125	0.111111	0.142857	0.071429	0.125	0.125	0.111111	0	0	0	0.1	0.090909	0.1	0.111111	0.111111	0.111111	0.1	0.1	0	0.111111	0.1	0	0.125	0.090909	0.125	0.125	0.1	0.076923	0	0	0	0	0	0	0	0	0	0	0
122	0.125	0.111111	0.1	0.1	0.125	0.125	0.125	0.142857	1	0.125	0.125	0.1	0.142857	0.076923	0.125	0.125	0.111111	1	1	1	0.1	0.111111	0.125	0.111111	0.125	0.125	0.125	0.142857	1	0.125	0.111111	0.125	0.142857	0.111111	0.142857	0.125	0.125	1	1	1	1	0	0	0	0	0	0	0	0
123	0.1	0	0.1	0	0.142857	0.125	0.125	0.142857	0	0	0	0.111111	0.142857	0	0.125	0	0.1	0	0	0	0	0.1	0.111111	0.125	0.142857	0.111111	0.090909	0.125	0.0625	0.111111	0.125	0.125	0.125	0.111111	0.125	0.125	0.125	0	0	0	0	0	0	0	0	0	0	0	0
124	0.125	0.111111	0.1	0.125	0.142857	0.142857	0.142857	0.142857	0.083333	0.125	0.142857	0.111111	0.142857	0.083333	0.125	0.142857	0.142857	0.1	1	1	0.083333	0.1	0.125	0.111111	0.125	0.125	0.142857	0.111111	0.5	0.125	0.111111	0.125	0.125	0.111111	0.142857	0.142857	0.125	0.083333	0.071429	0.071429	0.0625	0.047619	1	0.066667	0.1	0.083333	0.066667	0.0625	0.071429
125	0.142857	0.142857	0.111111	0.125	0.125	0.142857	0.125	0.125	0.071429	0.1	0.125	0.1	0.125	0.083333	0.142857	0.142857	0.111111	1	0	0.076923	0.083333	0.111111	0.142857	0.125	0.142857	0.125	0.125	0.125	0.0625	0.142857	0.125	0.142857	0.142857	0.111111	0.125	0.125	0.111111	1	0	0.0625	1	0	0.166667	0.0625	0.090909	0.0625	0.066667	0.066667	0.071429
126	0.111111	0.111111	0.111111	0.111111	0.125	0.125	0.125	0.125	0.076923	0.142857	0.111111	0.1	0.142857	0.083333	0.111111	0.125	0.1	0.111111	0.076923	0	0.090909	0.1	0.142857	0.125	0.125	0.125	0.090909	0.111111	1	0.125	0.1	0.125	0.125	0.125	0.142857	0.125	0.111111	0.071429	1	0.066667	0.058824	0.055556	0.071429	0.066667	0.083333	0.066667	0.052632	0.066667	0.071429
127	0.125	0.125	0.111111	0.142857	0.142857	0.142857	0.142857	0.125	0.090909	0.125	0.142857	0.125	0.142857	0.1	0.125	0.142857	0.125	0.076923	0.052632	0.0625	0.090909	0.111111	0.125	0.125	0.142857	0.125	0.125	0.142857	0.083333	0.142857	0.111111	0.125	0.166667	0.125	0.125	0.142857	0.111111	0.071429	0.052632	0.071429	0.055556	0.2	0.2	0.066667	0.5	0.0625	0.076923	0.071429	0.5
128	0.142857	0.125	0.142857	0.142857	0.142857	0.166667	0.142857	0.142857	0.111111	0.166667	0.142857	0.142857	0.142857	0.090909	0.142857	0.142857	0.125	0.111111	0.058824	0.083333	0.1	0.125	0.142857	0.111111	0.142857	0.142857	0.125	0.142857	0.083333	0.166667	0.111111	0.166667	0.166667	0.142857	0.142857	0.166667	0.125	0.083333	0.066667	0.333333	0.0625	0.125	0.083333	0.071429	0.071429	0.076923	0.0625	0.058824	0.083333
129	0.125	0.111111	0.1	0.125	0.142857	0.142857	0.125	0.125	1	0.125	0.111111	0.125	0.125	0.090909	0.111111	0.125	0.111111	1	0	0.076923	0.076923	0.090909	0.111111	0.111111	0.125	0.1	0.1	0.111111	1	0.125	0.1	0.111111	0.142857	0.1	0.111111	0.142857	0.125	0.083333	1	0	0	0	0	0	0	0	0	0	0
130	0.142857	0.111111	0.1	0.142857	0.142857	0.142857	0.142857	0.142857	0.076923	0.142857	0.142857	0.111111	0.142857	0.083333	0.125	0.142857	0.125	1	0.055556	0.1	0.090909	0.1	0.111111	0.125	0.125	0.125	0.111111	0.125	0.071429	0.142857	0.125	0.111111	0.142857	0.125	0.166667	0.142857	0.111111	0.5	0.05	1	0	0	0.071429	0	0.090909	0	0	0.076923	0
131	0	0	0	0	0	0.125	0.142857	0.111111	0	0	0.125	0.111111	0.125	0	0	0	0	0	0	0	0.1	0.1	0.111111	0.1	0.125	0.125	0.1	0.1	0	0.125	0.111111	0.111111	0.125	0.111111	0	0.125	0.111111	1	0	0	0	0	0	0	0	0	0	0	0
132	0.125	0.125	0.111111	0.142857	0.142857	0.142857	0.142857	0.125	0.1	0.142857	0.125	0.142857	0.166667	0.083333	0.142857	0.166667	0.125	0.090909	0.071429	0.1	0.1	0.125	0.111111	0.1	0.125	0.111111	0.111111	0.125	0.066667	0.125	0.1	0.125	0.125	0.125	0.142857	0.142857	0.142857	0.071429	0.071429	0.076923	0	0.04	0.071429	0.5	0.066667	0.076923	0.0625	0	0.066667
133	0	0	0	0	0.142857	0.125	0.111111	0.142857	0.1	0.142857	0.125	0.111111	0.142857	0.083333	0.111111	0.111111	0.1	0.076923	0.055556	0	0	0.111111	0.125	0.1	0.1	0.125	0.111111	0.142857	0.071429	0.142857	0.1	0.111111	0.111111	0.125	0.142857	0.142857	0.111111	0	1	0	0.066667	1	0.055556	0	0.090909	0.071429	0.5	0	0
134	0.142857	0.111111	0.1	0.142857	0.142857	0.142857	0.125	0.125	0.090909	0.125	0.142857	0.111111	0.142857	0.083333	0.125	0.142857	0.142857	0.111111	1	1	0.083333	0.1	0.125	0.111111	0.142857	0.142857	0.142857	0.125	0.5	0.142857	0.111111	0.142857	0.142857	0.125	0.142857	0.142857	0.125	0.090909	0.071429	0.076923	0.058824	0.045455	1	0.071429	0.1	0.083333	0.071429	0.066667	0.071429
135	0.142857	0.142857	0.142857	0.125	0.125	0.142857	0.142857	0.142857	0.1	0.125	0.142857	0.125	0.142857	0.1	0.125	0.125	0.111111	0.090909	0.066667	0.1	0.1	0.125	0.111111	0.1	0.125	0.142857	0.1	0.111111	0.083333	0.142857	0.125	0.125	0.125	0.142857	0.142857	0.142857	0	0.083333	0.066667	0.071429	0.0625	1	0.058824	0.25	0.066667	0.066667	0.071429	0.055556	0.066667
136	0.125	0.111111	0.1	0.142857	0.142857	0.142857	0.142857	0.166667	0.090909	0.142857	0.142857	0.125	0.142857	0.090909	0.125	0.142857	0.111111	0.1	0.0625	0.090909	0.090909	0.125	0.125	0.1	0.125	0.142857	0.142857	0.125	0.071429	0.125	0.1	0.125	0.142857	0.125	0.166667	0.142857	0.125	0.071429	0.071429	0.071429	0.066667	0.041667	0.071429	0.5	0.066667	0.076923	0.058824	0.076923	0.066667
137	0.142857	0.125	0.125	0.125	0.125	0.142857	0.142857	0.142857	0.083333	0.111111	0.142857	0.111111	0.142857	0.083333	0.125	0.125	0.125	0	0.058824	0.090909	0.090909	0.1	0.125	0.125	0.142857	0.125	0.111111	0.125	0	0.142857	0.142857	0.142857	0.142857	0.142857	0.142857	0.166667	0.125	0.1	0.076923	0.083333	0.076923	0.066667	0.076923	0.083333	0.083333	0.1	0.076923	0.076923	0.083333
138	0.125	0.125	0.1	0.125	0.125	0.142857	0.125	0.142857	0.090909	0.142857	0.142857	0.125	0.142857	0.083333	0.142857	0.142857	0.125	0.090909	0.0625	0.090909	0.1	0.111111	0.142857	0.111111	0.142857	0.125	0.125	0.125	0.090909	0.142857	0.1	0.142857	0.142857	0.111111	0.125	0.166667	0.142857	0.090909	0.076923	0.076923	0.0625	0.055556	0.090909	0.076923	0.1	0.076923	0.058824	0.076923	0.083333
139	1	1	1	0.1	0.111111	0.125	0.111111	0.111111	1	0.111111	0.111111	0.1	0.125	0.083333	0.125	0.1	0.1	0.076923	0	1	0.071429	1	1	0.1	0.1	0.1	0.1	0.125	1	0.111111	0.090909	0.125	0.125	0.111111	0.142857	0.125	0.1	1	0	1	0	0	0	0	0	0	0	0	1
140	0.1	0.111111	0.1	0.125	0.125	0.142857	0.125	0.142857	0.076923	0.125	0.125	0.111111	0.142857	0.076923	0.142857	0.142857	0.1	0.090909	1	0.25	0.083333	0.111111	0.111111	0.111111	0.142857	0.111111	0.1	0.125	0.076923	0.125	0.111111	0.142857	0.125	0.125	0.142857	0.142857	0.111111	0.0625	0.5	0.333333	0.045455	0.04	1	0.0625	1	0.5	0.5	0.066667	1
141	0	0.1	0.1	0.111111	0.111111	0.125	0.111111	0.125	0.083333	0.125	0.125	0.111111	0.142857	0.083333	0.142857	0.111111	0.111111	0	0.0625	0.333333	0.083333	0.111111	0.111111	0.125	0.125	0.111111	0.111111	0.111111	0.083333	0.125	0.111111	0.125	0.125	0.111111	0.125	0.142857	0.1	0.076923	0.0625	0.5	0.055556	0.043478	0.076923	0.0625	0.076923	0.071429	0.0625	0.0625	0.055556
142	0.090909	1	0.1	0.090909	0.111111	0	0.1	0.1	1	0.111111	0.111111	0.111111	1	1	0.125	0.1	1	1	1	1	1	0.090909	0.111111	0.111111	0.125	0.111111	0.1	0.125	0.076923	0.125	0.090909	0.111111	0.125	0.111111	0.142857	0.142857	0.111111	1	0.25	1	0.047619	1	1	0.5	1	1	1	1	1
143	0.125	0.1	0.1	0.111111	0.125	0.125	0.111111	0.125	0.083333	0.125	0.125	0.111111	0.125	0.083333	0.111111	0.125	0.111111	0.1	0.071429	0.0625	0.083333	0.111111	0.111111	0.1	0.125	0.111111	0.1	0	0.083333	0	0.1	0.125	0	0	0	0	0.1	0.076923	0	0	0	0	0	0	0	0	0.0625	0	0.066667
144	0.142857	0.111111	0.111111	0.142857	0.166667	0.142857	0.142857	0.142857	0.1	0.142857	0.142857	0.111111	0.166667	0.083333	0.142857	0.166667	0.111111	0.090909	0.0625	0.111111	0.1	0.111111	0.125	0.142857	0.166667	0.142857	0.111111	0.142857	0.0625	0.166667	0.125	0.142857	0.142857	0.125	0.166667	0.166667	0.142857	0.076923	1	1	0.166667	1	0.076923	0.083333	0.083333	0.071429	0.05	0.066667	0.076923
145	0.142857	0.125	0.111111	0.125	0.142857	0.142857	0.125	0.125	0.083333	0.125	0.125	0.125	0.142857	0.1	0.125	0.125	0.125	0	1	0.076923	0.083333	0.090909	0.111111	0.1	0.125	0.125	0.111111	0.125	0.076923	0.125	0.090909	0.125	0.142857	0.111111	0.125	0.142857	0.111111	0	0	0	0	0.5	0	0	0	0	0	0.5	0
146	0.111111	0	0.090909	0.1	0.125	0.142857	0.125	0.142857	0.090909	0.125	0.125	0.111111	0.125	0.083333	0.142857	0.142857	0.125	0.076923	0.066667	0.071429	0.076923	0.1	0.1	0.111111	0.142857	0.125	0.1	0.111111	0.083333	0.142857	0.125	0.125	0.142857	0.125	0.125	0.142857	0.111111	0.083333	0.076923	0.066667	0.0625	0.041667	0.090909	0.076923	0.076923	0.071429	0.066667	0.0625	0.071429
147	0.142857	0.125	0.111111	0.125	0.142857	0.142857	0.142857	0.125	0	0.125	0.142857	0.142857	0.142857	0.1	0.142857	0.142857	0.142857	0.083333	0.055556	0.0625	0.083333	0.1	0.125	0.111111	0.125	0.125	0.125	0.142857	0.083333	0.142857	0.125	0.142857	0.166667	0.125	0.125	0.142857	0.125	0.083333	0.058824	0.083333	0.052632	0.142857	0.2	0.071429	1	0.058824	0.071429	0.066667	0.0625
148	0.111111	0.1	0.090909	0.125	0.111111	0.1	0.111111	0.111111	0.090909	0.125	0.125	0.111111	0.125	0.083333	0.125	0.125	0.125	0.090909	0	0	0.090909	0	0.125	0.1	0.125	0	0.076923	0.125	0	0	0	0.125	0.125	0.125	0	0	0.111111	0	0	0	0	0.05	0	0	0.090909	0	0	0.076923	0
149	0.111111	0.5	0.1	0.111111	0.142857	0.142857	0.125	0.111111	0.071429	0.125	0.142857	0.1	0.111111	0.076923	0.1	0.111111	0.1	0.5	0.05	0.5	0.076923	0.090909	0.5	1	0.111111	0.1	0.1	0.1	0.066667	0.125	0.1	0.111111	0.1	0.090909	0.5	1	0.1	0.0625	1	1	1	1	0.166667	0.5	0.5	0.5	0.5	1	0.5
150	0.125	0.125	0.1	0.125	0.125	0.125	0.111111	0.125	0	0.125	0.125	0.111111	0.111111	0.090909	0.111111	0.125	0.1	0	0	0	0.083333	0.111111	0.111111	0.090909	0.142857	0.111111	0.125	0.125	0	0.111111	0.125	0.125	0.125	0.111111	0.125	0.142857	0.125	0.076923	0.071429	0.071429	0.0625	0	0.083333	0.071429	0.1	0.071429	0.055556	0.058824	0.083333
151	0.125	0.111111	0.125	0	0.125	0	0	0.111111	0	0	0	0	0.111111	0	0	0	0	0	0	0	0	1	0.090909	0.090909	0.111111	0	0.1	0	0.076923	0.125	0.1	0.125	0.111111	0.111111	0.111111	0.125	0.1	0	0	0	0	0.047619	0	0.0625	0.076923	0.0625	0.0625	0.05	0.333333
152	0.142857	0.111111	0.111111	0.142857	0.125	0.125	0.125	0.125	0.083333	0.111111	0.125	0.111111	0.125	0.090909	0.142857	0.125	0.111111	0	0	0	0.090909	0.125	0.125	0.1	0.142857	0.142857	0.111111	0.111111	0.076923	0.142857	0.111111	0.142857	0.142857	0.111111	0.142857	0.142857	0.125	0	0.058824	0.066667	0	0	0	0	0	0	0	0	0
153	0.125	0.111111	0.111111	0.125	0.125	0.125	0.125	0.142857	0	0.111111	0.142857	0.1	0.125	0.076923	0.111111	0.125	0.111111	0	0	0	0.076923	1	0.1	0.1	0.125	0	0.1	0	0	0.111111	0.090909	0.1	0.111111	0.090909	0.111111	0.125	0	0	0	0	0	0	0	0	0	0	0	0	0
154	0.142857	0.125	0.111111	0.125	0.142857	0.142857	0.142857	0.142857	0.1	0.142857	0.142857	0.111111	0.142857	0.083333	0.142857	0.125	0.125	0.1	0.076923	0.071429	0.090909	0.111111	0.125	0.111111	0.142857	0.142857	0.1	0.125	0.083333	0.142857	0.111111	0.125	0.142857	0.125	0.125	0.166667	0.111111	0.090909	0.066667	0	0.066667	0.055556	0.071429	0	0.076923	0	0.066667	0	0.166667
155	0.111111	0.111111	0.090909	0.111111	0.111111	0.142857	0.125	0.125	0.076923	0.142857	0.125	0.125	0.166667	0.083333	0.142857	0.142857	0.125	0.090909	0.0625	0.076923	0.090909	0.1	0.125	0.111111	0.142857	0.125	0.111111	0.142857	0.083333	0.125	0.125	0.142857	0.142857	0.125	0.125	0.142857	0.125	0.071429	0.25	0.333333	0.052632	0.142857	0.083333	0.071429	0.333333	0.076923	0.071429	0.071429	0.083333
156	0.125	0.111111	0.1	0.1	0.111111	0.142857	0.111111	0.125	0.076923	0.111111	0.111111	0.111111	0.125	0.1	0.125	0.142857	0.1	0.25	0.055556	0.333333	0.083333	0.111111	0.111111	0.1	0.1	0.125	0.090909	0.125	0.066667	0.125	0.1	0.111111	0.111111	0.125	0.111111	0	0.111111	0	0	0	0	0	0	0	0	0	0	0	0
157	0.125	0.125	0.090909	0.125	0.5	0.142857	0.142857	0.125	0.066667	0.125	0.125	0.111111	0.111111	0.083333	0.125	0.111111	0.111111	0	0	0.25	0.083333	0.090909	0.111111	0.111111	0.125	0.125	0.1	0.111111	0.066667	0.125	0.111111	0.125	0.142857	0.125	0.125	0.142857	0.125	0.25	0.0625	0.0625	1	0.045455	0.071429	0.058824	0	0	0	0.055556	0.052632
158	0.125	0.125	0.1	0.142857	0.142857	0.142857	0.142857	0.142857	0.1	0.142857	0.142857	0.111111	0.142857	0.090909	0.142857	0.125	0.111111	0.083333	0.058824	0.090909	0.090909	0.125	0.142857	0.125	0.142857	0.142857	0.125	0.125	0.083333	0.142857	0.111111	0.125	0.125	0.125	0.142857	0.142857	0.111111	0	0	0	0.058824	0	0.071429	0.076923	0.076923	0.066667	0.25	0.25	0.071429
159	0.142857	0.125	0.125	0.111111	0.111111	0.125	0.125	0.125	1	0.125	0.125	0.125	0.142857	0.090909	0.125	0.125	0.125	1	1	0.090909	0.083333	0.083333	0.125	0.090909	0.142857	0.125	0.125	0.142857	0.076923	0.125	0.111111	0.125	0.125	0.125	0.125	0.142857	0.125	0.083333	0.071429	0.071429	0.0625	0.055556	0.083333	0.071429	0.090909	0.083333	0.055556	0.058824	0.083333
160	0.1	0.111111	0.125	1	1	1	0.1	1	1	1	0.111111	0.1	1	1	0.1	1	0.1	0.111111	1	1	0.083333	1	1	0.1	1	0.1	1	1	0	1	1	1	1	1	1	0.142857	1	0	0	0.5	1	0	0.142857	1	0	0	0.047619	0	0
161	0.142857	0.125	0.111111	0.142857	0.142857	0.142857	0.125	0.125	0.1	0.125	0.142857	0.125	0.142857	0.090909	0.142857	0.142857	0.142857	0.090909	0.055556	0.071429	0.083333	0.111111	0.142857	0.111111	0.142857	0.125	0.111111	0.125	0.071429	0.142857	0.1	0.142857	0.125	0.111111	0.125	0.142857	0.125	0.5	0	0.5	0.0625	0	0.071429	0.055556	0	0.066667	0.333333	0.071429	0.066667
162	0.125	0.111111	0.125	0.125	0.142857	0.166667	0.125	0.125	0.1	0.125	0.142857	0.142857	0.142857	0.111111	0.125	0.125	0.142857	0.1	0.076923	0.076923	0.090909	0.111111	0.142857	0.111111	0.125	0.142857	0.111111	0.142857	0.090909	0.142857	0.125	0.142857	0.142857	0.111111	0.125	0.166667	0.125	0.090909	0.071429	0.076923	0.058824	0.045455	0.076923	0.083333	0.076923	0.083333	0.076923	0.071429	0.076923
163	0.111111	0	0.1	0.125	0.125	0.142857	0.142857	0.142857	0.1	0.142857	0.142857	0.125	0.142857	0.090909	0.166667	0.166667	0.125	0.083333	0.0625	0.1	0.090909	0.111111	0.125	0.1	0.125	0.125	0.111111	0.142857	0	0.125	0.125	0.142857	0.166667	0.125	0.142857	0.166667	0.125	0.071429	0.071429	0.066667	0.058824	0.05	0.071429	0	0	0.076923	0.055556	0.076923	0.071429
164	0.111111	0.111111	0.090909	0.125	0.125	0.125	0.125	0.125	0.090909	0.125	0.125	0.1	0.142857	0.076923	0.142857	0.111111	0.1	0.076923	0	0.083333	0.083333	0	0	0.111111	0.125	0.111111	0	0.111111	0	0.125	0.1	0.125	0.111111	0.111111	0.125	0.125	0.1	0	0	0	0	0	0	0	0	0	0	0	0
165	0.1	0.1	0.1	0.125	0.142857	0.142857	0.125	0.125	0.083333	0.125	0.125	0.1	0.142857	0.090909	0.125	0.142857	0.111111	0.1	0.071429	0.083333	0.090909	0.125	0.125	0.111111	0.142857	0.125	0.111111	0.125	0.083333	0.142857	0.111111	0.125	0.142857	0.142857	0.166667	0.166667	0.142857	0.058824	1	1	0.05	0.038462	0.0625	0.5	0.071429	0.0625	1	0.0625	0.166667
166	0.142857	0.111111	0.111111	0.111111	0.111111	0.125	0.125	0.125	0.083333	0.125	0.125	0.111111	0.125	0.083333	0.142857	0.111111	0.111111	0.111111	0.055556	0.066667	0.076923	0.111111	0.125	0.111111	0.125	0.125	0.125	0.125	0.083333	0.142857	0.125	0.125	0.125	0.111111	0.125	0.142857	0.111111	1	1	1	1	1	1	1	1	1	1	1	1
167	0.111111	0.1	0.090909	0.111111	0.111111	0.125	0.111111	0.111111	0.076923	0.142857	0.111111	0.125	0.142857	0.076923	0.125	0.125	0.1	0.066667	0.055556	0	0.090909	0.1	0.111111	0.111111	0.142857	0.125	0.111111	0.111111	0.076923	0.142857	0.125	0.125	0.142857	0.125	0.142857	0.125	0.125	0.076923	0.066667	1	0.333333	0.333333	0	0.066667	0.166667	0.076923	0.066667	0.071429	0.2
168	0.125	0.111111	0.1	0.142857	0.125	0.125	0.125	0.125	0	0	0.125	0.111111	0.142857	0.083333	0.1	0.125	0.111111	0.090909	0	0.066667	0.090909	0.125	0.111111	0.111111	0.125	0.142857	0.111111	0.111111	0.071429	0.142857	0.111111	0.142857	0.142857	0.125	0.166667	0.142857	0.111111	1	1	1	0.5	0	1	0	0	0	0	0.058824	0.066667
169	0.142857	0.125	0.125	0.125	0.142857	0.142857	0.125	0.125	0.090909	0.125	0.125	0.111111	0.142857	0.076923	0.111111	0.111111	0.111111	0.1	1	0.083333	0.083333	0.125	0.125	0.1	0.142857	0.125	0.111111	0.125	0	0.142857	0.1	0.125	0.142857	0.125	0.142857	0.142857	0.125	0	0	0	0	0.038462	0	0	0	0	0	0	0
170	0.142857	0.125	0.1	0.125	0.125	0.142857	0.125	0.142857	0.1	0.125	0.142857	0.111111	0.125	0.083333	0.125	0.142857	0.111111	0.1	0.066667	0.083333	0.090909	0.111111	0.125	0.1	0.142857	0.125	0.125	0.125	0.090909	0.142857	0.111111	0.142857	0.142857	0.125	0.142857	0.166667	0.125	0.083333	0.076923	0.076923	0.066667	0.058824	0.083333	0.083333	0.111111	0.076923	0.058824	0.083333	0.090909
171	0.125	0.125	0.111111	0.142857	0.125	0.166667	0.142857	0.142857	0.1	0.142857	0.142857	0.125	0.125	0.090909	0.142857	0.125	0.125	0.090909	0.071429	0.076923	0.083333	0.1	0.125	0.111111	0.142857	0.125	0.111111	0.142857	0.090909	0.142857	0.111111	0.142857	0.142857	0.142857	0.125	0.166667	0.125	0.076923	0.071429	0.071429	0.066667	0.043478	0.066667	0.055556	0.083333	1	0.071429	0.0625	0.058824
172	0	0	0	0	0	0	0	0	0	1	0	0	0	0	0	0	0	0	0	0	0	0	0.090909	0	0	0	0.090909	0	0	0	0.1	0	0	1	0	0	0	0	0	0	0	0	0	0	0	0	0	0	0
173	0.111111	0.1	0.1	0.125	0.125	0.142857	0.125	0.125	0.090909	0.111111	0.125	0.111111	0.125	0.083333	0.142857	0.125	0.111111	0.083333	0.055556	0.083333	0.111111	0.1	0.125	0.125	0.125	0.142857	0.1	0.125	0.071429	0.125	0.125	0.142857	0.142857	0.142857	0.166667	0.142857	0.111111	0.066667	0	0	1	0.333333	0.333333	0	0.25	0.076923	0	0	0
174	0.142857	0.125	0.111111	0.125	0.142857	0.166667	0.142857	0.125	0.083333	0.125	0.142857	0.111111	0.142857	0.083333	0.142857	0.142857	0.125	0.090909	0.0625	0.090909	0.090909	0.1	0.125	0.142857	0.142857	0.125	0.111111	0.125	0.083333	0.142857	0.125	0.142857	0.142857	0.125	0.2	0.166667	0.125	0.1	0.076923	0.083333	0.083333	0.066667	0.083333	0.083333	0.090909	0.111111	0.076923	0.076923	0.083333
175	0.125	0	0.1	0.111111	0.111111	0.111111	0.1	0.142857	0.1	0.125	0.125	1	1	0.076923	0	0.111111	0	0	1	0	0.076923	0.111111	0.142857	0.1	0.125	0.125	0.111111	0.111111	0.071429	0.142857	0.111111	0.1	0.125	0.125	0.111111	0.125	0.1	0	0	0	0.5	0	0	1	0	0	0	0	0.071429
176	0.125	0.111111	0.111111	0.125	0.142857	0.142857	0.142857	0.125	0.1	0.125	0.125	0.142857	0.142857	0.090909	0.142857	0.142857	0.125	0.090909	1	1	0.083333	0.090909	0.125	0.1	0.125	0.111111	0.111111	0.125	0.076923	0.142857	0.111111	0.125	0.142857	0.125	0.125	0.142857	0.125	0.076923	0.0625	0.090909	0.333333	0	0	0	1	1	0.066667	1	0.0625
177	0.090909	0	0.1	0.111111	0.125	0	0	0.142857	0.5	0.125	0.125	0.1	0.125	0.083333	0.142857	0.125	0.111111	0	0	0	0.090909	0.111111	0.125	0.111111	0.125	0.125	0.1	0.125	0.071429	0.142857	0.1	0.125	0.125	0.125	0.142857	0.142857	0.111111	1	1	0	1	0	0	0	0	1	0	0	1
178	0.125	0.125	0.125	0.111111	0.125	0.142857	0.125	0.125	0.083333	0.125	0.125	0.125	0.125	0.083333	0.125	0.125	0.125	0.083333	0.05	0.071429	0.125	0.111111	0.125	0.1	0.142857	0.125	0.125	0.111111	0.076923	0.142857	0.111111	0.142857	0.142857	0.142857	0.142857	0.166667	0.142857	0.071429	0.058824	0.071429	0.066667	0.05	0.071429	0.0625	0.076923	0.071429	0.0625	0.058824	0.5
179	0.142857	0.111111	0.111111	0.125	0.125	0.166667	0.125	0.142857	0.083333	0.125	0.125	0.125	0.142857	0.090909	0.125	0.125	0.111111	1	0.052632	1	0.090909	0.125	0.125	0.1	0.142857	0.142857	0.111111	0.125	0.076923	0.142857	0.111111	0.142857	0.166667	0.125	0.142857	0.142857	0.125	1	0.0625	0.333333	0.333333	0.333333	0.076923	0.076923	0.076923	0.071429	0.058824	0.058824	0.090909
180	0.125	0.111111	0.111111	0.125	0.125	0	0.125	0.142857	0.333333	0.142857	0.125	0.125	0.125	0.071429	0.142857	0.125	0.111111	0.076923	0.0625	0.0625	0.083333	0.1	0.125	0.111111	0.125	0.125	0.111111	0	0	0	0	0	0.142857	0.111111	0.125	0.142857	0.1	1	0	0	0	0	0	0	0	0	0	0	0
181	0.142857	0.125	0.125	0.142857	0.125	0.166667	0.125	0.125	0.111111	0.142857	0.142857	0.111111	0.142857	0.090909	0.125	0.142857	0.142857	0.066667	0.047619	0.083333	0.090909	0.111111	0.125	0.125	0.166667	0.142857	0.111111	0.125	0.090909	0.142857	0.125	0.125	0.125	0.125	0.142857	0.166667	0.125	0.071429	0.0625	0.333333	0.066667	0.04	0.083333	0.0625	0.076923	0.071429	0.071429	0.0625	0.090909
182	0.125	0.111111	0.1	0.142857	0.125	0.142857	0.125	0.111111	0.071429	0.125	0.125	0.125	0.142857	0.083333	0.142857	0.142857	0.111111	0.076923	0.052632	0.071429	0.090909	0.111111	0.125	0.111111	0.142857	0.142857	0.111111	0.125	0.090909	0.125	0.1	0.125	0.142857	0.125	0.166667	0.142857	0.111111	0.5	0.058824	1	0.5	1	0.071429	0.058824	1	0.071429	0	0.076923	0.333333
183	0.125	0.111111	1	0.111111	0.1	1	0.111111	0.125	0.1	0.166667	0.142857	0.125	0.125	0.083333	0.125	0.125	0.142857	1	0.066667	1	0.083333	0.1	0.125	0.1	0.142857	0.125	0.1	0.125	0.058824	0.125	0.125	0.125	0.142857	0.125	0.125	0.166667	0.111111	0	0.052632	0.25	0.166667	0.25	0	0	0	0.5	0	0.5	0.076923
184	0.125	0.111111	0.111111	0.125	0.125	0.125	0.142857	0.142857	0.083333	0.125	0.125	0.111111	0.142857	0.083333	0.125	0.125	0.125	0.083333	0.066667	0.1	0.083333	0.1	0.125	0.125	0.142857	0.142857	0.111111	0.125	0.083333	0.142857	0.142857	0.142857	0.142857	0.125	0.142857	0.166667	0.125	0.1	0.076923	0.090909	0.076923	0.066667	0.083333	0.090909	0.090909	0.1	0.076923	0.076923	0.083333
185	0.125	0.125	0.1	0.142857	0.142857	0.142857	0.142857	0.166667	0.090909	0.125	0.142857	0.111111	0.166667	0.083333	0.125	0.142857	0.111111	0.083333	0.055556	0.090909	0.125	0.1	0.111111	0.111111	0.142857	0.125	0.1	0.142857	0.071429	0.142857	0.125	0.142857	0.142857	0.142857	0.142857	0.142857	0.125	1	0	0.071429	0.05	0.058824	0.066667	0.066667	0	0.083333	0.055556	0.066667	0.071429
186	0.1	0.083333	0.111111	0.125	0.125	0.125	0.125	0.125	0.071429	0.125	0.125	0.111111	0.125	0.076923	0.111111	0.125	0.125	1	0.5	0.5	0.090909	0.090909	0.125	0.125	0.111111	0.125	0.090909	0.125	1	0.125	0.125	0.125	0.125	0.111111	0.125	0.125	0.1	0.25	0.25	0.25	0.055556	0.25	0.5	0.0625	0.2	0.076923	0.25	0.142857	0.058824
187	0.125	0.125	0.125	0.125	0.142857	0.142857	0.125	0.125	0.090909	0.166667	0.142857	0.125	0.142857	0.083333	0.125	0.142857	0.111111	0.111111	0.071429	0.076923	0.083333	0.111111	0.142857	0.111111	0	0.125	0.1	0.1	0.076923	0.125	0.111111	0.125	0.142857	0.125	0.125	0.142857	0.125	0.111111	0	0.0625	0.0625	0.1	0	0	0	0	0.0625	0	0.0625
188	0.125	0.1	0.111111	0.142857	0.142857	0.142857	0.142857	0.142857	0.090909	0.111111	0.125	0.090909	0.125	0.083333	0.111111	0.125	0.125	0	0	0	0.083333	0.1	0.125	0.111111	0.111111	0.111111	0.111111	0.125	0	0.125	0.111111	0.125	0.125	0.111111	0.142857	0.125	0.125	0	0	0.071429	0	0.333333	0.333333	0.0625	0.083333	0	0	0	0.055556
189	0.125	0.111111	0.1	0.111111	0.111111	0.125	0.142857	0.125	1	0.142857	0.111111	0.111111	0.125	0.083333	0.111111	0.111111	0.111111	0	0	1	0.083333	0.090909	0.111111	0.083333	0.111111	0.125	0.090909	0.1	0.083333	0.125	0.090909	0.1	0.111111	0.111111	0.142857	0.142857	0.125	1	1	0.5	1	1	1	1	1	1	1	1	0.058824
190	0.125	0.125	0.111111	0.142857	0.142857	0.125	0.142857	0.142857	0.1	0.142857	0.142857	0.111111	0.166667	0.083333	0.142857	0.142857	0.111111	0.1	0.0625	0.111111	0.090909	0.111111	0.111111	0.125	0.142857	0.142857	0.1	0.125	0.0625	0.142857	0.125	0.125	0.142857	0.125	0.142857	0.142857	0.142857	0.076923	1	1	0.166667	1	0.076923	0.076923	0.083333	0.071429	0.05	0.066667	0.076923
191	0.125	0.111111	0.1	0.125	0.125	0.142857	0.142857	0.142857	0.090909	0.142857	0.142857	0.111111	0.142857	0.1	0.142857	0.142857	0.125	0.083333	0.066667	0.083333	0.1	0.1	0.125	0.125	0.125	0.125	0.111111	0.125	0.090909	0.142857	0.1	0.125	0.142857	0.142857	0.142857	0.142857	0.125	0.083333	0.055556	0.076923	0.052632	0.047619	0.066667	0.071429	0.083333	0.083333	1	0.052632	0.2
192	0.111111	0.125	0.125	0.111111	0.125	0.142857	0.125	0.125	0.090909	0.142857	0.142857	0.125	0.142857	0.083333	0.125	0.125	0.142857	0.083333	0.0625	0.076923	0.1	0.1	0.125	0.111111	0.125	0.125	0.1	0.142857	0.090909	0.142857	0.111111	0.142857	0.142857	0.142857	0.142857	0.166667	0.125	0.071429	0.066667	0.083333	0.076923	0.055556	0.071429	0.071429	0.090909	0.076923	0.071429	0.058824	0.333333
193	0.142857	0.111111	0.1	0.111111	0.142857	0.142857	0.125	0.125	0.1	0.125	0.142857	0.111111	0.125	0.090909	0.142857	0.1	0.111111	0.1	1	0.333333	0.083333	0.1	0.111111	0.125	0.111111	0.125	0.1	0.111111	0.071429	0.125	0.1	0.1	0.125	0.1	0.142857	0.125	0.1	1	0	0	0	0	0	0	0	0	0	0	0
194	0	0	0	0.111111	0.111111	0.111111	0.125	0.125	0.0625	0.111111	0.142857	0.090909	0.1	0	0.1	0.1	0.111111	0.25	0	0	0	0.1	0.1	0.090909	0.1	0.125	0.083333	0	0	0.111111	0.111111	0.111111	0.125	0	0.333333	0	0.1	0	0	0	0	0	0	0	0	0	0	0	0
195	0.142857	0.125	0.111111	0.125	0.142857	0.142857	0.142857	0.142857	0	0.142857	0.125	0.111111	0.125	0.1	0.125	0.142857	0.125	0.1	0	0.066667	0.083333	0.090909	0.111111	0.111111	0.111111	0.125	0.1	0.125	0.071429	0.125	0.111111	0.125	0.142857	0.125	0.142857	0.166667	0.111111	0.5	0.052632	0.5	0.5	1	0.076923	0.5	0.071429	0.5	0.5	0.0625	0.166667
196	0.111111	0	0.1	0.125	0.125	0.125	0.142857	0.125	0.066667	0.111111	0.125	0.1	0.111111	0.076923	0.1	0.1	0.1	0.333333	0.047619	0.333333	0.076923	0.090909	0.5	0.5	0.1	0.111111	0.090909	0.1	0.0625	0.111111	0.090909	0.111111	0.1	0.1	0.5	0.5	0.111111	0.066667	1	1	1	0.5	0.333333	0	0.5	0.5	0.5	0	0.5
197	0.142857	0.125	0.111111	0.142857	0.142857	0.142857	0.166667	0.166667	0.1	0.142857	0.166667	0.125	0.142857	0.090909	0.142857	0.142857	0.125	0.090909	0.058824	0.090909	0.125	0.111111	0.125	0.125	0.166667	0.142857	0.111111	0.142857	0.076923	0.142857	0.125	0.142857	0.142857	0.166667	0.166667	0.166667	0.125	0.076923	0.066667	0.076923	0.052632	0.052632	0.076923	0.071429	0.071429	0.083333	0.058824	0.0625	0.076923
198	0.125	0.125	0.111111	0.111111	0.142857	0.125	0.142857	0.142857	0.5	0.125	0.125	0.111111	0.142857	0.090909	0.125	0.142857	0.111111	0.090909	0.076923	0.083333	0.090909	0.125	0.125	0.111111	0.142857	0.125	0.111111	0.125	0.083333	0.142857	0.111111	0.125	0.111111	0.125	0.166667	0.142857	0.125	0.066667	0.055556	0	0.05	0	0	0.0625	0	0	0	0	0
199	0.142857	0.125	0.111111	0.125	0.125	0.142857	0.125	0.125	0.090909	0.142857	0.125	0.125	0.166667	0.090909	0.142857	0.142857	0.125	0.083333	0.058824	0.090909	0.090909	0.125	0.125	0.111111	0.125	0.142857	0.111111	0.125	0.083333	0.125	0.111111	0.142857	0.142857	0.125	0.125	0.125	0.111111	0	0.25	0	0	0.166667	0.0625	0.066667	0	0	0	0.05	0.083333
200	0.111111	0.111111	0.111111	0.142857	0.166667	0.142857	0.142857	0.166667	0.1	0.142857	0.142857	0.111111	0.166667	0.083333	0.142857	0.142857	0.111111	0.090909	0.0625	0.111111	0.090909	0.111111	0.125	0.142857	0.142857	0.142857	0.111111	0.142857	0.066667	0.142857	0.142857	0.125	0.142857	0.125	0.142857	0.142857	0.142857	0.076923	1	1	0.166667	1	0.071429	0.076923	0.083333	0.076923	0.05	0.071429	0.076923
201	0.142857	0.125	0.125	0.125	0.142857	0.142857	0.142857	0.125	0.1	0.142857	0.125	0.125	0.142857	0.090909	0.142857	0.125	0.111111	0.1	0.058824	0.076923	0.111111	0.125	0.125	0.111111	0.142857	0.142857	0.125	0.125	0.076923	0.142857	0.125	0.142857	0.142857	0.142857	0.142857	0.166667	0.125	1	1	0.25	0	0	0	0	0.083333	1	0.055556	0.05	0.083333
202	0.125	0.111111	0.111111	0.125	0.142857	0.125	0.111111	0.125	0.083333	0.111111	0.125	0.1	0.125	0.083333	0.111111	0.111111	0.090909	0.111111	0.066667	0.071429	0.083333	0.1	0.125	0.1	0.125	0.125	0.111111	0.125	0.5	0.125	0.111111	0.125	0.125	0.111111	0.125	0.125	0.111111	0.083333	0.052632	0.071429	0.166667	0.333333	0.333333	0.333333	0.090909	0.076923	0	0.333333	0.333333
203	0.166667	0.125	0.111111	0.111111	0.142857	0.142857	0.125	0.125	0.090909	0.125	0.125	0.125	0.125	0.090909	0.125	0.142857	0.111111	0.111111	0.0625	0.083333	0.090909	0.1	0.142857	0.1	0.142857	0.125	0.111111	0.125	0.083333	0.142857	0.111111	0.125	0.142857	0.142857	0.166667	0.142857	0.125	0.090909	0.071429	0.071429	0.333333	0	0	0	0	0.066667	0	0	0.5
204	0.125	0.125	0.1	0.142857	0.142857	0.142857	0.142857	0.125	0.090909	0.142857	0.142857	0.111111	0.142857	0.083333	0.125	0.142857	0.125	0.1	0.066667	0.090909	0.083333	0.111111	0.111111	0.111111	0.125	0.125	0.111111	0.125	0.071429	0.166667	0.111111	0.125	0.142857	0.125	0.166667	0.166667	0.125	0.090909	0.058824	0.071429	0.076923	0.058824	0.083333	0.5	0.083333	0.090909	0.066667	0.071429	0.071429
205	0.125	0.125	0.090909	0.125	0.125	0.125	0.125	0.125	1	0.125	0.111111	0.125	0.142857	0.076923	0.125	0.125	0.125	0.066667	0.047619	0.5	0.090909	0.111111	0.125	0.111111	0.125	0.125	0.1	0.111111	0.071429	0.142857	0.111111	0.125	0.125	0.125	0.142857	0.166667	0.111111	0.076923	0.0625	1	0.5	0.5	0.333333	0.5	0.2	0.083333	0.071429	0.066667	1
206	0.125	0.111111	0.1	0.142857	0.142857	0.142857	0.142857	0.142857	0.090909	0.142857	0.125	0.111111	0.142857	0.083333	0.125	0.142857	0.111111	0.083333	0.0625	0.1	0.1	0.111111	0.125	0.111111	0.111111	0.125	0.125	0.125	0.083333	0.125	0.111111	0.125	0.142857	0.142857	0.166667	0.166667	0.125	0.090909	1	0.333333	0.052632	0.25	0	0	0	0.076923	1	0.055556	0.0625
207	0.142857	0.1	0.125	0.125	0.142857	0.142857	0.142857	0.142857	0.090909	0.142857	0.142857	0.125	0.142857	0	0.142857	0.125	0	0.111111	0	0	0.083333	0.1	0.125	0.125	0.125	0.111111	0.111111	0.111111	0	0.125	0.1	0.111111	0.125	0.111111	0.166667	0.142857	0.111111	0.076923	0	0	0	0.052632	0.083333	0.5	0.5	0.066667	0	0	0.076923
208	0.142857	0.125	0.111111	0.125	0.142857	0.166667	0.125	0.125	1	0.125	0.111111	0.125	0.111111	0.1	0.125	0.142857	0.111111	1	0	0.071429	0.083333	0.083333	0.1	0.1	0.111111	0.090909	0.090909	0.1	1	0.125	0.090909	0.125	0.125	0.111111	0.125	0.125	0.111111	0.090909	1	0	0	0.1	0	0	0	0	0	0.0625	0.0625
209	0.1	0.111111	0.1	0.142857	0.142857	0.142857	0.125	0.142857	0.083333	0.125	0.142857	0.125	0.125	0.090909	0.142857	0.125	0.125	0.090909	0.055556	0.090909	0.1	0.1	0.111111	0.1	0.125	0.111111	0.1	0.125	0	0.142857	0.111111	0.125	0.125	0.125	0.166667	0.142857	0.125	0	1	1	1	0	0	0	0.142857	0	0	1	1
210	0	0	0	0.111111	0.111111	0.125	0.125	0.125	0.090909	0.125	0.125	0.111111	0.111111	0.5	0.111111	0.1	0.111111	0	0	0.0625	0.076923	0.111111	0.1	0.090909	0.111111	0.125	0.090909	0.111111	0.076923	0.125	0.111111	0.125	0.142857	0.125	0.125	0.125	0.1	0	0.0625	0	0.058824	0	0	0.2	0	0	0	0	0
211	0.166667	0.125	0.125	0.125	0.125	0.142857	0.142857	0.142857	0.1	0.166667	0.125	0.125	0.142857	0.083333	0.142857	0.142857	0.111111	0.111111	0.058824	0.083333	0.090909	0.111111	0.142857	0.125	0.142857	0.142857	0.111111	0.125	0.083333	0.142857	0.111111	0.142857	0.142857	0.125	0.142857	0.142857	0.125	0.083333	0.058824	0.058824	1	0	0.090909	0.0625	0	0	0.058824	0.058824	0.0625
212	0.111111	0.1	0.1	0.111111	0.1	0.111111	0.111111	0.1	0	0.125	0.125	0.111111	0.125	0.083333	0.125	0.125	0.125	0.5	0.071429	0.083333	0.083333	0.1	0.142857	0.111111	0.142857	0.111111	0.111111	0.111111	0.076923	0.142857	0.1	0.125	0.142857	0.111111	0.125	0.142857	0.125	0.090909	0.071429	0.066667	0.066667	0.052632	0.083333	0.0625	0.090909	0.066667	0	0.071429	0.076923
213	0.125	0.1	0.090909	0.125	0.142857	0.125	0.125	0.111111	0.333333	0.111111	0.142857	0.1	0.125	0.0625	0.111111	0.1	0.111111	0.066667	0.5	0.071429	0.090909	0.090909	0.125	0.111111	0.111111	0.111111	0.1	0.125	0.083333	0.111111	0.111111	0.111111	0.125	0.111111	0.125	0.142857	0.111111	0.071429	0.058824	0.5	0.5	0.043478	0.076923	0.0625	0.076923	0.076923	0.058824	0.0625	1
214	0.142857	0.125	0.111111	0.125	0.142857	0.142857	0.142857	0.142857	0.090909	0.142857	0.125	0.111111	0.142857	0.083333	0.125	0.142857	0.111111	0.1	0.5	0.066667	0.083333	0.125	0.142857	0.111111	0.142857	0.142857	0.125	0.142857	0.083333	0.142857	0.111111	0.125	0.142857	0.125	0.125	0.166667	0.125	0.25	0.071429	0.5	1	0.037037	0.2	0.052632	0.5	0	0.052632	0.5	0.066667
215	0.125	0.111111	0.111111	0.125	0.125	0.142857	0.125	0.125	0.1	0.142857	0.125	0.111111	0.142857	0.076923	0.142857	0.125	0.125	0.1	0.076923	0.076923	0.090909	0.1	0.125	0.1	0.142857	0.111111	0.1	0.1	0.076923	0.125	0.111111	0.142857	0.142857	0.125	0.142857	0.142857	0.125	0.090909	0.071429	0.066667	0.066667	0.05	0.090909	0.066667	0.1	0.076923	0.058824	0.066667	0.071429
216	0.090909	0.111111	0.1	0.125	0.125	0.142857	0.125	0.111111	0.090909	0.111111	0.125	0.1	0.125	0.090909	0.125	0.111111	0.1	0.083333	0.05	0.083333	0.125	0.1	0.125	0.125	0.125	0.111111	0.090909	0.111111	0	0.111111	0.111111	0.142857	0.125	0.111111	0	0	0.125	0.066667	1	0.333333	0.25	0.333333	0.333333	0	0	0	0	0	0
217	0.125	0.125	0.125	0.125	0.125	0.125	0.125	0.125	0.090909	0.111111	0.125	0.111111	0	0.083333	0.111111	0.125	0.125	0.090909	0	0.076923	0.090909	0.1	0.111111	0.111111	0.125	0.142857	0.125	0.1	0.076923	0.142857	0.142857	0.142857	0.142857	0.142857	0.125	0.142857	0.125	0.066667	0.0625	0.090909	0.071429	0.0625	0.0625	0.071429	0.090909	0.066667	0.066667	0.166667	0.166667
218	0.1	0.111111	0.1	0.142857	0.142857	0.142857	0.125	0.125	0.076923	0.142857	0.142857	0.1	0.142857	0.076923	0.142857	0.142857	0.111111	0.083333	1	0.25	0.083333	0.1	0.111111	0.1	0.142857	0.111111	0.111111	0.125	0.076923	0.125	0.111111	0.142857	0.125	0.125	0.142857	0.166667	0.125	0.066667	1	0.333333	0.045455	0.041667	1	0.066667	1	1	1	0.071429	1
219	0.125	0.111111	0.111111	0.125	0.142857	0.142857	0.142857	0.142857	0.076923	0.125	0.142857	0.111111	0.142857	0.090909	0.111111	0.125	0.125	0.083333	0.055556	0.090909	0.083333	0.111111	0.125	0.125	0.142857	0.125	0.125	0.142857	0.076923	0.142857	0.142857	0.142857	0.166667	0.142857	0.142857	0.166667	0.125	0.1	0.076923	0.083333	0.076923	0.066667	0.083333	0.083333	0.090909	0.1	0.076923	0.076923	0.083333
220	0.142857	0.125	0.125	0.142857	0.166667	0.166667	0.142857	0.166667	0.1	0.166667	0.142857	0.142857	0.142857	0.083333	0.166667	0.142857	0.125	0.090909	0.066667	0.076923	0.1	0.111111	0.125	0.111111	0.142857	0.142857	0.1	0.125	0.090909	0.125	0.125	0.142857	0.142857	0.142857	0.142857	0.166667	0.125	0.076923	0.066667	0.071429	0.058824	0.5	0.083333	0.071429	0.066667	0.076923	0.076923	0.066667	0.25
221	0.142857	0.125	0.111111	0.166667	0.166667	0.166667	0.142857	0.166667	0.111111	0.166667	0.142857	0.125	0.166667	0.090909	0.166667	0.166667	0.125	0.1	0.0625	0.111111	0.1	0.125	0.125	0.125	0.142857	0.142857	0.1	0.125	0	0.142857	0.111111	0.125	0	0.111111	0	0	0.111111	0	0	0	0	0	0	0	0.090909	0.058824	0.047619	0.0625	0.0625
222	0.125	0.111111	0.111111	0.111111	0.125	0.142857	0.125	0.142857	0.090909	0.142857	0.125	0.111111	0.142857	0.090909	0.125	0.142857	0.125	0.076923	0.052632	0.1	0.083333	0.111111	0.125	0.111111	0.125	0.125	0.125	0.125	0.090909	0.111111	0.111111	0.125	0.125	0.125	0.142857	0.166667	0.111111	0.071429	0.055556	0.2	0.066667	0.043478	0.083333	0.066667	0.083333	0.066667	0.0625	0.052632	0.5
223	0.1	0.111111	0.1	0.142857	0.166667	0.142857	0.142857	0.142857	0.1	0.142857	0.142857	0.111111	0.166667	0.090909	0.142857	0.142857	0.111111	0.090909	0.0625	0.111111	0.1	0.111111	0.125	0.125	0.142857	0.142857	0.111111	0.142857	0.0625	0.142857	0.125	0.125	0.142857	0.125	0.142857	0.166667	0.142857	0.076923	1	1	0.166667	1	0.071429	0.076923	0.083333	0.071429	0.05	0.066667	0.076923
224	0.142857	0.111111	0.111111	0.142857	0.125	0.142857	0.142857	0.125	0.083333	0.125	0.125	0.111111	0.142857	0.090909	0.111111	0.142857	0.111111	1	0.058824	0.058824	0.090909	0.111111	0.125	0.111111	0.125	0.125	0.125	0.125	0.076923	0.142857	0.125	0.125	0.142857	0.125	0.142857	0.142857	0.125	1	0.047619	1	1	1	0.076923	0.066667	0.1	0.090909	0.066667	0.071429	0.0625
225	0.142857	0.125	0.111111	0.142857	0.166667	0.142857	0.142857	0.142857	0.1	0.166667	0.142857	0.111111	0.142857	0.083333	0.142857	0.142857	0.125	0.111111	0.0625	0.1	0.090909	0.142857	0.142857	0.125	0.166667	0.125	0.111111	0.142857	0.083333	0.166667	0.111111	0.125	0.125	0.125	0.142857	0.166667	0.125	0.0625	1	0.333333	0.055556	0.0625	1	0.076923	0.083333	0.0625	0.333333	0.333333	0.076923
226	0.142857	0.125	0.111111	0.125	0.142857	0.142857	0.125	0.125	0.076923	0.111111	0.142857	0.111111	0.142857	0.083333	0.125	0.125	0.111111	0	0	0	0.083333	0.1	0.111111	0.125	0.125	0.111111	0.111111	0.125	0.0625	0.142857	0.111111	0.125	0.142857	0.125	0.125	0.142857	0.111111	1	0	0.066667	1	0	0.166667	0.066667	0.090909	0.066667	0	0.066667	0
227	0.125	0.111111	0.111111	0.111111	0.125	0.142857	0.125	0.111111	0	0.125	0.111111	0.111111	0.125	0.083333	0.125	0.111111	0.111111	0	0	0.071429	0.111111	0.111111	0.125	0.1	0.125	0.125	0.111111	0.111111	0	0.125	0.111111	0.125	0.142857	0.142857	0.125	0.142857	0.125	0.5	1	0.333333	0	1	1	0	0	1	0.058824	0.047619	0
228	0.125	0.111111	0.076923	0	0	0.125	0.1	0	0.090909	0.125	0.111111	0	0.125	0	0.125	0.125	0.1	0	0	0	0	0.1	0	0	0	0.1	0.125	0	0.058824	0.1	0.090909	0.125	0.125	0.111111	0.125	0.125	0.1	0	0	0	0	0	0	0	0.090909	0	0	0	0
229	0.125	0.111111	0.1	0.1	0.1	0.125	0.125	0.111111	0.090909	0.111111	0.142857	0.111111	0.111111	0.090909	0.142857	0.111111	0.111111	0.1	0.052632	0.071429	0.076923	0.125	0.111111	0.1	0.125	0.125	0.111111	0.111111	0.076923	0.125	0.111111	0.125	0.111111	0.111111	0.125	0.125	0.111111	1	1	1	1	1	1	1	1	1	1	1	0.5
230	0.125	0.1	0.090909	0.1	0.125	0.125	0.111111	0.111111	0.090909	0.111111	0.125	0.1	0.111111	0.083333	0.125	0.111111	0.1	0.090909	1	0.25	0.076923	0.090909	0.1	0.111111	0.125	0.111111	0.1	0.111111	0.066667	0.111111	0.090909	0.111111	0.111111	0.111111	0.125	0.125	0.090909	1	0	0	0	0	0	0	0	0	0	0	0
231	0.142857	0.111111	0.111111	0.125	0.125	0.142857	0.125	0.142857	0.090909	0.142857	0.142857	0.111111	0.142857	0.1	0.142857	0.142857	0.125	0.083333	0.066667	0.083333	0.1	0.1	0.125	0.125	0.142857	0.125	0.111111	0.125	0.083333	0.142857	0.1	0.125	0.142857	0.125	0.166667	0.142857	0.125	0.076923	0.052632	0.071429	0.05	0.045455	0.071429	0.066667	0.083333	0.076923	0.5	0.052632	0.166667
232	0.125	0.1	0.1	0.111111	0.142857	0.142857	0.142857	0.125	1	0.111111	0.111111	0.111111	0.142857	0.076923	0.142857	0.125	0.111111	1	1	0.090909	0.090909	0.111111	0.125	0.111111	0.125	0.142857	0.111111	0.142857	0.090909	0.142857	0.125	0.142857	0.142857	0.125	0.142857	0.166667	0.125	0.333333	0.076923	1	1	0.035714	0.166667	0.055556	1	0.071429	0.055556	1	0.071429
233	0.142857	0.125	0.125	0.125	0.142857	0.166667	0.125	0.125	0.090909	0.142857	0.142857	0.125	0.142857	0.090909	0.142857	0.142857	0.125	0.076923	0.0625	0.066667	0.090909	0.125	0.125	0.125	0.142857	0.125	0.1	0.125	0.083333	0.142857	0.125	0.125	0.142857	0.125	0.142857	0.125	0.111111	0.076923	0.5	1	0.055556	1	0.5	0.25	0.076923	1	0.076923	1	0
234	0.1	0.1	0.1	0.125	0.125	0.125	0.111111	0.125	0.333333	0.125	0.111111	0.111111	0.125	0.076923	0.125	0.125	0.090909	0.111111	0.071429	0.083333	0.083333	0.1	0.111111	0.1	0.111111	0.111111	0.090909	0.111111	0.071429	0.125	0.1	0.125	0.125	0.111111	0.125	0.125	0.1	0.071429	0.058824	0.5	0.052632	0.055556	0.071429	0.066667	0.083333	0.066667	0.052632	0.055556	0.0625
235	0	0.1	0.083333	0	0	0.111111	0.125	0.125	0.090909	0.125	0.125	0.111111	0.125	0.083333	0.111111	0.142857	0.111111	0.083333	0	0	0.111111	0.111111	0.125	0.1	0.125	0.125	0.090909	0.125	1	0.125	0.1	0.125	0.142857	0.111111	0.125	0.142857	0.125	0.5	0.5	1	0.5	0	1	0.5	0.083333	0.5	0.5	0.058824	0.5
236	0.125	0.111111	0.111111	0.125	0.125	0.125	0.125	0.125	0.076923	0.111111	0.125	0.111111	0.111111	0.076923	0.111111	0	0.111111	0	0	0	0.090909	0.1	0.111111	0.1	0.125	0	0.090909	0.111111	0	0.125	0.111111	0.111111	0.125	0.111111	0.125	0.142857	0.111111	0	0	0	0.052632	0.111111	0.5	0.058824	0.083333	0.058824	0.052632	0.076923	0.066667
237	0.142857	0.111111	0.111111	0.125	0.111111	0.125	0.125	0.125	0.090909	0.125	0.125	0.125	0.142857	0.090909	0.142857	0.142857	0.111111	0.083333	0.066667	0.090909	0.090909	0.111111	0.125	0.111111	0.142857	0.125	0.111111	0.142857	0.083333	0.125	0.125	0.142857	0.142857	0.142857	0.125	0.166667	0.125	0.071429	0.066667	0.1	0.066667	0.058824	0.066667	0.071429	0.090909	0.071429	0.071429	0.2	0.2
238	0.142857	0.125	0.1	0.1	0.125	0.125	0.125	0.142857	0	0.142857	0.125	0.111111	0.142857	0.076923	0.125	0.125	0.1	0.111111	0	0	0.1	0.111111	0.142857	0.111111	0.125	0.125	0.111111	0.142857	0.333333	0.125	0.1	0.125	0.125	0.125	0.166667	0.142857	0.125	1	1	1	1	0	0.076923	0.066667	0.076923	0.058824	1	0	0.066667
239	0.111111	0.1	0.1	0.125	0.142857	0.142857	0.142857	0.142857	0.090909	0.125	0.111111	0.125	0.142857	0.083333	0.142857	0.142857	0.125	0.076923	0.05	0.111111	0.083333	0.111111	0.125	0.125	0.125	0.125	0.111111	0.125	0	0.125	0.111111	0.125	0.142857	0.125	0.142857	0.125	0	0	0	0.066667	0.045455	0.05	0.0625	0	0.090909	0	0	0	0.0625
240	0.111111	0.111111	0.090909	0	0.142857	0.125	0.111111	0.125	0	0.125	0.125	0.111111	0.111111	0.071429	0	0.125	0.111111	0.076923	0.0625	1	0.083333	0.111111	0.1	0.1	0.125	0.125	0.090909	0.111111	0	0.111111	0.1	0.125	0.111111	0.111111	0.125	0.125	0.111111	0	0.058824	1	0.166667	0	0.071429	0	0.071429	0	0	0	0.25
241	0.125	0.1	0.1	0.125	0.142857	0.125	0.142857	0.142857	0	0.125	0.142857	0.111111	0.142857	0.1	0.142857	0.125	0.111111	0	0	0	0.090909	0.1	0.111111	0.111111	0.125	1	0.111111	0.125	0	0.125	0.1	0.142857	0.142857	0.111111	0.142857	0.142857	0.1	0.071429	0	0	0.071429	0	0	0	0	0	0	0	0
242	0.125	0.111111	0.111111	0.125	0.125	0.142857	0.125	0.125	0.0625	0.111111	0.125	0.111111	0.125	0.083333	0.111111	0.111111	0.090909	0	0.045455	0	0.083333	0.083333	0.5	0.5	0.125	0.111111	0.090909	0.090909	0	0.111111	0.111111	0.125	0.111111	0.111111	0.333333	0	0.1	0.0625	0	0	0	0	0.2	1	0.5	0.5	0.5	1	0.5
243	0.125	0.1	0.125	0.125	0.125	0.125	0.111111	0.125	0.076923	0.142857	0.125	0.125	0.142857	0.076923	0.125	0.125	0.111111	0.083333	0.055556	0.076923	0.090909	0.1	0.111111	0.1	0.125	0.111111	0.090909	0.1	0.076923	0.125	0.1	0.142857	0.142857	0.1	0.142857	0.142857	0.111111	0.083333	0.0625	1	0.333333	0	0.076923	0.0625	1	0.066667	0.055556	0.076923	0.166667
244	0.125	0.111111	0.111111	0.142857	0.125	0.142857	0.125	0.142857	0.090909	0.142857	0.125	0.111111	0.125	0.083333	0.142857	0.125	0.125	0.1	0.076923	0.083333	0.090909	0.111111	0.142857	0.111111	0.142857	0.125	0.111111	0.111111	0.083333	0.142857	0.1	0.142857	0.142857	0.125	0.125	0.142857	0.142857	0.1	0.071429	0.071429	0.071429	0.052632	0.1	0.071429	0.111111	0.076923	0.0625	0.071429	0.076923
245	0.111111	0.111111	0.125	0.111111	0.125	0.125	0.111111	0.111111	0.083333	0.125	0.125	0.125	0.125	0.090909	0.125	0.125	0.111111	0.083333	0.0625	0.076923	0.090909	0.1	0.111111	0.111111	0.125	0.125	0.1	0.125	0.090909	0.142857	0.125	0.125	0.125	0.125	0.125	0.142857	0.111111	0.071429	0.058824	0.1	0.055556	0.05	0.076923	0.071429	1	0.5	0.066667	0.058824	0
246	0.111111	0.111111	0	0.125	0.125	0.142857	0.125	0.125	0.1	0.142857	0.125	0.125	0.142857	0.090909	0.142857	0.125	0.142857	0.1	0.071429	0.071429	0.090909	0.111111	0.125	0.111111	0.142857	0.125	0.125	0.125	0.090909	0.142857	0.125	0.142857	0.142857	0.142857	0.125	0.142857	0.125	0.090909	0.076923	0.066667	0.0625	0.041667	0.090909	0.083333	0.083333	0.071429	0.066667	0.0625	0.066667
247	0.125	0.111111	0.111111	0.111111	0.111111	0.142857	0.111111	0.125	0.083333	0.125	0.125	0.125	0.125	0.083333	0.142857	0.125	0.125	0	0.052632	1	0.1	0.1	0.111111	0.111111	0.125	0.125	0.1	0.125	0.076923	0.142857	0.125	0.125	0.142857	0.125	0.166667	0.142857	0.125	0	0	0	0	0	0	0	0	0	0.5	0	0
248	0.111111	0.111111	0.111111	0.1	0.111111	0.125	0.125	0.125	0.083333	0.125	0.125	0.111111	0.125	0.083333	0.111111	0.111111	0.125	0.083333	0.05	0.071429	0.111111	0.1	0.125	0.1	0.125	0.125	0.111111	0.111111	0.076923	0.125	0.111111	0.125	0.125	0.125	0.142857	0.142857	0.125	0.071429	0.058824	0.0625	0.058824	0.045455	0	0	1	0.071429	1	0	0.333333
249	0.125	0	0.090909	0	0.125	0.142857	0.125	0.142857	0	0.125	0.125	0.111111	0.142857	0.083333	0.142857	0.142857	0.125	0.076923	0.055556	0.090909	0.083333	0.111111	0.125	0.1	0.125	0.125	0.1	0.125	0	0.111111	0.111111	0.125	0.142857	0.111111	0.125	0.142857	0	0	0	0	0	0	0.066667	0	0	0	0	0	0
250	0.142857	0.125	0.111111	0.142857	0.142857	0.166667	0.142857	0.142857	0.083333	0.125	0.142857	0.111111	0.142857	0.083333	0.125	0.142857	0.142857	0.333333	0.076923	0.083333	0.1	0.1	0.142857	0.125	0.142857	0.142857	0.125	0.125	0.076923	0.166667	0.111111	0.125	0.142857	0.142857	0.142857	0.142857	0.142857	0.083333	0.066667	0.0625	0.0625	0.052632	0	0.0625	0.090909	0.066667	0.066667	0.066667	0.066667
251	0	0.1	0.5	0.125	0.111111	0.5	0.1	0.111111	0	0.142857	0.125	0.111111	0.125	0.090909	0.125	0.142857	0.125	0	0	0	0	0.090909	0.111111	0.111111	0.125	0.111111	0.090909	0.125	0	0.111111	0.111111	0.125	0.125	0.111111	0.125	0	0	0.0625	0	0	0	0	0	0	0	0	0	0	0
252	0.111111	0.111111	0.1	0.125	0.142857	0.142857	0.125	0.142857	0.090909	0.125	0.111111	0.111111	0.142857	0.083333	0.125	0.142857	0.111111	0.083333	1	1	0.083333	0.125	0.111111	0.1	0.125	0.125	0.111111	0.111111	0.066667	0.125	0.1	0.111111	0.125	0.111111	0.142857	0.142857	0.1	0.5	0.5	0.5	1	0.5	1	0.5	1	0.066667	0.5	0.071429	0.5
253	0.111111	1	0.1	0.5	1	1	1	0.111111	0.5	0.111111	0.1	0.1	0.125	0.083333	0.111111	0.142857	0.1	0.083333	0.066667	0.5	0.083333	0.1	0.111111	0.1	0.125	0.111111	0.1	0.111111	0.5	0.125	0.090909	0.111111	0.1	0.125	0.125	1	0.111111	0.076923	1	1	1	1	0	0	0	1	1	0	1
254	0	0.090909	0	0.1	0.111111	0	0.111111	0	0	0.111111	0.125	0	0	0.1	0	0	0	0	0	0	0.071429	0.111111	0.111111	0.090909	0.111111	0.111111	0.125	0.111111	0.0625	0.111111	0.090909	0.1	0.111111	0.111111	0.111111	0.142857	0.111111	0	0	0	0	0	0	0	0	0	0	0	0
255	0.125	0.125	0.125	0.125	0.142857	0.166667	0.142857	0.142857	0.111111	0.142857	0.142857	0.142857	0.142857	0.1	0.142857	0.142857	0.125	0.090909	0.076923	0.083333	0.1	0.111111	0.125	0.111111	0.142857	0.142857	0.111111	0.142857	0.090909	0.142857	0.142857	0.142857	0.142857	0.125	0.125	0.166667	0.125	0.090909	0.071429	0.071429	0.055556	0.043478	0.083333	0.076923	0.076923	0.083333	0.071429	0.071429	0.076923
256	0.111111	0.125	0.111111	0.125	0.111111	0.142857	0.142857	0.125	0.1	0.125	0.142857	0.111111	0.142857	0.090909	0.142857	0.125	0.111111	0.071429	0.0625	0.076923	0.090909	0.125	0.125	0.111111	0.142857	0.111111	0.1	0.142857	0.090909	0.125	0.125	0.125	0.142857	0.125	0.142857	0.125	0.111111	0	0	0	0	0	0.333333	0.25	0	0	0.083333	0.055556	0.058824
257	0.125	0.111111	0.1	0.111111	0.142857	0.142857	0.125	0.142857	0.083333	0.125	0.111111	0.125	0.111111	0.076923	0.125	0.111111	0.111111	0.083333	0.052632	0	0.076923	0.111111	0.125	0.111111	0.142857	0.125	0.125	0.125	0.076923	0.111111	0.125	0.125	0.142857	0.125	0.125	0.125	0.111111	0.083333	1	1	1	0.1	1	1	0.333333	0.058824	1	1	1
258	0.142857	0.125	0.111111	0.111111	0.142857	0.142857	0.142857	0.125	0.076923	0.125	0.125	0.125	0.111111	0.076923	0.142857	0.142857	0.111111	0.090909	0.066667	1	0.090909	0.142857	0.111111	0.111111	0.125	0.125	0.111111	0.125	0.090909	0.125	0.1	0.125	0.142857	0.125	0.142857	0.142857	0.111111	0.090909	0.333333	0.5	0.052632	0.333333	0.5	0.5	0.076923	0.5	0	0.052632	0.066667
259	0	0.1	0	1	0.1	1	1	0.1	0	0.125	1	0.1	0	1	1	0.1	0.111111	0	0	0	0	1	0.111111	0.1	0.1	0	0.1	0.111111	0	0.111111	0.1	0.111111	0.111111	0.1	0.111111	0.111111	0.1	0	0	1	0	0	0	0	0	0	0	0	0
260	0.142857	0.125	0.111111	0.142857	0.125	0.142857	0.125	0.125	0.1	0.125	0.125	0.111111	0.142857	0.083333	0.125	0.142857	0.125	0.090909	0	0.076923	0.083333	0.111111	0.125	0.111111	0.142857	0.142857	0.1	0.142857	0.071429	0.142857	0.142857	0.125	0.142857	0.111111	0.125	0.142857	0.125	0.066667	0.5	0	0.5	0.5	0.5	0	0.5	0	1	0.0625	0.5
261	0.125	0.111111	0.1	0.142857	0.142857	0.142857	0.125	0.125	0.083333	0.125	0.142857	0.125	0.125	0.083333	0.111111	0.125	0.125	1	0	0	0.083333	0.090909	0.111111	0.111111	0.125	0.111111	0.125	0.111111	1	0.125	0.1	0.125	0.125	0.1	0.125	0.125	0.111111	1	1	1	0	0	0	0	0.25	0.055556	0	0	0
262	0.125	0.111111	0.125	0.125	0.142857	0.142857	0.142857	0.125	0.5	0.125	0.125	0.111111	0.125	0.071429	0.125	0.125	0.111111	0	0.5	0.0625	0.076923	0.111111	0.111111	0.111111	0.125	0.111111	0.1	0.111111	0.071429	0.142857	0.111111	0.125	0.125	0.125	0.166667	0.125	0.125	0.090909	0.066667	0.066667	0.066667	0.05	0.090909	0.066667	0.1	0.071429	0.066667	0.066667	0
263	0.125	0.111111	0.125	0.125	0.125	0.166667	0.125	0.142857	0.090909	0.125	0.142857	0.125	0.142857	0.1	0.125	0.125	0.125	0.090909	0.076923	0.076923	0.1	0.111111	0.125	0.111111	0.125	0.142857	0.111111	0.125	0.090909	0.125	0.125	0.125	0.142857	0.111111	0.125	0.142857	0.125	0.090909	0.071429	0.071429	0.055556	0.043478	0.076923	0.076923	0.076923	0.083333	0.076923	0.071429	0.076923
264	0.125	0.1	0.111111	0.125	0.125	0.142857	0.111111	0.142857	0.090909	0.142857	0.142857	0.125	0.142857	0.083333	0.142857	0.125	0.125	0.111111	0	1	0.090909	0.1	0.111111	0.1	0.142857	0.125	0.1	0.125	0.066667	0.142857	0.125	0.142857	0.142857	0.125	0.125	0.125	0.111111	0.076923	0.058824	0.5	0.25	0.25	1	1	0.066667	0.5	0.05	0.5	0.083333
265	0.125	0.125	0.125	0.125	0.142857	0.142857	0.142857	0.142857	0.1	0.125	0.142857	0.125	0.142857	0.090909	0.142857	0.142857	0.142857	0.090909	0	0.076923	0.090909	0.125	0.142857	0.125	0.142857	0.142857	0.111111	0.142857	0.076923	0.142857	0.142857	0.125	0.142857	0.111111	0.125	0.142857	0.111111	0.066667	0.5	0	0.5	0.5	0.5	0	0.5	0	1	0.066667	1
266	0.125	0.125	0.1	0.142857	0.125	0.166667	0.142857	0.166667	0.090909	0.125	0.142857	0.111111	0.166667	0.083333	0.125	0.142857	0.125	0	0	0	0.125	0.1	0.125	0.111111	0.142857	0.125	0.1	0.142857	0.071429	0.125	0.125	0.142857	0.125	0.142857	0.142857	0.142857	0.125	0.071429	0	0.071429	0.05	0	0.071429	0.066667	0.066667	0.076923	0.055556	0.0625	0
267	0.125	0.111111	0.111111	0.111111	0.125	0.142857	0.142857	0.125	0.090909	0.125	0.142857	0.125	0.142857	0.083333	0.125	0.166667	0.142857	0.083333	0.058824	0.083333	0.083333	0.111111	0.125	0.125	0.142857	0.125	0.125	0.142857	0.083333	0.142857	0.111111	0.142857	0.166667	0.125	0.142857	0.142857	0.142857	0.1	0.076923	0.076923	0.071429	0.0625	0.071429	0.076923	0.1	0.055556	0	0.0625	0.066667
268	0.125	0.1	0.1	0.125	0.125	0.142857	0.111111	0.125	0.083333	0.125	0.125	0.125	0.142857	0.083333	0.142857	0.125	0.125	0.083333	0.058824	0.083333	0.090909	0.111111	0.125	0.111111	0.166667	0.142857	0.111111	0.142857	0.076923	0.125	0.125	0.125	0.142857	0.125	0.142857	0.142857	0.125	0.066667	0.25	0.5	0.05	0.125	0.083333	0.071429	0.333333	0.071429	0.076923	0.076923	0.090909
269	0.125	0.111111	0.1	0.125	0.142857	0.142857	0.142857	0.166667	0.090909	0.142857	0.142857	0.111111	0.166667	0.071429	0.142857	0.142857	0.1	0.5	1	1	0.111111	0.125	0.142857	0.1	0.125	0.142857	0.111111	0.142857	1	0.125	0.1	0.142857	0.142857	0.125	0.166667	0.142857	0.111111	1	1	1	1	1	1	1	1	1	0.052632	0.058824	0.0625
270	0.111111	0.090909	0.111111	0.125	0.125	0.142857	0.125	0.125	0.083333	0.111111	0.125	0.111111	0.142857	0.090909	0.111111	0.125	0.111111	0.090909	0.066667	0	0.083333	0.111111	0.111111	0.090909	0.125	0.111111	0.125	0.111111	0.066667	0.125	0.1	0.125	0.125	0.111111	0.111111	0.111111	0.111111	0	0	0	0.055556	0.045455	0	0	0.090909	0.066667	0.052632	1	0
271	0.142857	0.125	0.142857	0.125	0.142857	0.166667	0.142857	0.142857	0.1	0.142857	0.142857	0.125	0.142857	0.083333	0.142857	0.142857	0.125	0.111111	0.058824	0.076923	0.090909	0.111111	0.125	0.111111	0.142857	0.111111	0.111111	0.125	0.076923	0.142857	0.125	0.125	0.142857	0.125	0.125	0.142857	0.111111	0.083333	0.333333	0.5	0.047619	0.142857	0.090909	0.083333	0.333333	0.076923	0.071429	0.071429	0.083333
272	0.125	0.111111	0.111111	0.125	0.111111	0.125	0.125	0.142857	0.090909	0.142857	0.142857	0.125	0.142857	0.1	0.142857	0.125	0.111111	0.090909	0	0.5	0.090909	0.090909	0.111111	0.1	0.142857	0.125	0.1	0.111111	0.071429	0.125	0.111111	0.111111	0.125	0.142857	0.142857	0.142857	0.111111	0.066667	0.058824	0.5	0	0.035714	0	0.071429	1	0	0	0	0
273	0.125	0.111111	0.125	0.125	0.125	0.142857	0.125	0.142857	0.083333	0.142857	0.125	0.125	0.125	0.090909	0.125	0.125	0.111111	0.083333	0	0.071429	0.1	0.125	0.125	0.111111	0.125	0.125	0.1	0.142857	0.066667	0.125	0.111111	0.125	0.125	0.111111	0.125	0.142857	0.111111	0.5	0.5	1	0.5	0	1	0.5	0.083333	0.5	0.5	0.055556	0.5
274	0.090909	0	0.1	0.142857	0.142857	0.142857	0.125	0.142857	0.1	0.142857	0.142857	0.125	0.166667	0.090909	0.125	0.125	0.111111	0.083333	0.058824	0.090909	0.090909	0.125	0.125	0.111111	0.125	0.142857	0.125	0.142857	0.071429	0.125	0.1	0.125	0.111111	0.125	0.142857	0.142857	0.111111	1	0.047619	1	0.058824	0.05	0.071429	0.052632	0.090909	0.071429	0.052632	0.076923	0.0625
275	0.125	0.125	0.111111	0.142857	0.142857	0.142857	0.125	0.125	0.1	0.125	0.125	0.125	0.142857	0.090909	0.142857	0.142857	0.125	0.090909	0.055556	0.071429	0.083333	0.125	0.142857	0.1	0.142857	0.142857	0.111111	0.125	0.083333	0.125	0.111111	0.142857	0.166667	0.125	0.166667	0.142857	0.111111	0.071429	0.055556	0.2	0.055556	0.142857	0.076923	0.066667	0.0625	0.0625	0.071429	0.071429	0.071429
276	0.125	0.125	0.111111	0.142857	0.142857	0.142857	0.142857	0.166667	0.1	0.142857	0.142857	0.111111	0.166667	0.090909	0.142857	0.166667	0.111111	0.090909	0.066667	0.111111	0.090909	0.111111	0.125	0.125	0.142857	0.142857	0.1	0.125	0.0625	0.142857	0.125	0.125	0.142857	0.142857	0.142857	0.166667	0.142857	0.083333	1	1	0.2	1	0.071429	0.076923	0.090909	0.071429	0.052632	0.066667	0.083333
277	0.125	0.125	0.111111	0.111111	0.125	0.125	0.125	0.125	0	0.125	0.142857	0.1	0.125	0.083333	0.125	0.125	0.1	0.071429	0	0	0.083333	0.1	0.111111	0.1	0.125	0.125	0.1	0.1	1	1	0.1	0.111111	0.125	0.125	0.111111	0.142857	0.111111	0	0	0	0.058824	0	0	0	0	0	0	0	0
278	0.111111	0.1	0.1	0.111111	0.125	0.125	0.125	0.125	0.090909	0.111111	0.142857	0.111111	0.125	0.076923	0.125	0.125	0.125	0.076923	0.066667	0.090909	0.1	0.1	0.125	0.111111	0.142857	0.125	0.1	0.125	0.076923	0.125	0.125	0.142857	0.142857	0.125	0.125	0.142857	0.125	0.083333	0.0625	0.083333	0.066667	0.058824	0.083333	0.076923	0.076923	0.083333	0.066667	0.066667	0.2
279	0.111111	0	0.090909	0	0	0	0	0	0	0.125	0.125	0.1	0.111111	0	0	0.111111	0.111111	0	0	0	0	0	0	0	0.125	0.111111	0	0	0	0.125	0	0.125	0	0.111111	0.111111	0.125	0.125	0	0	0	0	0	0	0	0	0	0	0	0
280	0	0	0.1	0.111111	0.125	0.142857	0.142857	0.142857	0.090909	0.125	0.142857	0.1	0.125	1	0.111111	0.111111	0.125	0	1	0.066667	0.083333	0.111111	0.111111	0.1	0.111111	0.125	0.090909	0.125	0	0.125	0.125	0.125	0.142857	0.111111	0.125	0.142857	0.090909	0.058824	0	0	0	0	0.071429	0.0625	0	0	0	0	0
281	0.142857	0.111111	0.1	0.111111	0.111111	0.125	0.125	0.125	1	0.142857	0.111111	0.111111	0.125	0.090909	0.125	0.111111	0.1	0	0	1	0.076923	0.1	0.111111	0.083333	0.125	0.125	0.1	0.111111	0.076923	0.142857	0.1	0.111111	0.125	0.125	0.166667	0.142857	0.111111	0.5	1	1	1	1	1	1	1	1	1	1	0.0625
282	0.142857	0.125	0.111111	0.142857	0.125	0.166667	0.142857	0.142857	0.090909	0.125	0.125	0.125	0.125	0.090909	0.125	0.142857	0.125	0.111111	0.05	0.076923	0.083333	0.1	0.142857	0.1	0.125	0.125	0.111111	0.125	0.083333	0.125	0.1	0.142857	0.142857	0.125	0.166667	0.142857	0.111111	0.5	0.055556	1	0.5	1	0.090909	0.5	0.0625	0.5	0.25	0.071429	0.25
283	0.111111	0.111111	0.1	0.111111	0.125	0.142857	0.125	0.125	0.090909	0.125	0.125	0.125	0.125	0.090909	0.125	0.125	0.125	0.076923	1	1	0.083333	0.090909	0.111111	0.1	0.142857	0.111111	0.111111	0.125	0.076923	0.142857	0.111111	0.125	0.142857	0.111111	0.125	0.142857	0.125	0.076923	0.058824	0.083333	0.5	0	0	0.5	1	1	0.066667	1	0.066667
284	0.111111	0.1	0.125	0.111111	0.142857	0.142857	0.125	0.125	0.090909	0.142857	0.142857	0.111111	0.142857	0.090909	0.142857	0.125	0.125	0.076923	0.066667	0.071429	0.090909	0.125	0.111111	0.125	0.125	0.125	0.1	0.142857	0.083333	0.125	0.125	0.125	0.142857	0.125	0.166667	0.142857	0.111111	0.083333	0.066667	0	0.058824	0.04	0.5	0.333333	0.076923	0.066667	0.076923	0.058824	0.0625
285	0.125	0.1	0.1	0	1	0.142857	0.125	0.142857	1	0.111111	0.111111	0.1	0.125	0.1	0.166667	0.142857	0.111111	0.090909	0.055556	0	0.1	0.083333	0	0	0	0	0	1	0	0.125	0	1	0	1	0.125	0.125	1	0	0	0	0	0	0	0	0	0	0	0	0
286	0.125	0.111111	0.125	0.111111	0.125	0.142857	0.142857	0.142857	0.083333	0.142857	0.142857	0.111111	0.125	0.090909	0.125	0.125	0.125	0.083333	0.052632	0.076923	0.111111	0.1	0.125	0.111111	0.125	0.125	0.111111	0.125	0.083333	0.142857	0.125	0.125	0.125	0.142857	0.142857	0.142857	0.125	0.076923	0.0625	0.076923	0.071429	0.052632	0.076923	0.066667	0.083333	0.076923	0.066667	0.0625	0.333333
287	0.111111	0.090909	0.1	0.111111	0.111111	0.125	0.111111	0.111111	1	0.125	0.125	0.1	0	0.071429	0.1	0.111111	0.1	0.5	0.0625	0.071429	0.071429	0.083333	0.111111	0.090909	0	0.111111	0.090909	0.090909	0	0	0.090909	0.111111	0	0	0	0.125	0.125	0	0	0	0	0	0	0	0	0	0	0	0
288	0	1	0.111111	0.1	0.125	0	0.090909	0.111111	1	0.125	0.125	0.1	1	1	0.125	0.111111	1	1	1	1	1	0.090909	0.125	0.125	0.142857	0.125	0.111111	0.125	0.083333	0.142857	0.1	0.125	0.125	0.125	0.166667	0.166667	0.125	1	0.333333	1	0.05	1	1	1	1	1	1	1	1
289	0.125	0.111111	0.111111	0.125	0.125	0.125	0.125	0.125	0.090909	0.111111	0.125	0.111111	0.142857	0.083333	0.125	0.111111	0.111111	0.111111	0.071429	0.083333	0.083333	0.111111	0.142857	0.111111	0.125	0.142857	0.111111	0.111111	0.5	0.142857	0.125	0.111111	0.125	0.111111	0.111111	0.142857	0.111111	0.090909	0.05	0.066667	1	0.333333	1	1	0	0	0	1	1
290	0.125	0.125	0.1	0.111111	0.125	0.125	0.125	0.125	0.090909	0.125	0.125	0.111111	0.142857	0.1	0.125	0.125	0.111111	0.076923	0.0625	0.076923	0.090909	0.1	0.125	0.125	0.125	0.125	0.125	0.125	0.083333	0.142857	0.1	0.125	0.142857	0.125	0.142857	0.142857	0.125	0.076923	0.055556	0.076923	0.05	0.045455	0.066667	0.066667	0.076923	0.076923	1	0.05	0.166667
291	0.142857	0.125	0.111111	0.142857	0.125	0.166667	0.142857	0.142857	0.1	0.125	0.142857	0.111111	0.125	0.083333	0.125	0.142857	0.125	0.090909	0.0625	0.083333	0.090909	0.111111	0.125	0.1	0.142857	0.142857	0.125	0.125	0.083333	0.125	0.1	0.142857	0.142857	0.111111	0.142857	0.142857	0.125	0.083333	0.071429	0.071429	0.0625	0.055556	0.083333	0.076923	0.1	0.071429	0.058824	0.076923	0.083333
292	0.142857	0.1	0.090909	0.1	0.1	0.125	0.111111	0.125	0	0.125	0.111111	0	0	0	0.125	0	0.125	0	0	0	0	0	0	0	0	0	0	0	0	0	0	0.125	0.125	0.125	0.111111	0	0.111111	0	0	0	0	0	0	0	0	0	0	0	0
293	0.111111	0.111111	0	0	0	0	0.111111	0.125	0.1	0.142857	0.111111	0.111111	0.125	0.083333	0.125	0.111111	0.125	0	0.066667	0	0.083333	0	0	0	0.125	0	0	0.111111	0.058824	0.1	0.1	0.125	0.142857	0.125	0	0	0.1	1	0	0	0	0	0	0	0	0	0	0	0
294	0.125	0.125	0.125	0.125	0.142857	0.142857	0.142857	0.166667	0.111111	0.166667	0.142857	0.125	0.166667	0.090909	0.142857	0.142857	0.111111	0.1	0.058824	0.076923	0.090909	0.125	0.125	0.1	0.125	0.111111	0.111111	0.111111	0.076923	0.125	0.125	0.125	0.125	0.125	0.125	0.125	0.111111	0.076923	0.333333	0.333333	0.045455	0.125	0.090909	0.076923	0.333333	0.076923	0.066667	0.066667	0.076923
295	0.142857	0.125	0.111111	0.125	0.125	0.142857	0.142857	0.142857	0.1	0.142857	0.142857	0.111111	0.142857	0.1	0.142857	0.142857	0.125	0.083333	0.066667	0.083333	0.1	0.1	0.125	0.125	0.142857	0.142857	0.111111	0.125	0.090909	0.142857	0.111111	0.125	0.142857	0.142857	0.166667	0.142857	0.125	0.083333	0.055556	0.083333	0.052632	0.047619	0.066667	0.076923	0.090909	0.076923	0.0625	0.055556	0.2
296	0.142857	0.111111	0.111111	0.125	0.142857	0.142857	0.142857	0.125	0.083333	0.125	0.125	0.1	0.142857	0.076923	0.125	0.125	0.125	0.090909	0.0625	0.083333	0.083333	0.111111	0.111111	0.125	0.125	0.125	0.111111	0.125	0.076923	0.142857	0.111111	0.125	0.142857	0.125	0.2	0.142857	0.142857	0.090909	0.0625	0.076923	0.076923	0.0625	0.083333	1	0.083333	0.1	0.071429	0.071429	0.066667
297	0.125	0	0	0	0.142857	0.125	0	0.111111	0.083333	0.125	0.111111	0.111111	0.125	0.090909	0.125	0.125	0.111111	0	1	0.066667	0.076923	0.1	0.111111	0.111111	0.142857	0.125	0.1	0.125	0.071429	0.142857	0.1	0.125	0.111111	0.111111	0.142857	0.142857	0.1	1	0.25	1	1	1	1	0.0625	0.071429	0.058824	0.045455	0.333333	0.25
298	0.125	1	0.1	1	1	1	1	0.125	1	0.125	0.111111	0.111111	0.142857	0.090909	0.125	0.142857	0.111111	0.090909	0.071429	0.5	0.090909	0.111111	0.125	0.111111	0.142857	0.125	0.111111	0.125	0.5	0.142857	0.1	0.125	0.111111	0.125	0.142857	0.5	0.125	0.083333	0	0.5	0.5	0.5	0	0	0	0	0	0	0
299	0.142857	0.111111	0.1	0.125	0.125	0.125	0.125	0.111111	1	0.111111	0.1	0.083333	0.125	0.090909	0.125	0.111111	0.111111	0.083333	0.0625	1	0.090909	0.1	1	0.125	0.111111	0.111111	1	0.111111	1	0.125	0.125	0.111111	0.142857	0.111111	0.111111	0.125	0.1	0	0.055556	0.066667	0.045455	0.045455	1	0.090909	0.076923	0.0625	0.058824	0.055556	0.058824
300	0.142857	0.142857	0.125	0.111111	0.125	0.142857	0.125	0.125	0.333333	0.125	0.125	0.111111	0	0.083333	0.125	0.142857	0.111111	0.090909	0.066667	0.083333	0.1	0.111111	0.125	0.111111	0.142857	0.142857	0.125	0.111111	0.083333	0.142857	0.125	0.142857	0.125	0.142857	0.142857	0.142857	0.142857	0.071429	0.066667	0.090909	0.066667	0.058824	0.0625	0.071429	0.090909	0.071429	0.066667	0.166667	0.2
301	0.125	0.111111	0.111111	0.125	0.142857	0.142857	0.125	0.111111	0.5	0.125	0.111111	0.125	0.125	0.1	0.142857	0.125	0.125	0.071429	0.05	0.0625	0.090909	0.1	0.125	0.111111	0.125	0.111111	0.125	0.125	0.083333	0.142857	0.111111	0.125	0.142857	0.125	0.142857	0.142857	0.125	0.083333	0	0.083333	0.058824	0.25	0.5	0.066667	0.5	0.058824	0	0	0.0625
302	0.125	0.111111	0.111111	0.142857	0.142857	0.142857	0.142857	0.142857	0.1	0.142857	0.142857	0.125	0.142857	0.111111	0.166667	0.142857	0.142857	0.090909	0.071429	0.090909	0.111111	0.111111	0.142857	0.142857	0.142857	0.142857	0.111111	0.142857	0.1	0.142857	0.111111	0.142857	0.142857	0.142857	0.166667	0.142857	0.125	0.076923	0.052632	0.076923	0.05	0.045455	0.071429	0.071429	0.083333	0.076923	0.058824	0.052632	0.2
[truncated: 3 more columns]
