# Supplementary material for: Network analysis of the NetHealth data: exploring co-evolution of individuals’ social network positions and physical activities
Source: Appl Netw Sci. 2018 Nov 2;3(1):45. doi: 10.1007/s41109-018-0103-2 (PMC6223883; doi:10.1007/s41109-018-0103-2)
Supplement: Supplementary file 2 — Data. (ZIP 375 kb) [file 41109_2018_103_MOESM2_ESM.zip › Additional file 2/Eigenvector_centrality.csv]

id	week 1	week 2	week 3	week 4	week 5	week 6	week 7	week 8	week 9	week 10	week 11	week 12	week 13	week 14	week 15	week 16	week 17	week 18	week 19	week 20	week 21	week 22	week 23	week 24	week 25	week 26	week 27	week 28	week 29	week 30	week 31	week 32	week 33	week 34	week 35	week 36	week 37	week 38	week 39	week 40	week 41	week 42	week 43	week 44	week 45	week 46	week 47	week 48	week 49
1	0.0215168024838194	0.0112705401789282	0.0056626143495289	0.00735759401316561	0.00112759899548085	0.013011248345544	0.0240307572334139	0.0176181336804266	0.00833908401901242	0.0182678951529887	0.00492429822670861	0.0200699794221781	0.0201118594447865	0.000387742662075948	0.0118205669774352	0.00586250253256877	0.0017623821379534	0.000290407150081908	0	4.1171359169972e-05	0.00136401630385572	0.00542882288096378	0.00227936355001774	0.00585259247787584	0.00639259985076389	0.0139983563230945	0.00209965572379647	0.000402590173587069	2.52010170565424e-07	0.00100181461785134	0.00213355191531545	0.0180513340810095	0.00768090271074009	0.00130483783140083	0.0296186284863782	0.003344181304045	0.000498045234345888	1.01203329451085e-20	8.62096646782537e-05	1.78721363562218e-28	8.95400180990269e-10	0.000100602079115271	0.0350353722713982	0.0334820822851218	0.0436826048781099	0.0356448189621736	0.0354311679067223	0.0341969008688943	0.0396105638204692
2	0.0268048308140576	6.54939575227674e-06	0.024739974468797	0.0101466301234654	0	0.00191044921350317	0.00226126583156833	0.00810285834034564	0.000144236646947033	0.000379507100161196	0.00517660794029228	0.000806467678283796	0.0027826936709308	0	0.00205474247210941	0.0016367420687856	0.00226492546118359	0	0	0	0.00095980286711144	0.00303569571601266	3.2774157953006e-59	4.49554942056764e-05	0.00300276056287017	0.00115242762964514	1.14825309042065e-74	1.67833013407398e-51	6.68034268016107e-40	0.00445177016595787	0.00141022857965319	0.0197563441419271	0.00812352857150499	0.00186856616345651	0	0.039711024833593	0.000597374355686395	1.01589188859948e-05	0	2.68850351685472e-19	1.00845033029797e-26	1.70565404744412e-27	0	0	0	0	6.58496476679861e-30	1.83338885113689e-30	1.72801967419613e-31
3	0.00790527056189744	0.0354350712246347	0.0157129693700452	0.0186435433536396	0.015763063922815	0.00740642025931311	0.0210023325195713	0.0147368324114052	2.16290915179609e-35	0.0003533283528593	0.00100127754629983	0.00151283682055909	0.00966562582635581	0	0	0.000285574840199884	0.000124713095964629	4.28831487222397e-06	5.58229928543922e-07	5.52209249293481e-07	0.00116977466454824	0	0.000166026197704742	0.000816725040366688	0.00363199031056519	0.00729236222339672	0.00122809513838036	0.000186893942299029	0	0	0.00102031678238322	0.00536457107091894	0.00109066430874115	0.00551328583312794	0.00649926499501372	0.00195040482769643	0.000102717478115984	2.52496752467836e-05	3.46667812411203e-57	0.000113363524763832	0.000114872021905422	3.33280052329712e-19	2.54738892660504e-23	1.81493874186337e-21	1.00731862653585e-54	2.05973133288691e-23	0	5.43438125887892e-05	6.78202547818186e-05
4	0.0501574994892554	0.00474554936061266	0.00587599653052717	0.00572156612267364	0.00159931695914544	0.00488433817196805	0.00330770696989439	0.000948266512858174	2.11232302897377e-06	0.00847742305062392	0.00232459316964628	0.00737222062835862	0.00705498836220046	0.0018101367204616	0.00141287754196092	0.00238140929213051	0.00151851881697512	0	0.000200610455255703	0	0.000125785759416865	0.00289509347605624	0.0010186807969616	0.00160073905742885	0.00371546896766774	0.00448427531109683	0.00159168562781162	0.00041194354134805	0	0.00347697128701058	0.00303082727120982	0.00937896581975316	0.00157127120183993	0.0020719576978555	0.0107153369125381	0.000574459483568253	0.000688557394470538	0	0.000208499660663523	2.92817082060338e-24	1.60064499770162e-18	0	7.68074694539248e-06	2.14037595097869e-09	5.03659313267924e-55	5.96318760516285e-06	6.01345356697714e-06	4.1370560637765e-05	1.10241820487595e-22
5	0.00235217264821604	0.00101143593809065	0.00260003520338323	0.00547386210627488	0.000592040452696997	0.00960264993883792	0.028389641438973	0.00469929719326761	0.000140804399261013	0.00635281898815244	0.0272736100373412	0.0040655442666625	0.015727707088481	0.0240218722878208	0	0.00184675506688851	0.000538645532604828	2.21859770998246e-74	0	0	0.000507551131749515	0.000544624578599361	6.59045384989466e-05	0.000256013478691448	0.00054297658225808	0.00038186210361258	0.000432121296812536	0.000199884722893482	0	0	0	0.000891082677287272	0.00147804944402877	0.00100752687200266	0.000563207518369144	0.00199582582553311	0.00179318649571186	1.76260923303205e-31	7.88231346658002e-70	3.94478401425488e-17	0	0	0	0	3.35152367819341e-34	8.67395677656495e-09	0	0	0
6	0.00032384130395638	0.000118503247261433	0.000150817705896367	0.00442361351410791	0.000147600825374357	4.0556560586766e-05	0.000913265080448061	0.00166992841736138	0.00020683470944819	0.000330870074519316	0.00154664887064202	0.00402193122302204	0.00446949929768647	0.00387169723826569	0.00453896038486481	0.0100204466862743	0.0013503752068243	0.00139045510192397	3.65705939777776e-07	8.28794014575653e-06	0.000784672521893152	0.00037218412262048	0.000284523116111972	0.000406745516507044	0.000529015917669619	0.0066004891338802	0.00140457465120197	0.00124063418248968	0.000689451551444982	0.0114884756353815	0.00994768823407764	0.065290589674664	0.013693772113458	0.0772253572029497	0.108791044938342	0.0286131956701153	0.00971175441124555	0.00750289569780239	0.01308796799788	0	0	0	0	0	3.30022423901622e-48	0.001799066287984	0.00206925743377504	0.00244051228500948	0.00437598761714945
7	0.0388646234212991	0.0125202161833893	0	0.0131188531187515	0.0162258466077686	0.0017926882382028	0.00339339608392727	0.00708949168017524	0.000183958647572014	0.00402940163160907	0.000811000827740039	0.000814067843701103	0.014039042190632	0.000400283916810578	0.00776581206926059	0.00562706180654605	0	0.079382739218666	0	1.22371513654544e-38	0.00652165447391755	0.0111724300531154	0.00217335978524371	0.00238995049397707	0.00316931398844288	0.00713475107901676	0.00124473651727694	0.000239491427121195	0	0.0030451102843962	0.00879066431706554	0.0109877235717841	0.00115403068935216	0.0129710896051697	0.0229378943532626	0.00749527758458295	0.000404137057074384	0	0	0	1.00845033029797e-26	2.79454359133244e-23	0	0	0	0	3.47710346191373e-25	1.74139586930207e-25	0
8	0	0	0	0	0	0	0	0	0	0	0	0	0	0	0	0	0	0	0	0	0	0	0.000396924825737599	0.000427958788512899	0.000487864275952721	0	0	0	0	0	0.000390336939841906	0	0	0	0	0.000290529972215282	0	0	0	0	0	0	0	0	0	0	0	0	0
9	0.0108878432196333	0.00107456222582137	0.000604327772608892	0.00441659455276604	0.00635225915318539	0.00559324178433802	0.0349319073613729	0.00496180246195764	7.4106190167961e-06	0.00383394048090853	0.0280204822318991	0.000248141763003719	0.0382074745114396	0.0142546412619908	0.00331034292351797	0.00103012071767618	0.000252161645012457	0.0013390212263004	1.13613275302856e-07	1.68666893565637e-08	2.14150457118357e-05	9.94872088836691e-05	0.00133345509690402	0.00528603773286903	0.000394967502403078	0.00548598843250385	0.00167317611953675	0.000275325356172653	4.19881302301383e-06	0.000305178339559044	0.000385360275116092	0.000422123234475218	0.000591510200452311	0.000308884271792241	0.0017271775616919	0.00104907565322947	0.000409984420979372	7.41046709095245e-05	0	1.5277586721256e-13	1.00845033029797e-26	6.31874860349759e-09	0	0	7.32920763065229e-66	0	0	1.23374393257163e-07	5.68958446554631e-05
10	0.041470638035054	0.0101829465623512	0.0218612531695409	0.000768831996795536	0.00693662867404287	0.00956886013504453	0.0010804694401021	0.00358288032631022	0.000295859629395078	0.00390157904061698	0.00305294675740524	0.0061749869367445	0.00812364770111569	3.93745080937857e-06	0.00355594834789518	0.000538906891435417	0.00216220031325068	5.36424010987137e-50	1.26419765906899e-55	4.1764615736209e-25	0.00117395360249312	9.27250389278941e-05	0.00127570162523185	0.00210480127199624	0.0521046350437767	0.00238673446968804	0.00150834410461617	0.00125342037566635	1.93824921343509e-06	0.00170481160871707	0.00924859055306615	0.0141789488448779	0.000834513286725307	0.0333542420982877	0.0222349993391588	0.020701685056074	0.00211983022148993	1.33559721246363e-05	7.88231346658002e-70	0	0.000569692277182286	3.89095252686883e-07	0.00038807789294667	0.000436359302539105	0.00806027805737683	0.00116768312232056	0.000775653372748816	0.00010031170337066	0
11	0.007724757706694	0.00777817161199154	0.0151144546204344	0.0290343506026499	0.0460193861460633	0.0481904263285235	0.291878698892738	0.0205344367798928	9.4314687967381e-07	0.0385512232026485	0.265006476341438	0.00216393825499359	0.166977934579092	0.123235461820507	0.0316307908853051	0.00431173394114492	0.000845622965719852	2.21859770998246e-74	1.55797927268904e-08	1.42566880502441e-07	1.23586560620984e-05	0.000298606006634442	0.00105020376623984	0.0057076647174708	0.00307925074512354	0.00750647031647287	0.00768419677727819	0.00115417659751042	0	0.000153916561045436	0.000294362895388138	0.00126869170899277	0.00306734751083639	0.00145184935545705	0.00247400347474206	0.00842576736548053	0.000521265896774748	8.0169073101125e-06	3.64600844877543e-42	0	0	5.22835190542562e-08	2.54738892660504e-23	0	0	9.7470680900348e-21	0	0	0.000764654656508029
12	0.0141564802748956	0.00476052695399834	0.0193066009434521	0.0129994019244941	0.0182546752445012	0.0121525801736635	0.0152032946387657	0.00185513084922513	0.00124753197044717	0.00718354654914573	0.0091495419205208	0.00367106673521327	0.00291230942967236	0.00177043279672589	0.00143609152466607	0.000654165262730505	0.00192342792741202	0.0986031385075769	0.00035273005285613	0	0.0051014012230136	0.00145056476548075	0.00629235936947431	0.00782278640227958	0.00667798451195764	0.00714630829554266	0.00777856866917933	0.000595686511635953	0.000206932713556645	0.00614437494515707	0.000712289745852211	0.00254054980114381	0.00140738169814494	0.0224609569078152	0.0211132026306874	0.0279219175774245	1.17639904620146e-05	4.27725327689542e-05	0.000449946825503436	2.32608788995062e-18	4.55340494987453e-07	0.058412134570035	1.21755182771045e-05	1.00069803216802e-05	0.000180125339026898	1.42274189233278e-05	3.09716216974549e-05	3.53864663371973e-05	1.06852849102608e-05
13	0.0547361160671293	0.0318022689120502	0.0172004535745524	0.0467017725006461	0.025166498384422	0.0089545150496556	0.0280040057608249	0.00369892120222717	0.0012898560832977	0.00842109553415518	0.011382157542564	0.00331806277849308	0.0203954470688629	0.0297751813638805	0.00756254633634976	0.00240325991960513	0.00890898480694295	4.31309451602092e-06	2.90495199703035e-06	6.96713243976868e-08	0.00422201110066424	0.00292906943299893	0.00235399640842512	0.00252170992756766	0.00319600090743702	0.00413003364610246	0.000919428144727122	0.00543908928299997	3.82237892552785e-07	0.00186581324088332	0.00583169421915323	0.0147906968423738	0.0071871982358522	0.00784951744876159	0.00782262659139717	0.0229779876829828	0.00655689914974156	1.12346135673931e-05	3.80236892779469e-07	0	0	0	1.55480281164858e-27	3.98121830604182e-05	7.32920763065229e-66	4.32527370649735e-06	0	4.36071175851035e-07	2.24894010307243e-30
14	0.0250102505045163	0.00944060561691653	0.00322006865559796	0.00122162628611781	0.000403415339053421	0.00138424250088427	0.00266542600852713	0.00267717924065475	1.78185977391331e-38	0.00180827026915541	3.6569466618814e-06	3.77432170337024e-06	0.0037771546161579	0.000373829406555896	0.000127950549037249	0.000972210808790687	0.00028367989799446	2.75191942601925e-05	1.20834421610432e-05	1.28315832301827e-32	0.00217958244635271	0.00236953949349754	3.2774157953006e-59	0.000298720023970657	0.000255051804975797	5.59909116223028e-05	1.14825309042065e-74	0.000246798653088345	6.68034268016107e-40	0.000454203512458503	0.00161601753311173	0.000268038891384427	0.000279731082149824	0.000331291204058895	0.000189320676075142	2.15254820499854e-05	5.41136648858127e-06	0	0	0	2.46346685056718e-09	0	1.55480281164858e-27	0.000494997733124664	5.34929938858499e-07	7.20653500280382e-08	9.32398967849414e-07	1.73542032321787e-07	1.37655562159153e-07
15	0.075379390435577	0.00710002330183258	0.0149303929117006	0.0188194558840032	0.0239714030048117	0.00100105011244662	0.0110851014567767	0.0144394110982501	0	0.0119939055035637	0.0308790647546239	0.000242191657189131	0	5.9929615611218e-05	0.00048757257957613	0.00121549549210155	0	0	1.26419765906899e-55	0	0	0	0	0	0	0.00401841629844615	0	9.33526534029035e-05	1.40096940123851e-33	0.00114794950701738	0.00105354367156678	0.00409068482273269	0.0028032086241358	0.00214122280098315	0.000754496078882955	0.00365438453059487	5.36494345060304e-05	0.000734557943444816	0	0	0.000500572716059579	3.10542853013676e-14	2.54738892660504e-23	0.00113521090371798	1.21750197621161e-37	0.000333946731901436	2.14645400468291e-26	2.32863372148214e-21	1.04078421009196e-07
16	0.0288077371095534	0.0361679849967604	0.0366767074803588	0.0141509679776523	0.0225771649769235	0.0310266462784689	0.0264334008117136	0.0193152276973712	0.00220256930648694	0.0119590402816291	0.00366816937327719	0.0019373180525078	0.0079057970841956	0.00317543637900235	0.00468135303174312	0.00744713831782483	0.00043529903358067	0.0986820796117018	5.83008266885709e-37	0.00499806223585108	0.00847821554491807	0.000739170605925351	0.00182432377083513	0.000407824689723838	0.0012884809338498	0.00152514062401589	0.00204306131803158	0.000412611887351119	4.56176248227991e-05	0.000672636803057256	0.000296620310812906	0.000962971731315391	0.000616480394902787	0.00936168664478962	0.00737588239939596	0.000910277554078351	0.000593360277395532	7.01735906890763e-19	2.99094249434811e-07	4.23335086943365e-17	2.05068988251241e-14	9.57194727628554e-16	8.71456935386962e-14	1.81131523236985e-07	1.51449990407205e-34	1.33137469664593e-06	2.99958630807372e-22	2.11353031554604e-21	3.12322743941151e-23
17	8.68023488034418e-05	0.000182755427186972	0.00509642574484065	0.00615670766387148	0.00551731093089527	0.00438306459859381	0.00282508113100834	0.00928522597867216	1.06207118863661e-45	0.00512722475873895	0.00406673703848915	0.00198439552941415	0.00169473369770542	0.00202657386120172	0.000416396000767774	0.000995890928580023	0.000731268834908333	4.87874795896584e-62	5.43009035414314e-07	6.2142817158308e-06	4.22810268840573e-05	2.59676755997557e-05	0.000164841414515932	0.000144708330283033	0.000897672976398062	0.0019146082257174	0.000615967732467891	5.90795336734799e-05	0	9.23290581388418e-52	0.00268762977766624	0.00448802614312735	0.00236712309378515	0.000610857967054281	0.0018992843001712	0.0003028492214761	0.000636885281790709	0.000439308308911707	0.00160201848717394	4.72571308925108e-05	0.000183307946116071	6.93472442338566e-06	0	0	0	0	0	0	0
18	0.000303499999721969	0.00158531131614036	0.00197612258861234	0.0381821675134777	0.00747699720468007	0.0420461241531705	0.00729618639802369	0.0100591866405149	0.0011582641530086	0.0162157194572094	0.00645639715445286	0.00149751528126176	0.00234622745774563	0.00126860640246569	0.0121110920708936	0.00466616148913284	0.000198224878428717	6.26121307181529e-05	1.52035570926301e-09	1.02570993989876e-05	0.00123504912254043	0.00156478372295422	0.000837358898982877	0.0241131928577935	0.0015250750650799	0.00602859148207018	0.00145042026897818	0.000272895063178375	6.68034268016107e-40	0.00366350133285483	0.000842261012686957	0.00317513063036933	0.005745465647272	0.00663010367033603	0.0196302929851904	0.0223709085842754	0.0106689231274395	3.62293854243782e-05	7.88231346658002e-70	1.48703323338308e-22	4.59727088399028e-17	4.31067947242926e-16	3.86713003465629e-15	5.79726665054326e-17	9.46405699543863e-35	0.00351021045222443	0.000516920304871003	6.77312892678358e-07	1.41834739927752e-27
19	0	0	0	0	0	0	0	0	0	0	0	0	0	0	0	0	0	0	0	0	0.000246730208943007	0.000119495563373914	0	6.76436976357508e-69	0.000650266573568046	0.000938297279375568	1.14825309042065e-74	1.67833013407398e-51	0	0	3.47813415218526e-59	0.000212068848076589	0	0	0.000843615397738683	0	0	0	0	0	0	0	0	0	0	0	0	0	0
20	0.046225697514631	0.0208997002087624	0.0438028625779857	0.0235207980477423	0.00667367244416003	0.0147628197273972	0.0121447796833038	0.0126321538922871	0.000291764273133994	0.00689722629472755	0.00546104774906303	0.00297969157561632	0.00656692728408271	0.00331824097064873	0.00214413076878618	0.000783067327064913	0.000572205957478463	3.01116997324337e-41	4.72979605606718e-07	2.9627919324946e-22	0.000415910173515918	0.00464957890117406	0.00167857574431858	0.00119663293440792	0.00393236883257747	0.000820080328018249	0.00253827309000122	0.00153338435366363	0.000961955827628098	0.00286751642757122	0.00182734874418784	0.00545607552767353	0.00498462837160056	0.00280392610002538	0.00621842761606347	0.000858831245119895	0.00169728981986018	8.98766842591697e-19	4.35916038906684e-05	3.40602491702287e-16	9.88363936403595e-12	1.9155424152869e-15	4.13443485597273e-06	7.40458622551417e-06	3.81273262864591e-06	1.20020652089115e-06	1.71778978040662e-08	2.50123523855133e-06	7.71606755709867e-05
21	0.00424593124981953	0.00038889754778122	0.00145129959017012	0.00280339916451254	0.00925037114250813	0.00554241715245108	0.00340798685819754	0.00643052770414986	1.47507033430059e-05	0.000954776493886922	0.000593656352328955	0.000178122451751495	0.000525642200985695	0.00010138589847766	0.000210016273691289	0.000192203627465163	0.000277242159479203	0.000247148229619845	5.3350371285006e-08	3.34221993191828e-07	0.000100876528647197	0.000710700254220619	0.000308226034423395	9.41866278308869e-05	0.000657052497462573	0	0.000725527801449057	0.000441105113057651	0	0.000123599356042428	0	4.67778696054346e-05	0	0.00039001036115403	0	0.000973752311923138	0	0	7.88231346658002e-70	1.78721363562218e-28	1.00845033029797e-26	0	0	0	0	0	0	1.10725165473612e-38	6.44989722458158e-40
22	0.099559423146268	0.0358782460703617	0.0258880450484631	0.0320394087181066	0.0567363029974864	0.0145530533879524	0.0590456890662521	0.0489493316871469	0.0462276122289529	0.0429213267485512	0.0576916388437848	0.0144385401817765	0.0379092079163814	0.0284288800793661	0.0297755048317457	0.022499568930235	0.00989580541162549	0.000913422525586012	0.000677847923379199	0.000104433593026101	0.00221467743110708	0.00242970426478791	0.010111995554939	0.00682463095001877	0.0193503933585281	0.0282775859407451	0.0215532717404165	0.00747178335669314	0.0018084620468555	0.041688044429358	0.00532121548586575	0.0924109287030142	0.047907890592193	0.0442331547526998	0.207213976126202	0.223480019588248	0.0335587072293294	0.0163852636704636	0.00162462944180668	1.91508264922621e-05	0.00503531233488045	7.57850759547414e-05	1.95363028451247e-06	0	0.0149604082464432	0.00422839843047587	0	2.56811212961424e-06	1.80793232965822e-24
23	0.00243837403967122	0.0102779295392588	0.00890081508430665	0.032813633697968	0.0104370287681248	0.0229210992148575	0.00918915522720493	0.00668571832464623	0.000312879242407546	0.00507560116719299	0.00262279480937705	0.00202615795939554	0.00535741438179309	0.00167492273225458	0.00484246134927093	0.00126357175673082	0.00742562035518318	0.000404265367272658	2.94476325121753e-06	2.01947647903574e-05	0.000469662702034403	0.000151342500937087	0.00114153807927681	0.00302880769481187	0.000236348631335855	0.0035463382408136	0.00312566853297723	0.000373222552682827	0.000175714505360733	0.00180776507476816	0.000203033073543251	0.000918237581613027	0.001928614825539	0.00337922160678752	0.0211949715422109	0.0454298888208909	0.00454235325463597	0.00402625004379491	7.88231346658002e-70	1.48703323338308e-22	1.00845033029797e-26	1.94242903533915e-16	1.38124178703055e-15	3.12577118072474e-17	3.22222106775038e-35	0.0032324856350404	1.04116722392447e-37	8.22610624516493e-08	1.12031390460901e-07
24	0.00304066647578411	0.000483536049632061	0.00464409855103154	0.0261019795256099	0.00274931641264218	0.00194556357844319	0.00735904217574843	0.000238837528314422	6.28484222609014e-06	0.000657858732318546	0.0282521021634846	0.000264051859774837	0.0229550245488401	0.016967262747832	0.000717337885163191	0.000248183854928333	0.000138646811995613	4.04154596800769e-47	9.31579955631902e-35	3.56936170634179e-25	8.47597463525854e-06	2.27420876800367e-05	0.000270987234644411	1.41544308714036e-05	0.00112654948416068	8.39430786865129e-05	0.00220218321046326	1.92884673804237e-05	2.7355394545187e-05	0.00087347455417889	3.35772351027659e-06	0.000430820730114329	0.00198170252742	0.00211075903062384	0.00647361849874285	0.000721261637987882	0.00238581640443243	0	0	0	0	0	0	0	0	0	0	0	0
25	0.0289987970643215	0.00634615812510738	0.00965846438965489	0.00781880150471451	0.00952078992772893	0.00574861654990965	0.0135938730900948	0.00491684821988914	0.00420350970975347	0.00902837832328999	0.00277199042689953	0.00971581039052858	0.0300210160386819	0.00394080072634805	0.00672233085586514	0.00825345720196513	0.00487044651348292	0.0873098573299567	6.71148620618576e-05	2.87224875440611e-05	0.00964359519627866	0.0123671402070463	0.0114724638424156	0.00580550739972715	0.0227275516606673	0.0653870991015443	0.0121777641303655	0.0013359921331497	0.000113189665861925	0.0184549588686132	0.010339794922485	0.0179863919512394	0.00756411393795215	0.0317192396914422	0.0293914041280972	0.0156029551290748	0.00707289646323703	0.00439226747724781	0.00022695243142939	0.000406392872473364	0.000597663588164687	2.9463481009946e-07	0.00572198329986441	6.77784793435989e-15	0.00763760618712494	0.000463034868797676	7.72447223836846e-05	0.00539707234390252	0.000722614947516979
26	0.0017846701247483	0.000367982718294993	0.00236018013669707	0.00242708756245864	0.00172186835029763	0.00687694431133085	0.00778136883901179	0.000207266717835688	0.000208142878620088	0.000868605274997948	0.000650614654234356	0.00179581613325748	0.000265661772290347	4.18702956678507e-258	0.000619760038491259	0.000280109774065326	0.00123065338036882	2.21859770998246e-74	0.000100164993268884	1.22371513654544e-38	1.01643354982899e-53	0.000578705271268868	5.97351243542585e-05	2.55482451149978e-07	0.000140032115695819	0.00395582125376546	0.000190690109269384	0.000542743773119856	3.48041120425525e-06	6.29447021911536e-05	0.000233782702936684	0.000496213258052711	0.000466003297367058	9.53159165202192e-05	0.0187855062176193	0.00119395772391712	0.0349093626720929	1.76260923303205e-31	0	0	0	0	5.15775847161395e-07	0	0	6.64177379630068e-07	5.45871481496915e-32	0	0
27	0.0100916275189707	0.00416941968094638	0.00904890213884739	0.0046592206257337	0.00344525622350697	0.00363997669002629	0.00883871844494634	0.00407907591462605	0.00230966566618293	0.00920611927680474	0.00418866479247691	0.00350764715709663	0.0134417289589117	0.000852871039978885	0.00261150301622855	0.00397065982672685	0.00295909138642655	0.0131809142851419	1.07387419451549e-05	4.33558983531054e-06	0.00422402772494093	0.00545946950500163	0.00502487456680324	0.00434882784363269	0.00584735105717932	0.0264425652727949	0.00309703029547019	0.00242939826324662	6.68034268016107e-40	0.00325992283555738	0.00225964992618618	0.00438047041816636	0.00335452013659565	0.0094685665031013	0.0076899508193984	0.00607887461925938	0.00178901335571325	1.77949518484567e-06	1.92554072203908e-05	1.21586517795575e-08	6.92238893128568e-05	1.99774550033946e-07	0.00543727664402727	2.21550139387619e-25	4.01308763846042e-06	0	0.00010488982734028	1.10725165473612e-38	0
28	0	0	0	0	0	0	0	0	0	0	0	0	0	0	0	0	0	0	0	0	0	0	0	0	0	0	0	0.00403632109048552	0	0	0.000363011177642022	0.000331345381168861	0.000606058387532055	0.000453450713553453	0.00109315457267212	0.000478656594352466	0.00107790883763549	0	0	0	1.00845033029797e-26	2.79454359133244e-23	1.55480281164858e-27	0	7.32920763065229e-66	0	5.45871481496915e-32	3.22965822491639e-25	0
29	0.0603461657292792	0.256164323070252	0.100815853939031	0.119859102635168	0.115044089269876	0.0391966758004421	0.114831251333417	0.0928815191589444	0.0142275795429168	0.0383882974282443	0.0349484389936362	0.0361937647380305	0.0999441992424155	0.00842612195426524	0.0351648527333112	0.0176463118922182	0.0182870318823338	0.00214626832540224	0.00265590638735809	0.000348349971703452	0.0235260874132181	0.00618333628521379	0.0291509029990612	0.022581626439955	0.0892854040930115	0.258955604479304	0.0196752821463246	0.00729071615203635	4.59612787057644e-05	0.0264106926493717	0.011496846974873	0.0166115904374093	0.0185646940809676	0.0268818821584231	0.0228966235402137	0.00169300567567231	0.0161099436496954	0.00545301870201611	0.000563954476677975	8.21369688250673e-08	8.25338012818267e-09	1.38187107839998e-05	3.06083137832284e-08	3.00848900520995e-06	0.000273985929326566	6.3272109658233e-06	0.000280516501077898	4.66493277256546e-18	0.000275226986171164
30	0.00580844645792102	0.0133616051270258	0.00736358821802803	0.010510203501341	0.00349865992671175	0.00311357201986997	0.00253872054068339	0.00191554898468412	1.78185977391331e-38	0.00188176958332602	0.000345607401629926	3.38089646145232e-05	0.000535350609237704	1.14462955068157e-05	0.00129364267482979	0.000407838867791744	0.000116328667308795	0.00023914562564944	0	1.28315832301827e-32	2.58326157971439e-07	1.492771518213e-54	1.75954920702624e-50	0.00109395941768845	6.48943734389679e-06	0.00101423043313854	0.000384521256720108	0	1.40096940123851e-33	3.8516211580983e-05	8.54805143798026e-06	0.000189146890107818	0.000220509196261699	0.000118154187831309	6.62729780843139e-05	5.83760012701921e-05	0.00217431097593585	0	0	0	0	0	0	0	0	0	0	4.85626814886709e-19	4.17249010425434e-05
31	0.0298291303933853	0.0104450228784251	0.0140913552867342	0.020829098874636	0.0124683785649104	0.0162664450059351	0.0156545034402685	0.00781957614127848	0.000695204802908089	0.00877110357538626	0.0147877402063858	0.0184544018118376	0.0178339725590728	0.00176362369516856	0.0115421991531186	0.00539489761606946	0.00664795381394385	9.85003390536057e-06	2.20163706627229e-06	1.22371513654544e-38	0.00695096010458256	0.00421536469420961	0.00547034283503119	0.00830896350191337	0.00513136741506432	0.00156850864915616	0.00498752446074582	0.000894732608700564	6.19873764456371e-05	0.00142825625676428	0.00112372641089873	0.00641171320683713	0.00193442396419184	0.00421304748818639	0.0334666951062529	0.00583036870317576	0.00282754953563979	3.14626009445991e-05	0.000145175779052554	7.194785123129e-06	8.12095047040503e-07	6.02152097105177e-20	4.34872524451839e-07	1.46823171831441e-05	0.000192146943650204	0.000149624423448245	0.00364464269816026	0.000859152868566359	7.52948285838625e-24
32	0.0328153565065147	0.0121024632676229	0.0216743064451266	0.04320526601543	0.050808819327926	0.0327431800359203	0.0761005534876464	0.0578514968591295	0.00892914292786953	0.0236967109420267	0.0327407131289138	0.0148607597973082	0.0318393683760738	0.00746644192341403	0.00481096771914199	0.00644045143404192	0.0115507767599142	0.0099872541529758	7.01007315015632e-05	0.00561312064005928	0.0115196185950171	0.00864550726778737	0.00683971198717762	0.00296214639317811	0.0186175675364675	0.0167690138437153	0.00503560402466024	0.00189669223184571	6.66647968723794e-05	0.00472236220665684	0.00572777654448526	0.0114061159597736	0.010387267093827	0.0264475005170688	0.0233537355571327	0.0110663701384405	0.00609059035639554	0.000114470103076373	0.00438087434168474	6.67664146197185e-06	7.23629550843348e-05	0.000119828956851886	0.000297661335863964	0.000613074175710255	0.00388624354892155	0.000399083531214717	0.000387903504123738	0.00125390876301136	0.00025297418710171
33	0.0268325434611634	0	0	0.00422009859403475	0.00344669327162184	0.00470396758601025	0.0127441581284429	0.00411967028016357	4.32478837292094e-05	0.00315752056787505	0.00361780397578585	0.00264115389479081	0.00023567832849433	0.000307038907733914	0.000123692720063363	0.000918446690091658	0.00118872537665099	5.39459374923932e-55	3.81842495126433e-07	3.27850779312116e-30	7.00276169153901e-05	1.6115357856694e-05	0.000143927074077283	3.30649526682748e-05	4.90397083541691e-06	2.18548977500262e-05	0.00013725817139018	0.000242057665370575	1.4320869085703e-05	0.000156788920820134	9.56467001777705e-06	1.77070399014304e-05	1.66202812745336e-05	0	0.00554970274900358	0.00344033056539848	0	0	0	0	0	0	0	0	0	0	0	0	0
34	0.0109057075688049	0.00680975012270953	0.00196602911712739	0.00793325826651456	0.0260502024077021	0.00852638363103813	0.0106337705745632	0.00972226805786156	0.000746629243985766	0.00881406344373527	0.0190916782219437	0.0114193389896311	0.0110596767172797	0.00464602339717081	0.00326241803336362	0.00175921100950729	0.00580018306447599	0.0911569167856675	0.000108692774967824	5.59168602576417e-07	0.00267005125005858	0.00527045584846848	0.00426224335587831	0.00215320195312581	0.00768742642602831	0.00762402946917214	0.00567428227742284	0.0206246109179655	7.68360842785894e-05	0.0235236094730853	0.00598257118337913	0.0250449577289949	0.0133036035787138	0.0365492024530374	0.036413096531932	0.00555189380925228	0.00657091997408131	0.0009283647766849	0.00330993301880662	3.42698120596723e-06	8.62253040716993e-06	1.41877299801774e-05	1.09180917436651e-05	2.17179529706448e-05	0.0013291146948939	0.000476219655493611	0.00104126009398133	0.000739142375240053	0.000659598451325376
35	0.0323901856407459	0.0915062214042286	0.0511259683484615	0.0610632806705428	0.0463754652981229	0.0127375110434809	0.0196243335772241	0.0336520269828813	0.0118894872170228	0.0212873155723009	0.016109567986008	0.0436296940029685	0.00990764443730027	0.0221175310512991	0.026735781571342	0.013345441647313	0.0144092071227478	0.0146105188541341	0.00746689749188315	0.00490713110490689	0.0323407965312885	0.0293535607280958	0.0199959894044556	0.0370495349606627	0.0396265358408038	0.0798171957441845	0.0225963819848773	0.014383601709057	0.0152148124861399	0.0189008573297611	0.029062887862907	0.06768971718997	0.0332677176215043	0.0599989269378309	0.0464253267113079	0.0253528673086866	0.0293613561799351	0.000133448564354736	0.000152117041424756	0.000956218982028517	0.00139648893396693	0.001884697200736	5.59896734282199e-07	0.000722242985864609	8.4219116926695e-05	0.000747434037308584	0.000559969189383268	3.06604277736691e-20	7.82074551157304e-10
36	0.000886655012223221	0.013188601476198	0.0214774178607597	5.4631513860497e-05	0.00288624942703579	4.98032713378426e-05	0.000751569689674664	0.000231717410832212	1.06207118863661e-45	0.000113891782917516	0.000167590282835036	0.000107533592757971	0.000114144467491287	0.00049070301907285	0.000348812698248645	8.09444972973967e-05	0.00799614912392817	2.21859770998246e-74	1.26419765906899e-55	1.22371513654544e-38	0.000402872820578439	6.8136447188949e-05	0.000312302526026703	4.7222962520563e-05	0.000484372324176779	0.000848616774148463	0.000251424231992862	0.000154535306377516	6.68034268016107e-40	0.000133115935116361	0.000123078919477326	0.00031812327241176	0.000160278388750264	0.000408428260444262	0.000136325404749371	8.04631350093148e-05	0.000149103563382128	1.76260923303205e-31	7.88231346658002e-70	1.78721363562218e-28	1.00845033029797e-26	0	0	0	0	0	0	0	0
37	0.0587466041041677	0.0638833732636172	0.0647975684639486	0.0813396994333222	0.0699700865460172	0.0306856199240438	0.0407118269322586	0.114688627623187	0.0554329021117918	0.103074738633665	0.0475915899929966	0.137516528279407	0.078468705911306	0.032308407029129	0.103737086670523	0.106212655154366	0.0245159145603234	0.0150225106844565	0.0506166029455701	0.0368846970202108	0.110275877974106	0.085644855145716	0.0831717772277316	0.155757804180097	0.160131796668844	0.120058843628203	0.155036095136229	0.0676415385717224	0.123752695453759	0.158061198094866	0.167119778525436	0.151870341522047	0.152978426040696	0.156510148008605	0.0590161713511805	0.0645546054894362	0.0843049460930128	0.0010682718126831	0.000602984672339203	7.93384956811912e-05	0.00022844511612908	0.000194563838154024	0.00689382643498986	0.00620844712713317	3.62842171432205e-05	0.00684463330395789	0.00773712224268807	0.000128799103991269	4.1968443328612e-09
38	0.0372808985252388	0.0117276962514313	0.0163081811954773	0.0125464367556315	0.0161917516129597	0.0187993857920855	0.0109834433257589	0.0214544617822438	0	0.0187694779063591	0.0079241177867945	0.0203093089989079	0.0122792691606842	0.000150931812504238	0.0114691327057737	0.0101733551868259	0.000133191650302657	0	2.71484380069053e-46	0	0.000347564371231116	8.14892304816348e-05	0.000142813583574951	2.59532262621415e-06	2.05826783784147e-05	0.000100910526775313	4.03168356778937e-05	2.04777515965332e-06	0	0.00117327856023866	0	0.000418246884698963	1.3289275679039e-05	0	0.0017477473160264	0.000527861397800929	0.000468386026488935	5.77571793479942e-27	0	0	0	0	0	0	0	0	0	0	0
39	0	0	0	0	0.00174546604911669	0	0	0	0	0.00106008807336042	0.00315052837767631	0.000536941071997751	0.0029022069467023	0	0.000608074971260539	0	0	0	0	0	0	0.000386849330851257	0.000179045448152111	0.000498553575338051	0.00104577877638902	0	0	0	0	0	0	0	0.000141298798520513	0	0	0	0	0	0	0	0	0	0	0	0	0	0	0	0
40	0.00317558503334322	0.000505947057717342	0.000898907913337746	0.014706480335838	0.0364454094138871	0.0239072570483742	0.0470926435036565	0.021293552186076	0.00185358977765504	0.0250904286661374	0.0298783083647602	0.0220870868479998	0.0325742780536659	0.0194222171036234	0.00654136044489131	0.00393975140715714	0.00296736214893868	0	0	3.5849850731724e-07	0.00375232733375579	0.00424101184332628	0.00379588579754155	0.00292465026884604	0.007182950972089	0.0120361848631041	0.00675901109637191	0.00157906139460222	2.34446592153149e-05	0.00420606028139767	0.00301566650628686	0.0102938214864444	0.00668636157595662	0.0167330903156664	0.0246411809834397	0.0066624832021962	0.00778036989891103	5.33697125482089e-05	0.000253555039806307	5.09124055679463e-06	0.000516273781808645	2.9463481009946e-07	8.72945561897523e-05	6.77784793435989e-15	0.00118517188519193	0.00378114717804469	1.1734799745013e-05	0	1.33715761706593e-06
41	0	0	0.0157129693700452	0	0.015763063922815	0.00896394463994151	0.0225443698497499	0.0188277679281429	0	0.000182877206581042	0.00378364096521604	0.00318992270020108	0	0.003312084060905	0	0.0016526293994206	0	0	0	0	0	0.000188240710446949	0	0	0	0	0	0	0	0	0	0.000405136392649441	0.000391357794029129	0.000171648510423956	0.000353416109714629	0.000212193960470817	5.48463482567758e-06	0	0	0	0	0	0	0	0	0	0	0	0
42	0.130122030486284	0.0135029562114796	0.0400089831922502	0.0327662655983145	0.0469619493173716	0.0190534001702617	0.0212579574006971	0.0143956360179509	0.0132064493544372	0.0138381312707728	0.00752810880619723	0.0137906522012284	0.00953126884993145	0.000766222147016425	0.0155493564675374	0.00439194165189441	0.00463242681100023	2.43937397948292e-62	0.0026760039146342	0.00573914622564398	0.0474477792037616	0.0368284277642361	0.0382842524057956	0.0305342250455305	0.0554432018681953	0.019900913601079	0.0431246157296682	0.0255658372773673	0.00730530876744857	0.0317790713595798	0.0197672589179445	0.0294589438366305	0.0193441333040208	0.0502310377169289	0.0295010355462649	0.0494307026999294	0.033017569622072	1.93114576843249e-05	0.00137710669825387	7.35529917604408e-13	0.027684623093635	1.39122422366671e-07	8.12670153757354e-05	9.87932726746669e-07	2.98957738576728e-06	9.55214992634815e-06	0.00382200671767874	9.61987357246887e-06	0.00421454341479556
43	0.1020937032009	0.0490597451177718	0.0758530271337941	0.0655786478594419	0.0721867554192273	0.0304449341707368	0.0352847560515583	0.0794800188863466	0.0233962288934172	0.0365272088241565	0.0131136427112737	0.0584811353319488	0.0206038782004964	0.00334234503840662	0.0129309986544509	0.0135306237088156	0.00596340754054524	0.0150169494663973	0.000281772817223962	0.000861666759257229	0.0248129238106143	0.0295082222803245	0.0223295263109439	0.0127356309915535	0.0279372880390676	0.0334623262031251	0.0394547822064955	0.0129033773540254	0.0132752320376811	0.0333520457268298	0.0259702116728894	0.0378452698161534	0.031921399217091	0.0337752419034506	0.0252629659142813	0.00678107517608618	0.00309016960557507	1.76260923303205e-31	7.88231346658002e-70	1.78721363562218e-28	1.00845033029797e-26	0	1.55480281164858e-27	2.21550139387619e-25	0.000189662050462711	1.43546218042037e-30	0	1.38014479309511e-07	0.000701863253799821
44	0.00419001144941425	3.09070187249204e-05	0.0138682283781753	0.0366506983384252	0.027817456057243	0.0431425492713505	0.0115230173586706	0.0264088821670388	1.22743034797773e-05	0.0114195295497061	0.0019529744596858	0.00053569035689031	0.00203952563539696	0.000619539434591036	0.000287717602746807	0.000256756123795735	0.000165898368231531	2.21859770998246e-74	2.71484380069053e-46	1.28315832301827e-32	0.00405938880468599	0.000175750448092672	0.000299840371783419	0.00219925609889836	0.00347254438596162	0.000286445716604441	0.000545158930317906	9.33526534029035e-05	1.40096940123851e-33	0.00876942058465941	0.00228118404354457	0.00188483314471301	0.000450971991155546	0.00134429694861179	0.00167560136621244	0.000701018112273882	0.00350336577606493	2.56202944872401e-16	1.37067213325442e-28	8.13042210843222e-15	5.34541184931151e-05	9.88854706669924e-14	2.54738892660504e-23	0.00012550992896414	3.0336593430546e-37	0.00314204018002109	2.86193867291054e-26	6.70912496680476e-21	1.22644018755289e-08
45	0.0015575711469988	0.000390609134806015	0.00118449012006221	0.000666804566622628	0.00120981595515707	0.00070523128999921	0.000510967344674361	0.000173020959097484	0.0008246636228664	0.00224499548285659	0.00274358985066475	0.0010080946050747	0.0018909306266979	0.000455656505184613	0.000811476347733292	0.000542203403954985	0.000913768532588714	0.0131190091547489	0	2.02472604498043e-25	0.000634860348299962	0.000264848163882061	0.000160730219231703	0.000198026245264432	0.000253943411873375	0.000233798495989861	0.00430070093918992	0.000127562084884914	0	0.000497709716377462	0.000688946108445375	0.00358306075163107	0	0.00390336241326419	0.00278262134482253	0.000424055571992228	0.000275969036177754	1.0158266357841e-07	5.48079707552246e-36	1.03694677383169e-16	3.64045603688646e-16	4.04016168004833e-16	3.68284222059386e-16	9.55730794589596e-06	7.94806318216646e-34	8.06959419984118e-08	2.99958630807372e-22	0	6.76320743216286e-34
46	0.0142934666928471	0.02588052110777	0.0034243104250343	0.0063010162756233	0.00234715229342954	0.00148119966042239	0.0157337125998908	0.0331932801519572	0.00152634066381483	0.0124656993808993	0.00168190260663615	0.0126512902683324	0.0160538840976584	0.00381645360099423	0.00495219191699529	0.00754574106046071	0.00841779674283123	0.00813492499551611	8.14109264635297e-06	0.000248320247356835	0.0143682531981376	0.00676128396558463	0.00958738157045471	0.00905166426348785	0.0203761735510442	0.0512241524530008	0.00871090679330601	0.00821646794771097	0.00415883964416327	0.0240344927605393	0.019602658341884	0.112343128061815	0.0287562459209258	0.141378209179844	0.16545206637182	0.198085771299279	0.0504787102409296	0.0474605292229481	0.051129185932338	0.0348628883215569	0.0358171597482265	0.00100043704685428	0.0377789441870071	0.0398619686725351	0	0.0397857055215303	0.0416214896034182	0.0428957800872262	0.0812224348355042
47	0.00505265309272314	0.0190259469658487	5.93141155619878e-07	0.0042365356118329	8.24526074082907e-41	0.00257699495888543	0.00371106806874545	0.00515075516812164	1.31422252247234e-07	0.000116627959157328	0.00151349843272052	0.00383163456584366	0.000822546303616267	0.000251319169594562	0.000293573579849099	5.36403518415956e-05	0.000447656274247516	0	0	6.63171844270358e-15	0.00018549296468232	3.15064942055046e-05	0.000416553374254258	0.000502584609804026	0.000363442425937257	0.00106281520378763	0.00245823343487053	0.000330840025008448	2.48238140595693e-06	0.00105508931519169	0.00131005270353511	0.00292095569512749	0.00215324787698476	0.00282708539379408	0.00454926249598355	0.00217819106785846	0.000619132396528603	1.67186041989468e-20	0.000232766549348643	7.50117456970487e-07	1.44154203881798e-06	6.09715857169279e-07	6.54419433228618e-07	1.18316596860713e-07	0.0012725523370585	2.05973133288691e-23	0	1.93071090165668e-05	1.41926707378389e-07
48	0.0158159053450519	0.0210061937629484	0.0188509891477842	0.0473635261103826	0.0439224081082817	0.053349721969927	0.199216995244073	0.0272374312875787	0.000420114239104373	0.052582345003606	0.265075441943286	0.00752188496853599	0.164440175759173	0.183494622001086	0.0443582434639044	0.035156312485519	0.00743097344973511	1.46691698428569e-46	4.21363536811462e-07	2.44908470250518e-05	0.0090384311316973	0.00153866288348179	0.00563810618100932	0.011503475337726	0.0128519946213439	0.0302171541013985	0.0157806101077256	0.00572074594615022	2.05582676365166e-05	0.00750067482951811	0.00610396194021583	0.00617477896990596	0.0126006545790964	0.00713197863181729	0.0174346752895448	0.00741583503436693	0.0296367056713551	3.01505126326134e-18	0.00640633335865362	1.22784864937257e-06	8.83959179695679e-06	5.68187371557426e-18	5.17935817151483e-18	5.82393346847403e-06	0.00313534524957617	6.04333874383736e-07	1.65957699872262e-06	3.64428346770221e-06	4.84538201661291e-09
49	0.0059655916800119	0.139643648665582	0.188292893089138	0.133233875521698	0.168210141705331	0.0906536608197616	0.0465661708316573	0.220579991819887	0.284398650798605	0.253043719341074	0.0795233878145964	0.247193307094144	0.136684838559336	0.0827065157507297	0.256965634750579	0.296600695329474	0.215729123513184	0.000588796014928213	0.353551646913006	0.331420484029087	0.295305198603332	0.316148780229083	0.295239181879135	0.292401500107807	0.267241000817172	0.148938750366978	0.300382424793251	0.319856384942633	0.341643668286354	0.285111694637765	0.312766067223791	0.220435109433098	0.289203838833353	0.235254007341061	0.0535651647596006	0.0263538648514394	0.0191495075108352	0.000101162918033261	3.95191049259657e-05	1.05808132358034e-06	2.8680753987664e-06	0.000102198542215053	1.13952874728593e-07	9.39824375131352e-05	9.02680899368105e-06	2.61923039167925e-05	2.99958630807372e-22	3.89681611458129e-06	1.7909354642485e-08
50	0.0184357309336093	0.00372037830131648	0.0056600683619915	0.00711263130656354	0.00298836144586395	0.00425998268957208	0.00585112166311342	0.0251925750842086	0.0355826551628145	0.0251822150171007	0.00755561013261623	0.0261145423718592	0.0165009681322061	4.03206232374685e-05	0.0245860476803076	0.031525718284686	0.0274737623984065	7.44435812400788e-05	0	1.22371513654544e-38	0.00485606620083557	0.00204645018067441	0.00493057359344092	0.00272448252853515	0.0387045228206588	0.00695617118421808	0.00453192216799368	0.00134975122742343	6.68034268016107e-40	0.00594332413096639	0.00107956612774745	0.0371163902290341	0.00506175921555024	0.0144217220824641	0.0103071592865816	0.0024413134312666	0.00132595629711344	1.76260923303205e-31	2.3635896506939e-06	1.78721363562218e-28	1.98077796976466e-21	2.79454359133244e-23	1.55480281164858e-27	1.81493874186337e-21	7.32920763065229e-66	0	1.41415925492794e-05	1.16103751111658e-32	9.17044341375663e-05
51	0.01237158740733	0.00622937058046838	0.00640227017489727	0.00239330141741134	0.0216071485461413	0.0104785047382374	0.0137119019964431	0.0184300372621686	0.00261005912003986	0.00620679066914215	0.0129180703756615	0.00374149012008375	0.00513512340927725	0.00211484062015257	0.00497943796650311	0.0019272138153343	0.00411990588882956	1.30963424968915e-05	4.49548172001047e-06	5.28270277865925e-06	0.011361670059244	0.0130211439806944	0.00596861813447685	0.00500043354885583	0.00535471999536067	0.00482850035738667	0.00706818159241949	0.000923865103086756	0.000193303484385041	0.00154955545356469	0.00230533783223571	0.00346866310286035	0.00411198360408851	0.00478664522240472	0.00517250408642121	0.00560751235908019	0.00133375893317506	0.000736030809311584	0.000116010072862603	0	8.39260952688406e-07	7.08075252042951e-08	9.79806229794926e-17	1.88198198523343e-17	0.000946861884699157	2.77594020131093e-07	6.87778932509705e-05	1.91596251789431e-05	0
52	0.0399380830372022	0.00139172030074154	0	0	0	0	0	0	0	0.000276692119997474	0	0	0	0	0	8.73565248739984e-05	0	0	0	0	0	0	0	0	0	0	0	0	0	0	0	0	0	0	0	0	0	0	0	0	0	0	0	0	0	0	0	0	0
53	0.0300261832256918	0.00469877344340299	0.0120624985345308	0.0256672861551678	0.01972653857439	0.0259667933242039	0.0837963539031489	0.0338532358513886	0.00113657141898647	0.0182982338618298	0.0141696070214386	0.0139433165123431	0.0411884393455287	0.00639769277331003	0.00766820108100959	0.00614873166057241	0.0139192564132857	0.0061541691088263	0.00208193774644392	0.0404066000928901	0.00937451211651233	0.0133799937155992	0.0142925633547077	0.00409530007215963	0.0419553806161728	0.0545769288950044	0.00221276126282853	0.000217303660228823	6.68034268016107e-40	0.00298000469794256	0.000821162337941992	0.0101396625450351	0.00270629294535935	0.0142743097032771	0.0198388271911955	0.01115915626434	0.00355702437516785	5.63626692550925e-21	7.91215366481198e-42	4.79751507247657e-20	6.7003776020187e-18	0	4.17364201734969e-19	6.78346565806247e-17	0.000540286129498474	2.11518551657404e-20	7.54561312498214e-25	0.000910031985710654	4.77703071388823e-26
54	0.0309812236629416	0.00437628031731836	0.00536211695062258	2.20534006539834e-05	0.00181344640722959	0.00306740284339798	0.0103713764927952	0.000479306872595377	1.06207118863661e-45	0.0051111578321553	0.00363869238407526	0.00687026440582778	0.0273662067084562	0.00107621677083505	0.000568585913742032	0.000344973973970691	0.000604259507777451	2.21859770998246e-74	1.26419765906899e-55	0.000677441287991831	9.8925588778484e-05	0.0010978064201906	0.00128298861543783	6.25751862710642e-06	0.00383610915984293	0.00339103917314356	0.0025898455505514	0.00092441712905013	1.28328472972836e-05	0.00124181505677867	0.000322644313648909	0.00408334249997516	0.00103718453679719	0.00503974695902138	0.00123898461045529	0.00107888991928097	8.67550487492645e-05	7.25647867059096e-16	3.88217750941423e-28	2.30279300047144e-14	7.4149964752927e-05	2.47730893755535e-13	3.74730914630939e-05	7.08947983689091e-05	8.07572989587313e-37	1.26275053831998e-19	2.14645400468291e-26	2.11859690795665e-20	1.96565064013766e-10
55	0.0305688808952427	0.0122939919241913	0.00810858879618131	0.0194011025625254	0.0044539506617525	0.00428252492429704	0.00430904533002933	0.00327666353259515	0.010167421143843	0.00734761046460333	0.00411599188831784	0.00946746197059704	0.00521942813970247	0.0161024378701846	0.01031683850817	0.000901463519101116	0.0123544733376277	4.3831658810562e-06	1.4075442289526e-09	0	0.00226401095527448	0.00155732936667271	0.00265023294859471	0.00306676965142462	0.00477713762227926	0.00144814169303246	0.00378182633806215	7.01942167701143e-05	3.46988971344702e-05	0.000932816010030622	0.0001573198488885	0.0124360249659924	0.00427158048712078	0.0114415282138991	0.00473307511770588	0.0285668179621246	0.031909602980634	6.1523007682796e-05	0	0	0	0	0	0	0	3.84713371116204e-05	5.22523598758687e-05	4.96215504713235e-06	0
56	0.0821137098440127	0.00819597001233853	0.0165584158501616	0.0245581232246815	0.0215152996818019	0.0155532105378355	0.0135356002025757	0.0104394564330515	0.00249866937790392	0.0238190216853489	0.0110010549802473	0.00862358830277928	0.00287095830127926	0.0011464084454573	0.00490134629731916	0.00320631650265048	0.00239519047010276	0.00108203027035848	0	2.57972455123744e-06	0.00837347436035786	0.00152876090864835	0.000978663368177305	0.00451204737820452	0.00947982712144091	0.0189055799166267	0.00767451826024144	0.00604049794746604	8.8347129961174e-05	0.00958734902226736	0.00487943125659679	0.00451838175122188	0.00673067226085378	0.0085685029324583	0.00821808046236049	0.00301535507939773	0.000690715664257126	8.54885568251594e-05	0.00108408223735224	3.84318618722467e-07	2.41656580646152e-05	5.24388577715311e-06	1.45437014615155e-05	5.93115872418676e-06	0.000125096589752046	8.8633051789204e-05	5.45009716735235e-05	4.49991384613443e-05	1.81717301809767e-07
57	0.00783373554890321	0.00142823487738561	0.0111372483511648	0.000115333551185548	0.0216279973987918	0.00152473547753487	0.000376601830888609	0.0021768668471102	0	0.002772197219702	0.00206665428295876	0.00215878752584408	0.00197424521477641	3.71904355964314e-08	0.000467109298111203	0.000447148971921567	0.000570881671277547	5.36424010987137e-50	0	3.56936170634179e-25	0.00271170339087466	7.72547027698884e-05	0.00300781515784235	0.00114144331739509	0.00727281547076741	0.0063817595963414	0.000982485849005548	0.00174180432264121	2.88912538719802e-08	0.00239550684179519	0.00126943111950502	0.00161644601643408	0.00309044702305639	0.0164840317186571	0.0126196282297066	0.0086591215156449	0.000268799946272363	0	0	0	0	8.67214676138843e-20	0	4.87871478865464e-05	0	0	0	0	1.15257694689984e-07
58	0.0028392451623341	0.0020558608032102	0.000138174053501819	0.000310781425007017	0.00131935697013566	0.00296662441937265	0.00399067061852165	0.00209513544365689	0.000126283408537523	0.00199365527764425	0.000279759032383855	0.00366805361827503	0.00161568749415349	0.000632821489780908	0.00235416330272081	0.0029224290054168	0.00150921490969881	0.000395925954979002	3.17817288323593e-05	7.30849595326519e-06	0.001840169877607	0.00269396516377844	0.00316767050724655	0.00256283014909498	0.00554774799618277	0.00508905795763695	0.00271709930426329	0.00236091281633261	0.00136778908798576	0.00729451708286162	0.0059214671365601	0.0150209692814123	0.00716740663292794	0.0108433254160451	0.0166201471626732	0.0159173557279299	0.0398646165492999	0.0434593630921151	0	0.0453133917128606	0.043886134909032	0.0342056229798991	4.00921706118255e-07	0.0530027205831491	0.0651500481313563	0.0519926672405783	0.0541670527889156	0.0472956479600491	1.10452487173201e-23
59	0.0185789011435774	0.0109663391260943	0.000908201635644659	0.0100573918491667	0.022246292073544	0.0147419953019779	0.0166381078451882	0.0241925154699618	0.00577927845345176	0.0162902414237833	0.0152323609629512	0.0118187371324296	0.0240619067003394	0.00744914898420129	0.00553114728896503	0.00496164451147643	0.021130745865841	0.0280609077867535	0.0006155040761798	0.000249589207265133	0.00640692260176286	0.0075920896121479	0.0122925945451476	0.00562722921961174	0.0245750971970757	0.0256651090038018	0.0146648628462332	0.00964525198611718	0.00227455188234257	0.0194501383302761	0.0078573648540819	0.0544086840910133	0.0243329029088252	0.057228427953862	0.0954342650578424	0.0494609452712091	0.0518310307358725	0.0306225838262164	0.0779825207450988	0	0	0	0	0	0.0498135674452977	0.0308891186213753	0.0414086181547629	0.0386416611798048	0.0367901422307601
60	0.0463719803974396	0.000595232655965037	0.00550422291139051	0.00260361769021153	0.0031721453817105	0.00531296116143927	0.00957822339904468	0.00628999149564513	0.000132797126470954	0.0026188517509007	0.00159313041616723	0.00209590359645799	0.0086898066897282	0.00477591382829755	0.00276516988973876	0.00155061053308631	0.00438856346520472	5.36424010987137e-50	0.000311936601602561	1.20434359907705e-05	0.00331946927256854	0.0113550914488881	0.00826657685063277	0.00774661831852843	0.00949978703449247	0.00407274562749134	0.00835962074221407	0.00159558908696713	7.88301525343749e-05	0.00381687755726343	0.00622413192507939	0.00890552878305785	0.00775369011110323	0.013445196747882	0.0130998685354385	0.0108306104123912	0.00362593535575554	4.09263747595634e-06	4.59398716030665e-28	1.09171718459986e-12	1.62453464563867e-09	6.91036499797505e-12	6.43429112221967e-07	1.77248928314389e-06	5.30724728413149e-27	4.04948210466772e-06	0.000127599274244216	1.38244590799465e-06	9.37946093212022e-05
61	0.000653716941288846	0.00251644147438581	0.000657498815858299	0.0161358592726927	0.0134453169613983	0.00441229441265981	0.04163034144522	0.00385009325747426	5.95439216169327e-06	0.00506258669602828	0.0336366390486851	0.00093559915618483	0.0255246613102415	0	0.00182028538236198	0	0	0	0	0	0.000820540034477052	0.000475599748544061	0	0	0.000144896358655768	0	0	0	4.23522614736966e-06	0.000222398975469833	0	0.000804155386408645	0	0.00228873570852808	0.000112805923409325	0.00035012865330338	0	0	0	0	0	0	0	0	0	0	0	0	6.44989722458158e-40
62	0.00140155694103457	0.000124704588998802	0.000820512678069189	0.000298628668632883	0.001122819090145	0.000180604360609138	0.000249130112007941	0.000641131132019873	1.04872557899821e-05	0.00340842012466546	0.00184260499045933	0.001246140262847	0.00160752036977471	0.000312753218094604	0.00125224822398072	0.00349511450376231	0.00218733753511478	6.68460925070432e-05	2.71484380069053e-46	8.6289247705098e-07	0.00176951122187968	0.00131241351374533	0.00062656560985313	0.000131831552923815	0.000257140008469271	0.000204405118613204	0.000216000568780063	0.000240711540835851	4.02265364003984e-05	0.00108562295074216	0.000177529841465457	0.0018183729043475	0.000562999049604614	0.00124628577202268	0.00134418728489987	0.000283453714174437	0.000901272296908876	0	2.44565935812856e-05	1.98249545724421e-08	1.00845033029797e-26	2.18462427522663e-08	1.55480281164858e-27	0	6.92224089219696e-44	1.43546218042037e-30	1.04116722392447e-37	0	0
63	0.00537845775525949	0.0026985413433664	0.00193385470513907	0.00411304846014563	0.00217044421975489	0.00176369553525048	0.00549732363087196	0.00254886271175351	0.00022916494311571	0.00230296715978506	0.00628513738581202	0.000474618977771482	0.00384472243824621	0.00483077900278538	0.00107262368330467	0.00229403877272014	0.00118775266617609	2.12938544156528e-46	4.86400860126467e-07	1.67572266078433e-05	0.00217574007002963	0.000853467058041168	0.00136260534023889	0.000948391007395377	0.00263672141755183	0.00104367359762512	0.00318614620725941	0.00134969815555135	0.00113339838551954	0.00183320766927006	0.000258943138252641	0.00348334295859788	0.00277356584083702	0.0082677234374476	0.00221748258218788	0.00413255060465461	0.0021362471300437	3.76592864421333e-18	0.000357070628280182	2.25194724470568e-07	8.7181645345732e-06	8.24768723145326e-18	7.51824633856871e-18	8.23585589820643e-08	6.44801698291501e-05	1.19223941671969e-06	1.89141175762318e-06	3.59271403051767e-06	1.56079558401331e-07
64	0.0117463990887023	0.00897515187312464	0.0166090916497681	0.0207227994098197	0.0442213393843505	0.0464416651877552	0.288360447174299	0.0407300504877896	0.000396086668809673	0.0395043162152512	0.270900773317655	0.00794551472318385	0.234252854536746	0.186050662850707	0.0246635091657781	0.017408763154487	0.00643750446896656	0.00178690965494814	0.000106731538491215	1.14872613875043e-05	0.00137836925993669	0.00264538331818937	0.00430603292295591	0.0103380786080433	0.0117395479015427	0.032263227492018	0.0215786857535303	0.00239912234193384	5.35848893270528e-05	0.0049239780466351	0.00176184301976509	0.0367764414053006	0.0247979185977579	0.0392746159033839	0.0766876892631789	0.121285072525051	0.11043500646823	0.0766872918601328	0.139968184421675	0.0414115638210429	0.0381312378827749	0.00396921911875008	0.0787361648597101	0.0714896270374529	0.0899364997755334	0.064015462042551	0.0741094568274628	0.0524603185925114	0.057443357968412
65	0.0484531141683616	0.077676774882695	0.048632154617858	0.0395560317345217	0.0368259956758451	0.0336723975312068	0.0787076456626686	0.0320748703416483	0.00925077309936928	0.0176080872830398	0.0230547245524373	0.0210531978745612	0.0338889725225151	0.0046866902962297	0.0180247917468973	0.00753033586771507	0.0226620913044326	0.0125331194444236	0.0144237755003089	0.00228308004667727	0.0150611618415421	0.0122259955078981	0.0131526497420371	0.0179470608220425	0.0313792319711612	0.0966987583047917	0.00390938982563457	0.00376728632321691	0.000143380640205121	0.0115457510154448	0.00603860580537926	0.00989874824062205	0.00951388764497807	0.0224373220605833	0.0192682186663069	0.000659967584373781	0.00101267040289756	0.00177139102636469	0.000519047322629616	6.53981911667544e-07	7.56299761354419e-09	1.1538447521965e-05	2.87386188640427e-08	1.98134148500152e-05	0.00171441243663044	1.37823470607017e-06	0.00207072482497484	4.26450643259873e-18	0.00147093192621468
66	0.000171868244331254	1.51314442226868e-05	0.00138018202719612	0.00367564351003351	0.00109510273365753	0.00235401679969203	0.0010090677378304	0.0283156113380723	3.56371954782663e-38	0.0278288506820201	0.00888612468394095	0.00501426724746987	0.0131301157809321	0.0141319014264967	0.000188033021586833	0.0310205177873973	0.0246258398885272	2.21859770998246e-74	1.26419765906899e-55	1.22371513654544e-38	0.000103318615075677	0.000503685895560184	0.00010515358733251	0.00017244793334352	0.00020039948707423	0.00120035564549497	0.00287077672707454	1.8964127322631e-05	6.68034268016107e-40	0.00278291669146106	1.88795740129264e-05	0.00012246812470641	0.00264753454454303	0.00411345396271309	0.000558083969035736	0.00285127537743199	7.32271343496471e-05	2.44961739388156e-05	1.3712181796531e-08	7.02536734947651e-05	2.35280788509705e-17	2.49419565237963e-20	2.27360432142296e-20	2.68946360706812e-20	6.12151774273383e-05	3.94576131968238e-05	5.45871481496915e-32	1.83338885113689e-30	1.72801967419613e-31
67	0	0.000328944163329096	1.39760689114053e-75	2.04685841342643e-05	8.51286134148933e-05	1.32063516412394e-162	0.00307599482508114	0.000698854076332376	0.000750686481397429	0.000965383479950543	0.00103019902528841	0.00059881574457642	0.000667535046735808	0	6.39495840146036e-05	0.000549493428028679	0.000827472035668325	0	0	0	1.73419943468686e-05	6.51535189812422e-05	0.000446087854092461	0.000612661310990182	0.00157800503389515	0.00126314985434682	0.000261375147574511	0.000394671554263909	0	0.000654708860003115	0.000113834280538818	0.00519837125382699	0.00128724924402325	0.00355873867700403	0.00884838105569309	0.0059112982123543	0.00133146329876427	1.63274974399423e-07	7.88231346658002e-70	0	0	1.24647347661862e-08	0	2.21550139387619e-25	6.92224089219696e-44	4.70372247280147e-26	1.81488466013785e-07	3.59863035954859e-07	1.06683370529116e-05
68	0.00296010737200759	0.000254714657819606	0.00863187226340611	0.0157017963159325	0.0278196152280783	0.0202395193101313	0.00163821214568538	0.014924124423299	9.65371251883528e-05	0.0237381242694821	0.000608917966075783	0.000684887645828561	0.0167847353987519	0.00477747003468062	0.00163381971784584	0.00228964786879338	0.00825929411876991	0	0	0	0.0100237459175569	0.039500473826393	0.0211916146845811	0.0204771190972866	0.00798422646969305	0.00530599614380575	0.0241445570156391	0.00381925862547977	0	0.00996569388798038	0.0109072547974125	0.0271736484073592	0.0120554450398321	0.0160116789005014	0.0233604128145735	0.0136001313197982	0.0180505618160088	0	0	0	0	0	1.33324927917334e-08	0	0	0	0	0	0
69	0.000679564568819044	8.59940812843356e-06	5.7271998723919e-06	0	4.91455837537591e-48	0.00240084343580001	0.00026182899889514	0.00811215745663624	1.06207118863661e-45	0	0.00266603757095976	0.00188490303469767	0.0101828200364668	8.05568047339818e-06	0.00114799339423023	0.00383556412660098	0.0030287986491162	0.010727698290191	1.98373765411496e-07	1.34712061532829e-06	0.0020411231706	0.000711913083360438	1.13445719959735e-05	0.000831638184358332	0.000946788367150843	0	0	1.12630828714672e-43	0	4.35904505595026e-06	0.000604148228839755	3.86479839639511e-98	0.00103825017457715	6.62747190394638e-83	0.00566829942575381	0.0039268818312464	0.00121655539284823	0	1.73333906205602e-57	5.69879161037211e-22	0	0	0	0	0	0	0	0	0
70	0.0649434903188147	0.0110167185478859	0.0235083912594715	0.00776391326711403	0.0281839035827335	0.00575848342330318	0.0173989410683029	0.00718804912458274	0.00109744523032945	0.00399194787532358	0.0121125810547773	0.00240870964243864	0.00733927326740093	0.0109466386153508	0.0020304544516536	0.00178561048404446	0.00271695139163877	0.00513398647678339	0.000439140031843983	8.13167517837119e-06	0.00248511059631754	0.00398437019040523	0.0036420986234753	0.00250045648266042	0.00528626112316997	0.00373401795526341	0.00199207814281399	0.00178760464955209	0.00035545105542654	0.00264462544791541	0.000708699476898811	0.0051937417771692	0.00473157897584811	0.00619355119888191	0.00707883803567198	0.00773659256525756	0.00255142415616186	0	7.88231346658002e-70	0	0	0	0	0	0	0	1.04116722392447e-37	0	0
71	0.0210280597153172	0.000374154476937957	0.00212033814753756	0.00489848140950456	0.00287890923543297	0.00132027739099391	0.00289066109230698	0	0	0.000113891782917516	0.000859337138527789	0.000778382928709965	0.00495119257755659	0.00269247183333938	0.00187457375350099	0.0013856317060197	0.00525974976693618	9.69256817330951e-06	3.98898027940842e-08	0	0.000434639386641906	0.00064166102725137	0.000616074901118253	0.00321380033033288	0.00239473648967562	0.00106052396264539	0.000641669002524868	0.000123363063070831	0	0	0	0.00031812327241176	0.000160278388750264	0.00350369789832481	0.000136325404749371	8.04631350093148e-05	0	0	0	0	0	0	0	1.98935716864321e-17	0	0	0	0	0
72	0.277607511243427	0.0451698034705225	0.122191924366915	0.0378685513354078	0.104499511830169	0.0343334314840117	0.0617149942046345	0.0348794653359023	0.00520721552740423	0.0185505133065866	0.0444648018570513	0.00584391304020321	0.0354412474720232	0.0392358517685808	0.00866536552785134	0.00991983581812054	0.00736457612597947	0.0292008838733351	0.0023615243629186	5.2278841164591e-05	0.00931224817782347	0.0117152015093985	0.0230177296045761	0.0104228400051688	0.0140178609462092	0.0133062169714881	0.0130947404749171	0.00973068555223439	0.00620308875175848	0.0113153588055425	0.0202577537425732	0.014724295103408	0.0254370883784518	0.0232350267334245	0.010436687693896	0.0108692967379428	0.00335184891865212	3.57842497716487e-05	0.000213285067303231	2.32431794008383e-19	3.0696009453478e-07	2.51241602229141e-12	2.69555057127342e-07	1.28462069851397e-06	1.53137565001812e-07	7.87687812265467e-06	9.34506741014887e-06	2.15633250734382e-05	8.31845068760044e-06
73	0.0476278233349463	0.00624924965147619	0.0170301459757646	0.0140142082514142	0.0236332920185644	0.0087001865038568	0.00625062845337128	0.00530901794797205	0.00146360401457683	0.00342317153416274	0.00335126549464993	0.00175236141038965	0.00305964438515122	0.00107212754350862	0.0009593728735019	0.000866019179593189	0.00124568830452065	0.0254992196342501	0.000405379941564124	2.54996011894392e-05	0.00167018443203655	0.00165117402255857	0.00178791812211206	0.00175648941785362	0.00656876785177504	0.00931893904572146	0.001885966640024	0.00122069546210119	0.000163479385712779	0.00245764632968577	0.00161862202638862	0.00345214819106866	0.00268595011147131	0.00775710311815241	0.00510283671645848	0.00136849155123184	1.18930984445339e-05	4.68413577807396e-06	1.15104531605555e-05	2.32608788995062e-18	0	0.00086417753881736	2.28657465995528e-07	6.74944208670128e-06	0.000183277393242974	1.42274189233278e-05	1.06571055989999e-05	2.53661382945948e-06	1.31680910538569e-06
74	0.000546935405884063	0.000557029928632097	0.000881267726744538	0.000657946350145095	0.0019806479384815	0.000957733563305589	0.00257976028103446	0.00802149323276883	0.00075491476292312	0.00148085612872474	0.00484900869494746	0.00305162038606251	0.00516354950312303	0.000207447940854439	0.00201479872815897	0.00244531137390368	0.000580238376785622	0.00189103975177209	0	7.66404074234336e-06	0.00487110160017283	0.000590484673826989	0.000703068966752936	0.00382901109922895	0.00189791173989165	0.00341514574955003	0.000436798426643334	0.000407029758619038	1.06127074147485e-22	0.00139746489218968	0.000895014199502038	0.00149129359597924	0.000541423874079816	0.00215546754932313	0.00394200292310712	0.00267252754111017	0.000912610954185627	2.87036245923252e-05	7.01967558261949e-36	1.63372404357557e-05	0.000318230252558457	0.000130188149252619	8.32419355770563e-05	1.52359422012797e-05	0.00145384005302003	1.39121665402226e-05	1.46463912101183e-05	6.2803032992902e-05	7.84461204930345e-05
75	0.00340873363734887	0.00651570486492934	0.00121494941976791	1.178061930072e-55	4.91455837537591e-48	0.000730551892788807	1.30668948505373e-114	4.8519442674465e-82	1.06207118863661e-45	6.34093560838859e-74	2.8948287124283e-165	1.74345987108597e-06	1.36819119184847e-130	5.86727810201853e-303	0.000503959745959205	0.000366191245634168	6.83612276825293e-05	0	0	0	0	0	3.78501902709898e-06	0	9.39244185432422e-05	0	7.96053826104628e-06	0	0	0	0	0.000715537988351589	0	0	0	0	0	0	0	0	0	0	0	0	0	0	0	0	0
76	0.00158476607343891	0	0.0566414533317792	0.183978734291331	0.0714902349824993	0.292721257267833	0.0257598408161664	0.0402397828931739	0.000125700420965826	0.0548581437571251	0.0345552394723796	0.0799471730937531	0.0210365458719531	0.239748907803823	0.0917014648523268	0.0366020245260439	0.266578939917175	0	0.0471623217077828	0	0.0346032038721622	0.0382341520384447	0.0332693063815565	0.0343146284177043	0.0307558667052183	0.0229099613547451	0.0738996680331865	0.0415881521596593	0.044097228209881	0.0657168122614508	0.0491592592275003	0.0269606027468047	0.0597640139395895	0.0563525245681927	0.0184301848721908	0.0109093633899426	0.00248012616547769	0	1.8690477640928e-05	8.03957173251693e-06	1.88067779589755e-16	4.97012546352892e-07	1.46215552849861e-06	1.0390542362591e-05	0	2.78364943830832e-06	5.99063400978504e-07	2.04293850231181e-09	0
77	0.0322109802962222	0.00646646912488209	0.00855616635281325	0.0236765210739905	0.00580395542182894	0.00603525469438783	0.0116896042942179	0.00924009986866303	0.000594475924981415	0.00146165317071294	0.00317951510616972	0.00316158853972005	0.00436942027906488	0.00175974285628632	5.70347410547661e-05	0.000268878848853437	0.000763894306735238	0.0821229527915061	2.04675781061646e-05	0	0.00128904711452378	0.000157814550695182	0.00322336352014294	8.49407585775687e-05	0.00596376906103618	0.00242426208977224	0.00403591465842799	0.000944483653394909	9.36765347834475e-05	0.000621103788878484	0.0021046456905665	0.0013564743685759	0.00125710110551025	0.015922432463968	0.0116557733630013	0.00603290631120723	0.00049645829004046	1.46179852843953e-05	1.65704296205601e-28	0	4.83914647802825e-05	0	0	0	0	0	0	0	0
78	0.00418800963527593	0.000808848831645327	0.0130316164269886	0.0201290827662007	0.0135464484198049	0.0076517553451913	0.0122096330265086	0.0182594568836184	0.000748103297996379	0.00409543206349696	0.0059665661175643	0.01359518962284	0.0103775177565925	0.0231887029791162	0.0124679028136357	0.0036897077817458	0	0	0	0	0.0165565126335685	0.0126819315587512	0.00836432790404185	0.0257002516594015	0.0220754368743856	0.00847547235609535	0.0053504166784236	0.000136490488861653	0.00267616739950627	0.00480266795628598	0.00465443689662532	0.0132830618053677	0.0172355918729753	0.0107702866122309	0.0139647448072633	0.00218028477806193	0.00133055324054913	0	0	3.27801694448052e-15	8.26122510580094e-23	8.81945841565221e-06	1.19754120053559e-05	0	0	1.43546218042037e-30	0	0	6.44989722458158e-40
79	0.0262471260653096	0.0191350887969833	0.0102617239689378	0.0200188020431359	0.00984630712700504	0.0136655610906804	0.0146383363973674	0.0328093432567313	0.00831048242604768	0.0201628233838392	0.0165871821286666	0.0189145987462138	0.00476713857865829	0.0158383980607755	0.0131430936205575	0.0101343156372793	0.00061843183257632	2.43937397948292e-62	1.7770711506184e-06	0.000768304597423877	0.00229414487125684	0.005791270091989	0.00193467348234199	0.000912396956634373	0.0101027897555097	0.0418217942694241	0.00780248489803161	0.000574448110095896	2.32465366858172e-05	0.000809290671918093	0.000806166464859012	0.00956906243859981	0.00514493356197707	0.00402998841625215	0.00801192206590087	0.00106265335473364	0.00294715095256054	0	0	0	0	0	0	0	0	0	0	0	0
80	0.014079374032651	0.0167395405313984	0.0133478004411705	0.0295593178206812	0.0168157732717888	0.00987148968859471	0.0260740172463767	0.00417585775636079	0.00170553470227647	0.0110326493725278	0.0331660176171954	0.00527602982269876	0.0300113247203592	0.0236854289983492	0.00653257364332995	0.00644399375206299	0.00167117778315341	2.58575478297592e-46	3.152153650395e-06	0.000124249511629584	0.0103689625082163	0.00355318905514818	0.00176377697987141	0.00486878688112794	0.0101818028405804	0.00583246441822248	0.0119566145971324	0.00293038062533079	0.000161114007604844	0.00576842608031383	0.00160488561470692	0.00691405532077985	0.0014274875207697	0.0143366269010442	0.0111262622841949	0.0066361649521594	0.00693062941722254	4.03875673388569e-18	0.00119174597277869	1.7546734093321e-06	7.38440920885837e-05	1.00150984220403e-17	9.12934437605272e-18	6.57207970889791e-07	0.000427674875326717	5.68575435348759e-06	1.49398698990177e-05	2.65349395735383e-05	2.08452331522959e-08
81	0	0	0	0	0	0	0	0	0	0	0	0	0	0	0	0	0	0	0	0	0	0	0	0	0	0	0	4.31648110450443e-05	0	0.000126048669085996	0.000114374181475844	9.95851780868986e-05	0.000114247285386398	0.00291384537218209	0.00216685044970471	0.00137000879496893	0	0	0	0	0	0	0	0	0	0	0	0	0
82	0.0608643293566081	0.00276943833474886	0.0150193988308233	0.0157420727060648	0.00904170659284653	0.00520795999452644	0.00518798817895021	0.0156511735485588	0.000397393962517795	0.00154186725356744	0.00205891707109865	0.00664776538934509	0.00747926481574144	0.00170362578793781	0.00955410332766685	0.00526161598355645	0.0175349686160222	0.00058884197328294	1.54272535214054e-05	8.05034111326932e-05	0.00792260262250119	0.020416154309137	0.0117177714183559	0.0121505795729618	0.0147148127393955	0.0367864970157466	0.0259288373162803	0.00797948479475674	0.00320571699355472	0.0182686377771315	0.010819553213679	0.121151298563042	0.0190295201262668	0.0541659360221636	0.0445105468635432	0.0139562418793635	0.0539930944015541	0.000211763524092711	1.48496426236611e-05	1.37746294216042e-05	0.000246087870869034	0.000177402848115413	3.46493782193727e-05	1.04691543271547e-06	0.0029439722901052	0	7.85265014156598e-06	7.28267021876705e-06	9.53635220846097e-17
83	0.00803538179285216	0.00278082588030041	0.00174733231172139	0.00485352660982112	0.0189079140970053	0.00763576130724993	0.00638099850438033	0.00591474866928267	0.00121679325998873	0.00378274813536686	0.00875514565187878	0.00998195919649351	0.00888615651975856	0.00979948461408709	0.00807496312777175	0.00342984800591713	0.030335412245528	0.000647755522509548	0.000396557769822295	0.000782586852490055	0.00974145836625789	0.0364079578677173	0.0200418733994947	0.0210605649177685	0.0240911584265577	0.0197380524755598	0.0294427317409096	0.00715082196229669	0.00348954324612525	0.0132730944208272	0.0103461601825245	0.0972293100539641	0.0204648846588992	0.048097655024688	0.0424924610219522	0.0194022441883045	0.0328875792994665	0.00105707206254517	0.00423636203838505	0.000487630705364941	0.00111953912566873	0.000841215567439463	0.000246347785740617	7.88396140493779e-05	0.00634943547978535	0.000145439252307927	0.00136437373821978	6.24583074256389e-05	1.47787439606094e-16
84	0.0233349162191837	0.0116074682840682	0.00666367610342627	0.00178551658589686	0.00161725220395285	0.000614171540014528	0.00177012920980867	0.00232322498859051	0.00011342584500625	0.000154796656025607	2.8948287124283e-165	0.000157351914365203	6.08617538937939e-05	2.64404477276327e-05	8.27675670902936e-05	0.00017921115546481	0.000213811215709617	4.86440074069089e-05	0	2.84455389958282e-29	2.21342696916068e-05	3.47562953413696e-64	0.000969521706506083	0.000536132212814912	0.00192651843505065	0.000952356353496613	3.21553126209379e-07	0.000158949432958567	6.68034268016107e-40	0.000567263707659225	0.0012392851338342	0.0233418429512189	0.00188279107621308	0.00287053799595836	0.00216028191664915	0.000356347180558626	4.05322352243761e-05	1.76260923303205e-31	7.88231346658002e-70	0	0	0	0	0	0	0	0	0	0
85	0.0134557350574201	0.00362175893124091	0.0384185132655686	0.0415828935126473	0.0400449374581468	0.018858895949132	0.000830106138941246	0.00394928776723844	0.000632697661588645	0.000320039963536306	0.00109143618697475	0.000377818453686087	0.000198847252527156	0.00054931551858934	0.0322784228150403	0.000264126964802493	0.000309358691453507	0.079382739218666	1.196309858189e-05	5.2533823940293e-07	0.000456931099887101	0	0.000756818674733374	0.00303452005321102	0.000878402457769816	0.00268460902560827	0.000455050501121894	0.000394932434536786	9.13547760186838e-17	0.00126871252294263	0.00108368267646648	0.000980845738541402	0.00115424008950908	0.00275510807472829	0.00019934754389469	0.0031778136567156	0.000839065202480654	0.000279354181627168	5.85288351669981e-07	0	0	0	3.88128535477459e-20	0	0	0	1.31738810735439e-06	0	0
86	0.0584956438135481	0.0063523183783438	0.00636028451029901	0.00352328223749752	0.00985781001126181	0.0063593982749298	0.00959105636570892	0.0195539548755589	0.000814959770277493	0.00260319810459148	0.0042881681810762	0.0051341519052996	0.00532307297430487	0.00057518871161175	0.000351699296269069	0.00126839336967491	0.00110659997052918	0.079382739218666	0	0	0.000430209041589512	0	0.00182163577247255	0.00138153705227527	0.00118425054335816	0.000594453376904776	0.000112337663989649	8.00945845554724e-05	8.58600693493024e-06	0.000195131462880892	0.000129647972845199	0.000343900570219658	0.000751802841211315	0.00185966351059042	0.00064900586817516	0.000208495614556253	9.9131711641095e-06	0	0	0	0	2.79454359133244e-23	0	0	0	0	0	0	0
87	0.0496469094654899	0.0197177345568194	0.0268599422272897	0.0164263093297591	0.0138785921117131	0.0106919445555766	0.0165159527497958	0.0138182658969467	0.0056848222833011	0.0129790227854902	0.00768966128600279	0.0102079198837032	0.0148754475308914	0.0109947823020548	0.0140832162099816	0.00938922982124681	0.0134817507719561	0.0278346832812372	0.012781752325448	0.000100561582374499	0.0127316046357852	0.0195758449985498	0.0127385876856183	0.00583199652032518	0.0124088852257086	0.0112549323730945	0.0125229608556014	0.00720380062238039	0.00686009605705617	0.00906790461989279	0.014281609291608	0.0330315383379593	0.0459112767423408	0.0389495048329725	0.0148507413763749	0.0164712985801016	0.00917582384608808	0.00261771076065326	0.00802771155265597	1.13745247691388e-19	0.00292336806408447	7.85014681286072e-13	2.30691114756891e-07	1.268848732484e-06	4.64858800140304e-06	7.87687812265467e-06	1.1938964223879e-07	1.25529724278178e-05	9.45863782402797e-06
88	0.0113056391737406	0.00902780071912193	0.0136874307443503	0.0213187003588782	0.0324084558138156	0.055936545864978	0.241967970707398	0.0302922178009837	0.000450268610065202	0.0101571123652366	0.23398980445854	0.00244639285441646	0.218141985609827	0.180596299850537	0.0225843037181464	0.0101323987707746	0.00380251777718423	0.0824229732640406	6.05425029380632e-06	5.54498812221846e-05	0.00196345880983973	0.000526076752450159	0.00539763973398556	0.00905832846399607	0.00706344487222471	0.0221821040275445	0.0175840250087508	0.00265415350766604	0.000261106495368329	0.0078307918181436	0.00184953872954131	0.0209057184629658	0.0249559255414317	0.0150056685218816	0.0546403256063338	0.0191432940970802	0.0289803393112747	0.00633547837971075	0.0228585802468044	0.000449507111241325	0.00465529334151584	0.000504591267719807	6.55560792027139e-05	1.20472184523601e-05	0.023092695840716	8.95026053878755e-05	0.00100625689255827	0.00137525870068658	0.00954224353398937
89	3.66124776653326e-64	1.41713427246269e-50	7.94447539158529e-89	0.000197102142899697	3.80965700765558e-05	3.2501787535272e-05	3.02542006323615e-05	2.37824856739599e-05	1.78185977391331e-38	1.75337364071957e-05	6.15523710109655e-05	3.38089646145232e-05	9.86994073178772e-05	1.14462955068157e-05	4.46934455022902e-05	4.191210035447e-06	1.58285478555608e-06	3.885191298401e-06	0	1.28315832301827e-32	2.82048288325549e-09	1.492771518213e-54	1.75954920702624e-50	1.15926416382234e-05	0.000608560668742845	1.07204129184012e-05	6.7600379036529e-05	9.62392977484096e-05	1.40096940123851e-33	3.8516211580983e-05	9.63885300502282e-08	0.000187197121366211	0.00542637305874335	0.000118154187831309	6.62729780843139e-05	1.57244002825008e-05	2.38235133521602e-05	1.76260923303205e-31	0	1.78721363562218e-28	0	0	0	0	0	0	0	0	6.44989722458158e-40
90	0.00309188902079237	0.00455697870213228	0.16769443800635	0.118886629792759	0	0.0584835952548344	0.0220046912247706	0.0394263624812682	0	0.214207698691783	0.0371611470273179	0.033708488945845	0.0375141082925002	0.00838557706884141	0.207379824618907	0.24655369504839	0.0240201512037085	2.21859770998246e-74	0.239803572834708	0.270951168711288	0.256737326845816	0.204759883590117	0.245391687712075	0.275268464018228	0.200125671646233	0.121269816136776	0.245099837524577	0.316092002561203	0.244529947308896	0.263090205896061	0.30255093219117	0.223840191305968	0.301213575122943	0.216969590725891	0.0618908511829228	0.0468565235632489	0.0328447985328775	0.000182569730848415	5.31173422541968e-05	1.82797604193737e-17	4.31132828209321e-06	0.000119254454633594	1.0884327931763e-06	1.73171342205826e-06	8.91827383971611e-05	0.000378450472134241	0.000410906086391108	1.36602734224879e-05	9.01299290615139e-15
91	0.00563843774613319	0.0349830528123294	0.00456309571157644	0.00308326965883997	0.0179985696776796	0.0257352154258949	0.0219099882580972	0.0311243410785919	0.000606544690017873	0.0101212607831656	0.0017577405191548	0.00118299873952332	0.00459069389788461	0.00496339695334561	0.00867989523380584	0.00862989833532605	0.00969521980262158	0.012974697418462	3.70256547722535e-06	1.20391414771187e-05	0.00239939505687879	0.00563768268059982	0.00636635428499831	0.0144199745732692	0.0215747786648192	0.00362009975729947	0.00844400693041244	0.014857430897257	0.00238254723419084	0.0062787124952711	0.00550657453217402	0.00901233970405613	0.00799868219961225	0.00986621069538599	0.00403031757268408	0.00150360983368873	0.00160833585010682	2.9325656393374e-16	7.80312817070954e-06	9.31415689588829e-15	4.6626071492699e-16	3.90198936433432e-14	1.81719026593769e-07	7.43398908667237e-18	1.00278014687703e-07	2.85745511854574e-18	2.29243335512722e-24	2.91402298014877e-06	1.63017360911912e-22
92	0.0196609453275207	0.00417708352507631	0.0148115260045924	0.0152302514640447	0.0182804902452784	0.0107092539340562	0.0270279738568265	0.00464976635469214	7.4150494935285e-07	0.00147953058811734	0.00839243904125144	0.000791204605185693	0.00021789491911691	0.000155945472394509	0.000388409017279827	2.58672209155989e-05	0.00144687257713132	0	9.92908213264304e-10	0	0.000104008694072895	5.51780495339958e-07	1.27422607942446e-39	2.80695641875416e-46	0.00021729086019393	0.000333136923897964	3.4052958529162e-06	1.67795330902969e-06	3.41351492618663e-06	7.75768368182978e-06	1.68894253815862e-06	2.81273932240285e-05	1.33941465878794e-05	2.16548267234916e-06	3.38347267977896e-38	8.43207059465405e-48	0.000164248685664885	1.89891501066359e-07	0	0	0	2.79454359133244e-23	6.58416481320394e-17	9.07469370931686e-22	3.30022423901622e-48	2.11518551657404e-20	7.54561312498214e-25	0	6.74682030921728e-30
93	0	0.000179001689394999	0.000107558689386298	0.000144058006634009	0.000676585951114709	0.000286472335936549	0.000494770017799748	0.000683221226350748	4.96745846756661e-05	0.000165489230487718	2.24633287107574e-05	4.60922336571542e-05	0.00329251995662043	0.00371725703372922	0.00477794359348116	0.000716527063843043	0.00800240611787417	0.00143395957020948	1.26419765906899e-55	0.00495440134187822	0.00775587918165716	0.00180235374566597	0.00782776836125097	0.00881782002683212	0.0106194583038472	0.00730975212853142	0.0094701670365301	0.00686396310698488	0.00817254085981689	0.0117555645128971	0.00816820211557216	0.00774796971598898	0.00861443074228528	0.0130993966781848	0.00662570716439934	0.00595668412323871	0.0013097815718403	0.000232289527688797	1.53891287393017e-05	8.54818741555817e-22	3.73712500166641e-16	3.71501836807451e-06	1.06249007504088e-05	7.08520061966313e-17	0.000128296763469782	9.90751424976753e-06	1.38804871137408e-06	6.25168925029007e-26	5.21614242599268e-28
94	0	0	0	0	0	0	0	0	0	0	0.000941891557370073	0.00462138584632407	0	0	0	0	0	0	0	0	0	0	0	0	0	0	0	0	0	0	5.47171063286239e-05	0	0	0	1.75160451417469e-06	0.000280889306571014	0	0	0	0	0	0	0	0	0	0	0	0	0
95	0.0718951009695603	0.0200973799830191	0.0105220716120661	0.0451196119592944	0.0172805321450228	0.0288829290401227	0.0143741674146025	0.0292268474561287	0.00963561321449921	0.00768927998269259	0.00766353741100568	0.0139312251854212	0.0135974558699202	0.0367989771335511	0.0265566755154016	0.00562866107012412	0.0749010217007512	3.41086881609313e-05	2.57295091429967e-08	8.65082101587921e-09	0.00846851317548618	0.0124698417943088	0.0166966858287529	0.0100561806190343	0.0182644485136238	0.00823873043705328	0.00782500813295952	0.00734789246661969	0.000281890068648906	0.00606473755045783	0.00682640582661178	0.0219165845836996	0.0136461181630831	0.0584895626495497	0.0468097270183812	0.193565141957927	0.0326410884630327	0.000103896155935343	2.42304421876857e-06	9.79092789703473e-07	1.91956965649569e-07	1.53657242526866e-19	1.53364460973879e-16	0.000354246160551228	2.71462376610856e-41	1.68352733359688e-07	0.0789660596592175	0.0419463059310838	6.74682030921728e-30
96	0.200640027631972	0.00820537575115532	0.0986755543118092	0.0656519651229283	0.132298420976817	0.0345145343174737	0.00791094370941238	0.0090003539498024	0.00185281785713732	0.0083323174177146	0.00388363194343156	0.00300504358857054	0.00574896517814999	0.00222594384771043	0.00118593036091608	0.00165103766393989	0.00112850907560544	0.15201016285489	0.00249495285346586	3.45909552137764e-05	0.00368286811368151	0.00231698653613499	0.00349254495238418	0.00428254996261466	0.00522684619232277	0.00647225140550573	0.00258590525533645	0.00195618252911565	0.000874025569835785	0.0033460042015549	0.0026689121403943	0.00370511564786094	0.00157349470097785	0.00882822783310776	0.00727979402059772	0.00618306467190886	0.000112926706030464	3.41023899796005e-05	7.49843436421075e-05	5.44673824199161e-18	4.31067123918565e-06	0.00722188957243293	1.67899523303914e-06	5.03502075436623e-05	0.00137367849536992	0.000133573191486285	9.60273354373684e-05	2.13809917895617e-05	1.11314755054906e-05
97	0.0347522305016527	0.00262600390403775	0.00730701657025194	0.00372175765604762	0.00386475932946289	0.00358692200666173	0.0112822110923862	0.00493529782503758	0.000365954014977607	0.000514500902513011	0.00218224680426769	0.00125980718651927	0.00492181157277896	0.00120050984340627	0.0038204522933098	0.00295170656721858	0.011604585247091	0.211441843668752	0.00322626862520749	6.76405634337068e-05	0.00388808851072426	0.00593628655890243	0.00359022618832545	0.00496250896514495	0.00480131730275277	0.0056615547571826	0.0037038842184867	0.00131052429401895	3.0011693554139e-05	0.00162115652905756	0.000701146396634696	0.002562803822747	0.00187758928507884	0.012190095433816	0.00422721749362456	0.00344105667309837	0.00375852332963483	0.000331606647316363	1.42192267895493e-08	2.00432203933273e-05	8.03070760974385e-05	0	0	1.08494632867993e-05	1.39722809233582e-46	3.68490512274556e-05	0.00171694811157985	0.000123055945696119	0
98	0.0120281939525105	0.0440112302678763	0.0178219526644361	0.0376165341751024	0.0229186220741674	0.00315803635496663	0.0306704896054235	0.00865759299477791	0.000237742262914658	0.00535665588979795	0.0161513566974658	0.00379600012781452	0.00839627975839438	0.000857431903572406	0.0104012958749581	0.0070969455007647	0.00449168639691599	0.00139073272385365	1.1782120609777e-06	2.55169716903312e-06	0.000494933498644946	0.00328180954119604	0.00280843694823024	0.00096116740622833	0.00422198878414243	0.013343086477016	0.00729239376084586	0.00109616731438024	2.94704326196555e-05	0.00398966254623241	0.00118264838118587	0.0168688934362574	0.00524768671269452	0.0161860580734942	0.00877166697255759	0.00244499915005058	0.0087611417755542	0.000966337413643807	0.0151923450321935	0.0386483838526797	0.0604573489901205	0.0455551340381717	0.039490047734553	0.0375053507648122	0	0.033897933959919	0	0.0438453101756065	0
99	0.00147684231337929	6.55872518829939e-05	1.27897359123357e-05	0	0.000161586076950098	0.000329214371525129	8.06349760423107e-05	0.00074037120532747	1.84301400702414e-05	0.000735855090129878	0.000406490885054506	4.00546087663278e-05	0	1.0351603799398e-05	0.000625769367875236	0.000204260553423441	3.88872021296724e-05	3.22958547085485e-05	1.49318301217337e-09	1.57710105106051e-07	0.000143296189093485	8.73878425166399e-05	0.00750370510372986	0.00148886960727885	0.000142489601245455	0.00395681996762021	0.00566986587829881	0.000287808568825426	0.000120203619515598	0.000528408601011271	0.00213933791156119	0.00113198714260597	0.00457011910395235	0.00321456940804484	0.00805983663022883	0.0178097127927704	0.00421245632578352	3.83348273814483e-06	0	0	1.00845033029797e-26	1.94242903533915e-16	2.33390841082753e-15	0	0	0	0	0	0
100	0.00370213496696454	0.000885715917540647	0.00125000831367457	0.00188563077197733	0.00877589329470115	0.00323604792658543	0.00357320073298956	0.00687010307146725	0.000759110034851791	0.022859383873087	0.00445674901060914	0.00164444093822633	0.0016233095984519	0.000522541760038859	0.00140101067937784	0.000266144153237747	0.0010426187406122	0	6.52782131498181e-06	6.63171844270358e-15	0.0012069836909678	0.000152814399410097	0.000469297379083236	0.000400254109032302	0.00200559463278558	0.00280265408685154	0.000609495659895883	0.000204262370150177	1.93538199394497e-06	0.000186929362868385	0.00141984308543269	0.00298540306034603	0.00278845548402335	0.00180658969104637	0.00929048649498536	0.00479555648790288	0.00197297810125572	1.37562733954089e-20	5.33966800028282e-05	0	1.00845033029797e-26	0	1.14101265377098e-05	9.55921012903615e-06	7.32920763065229e-66	6.14908883369105e-06	0	1.10725165473612e-38	0.00523673566331746
101	0.0090228846967878	0.00456498106748637	0.00326567063623989	0.0162230531238377	0.0114848692577688	0.00413851717819262	0.00820268863736493	0.00456786743480406	1.24776811357982e-05	0.00169042526035066	0.00805730173729653	0.00527589542599685	0.00753949115635183	0.00130271736430201	0.00287164897633038	0.00340418262890457	0.0157822171010152	0.00106446254876117	2.48133379382633e-05	1.00190265035856e-05	0.0170047737020775	0.0141183652852489	0.0177711809306195	0.0140025627542879	0.0216105674092851	0.0055416950577309	0.00535531877956479	0.00460597289437727	0.00130697618847217	0.0187919292628899	0.0109868956161201	0.0814259992859762	0.00781938284130728	0.113696227875009	0.128993190501267	0.150269633642753	0.210991078713243	0.244078999306918	0.286114590531578	0.245034990111113	0.269713812879599	0.22861861121582	0.0839265533651962	0.242273629447917	0.27196784182494	0.27084716269675	0.249251198971413	0.265500034228005	0.227969275908382
102	0.0144202760187456	0.00149680697241169	0.00102277838951002	0.00137161753350446	0.00651875166353277	0.00258963517033515	0.00127742148581982	0.00329680530466181	6.21893884678358e-06	0.0017225226038868	0.000236437063498997	0.000452971195308653	0.00349777846764263	0.000700754594014774	0.000444716916479778	0.0011282065059465	0.000927150695335266	0.000181326759957408	1.26419765906899e-55	0.00057809860014183	0.000855798468398479	0.00019622590503487	0.00330348609800804	0.00668047007180444	0.00255154504030902	0.00299261641054362	0.00113427504866921	0.000932591414023371	0.00112623842205968	0.00136349662420122	0.00121404350155875	0.00233025236563914	0.00245051887353262	0.00442230335535515	0.00145322047589751	0.00189664852941564	0.000261923912338967	2.78028103314824e-05	2.30540580767721e-06	8.54818741555817e-22	2.24028952417594e-16	4.37396784290599e-07	1.26506244034425e-06	3.10648628237671e-17	1.68081174488888e-05	1.05982258848396e-06	1.56037396260899e-07	4.79874590007965e-26	2.42082012469177e-28
103	0.00156323674314073	0	6.15059669431069e-05	0.000231440940826212	6.40982758538251e-05	0.000507091559233884	0.000523047516082147	0.000499611768985882	0	0.00551931477638701	0.0015310184739199	0.000373236350775207	0.00051367124194977	0.000124506186320411	0.00106103036978944	0.000889947834133117	0.000652196744787798	0.00189103975177209	4.77755473136648e-06	4.14456383856202e-07	0.00202781374153187	0.000899521604861212	0.000670064757500148	0.00130264341289701	0.00164830950759316	0.00420348979652913	0.00011318265513204	7.72405976109997e-05	8.28615155948158e-23	0.00119778855850046	0.000170002052974419	0.00360232405778929	0.000136773917803927	0.00488118120149123	0.00157724274282256	0.000771620847185029	0.00015162517119568	6.12002996937639e-06	5.48079707552246e-36	3.53467603649522e-06	0	0.000117898737019604	1.97515034401896e-05	3.36997728499935e-06	0.000405518355984429	4.41749294044504e-06	4.34529254631936e-06	1.49034827192991e-05	1.85066421941689e-05
104	0.0164233114929622	0.0169467418615323	0.00536390254265971	0.0193758353647201	0.00456680598807385	0.00878176080557971	0.0131927273756393	0.00559338708740606	5.73366401144332e-05	0.00518799952110452	0.0109605135657131	0.0218979424515014	0.0124965342649592	0.00529074903990313	0.0168538931064097	0.016746833606776	0.00551872479061055	0.00155533252392865	0.000173070081753977	9.10377935319554e-06	0.00419168935021721	0.00833543511542347	0.0120768888103142	0.0125279705130604	0.018405803913455	0.0145165664536559	0.0088313463949483	0.0118973185953709	0.00904910271904764	0.0197663436091972	0.0214505465402779	0.0436349897002597	0.010525251121073	0.0272420686683526	0.0337960859596938	0.0347024505979606	0.0677525091622523	0.0535760096463891	0.0515572762485661	0.0453131243148841	0.0444604973925347	0.0394626969251381	0.0547722275265838	0.0625660017639998	0.0818542929454409	0.0900511424432247	0.0721655113667791	0.0513973824911938	0.0406284758739365
105	0.0074240895299258	1.27644107627939e-34	0.00460450707646508	3.83031046751496e-37	6.91662602126047e-34	7.72044181873564e-114	2.17111030666399e-79	0.00022677403636032	1.40310125117309e-27	0.00305940971561708	4.10498083238398e-05	0.000134989553977832	0.00253538193728352	0.00170643373885882	0.00387675655615891	0.00502845738917919	0.00517669607643308	0.000513537072285904	0.011323799648685	1.28315832301827e-32	0.00680356702302487	0.00675209970880987	0.00760355881219418	0.00670406993930101	0.00719864470475584	0.0037118237421305	0.00559010886593693	0.00755484096424475	1.40096940123851e-33	0.00475171736472666	0.000424151734309804	3.52969122235483e-05	3.85727743841104e-06	0.000470547501405537	1.90369206627211e-05	8.43207059465405e-48	6.27987852453063e-05	4.70694778480696e-05	7.88231346658002e-70	2.92817082060338e-24	8.26122510580094e-23	2.79454359133244e-23	0	0	0	1.43546218042037e-30	1.04116722392447e-37	0	6.44989722458158e-40
106	0.00423091225943395	0.000801483580315816	0.00245012292278864	0.00307762199577313	0.00459241230762502	0.000377327086964442	0.00156968840199404	0.00112051185884085	2.16290915179609e-35	0.00256096694580443	0.00238429178608813	0.00686368121576752	0.003249851552787	0.00379221291635439	0.00526988899690408	0.00519656383231531	0.00491653981999057	0.0642907338968503	0.0118759408167711	1.46672617640423e-05	0.00834991798200975	0.000949238743867584	0.00849713553238098	0.00616590987281468	0.000212752336298727	0.00666811804460948	0.00545080488669137	0.00746561327820269	0.00280188699982342	0.00512046209367641	0.0050792964649436	0.000575399695752485	0.000335719286090519	0.00711158798621036	0.00688881212269187	0.00313789966474947	0.000949769353792631	4.13050567137435e-06	1.39391203479643e-05	4.05737371382406e-18	5.14949886377747e-07	0.000951060068471755	2.60138635955018e-07	6.368956739671e-06	0.000207311787096437	1.59251866501217e-05	1.19880719761293e-05	1.73811845652516e-05	1.47093798933015e-06
107	0.0014068287516092	0	0	0.113912384358009	0.161487895339975	0.0771671241679954	0.0578632121279111	0.236245008872748	0.280441784604743	0.230770258275385	0.0712532188208222	0.226132353253186	0.126850946529924	0.0567517449543569	0.232199002075771	0.266873838501554	0.168443849410203	0.000487304555569684	0.329543328089383	0.323287358577325	0.269765569473497	0.27630698102262	0.26830881976342	0.263719997057323	0.245780980757717	0.129344937831618	0.259517701774328	0.290014879508433	0.302718297591028	0.250375991022002	0.267365055186766	0.182953210883616	0.247589353694871	0.170990328442682	0.0540331093331911	0.0315554462652469	0.0263894728813623	0	0	0	4.25753393956926e-06	0.000137305584081038	6.62267458315877e-07	0	2.41373180815582e-05	0	0	0	2.19734447186639e-08
108	0.112660488236759	0.0201876275067364	0.00577576611250543	0.0190805255743341	0.0108301176115859	0.0142447578192691	0.0126769834790591	0.0144786239148357	0.00712903053880363	0.0166144356811732	0.0199738973631462	0.0150377871451009	0.00748021890045866	0.00279977887219157	0.0094711874810735	0.00932243127383488	0.015714711937321	0.00299424322657884	0.000109137440244481	5.68910779916564e-29	0.00203045992669711	0.00065024010034022	0.00251457714833538	0.00309020821405089	0.00499377152852417	0.00541601292726193	0.00646906374802822	0.00740268360317192	4.20761711106652e-06	0.00382933137645395	0.00260345384381141	0.00921099148315444	0.00350707906194329	0.0138160578964222	0.0594635310336278	0.0208259098854075	0.00088204420399603	0	0	0	0	0	0	0	0	0	0	1.38577302312179e-27	0
109	0.0682393803049357	0.0108734103535945	0.0108680405027726	0.00456266276569248	0.0160569374160314	0.0124088268375751	0.0182426051831514	0.0120200903452777	0.00135094243722003	0.00199308175348688	0.0125264274431767	0.0113186591877653	0.0250038553695576	0.016048556629331	0.0408023093923261	0.0127044849916166	0.0424686233671311	0.0843851140571711	0.0811942096085767	0.017063888648978	0.0696362090643292	0.049872209027782	0.0770694478775235	0.0641698199450969	0.077206682655286	0.0513905928402368	0.0549631182582914	0.0720109630492697	0.0155118616165743	0.0194154394737191	0.0432015955674478	0.0330405666402753	0.00252335895992651	0.0286854806454884	0.00469373234080369	0.00358486257292728	0.0075415993699594	0.000189692010255098	3.35515837113037e-05	1.78721363562218e-28	2.08528130763516e-18	1.70565404744412e-27	0	2.23978812780811e-16	0	4.37475833952665e-06	0	0	1.10241820487595e-22
110	0.00507568265786233	0.00965136139740387	0.000746452846150181	0.0360566931333607	0.0263692870543063	0.0114248195221897	0.00344007844571445	0.0404267403247925	0.000481360845341897	0.0359705667316611	0.00991491829464617	0.0454158011359599	0.0301858059119772	0.00866186671756997	0.0289806937967231	0.0331436007065921	0.00269703405494146	0.00192176117575775	1.873432991796e-05	5.83792364043199e-05	0.0357313774592121	0.00119842524755572	0.0028687902218046	0.0323041892552383	0.010133983040535	0.0157739526794908	0.0309108416220812	0.0023498964373487	0.000761383794512894	0.00446983103057363	0.000607822121658469	0.00559960538109539	0.0024379999691965	0.0052408067811086	0.0116380592517375	0.00130011538937027	0.000973049364305394	1.76260923303205e-31	0.00126474879646821	0	2.63109184588136e-06	2.2158957232002e-05	4.5772587886538e-06	1.25597065245386e-06	2.18712750557114e-05	1.30700050598961e-05	0.000452661895917835	2.39835682563571e-05	3.13172372745651e-07
111	0.145913277635599	0.0113070452146903	0.00559462159920267	0.00244919591316908	0.00453171052381325	0.000884221782806606	0.0208443663509485	0.00190711722284273	3.84220403122518e-07	0.003926747621849	0.0273347513407337	0.00118117496892835	0.00153572111218063	5.5637152726568e-05	0.00191564999299743	0.00079465576371021	0.000461942967841694	0	0	5.26800609807038e-07	0.00064274316681322	1.72833895366646e-05	0.000248297427618478	0.00305458335604645	0.000730907949603021	0.0139112813854164	0.000843585130138201	3.80521696157879e-05	6.68034268016107e-40	0.00166915839780922	0.0297604639766169	0.000533711012899679	0.0285721776191269	0.0234761298521014	0.00849815817972085	0.00616429046735834	0.00232055666334917	0	0	0	0	0	0	0	0	0	0	0	0
112	0.0393261389887872	0.00524998855863558	0.0541292686682464	0.132476237230572	0.0201534447675439	0.20046542421056	0.0148260019931123	0.0568096846766991	0.0526071827393871	0.0302156825489078	0.0248281605209252	0.0523058915423047	0.00829839843317697	0.249272346970905	0.0761078974850077	0.00849478114495597	0.244955124808807	0.00595009025235513	0.00960428374223023	0.000211658601949656	0.00996825852861049	0.0274812257263858	0.0188058866666991	0.0196498813240379	0.0233669514929598	0.00779055375411255	0.0248270701808616	0.0067767289258402	0.00874223889259299	0.0137688407818112	0.00487879466757269	0.102552439681523	0.0218538890197236	0.0647256813672425	0.033403787519405	0.0211618288668092	0.0220192816523939	0.0305526099904838	0.0489304174059232	0.0273815355018541	0.0650107898281545	0.0333144486115271	0.0116665096904253	0.00376584957861245	0.0155999974211518	0.00744794451929273	0.0350341357469862	8.37438418747061e-06	4.96689467594672e-17
113	0.00375130412438497	0.00560661017941271	0.00459479595850486	0.0138540929840999	0.0203752272536468	0.0337903771356913	0.0236496733328451	0.0358858527464627	0.0117168267445332	0.0299126465863567	0.0211607260459773	0.0186804862362085	0.0152602834650719	0.0104801241151689	0.014934654231909	0.0107297525370509	0.0195489104332278	0.0470416241398591	0.018943646987966	0.000919542251501698	0.0182595516649518	0.0254060753585886	0.0212152347543928	0.0107212715232503	0.0290829978952208	0.0212903537309271	0.0234339942478042	0.0185190975541857	0.00332213189339789	0.0303587763260487	0.0137031843821437	0.0929048430218956	0.0362780545356512	0.0764310290657906	0.131241406651697	0.208940904309898	0.0434691944726621	0.00852825805540569	0.00025030825262478	1.24227971388365e-09	0.00123037715332125	6.91386469906289e-12	9.93169614643319e-05	4.26656401316301e-13	0.00182483471901709	0.00589096545575606	0.000326358429362451	0.00553232691210921	0.00994517099647441
114	0.000973737789904563	0.00128470596837517	0.00279090903293212	0.00141985917203836	0.0027484529460414	0.000814694473509508	0.00236698703537317	0.00354248032381749	0.00047750677085119	0.00169212689547905	0.00561042183561376	0.000282225433820738	0.00414098379919212	0.00134617764434388	0.00010017824599014	0.00181895606658043	0.00084765968805751	0.000613639940352587	5.73325102990891e-05	1.00421402464507e-05	0.00113379379851631	0.00158216585006889	0.00122277222683568	0.000584045718885533	0.00199676704187811	0.00409752875454761	0.00183076868107887	0.000613503464211878	2.51434200884563e-05	0.000399147311891327	0.000794821188320814	0.000708128830283286	0.00308820892518615	0.000866608583127223	0.00312375426284221	0.000320536889699814	0.000219667324095207	1.23964771053785e-05	7.88231346658002e-70	9.9199768244036e-20	3.54189488391333e-09	2.32194514080755e-13	7.43657364922801e-21	3.22821351268994e-09	0.00022591894565641	1.3267482750031e-07	4.96047963498145e-06	1.84772256278766e-05	6.61406069935544e-06
115	0	0.000969657221144013	0	0	0	0	0	0	0	0	0	0	0	0	0	0	0	0.079382739218666	0	0	0	0	0	0	0	0	0	0	1.76015539448635e-05	0	0	0.000246883884745978	0	0	0	0.000418967983144641	0.000105425511275074	0.000189692010255098	7.77489419791113e-05	7.0176013382294e-08	8.80822338327073e-10	1.36763108195789e-06	3.33746594252842e-09	2.32884558551484e-06	0.00022460081926108	1.55751469601308e-07	0.000229705346587551	1.30946198651142e-18	0.000168689721059961
116	0.0247499597450961	0.00163924006459882	0.000383723419735579	0.00861013701545446	0.00180012026627352	0.00133815613820017	0.00770145000114177	0.00240905113758301	1.06207118863661e-45	1.43660517911648e-05	0.000113812451454513	0.000135433739164105	0.00111707019165583	0.000363066262980433	0.000384854397794967	0.000581508917631893	0.00026941961818833	2.21859770998246e-74	1.26419765906899e-55	1.11382161315704e-06	0.000159703116211414	0.000732422440618385	0.000229470919545874	0.000309360859173071	0.000515028074801362	0.000485750076228736	0.000846871148585444	0.000258466127037889	6.41069494168045e-05	0.00069967240488184	0.000408994692707692	0.0024726030258401	0.00107120765611664	0.00161556436147218	0.000970181562129299	0.000543950219859842	0.000956214946128374	7.50877380951988e-19	0.000649988661573667	2.92817082060338e-24	1.00845033029797e-26	1.93695690346461e-10	0	1.03994297052635e-09	1.10007474633874e-48	5.10102252348677e-07	2.39885528247418e-08	1.16103751111658e-32	1.512979458552e-07
117	0.000194024730460584	0.000214291234310046	0.000361694089391743	0.000696538402117373	0.000754088469831714	0.000229362464778551	0.00158956266150915	0.00152822403062285	1.78185977391331e-38	0.000168422845774812	0.000117889821466433	0.000216609684525602	0.00196038687875952	5.86727810201853e-303	0.000101135063081653	9.72949084464266e-05	0.000256271379258531	2.21859770998246e-74	2.71484380069053e-46	6.64097921912417e-08	0.000170740192175112	0.00385542450864179	2.01285524587176e-05	0.000235148475462936	0.000461926447185592	0.000442705196415575	0.000280260178743839	1.9979319952049e-05	3.07137118122352e-07	7.22777470842801e-05	5.04811226906497e-05	0.000233022395728754	0.000443868809177077	0.000343807727232871	0.000463029947284326	0.000186863792490103	3.54433669119835e-05	1.15514358695988e-26	7.88231346658002e-70	8.54818741555817e-22	1.00845033029797e-26	6.42891488185754e-06	1.55480281164858e-27	4.35164352782373e-20	7.32920763065229e-66	1.43546218042037e-30	5.45871481496915e-32	1.10725165473612e-38	1.35264148643257e-33
118	0.00214255070903746	0.000523302228177629	0.00113537007636393	0.00187902414127399	0.0011562879773718	0.00113670863416898	0.00104793068542429	0.00468868477621222	0.000360557087938842	0.00600358447808365	0.00442833027073843	0.00179556919101279	0.000798386545798654	0.00064459195271855	0.00709090338946501	0.000167953932543261	0.000701148929524936	0	1.1841565975374e-05	8.51924516750984e-14	0.0011008900883762	0.000600404558406864	0.000461127900510303	0.00423026590271542	0.00724798495519878	0.0147364043317581	0.00375353339915219	0.00297347538297506	7.38576636565935e-05	0.00958734902226736	0.00323165636681116	0.00411025615003667	0.00453130450413319	0.00492977044856727	0.0058789879412063	0.00199821870956226	0.000690715664257126	8.45513688442735e-05	0.00103810902144987	3.84318618722467e-07	2.41656580646152e-05	5.24388577715311e-06	1.45437014615155e-05	5.93115872418676e-06	0.000111302925172018	8.66529183319755e-05	5.45009716735235e-05	4.49991384613443e-05	1.48353631895178e-07
119	0.00130194093824977	0	0.00249616017376367	0	0	0	0.0108356755737017	0	0.000262260574817958	0	0	0	0	0.00169204997099316	0.000368634519842614	0	0	0	0	0	0	0	0.000155794132600966	0.000327080084783006	0.000313789685219016	0	0	3.1172243306685e-05	0	0	0	0	0	0	0	0	0	0	0	0	0	0	0	0	0	0	0	0	0
120	0.0291364851687485	0.0206128034551886	0.00357405818460016	0.0272953019904411	0.00257145901379941	0.00273928355579342	0.0097324800840757	0.00195895860661879	8.25224547268916e-06	0.00077020897227938	0.00134279254681197	0.00309424409925969	0.00442912508197462	0.00896854571750209	0.00206434226925457	0.00140280815224741	0.000515380930878121	2.21859770998246e-74	0	1.10039398366064e-06	0.00206201054835996	0.00151941814020316	0.00139689770563735	0.00165317692083867	0.00434016042571913	0.00266262068113473	0.00665403701589406	0.00111194909671437	2.29778150087583e-06	0.00409752928301706	0.000611260283044906	0.00381224359871569	0.00638793700324361	0.0169154402920691	0.0115546975537918	0.0143289180972361	0.00144298752578718	0.000221584561445275	0.00224414331485211	0.000113363524763832	0.000107024467492468	0.000195806341632735	0.00058467456741744	0.00011801664012927	0.00915243438369698	9.34908881337471e-05	9.6830791886289e-05	0.000425105820287739	0.0005581428639333
121	3.66124776653326e-64	0	0.00190458693711597	0	0.000529016066278161	0	0.000997184791828202	0.00074037120532747	0	0.0017250291190049	0.000731810705931197	0.00106437336718965	0.000701942150892284	0.000108440273089743	0.000561885301205165	0.000364087887454048	0.00119362252613623	0	0	0	0.000174577538674214	0.000394978210954943	0.000234805201756028	0.000310102603937739	5.22368513323174e-05	0.00291709359349285	0.000403155958659321	4.07887664162174e-05	0	7.99730967501968e-05	2.1416450681476e-05	0	0.000492533060010785	0.000281984409060918	0.000393138388571915	0.000417294228776424	0.000192045358978089	6.30321453092477e-05	0	0	0	0	0	0	0	0	0	0	0
122	0.00733758536470808	0.00195523445011459	0.00248106539365065	0.000520187965989104	0.00175840733254347	0.000490000304153058	0.00692567354899193	0.00209245052695473	1.06207118863661e-45	0.00118539547654089	0.00176411562835907	0.00105645789773533	0.00118028074146464	0.00042717594631263	0.000484721704606496	0.000802741471108186	0.00158530044927667	2.21859770998246e-74	1.26419765906899e-55	1.22371513654544e-38	0.000860805725520584	0.000625688882321737	0.00154170719817595	0.000461211776387671	0.00471551038550619	0.00829861362146672	0.0024404445601364	0.00112834623138229	6.68034268016107e-40	0.0013400156168972	0.00116688806714113	0.00313336158435408	0.00161937664032214	0.00409324932131761	0.00148179201716034	0.000836593235399044	0.00143222831795416	1.76260923303205e-31	7.88231346658002e-70	1.78721363562218e-28	1.00845033029797e-26	0	0	0	0	0	0	0	0
123	0.00329546614383786	0	0.00625354862089939	0	0.00964648935093454	0.00262350943742694	0.00411867571652207	0.0048463275080942	0	0	0	0.000425007924748546	0.00520625005735729	0	0.000765728476304304	0	0.000929861900170799	0	0	0	0	0.00266400116193571	0.00198271154270728	0.00220043560885747	0.00430754247048828	0.0003161210906061	0.000745744664955436	0.000230544004459541	5.19108063771606e-08	0.000186411874217184	0.00062661693232944	0.000689894349270603	0.000692487024776731	0.00307360522511842	0.00210692787902068	0.000954617783403542	0.00178443142379538	0	0	0	0	0	0	0	0	0	0	0	0
124	0.00543461045793533	0.0026721434704	0.00226505201500034	0.0106141927397985	0.0398495224444714	0.0581182083529527	0.216633163213757	0.0203667229620487	7.52069853400374e-05	0.0386972422103268	0.257328994369652	0.00741344208567471	0.203338281708728	0.169366097654685	0.0305892185858127	0.00698398754687835	0.00694848582199858	0.0102009446373748	1.26419765906899e-55	1.22371513654544e-38	0.000598655893919673	0.00110560732468236	0.00183842243321715	0.011803226910096	0.00375464913254986	0.0279074183054923	0.0161829202225182	0.000141364381577576	4.99692337991175e-17	0.00189980307903994	0.000531850880842615	0.00735079038391249	0.0137384313473141	0.0130773842012321	0.0343250472303979	0.0261488143149821	0.0168857282907973	0.00360677678180878	0.0375486815291016	0.00607646403156984	5.10855854647623e-05	3.59381412952781e-06	1.55480281164858e-27	0.000863440981074784	0.0219096962155861	0.00966682304194429	0.00489241296000926	0.000774188594423398	0.00901401692305361
125	0.0770646870552582	0.0904650495712756	0.0134742218925795	0.0705976405785099	0.00452041738725228	0.00464907660924612	0.00783876945734266	0.00622385366274337	7.53544998523017e-06	0.000120198569727428	0.00160394275504438	0.000551648207853959	0.00237199545764767	0.000867456785532785	0.00394134423951758	0.00589322187183359	0.000226626022467153	2.21859770998246e-74	0	1.31607017752023e-07	0.00201636234908354	0.00370908036445387	0.00667056883847947	0.00709200489681593	0.0132971535104916	0.0104098618408283	0.00954617095306047	0.00252034963152188	2.94803865760685e-07	0.00587132149246841	0.00194184250211445	0.0129330873549741	0.00794086424810745	0.0122701013681346	0.0281634219504474	0.00950493483983554	0.00364379991205474	1.76260923303205e-31	0	1.23773411587543e-09	1.00845033029797e-26	0	1.00096939196103e-16	1.45176351103241e-06	0.00138126151105111	1.29777446062007e-06	0.000792455457445792	0.00555389124101375	6.47021368306312e-05
126	0.00081845475856339	0.000894730652155832	0.00245669841069613	0.00672014604099713	0.00825077741103736	0.00378770800956945	0.00222387470028816	0.00247470095294109	0.000171598761696534	0.00216835162723752	0.000587646257802172	0.000901597511971492	0.00109110823109663	3.54413945903831e-05	0.000221570868344758	0.000725125793178866	0.000693074350471491	0.0812737789704381	0.000383804297595808	0	0.00116125711519588	0.000987382591354427	0.00104825884958469	0.00163944712033277	0.00123142196896194	0.00129415011760713	0.000661740929058184	0.000299399387277094	1.06127074147485e-22	0.00169983509997118	0.000716497574062911	0.00136971745988563	0.000840361482323108	0.00416299042613505	0.00431760171433233	0.00292052569588009	0.000543797515702315	2.84020974925966e-05	7.01967558261949e-36	1.61522071107296e-05	3.93339140966791e-05	0.000882976819779571	8.32419355770563e-05	1.52359422012797e-05	0.00163843103823906	2.67692140391207e-05	2.42386322787885e-05	6.2803032992902e-05	8.07246001200674e-05
127	0.0284673794638764	0.021157061834976	0.0210068757391478	0.0732828100323354	0.0310507489564276	0.0423552955875611	0.0145086215534806	0.0219782480878809	0.00225687236132481	0.0151490796468477	0.0101169168155577	0.0175408550378577	0.0149917066478507	0.0800107845802437	0.0309351521198461	0.0130427924652313	0.0828484438171411	3.26486812692469e-05	2.53254981328036e-08	1.14591057460746e-09	0.0107176668150339	0.0133533844968731	0.0255764668376794	0.0160380592381474	0.0226487917702585	0.00501144030933957	0.0125258199482775	0.00476569416347196	3.4691144014074e-05	0.00484127606122407	0.0052577937652844	0.0118435044005991	0.00533598569022361	0.0485683014740207	0.0124286189452633	0.0714229400590461	0.000982642749059002	3.40962475594748e-05	3.62970876534644e-07	1.06283681552686e-07	9.74658248990884e-07	1.90492219849892e-19	1.43444687113652e-16	0.000350324994398093	2.71462376610856e-41	1.33296578974727e-06	0.0479943845643318	0.0420777150581912	2.24894010307243e-30
128	0.181902129303835	0.0300722892909834	0.0865568909631661	0.0967222395196413	0.10034732569193	0.0988001672587452	0.0634157967576594	0.073959785446566	0.0237544308472535	0.0737052916666463	0.0658650641945411	0.0363083294674502	0.0333162971528119	0.047511091409236	0.0422844001901587	0.0231597184147776	0.0225179624664992	0.122021713510948	0.0159624447745481	0.000337629773670439	0.066022979515428	0.0767088099053847	0.0722131699549478	0.0392877318280711	0.0669306074065154	0.0576946794001636	0.0584506248797145	0.0585197739477127	0.0477807257429112	0.0767768200921978	0.088432273522551	0.0672286820328672	0.130241647969936	0.0957129526959451	0.0328639742081544	0.0369737392719968	0.0174157936188442	0.000329749115842157	0.00126367772416571	1.59425979805989e-19	0.000308694058558038	8.92780790886602e-13	1.96139660460501e-06	1.16124987183331e-05	1.14733719774011e-06	7.41076991085355e-05	1.06317410726962e-06	9.49456327941248e-05	7.15971487660768e-05
129	0.00487745179057197	0.00239242619035174	0.0148455759538921	0.0377439940924356	0.01358727364272	0.0889295822612927	0.0235067631433261	0.0113123423229397	1.06207118863661e-45	0.00744760952487081	0.00508049743838613	0.0257089052628327	0.00204575061574717	0.0223421056507617	0.0312604403090913	0.00675881701324434	0.067436130170588	2.21859770998246e-74	0	0.000605104633519864	0.000651788181590451	0.00192692609485233	0.00153472131760306	0.00319476372494657	0.00305510044171652	0.000876756040804896	0.00362633625997483	0.00028519124670085	6.68034268016107e-40	0.00352304668406903	0.000868408260083326	0.00285115463415954	0.00575610508690664	0.00549802173414242	0.00257207871392291	0.00440033178000148	0.00108286223062963	0.000222022435602113	7.88231346658002e-70	0	0	0	0	0	0	0	0	0	0
130	0.0248029006706766	0.0240514957618835	0.0214927171965783	0.0517537210090457	0.0425695278438728	0.022330086129692	0.0855846534638545	0.0226560348139817	2.65875100497792e-05	0.00924691175348947	0.0213254277611709	0.00639494672329319	0.00916994190226653	0.00443057029022807	0.00210101918539267	0.00276020124309925	0.00371125110233446	2.21859770998246e-74	0.000601322936595995	0.00090566596575031	0.00686914937075814	0.000216383492290309	0.002014684744981	0.00238981739234939	0.00802702779867121	0.00416098395380023	0.000634456115301876	0.000891210401608617	3.15441196812122e-06	0.00299478777386785	0.00084087577672889	0.000855531798881755	0.00991883485016282	0.0190041914167107	0.0159055730884926	0.00533690571526741	0.00207356270390142	5.77571793479942e-27	5.82982532586723e-08	1.78721363562218e-28	0	0	5.37103356613536e-08	0	0.00052319337405765	0	0	0.00193077379317953	0
131	0	0	0	0	0	0.000448489945485193	0.014332434639801	0.000426381966311395	0	0	0.00319522526938667	0.004563221800923	0.00246829076906492	0	0	0	0	0	0	0	0.0019512876017598	8.41025416934773e-06	0.00347922493567787	0.000708805378395197	0.00444532050951689	0.0220549192490538	0.00111602897702016	0.000165677208172668	0	0.00141064381861748	0.000408630353594868	0.00112240857160171	0.00104291520306458	0.00116402514955208	0	0.00126723398881777	0.00193828265349558	1.76260923303205e-31	0	0	0	0	0	0	0	0	0	0	0
132	0.0211221055915057	0.0163886874183422	0.00775718093145747	0.0112832623721697	0.00937744642203433	0.0188177793776482	0.0264007499818515	0.0117470610100112	0.00679826380617302	0.0056730748252613	0.00795233320957978	0.00901105916906024	0.00676450105812541	0.00311317560491733	0.00203040020290529	0.00497422186600255	0.00336812719106613	0.00272559754036557	0.00200668008352447	0.000409378362288005	0.00483066039361793	0.00377428910839033	0.000987621606264804	0.000811447730724858	0.00228472577283264	0.00170136728658884	0.00184957374547199	0.000265149158716188	5.42532520453877e-05	0.00128744877733947	0.00097868821561199	0.00501154342279144	0.00347874198118831	0.00929530209943953	0.0210516394141964	0.000956664897331106	0.00660403979368259	5.33697125482089e-05	0.00806537892081971	5.84991455116314e-06	0	3.90977493345082e-07	8.72945561897523e-05	6.77784793435989e-15	0.000216181971037491	5.10432605897672e-05	6.71295947331673e-06	0	1.06433655787853e-05
133	0	0	0	0	0.018869122002163	0.00255692606354865	0.00995872735845191	0.0229556582251743	0.00111844139101144	0.00363473419128558	0.0043202739527901	0.000480782136752414	0.00302448968389206	7.80813384096207e-05	0.000469355716144091	0.000230035126630344	0.000410761987709753	0.000185785116626587	1.27112949857679e-06	0	0	0.000406067375343543	0.00105205749719856	0.000220060499396193	0.000140032115695819	0.000724135835709853	0.000483217924321654	0.000588850595272383	8.26622569908902e-06	0.000754814753799694	0.000149948185690392	0.000424319585229434	0.000187845189864611	0.00386976949037959	0.00353211271226795	0.00358117387269739	0.00181485288504751	0	7.88231346658002e-70	0	7.74164364339084e-06	1.70565404744412e-27	7.60811686936966e-09	0	0.000509602160548487	4.25362199491644e-05	5.45871481496915e-32	0	0
134	0.0153202857556675	0.00799000764733969	0.00572539906339333	0.0252641916048887	0.0500258231587244	0.0620908059644248	0.279898486886187	0.0220960398759778	0.000591445698440172	0.0387084298883411	0.271095828837235	0.00491295543443548	0.222694497132328	0.17353704464865	0.0318405071408999	0.0125335724879698	0.00801838203942289	0.0806723696648837	1.26419765906899e-55	1.22371513654544e-38	0.000932629608948535	0.00144003976465645	0.00609780365902408	0.00723228731652309	0.00523258882715105	0.0199428731851367	0.0181302754954435	0.000808746011294339	4.99692337991175e-17	0.00709601709836054	0.00157793588036357	0.0218936442332348	0.027180102831943	0.0350071559065881	0.0916281967151627	0.0834546262041621	0.0297850959546701	0.0111033435380588	0.0360648650959856	0.0429491827742361	5.45597115512344e-06	4.22935665613977e-07	1.55480281164858e-27	0.00790394439807737	0.0258215768354013	0.0190435344947716	0.0435932232600037	0.00654517149250362	0.0101166007212604
135	0.12964771585062	0.0572847608448694	0.0591000581876879	0.0488844491205388	0.031757126563816	0.03632675494678	0.033168115343515	0.0191667983252746	0.0042300332489183	0.0095424271859256	0.0295652391197206	0.00403752371404646	0.00462639542084299	0.0018189248087267	0.00368128221878064	0.000982721118897106	0.00348284385291419	0.00194404653401349	0.00240845492365666	0.000535619213600423	0.00383320282650194	0.00522181695377633	0.00335507652224217	0.00419910658753561	0.0058426803962984	0.0204691196655348	0.00599695353589473	0.0004938089129693	6.14244689137573e-05	0.00721778923189727	0.000749863480542224	0.00209513248251892	0.00188874922158379	0.0146061860813388	0.0195302607134977	0.00456848660176435	0	0.00110862566214772	0.000238172613299996	5.94944860963185e-07	6.4792971526545e-05	1.70565404744412e-27	6.30188805597549e-09	2.45180028112794e-17	0.000176963756361663	1.63186649849294e-07	0.000122198195149675	1.94241047299325e-05	0.000220447862572536
136	0.0124707542563184	0.0098101397703254	0.0125040173604819	0.0288280265206163	0.0190619761420947	0.0212869104136784	0.0759512469079683	0.0324967545587039	0.000506458130640206	0.0115565247037935	0.0166854355654251	0.0159825178772896	0.0205217327705833	0.00453782598365518	0.0139315290669153	0.0015333393084886	0.00102949843450459	0.0111219320819161	5.09033606455576e-05	0.000174260023727806	0.0026833979516092	0.00144946230625265	0.00173422811453307	0.000829572210937693	0.00431562491512143	0.00745710373581002	0.00333944993240033	0.00130407092927718	7.20962124097786e-05	0.00217051547992703	0.00149644349074649	0.00445501855819281	0.00576426294360083	0.0134163409033878	0.0159118809242104	0.00732648499748572	0.00303553496681207	5.97565292117396e-05	0.000367555451457846	6.49755220555653e-06	0.000458273291311256	1.73807129480558e-06	9.89226942852854e-05	1.0892751847012e-14	0.000216181971037491	5.63512874914813e-05	5.08289405507445e-06	0.000837297241788918	1.20423843741399e-05
137	0.0674782450436707	0.013438492260427	0.00947479055773562	0.0121164918315079	0.00442409641288854	0.00304088111170037	0.0160185229268612	0.00516365726324366	0.000496559796372896	0.00348812166548294	0.0119064023273896	0.00587658015285043	0.00802949739327256	0.00280903179202182	0.010394114417428	0.00586213686989398	0.023525413545185	0	1.16340368377449e-06	3.39149172907834e-05	0.0169739182740491	0.0152214962085732	0.0211610865185707	0.0168019791222357	0.0243299609847761	0.0145719933806011	0.00295614921630286	0.00266033021800974	0	0.0103403504812362	0.0152719214758826	0.113860584861503	0.0273873506333086	0.150506317252907	0.145425859419284	0.187423007587505	0.263863728076222	0.322644691463001	0.273960536797798	0.320810447917765	0.32332476036838	0.316543122115377	0.232954699652012	0.215807693175212	0.0451673506284416	0.289058387104098	0.332493051484458	0.333848701044656	0.342495563175902
138	0.0122659185880233	0.0343895200078861	0.0103406245045277	0.0249680946871743	0.0149874635589661	0.0111907854999164	0.0119528970504192	0.0365279312798725	0.00342907280105011	0.0107125992975726	0.00508559817043221	0.00655410744323982	0.0163372195471404	0.0319101021256109	0.00331290195650659	0.00759794833624257	0.00680188227161835	0.0102787126996131	0.00189946200156971	0.000332419048396655	0.00506296145487722	0.00337726014023868	0.00753056744198731	0.00340190629884789	0.0233120279256892	0.0538760869725605	0.0292527904606843	0.0113053407284526	0.00138892909572789	0.0240340447317343	0.0265898000377345	0.0167915458463889	0.0161177137186949	0.0447594841337076	0.0258525799587655	0.0138321701520606	0.0138420334841651	0.00555728477473097	0.0196717020834503	0.00128821386547908	0.00099122454898724	0.00155300415955385	0.00436598084188037	0.000872079902560176	0.0558911170216896	0.000913539705092836	0.000848059087221905	0.00378665251702929	0.00500190895926328
139	7.32249553306651e-64	1.41713427246269e-50	7.94447539158529e-89	2.06994210641422e-05	0.000367067188573474	0.000319770033525442	0.000278786553983679	0.000214759814378308	3.56371954782663e-38	0.000182486872135183	0.000647929632348999	0.000332256631908165	0.00102059080136405	0.000118336066998519	0.000480169666204673	4.15546534679715e-05	1.3661492656333e-05	3.07248561242878e-05	0	1.28315832301827e-32	2.71374910225933e-08	2.98554303642599e-54	1.75954920702624e-50	0.000113206762305421	6.3176369323035e-05	0.000104822076355332	0.000656119060270756	0.000880150788847963	1.40096940123851e-33	0.000387597200588928	9.12738087148802e-07	0.00184378282212908	0.00107729761803138	0.00118413053728351	0.000720356367935704	0.000163483716582164	0.000228837491596738	1.76260923303205e-31	0	1.78721363562218e-28	0	0	0	0	0	0	0	0	6.44989722458158e-40
140	0.0011290406685197	0.00215943349154423	0.00599641275479327	0.013202856813457	0.00495411497764652	0.00550840564966971	0.00855175514376306	0.0194485881876499	0.00680744770208432	0.00497954017107246	0.00755722773841402	0.00576055102680819	0.00638161416166873	0.00181063676037448	0.00228970527515234	0.0145635724247214	0.00703530119286518	0.00406128401861791	5.83008266885709e-37	1.08920371683035e-24	0.0157434909882788	0.00806256175147086	0.010038038578411	0.00715033987328247	0.0146794759720672	0.00467270347807692	0.00875081904189784	0.00969500216096747	0.00879762809419214	0.00535880156819379	0.00116829246782612	0.0129472426330203	0.0379432392885616	0.0106622014300062	0.00057994205014236	0.00422310085396004	0.000819422888954654	1.06629311237134e-07	6.7620246496708e-42	8.64206848070293e-19	8.00142956922884e-09	8.84657188657571e-10	4.17364201734969e-19	1.19143608683696e-06	6.92224089219696e-44	1.80772364907898e-20	6.44876636985411e-25	2.52341296999503e-06	1.41834739927752e-27
141	0	0.000461597084115234	0.00113537007636393	0.000613995278873176	0.000870609823303602	0.00102687337988257	0.00203044218314858	0.00446702370058766	0.000360557087938842	0.00735463251029074	0.00608467154431142	0.00330318216589815	0.00199799367858928	0.0011842031128396	0.00214639842882757	0.000167953932543261	0.00204757322310527	0	1.1841565975374e-05	8.51924516750984e-14	0.0013520721628979	0.00111796206830562	0.000714268556895875	0.00300216975520982	0.00796404126615551	0.0140617140572261	0.00428362193917578	0.00610870965034458	8.23002768082889e-05	0.0106058950067512	0.00238541456368879	0.0086342529081454	0.00457220293578891	0.00756689916020011	0.00830264284286491	0.00159237572486198	0.00131027111327361	8.45513688442735e-05	0.00103810902144987	3.84318618722467e-07	2.41656580646152e-05	5.24388577715311e-06	1.45437014615155e-05	5.93115872418676e-06	0.000125096589752046	8.66529183319755e-05	0.000158505232659532	0.000122203882981753	1.48353631895178e-07
142	3.66730111480608e-05	1.41713427246269e-50	5.24630127366653e-05	5.25339164764273e-05	0.000538721196061585	0	0.000119069573576949	0.000543603212135426	1.06207118863661e-45	2.73144748129271e-05	0.000149550329192933	0.00147009167166994	1.36819119184847e-130	5.86727810201853e-303	0.00147272260929499	5.55095508707472e-06	3.28939137422183e-96	2.21859770998246e-74	1.26419765906899e-55	1.22371513654544e-38	1.01643354982899e-53	0.00165766280124734	0.00723217621566785	0.00880333716588613	0.0141405742771873	0.00447776580612756	0.00511896843350317	0.00692492094154086	0.00591530582376455	0.00453023379371126	0.00402368203297188	0.000222091962326094	0.000687621737449611	0.00243761957418503	0.00106544842562007	0.00123291714230036	0.000799340175337611	1.76260923303205e-31	2.49257211359928e-44	1.78721363562218e-28	8.39214343530685e-09	1.70565404744412e-27	1.55480281164858e-27	2.23978812780811e-16	7.32920763065229e-66	1.43546218042037e-30	1.04116722392447e-37	1.10725165473612e-38	6.44989722458158e-40
143	0.00131781028791426	0.000814409981798487	0.000206718207817295	0.000833198704122049	0.00270373580309672	0.000866630562846751	0.00295957823207013	0.00551708708934029	9.34401969543275e-05	0.000846843047112159	0.0018136924529553	0.00225370831809905	0.0010695796466156	0.000449381934886742	0.000818529671732018	0.000677615992810583	0.00312036598931975	0.0115266788542566	1.46075111119034e-05	7.16589289222315e-08	0.000942559212568476	0.00140065937411331	0.000432747009914359	0.000220463640517942	0.000789606223429153	0.00340512288225535	0.000584714185631529	0	9.48897754698292e-06	0	0.000631015610193362	0.00254276893037558	0	0	0	0	0.000684053735706697	9.94169395242614e-05	0	0	0	0	0	0	0	0	0.000115547865421009	0	7.56059525242656e-05
144	0.228868907838967	0.101528647591937	0.132318787317576	0.130649673316014	0.225672514185152	0.0427673944306277	0.05475489242902	0.0609698421961373	0.00896377112044621	0.0377751597844355	0.0462845659485887	0.0322458031194237	0.118885576256496	0.00434627547219205	0.00758352863525857	0.0185027934145409	0.0117948303161962	0.010979260488004	2.18198734021059e-05	0.000242273887352309	0.0175479938387452	0.041389963769766	0.0410834111311418	0.0168163984026435	0.0832652061079028	0.279449381282146	0.0226350309536444	0.00407273875754486	8.28739307060828e-08	0.0603634219154431	0.00734833412716442	0.014560605172851	0.017163054334055	0.0251336618386375	0.018098287761893	0.0191810208971616	0.0236558811176798	0.000878665763470115	7.37280898391176e-20	1.28782314614712e-11	7.5408660188393e-11	1.22905326919877e-10	0.000852373928654242	0.00303756162958926	0.000157942527648388	1.11543374551284e-05	3.19605510350596e-10	4.67608261688738e-05	2.31470198540769e-05
145	0.0302646079984551	0.0121556451577366	0.0725231237255291	0.153655568841231	0.039849188546934	0.262360493694903	0.0198474787763292	0.0247031595939286	0.000125700420965826	0.0226304762354886	0.026063359851558	0.050503069651156	0.00931038907599096	0.228130257592187	0.0722706084008058	0.010530870231105	0.266294411931087	0	5.83008266885709e-37	0.00067571057680634	0.00213639188685805	0.00677133706308848	0.00537169922698936	0.00709633404692547	0.00669419220459764	0.0324032822243751	0.0123337900963078	0.00686601900332227	0.00718920265881369	0.00935631705769462	0.00125148383442871	0.0170514972162078	0.00391650204030489	0.00494237663772223	0.0040340847104983	0.000934169338799189	0.00060328748806196	0	0	0	0	2.79454359133244e-23	0	0	0	0	0	1.16103751111658e-32	0
146	0.00177123270152614	0	0.000462001033430292	6.27281012176184e-05	0.000450812041179054	0.00210945616784153	0.00869708793157429	0.00309709171403402	0.0010749342480673	0.00270740263375085	0.00394484264484427	0.00232705770282938	0.00510633165555944	0.00330972600593427	0.00164394798195153	0.00123707007860082	0.00101501395477466	2.64277817047765e-05	1.54727887904096e-05	5.20793285099114e-06	6.12211357336154e-05	0.000866513130479844	0.000107689560084842	0.00476432657427641	0.00907162517550967	0.00152889864176778	0.00115831739483704	0.000671240679625166	0.000215925923111225	0.00558086891196368	0.00379193104473491	0.0205231093089506	0.011151165520265	0.0413556995482439	0.04637056038695	0.0616112052893091	0.0158260500739843	0.00512736292353627	0.00634789199184101	8.22445488340652e-05	0.00102752159735157	2.38205407818638e-06	1.63458545978452e-05	0.0019784003298969	0.0113419271377923	0.00156669446667716	0.00987434699624507	0.00134359746342866	0.00608236381613567
147	0.0313212345876632	0.0115021850250627	0.0532665352136997	0.133026141239768	0.0574563650254291	0.187999144474571	0.0209928330770836	0.0298081128797338	0	0.0301932023581137	0.0374391963530939	0.0832955662552009	0.0327082541671977	0.213881943380762	0.113042338718861	0.0377908174928188	0.249229348327504	0.000215697810389305	1.64111218926573e-07	1.14591057460746e-09	0.00466845163442958	0.00528300692765001	0.00686431228044468	0.00700716846895964	0.00570536384243605	0.0133475899172993	0.00988291702784476	0.00531505700528058	0.000322583418548252	0.00723836428441638	0.0140722772834244	0.023584683354745	0.0254818730700658	0.037494768544266	0.0177900542132719	0.0338990613479497	0.00456800058842119	0.00092662682883525	1.54321755834311e-05	9.01953075574383e-06	1.02929804324054e-07	6.71398649480285e-20	9.96187939945027e-17	0.00285268807455024	3.17634458499833e-41	1.79656566262834e-07	0.00900384145990052	0.00495839326931058	0.00014400429816621
148	0.00163882975787537	0.000309122188331487	0.0022790932768944	0.0010738238253639	0.0011891788103143	5.15389987019981e-05	0.00385717392082419	0.00117543686408545	0.000582031648936808	0.00364163655679622	0.00127532514143513	0.00158730210824009	0.00534669218815124	0.00382879497848135	0.000716412692544303	0.000649683265859793	0.000468479878506049	0.00140826735006691	0	0	0.00126026342480678	0	0.000694492767396987	0.000762789118789249	0.00112936523131886	0	1.41409784070235e-05	0.00020731116492493	0	0	0	0.0030416895682375	0.00161741916086152	0.00524066429013684	0	0	0.00433402996702079	0	0	0	0	1.40266056208511e-05	0	0	0.000509602160548487	0	0	0.000147573223690081	0
149	0.0012351933826346	9.51022711604377e-43	0.00433029434604984	0.00196548663955161	0.0169485579100984	0.00183986275808974	0.00506377178236787	0.00117992458052813	5.81611994633823e-06	0.00324274056401578	0.00222504645503393	0.000637673759818406	0.000459314856671612	0.000333599563758113	0.000117859916637284	0.000110015163594078	0.000389584130573097	5.39459374923932e-55	5.24638836932324e-08	3.27850779312116e-30	0.000104008694072895	4.51520793433055e-06	1.08900162004364e-39	6.0913381928686e-46	0.000219389858247832	0.000387230819169566	2.964406972733e-05	1.53513951277657e-05	2.81823130906509e-05	7.80886331810275e-05	1.43148597539649e-05	0.000277028246784585	7.43542225629702e-05	2.1702425680316e-05	3.89568922896331e-38	1.68641411893081e-47	0.000164248685664885	1.89891501066359e-07	7.88231346658002e-70	1.78721363562218e-28	1.00845033029797e-26	2.79454359133244e-23	1.32782150899857e-17	9.07469370931686e-22	1.10007474633874e-48	1.80772364907898e-20	3.47710346191373e-25	1.10725165473612e-38	2.24894010307243e-30
150	0.00866176532037748	0.00514159151780384	0.000546548377089704	0.00159954591156649	0.0026173512522705	0.00108846290552083	0.00293288657476331	0.00326311847045701	0	0.00128706078534576	0.00464137155474671	0.00075079619369087	0.000566139179553534	0.00135559358642068	0.000177684912304952	0.000644799684387126	0.000206335419853253	0	0	0	0.00115220668055609	0.000318103098299739	0.000494682592496118	0.000426529608332679	0.00625958400711938	0.0046482824335107	0.00282392627850529	0.000420569900764906	0	0.000114031553255787	0.00697486016443701	0.00340135677161669	0.00194783891799773	0.0117036427766159	0.00287345708760742	0.00156567459884509	0.00241175475780223	0.000229306335926739	0.00231904851585107	9.76819387699871e-05	0.000434317654874714	0	4.6639099175392e-05	4.81839737297791e-05	0.0194067450387199	0.000124250568846216	0.000183779219784924	1.17108683487964e-05	0.000960602846207966
151	0.00287791159026323	0.00208656633579138	0.00428110861930558	0	0.00263522385717346	0	0	0.00104304819736334	0	0	0	0	0.000170471316986353	0	0	0	0	0	0	0	0	3.47562953413696e-64	3.78501902709898e-06	1.25056453855918e-05	9.39244185432422e-05	0	0.000240392283338727	0	9.85388389834542e-05	0.000621103788878484	0.000126852493071412	0.00470888786263583	0.00152300769863404	0.00274909448580001	0.00117807664872605	0.000901254035327597	0.00175418109537056	0	0	0	0	2.8500503792298e-06	0	5.84298405029756e-08	3.2906888309674e-05	2.91059346700665e-07	0.000134370408322277	7.59805133934126e-08	1.89157187307395e-14
152	0.0087782586548465	0.00280144866418974	0.000595374966391638	0.00846238032767575	0.00998861229850605	0.000623441516487899	0.00389725893796666	0.0164433677602901	0.000322056070667031	0.0019435159230893	0.00131639780833795	0.00191202449077092	0.000623413690965494	0.000466831902009036	0.00187958013613816	0.000819446791217675	0.00169825293127428	0	0	0	0.00180206205196888	0.00368205074016577	0.00205002794298701	0.0016174132854133	0.00253803490907899	0.00441440222261892	0.00483331445447103	0.000311270213015004	0.000167502575867605	0.00153209451715313	0.00165620931165946	0.00579730649903088	0.00652564836260579	0.00916930101684942	0.00488845488998423	0.00245084685264693	0.00312477383517441	0	3.16587243250786e-05	1.83323086108029e-05	0	0	0	0	0	0	0	0	0
153	0.00849143914687904	0.000969657221144013	0.00841090605219581	0.0287795143857135	0.0181783843144011	0.00546692929296985	0.00776952537839852	0.0101314166196305	0	6.42507018325491e-05	0.00179716642799411	0.00269919232816035	0.00225772058346569	0.000722148487157079	0.00217014601305096	0.00363219406849218	0.000590058506374271	0	0	0	4.14016692149674e-05	3.47562953413696e-64	3.72847339879128e-05	0.000122106552591341	0.000914432150199467	0	7.72357125417752e-05	0	0	0.000107735314981616	8.59828634693749e-05	4.79886010640283e-06	0.000240262055637142	1.38402679003816e-05	0.000259306387802467	0.000143390250468574	0	0	0	0	0	0	0	0	0	0	0	0	0
154	0.125478441966695	0.0504077793907988	0.0346364548372826	0.020143374246822	0.0363671466879653	0.0192447235593728	0.0276324067891357	0.0400996190427198	0.0181707412720457	0.0333422865389254	0.0285556011201359	0.00596615896455313	0.0148565567676709	0.00532252218396781	0.0116395162622075	0.00304261337589768	0.00852864852144598	0.0136505104136288	0.0010703528197768	2.03254934449138e-06	0.0020409691098269	0.00470440844624374	0.0051544656170718	0.00371980291514193	0.00795463633630243	0.0123878367797979	0.0080670234264255	0.00448667203967723	0.00306788936591784	0.0118245217954601	0.0055192268717279	0.0175113453631707	0.00881536960883359	0.0132687878728853	0.0652639414691985	0.135082654154333	0.0149282540281518	0.00353368288798802	0.00073918700136773	0	0.00110581555105319	0.000642407780597193	2.28910899958419e-07	0	0.0122923938991286	0	0.0069711281839412	0	7.28266689618341e-25
155	0.000438229885636463	0.000379331368553472	0.000591938306692439	0.000440996088000114	0.000354360968834174	0.000641234407357708	0.00119957198366632	0.000894648819375222	2.65455565350794e-05	0.00580078132987074	0.00558758076633936	0.00233068138959224	0.00883119766583538	0.00307269193947248	0.00243149537345736	0.00365699779244366	0.00820402882017657	0.00302277002350944	0.000334758492700383	4.96724242688321e-06	0.00240341425484315	0.013174029085177	0.00578364072965726	0.00647077575079393	0.00974452098332956	0.00361069361248196	0.00850447387423861	0.00206231098257636	0.000221138857372119	0.004164643303039	0.00417360309155969	0.00890001337482758	0.0116285107814447	0.0164329922504668	0.036512811275113	0.0174397959317281	0.0104223280557116	1.4951526958123e-05	7.64428656022968e-28	1.64979524514278e-12	4.92576928628869e-09	1.10111237903747e-11	2.74956036685121e-06	1.79404051540121e-06	9.1818872017805e-27	1.38061330491656e-05	0.000135905397268678	1.67308159897526e-06	0.000159690596711585
156	0.0454782717669811	0.0168188726670792	0.024987737460236	0.00944757043004333	0.00266124584268251	0.00797980797306083	0.00795110917503677	0.00689417653832014	4.73877015920485e-05	0.00275721013238328	0.00363517564790219	0.00211367774975224	0.00197767863919257	0.00317442714000093	0.00132887193233795	0.00106323094036869	6.62953128647678e-05	2.69729687461966e-55	2.78303806181124e-06	2.02622924853028e-30	0.000258473551302128	0.00014348686767741	5.52003218469011e-05	0.000322898274617005	4.77421251710188e-05	0.000213661830846197	0.00131816042654045	0.00221513927595346	0.000118241825526526	0.00150029735971441	9.06724009436496e-05	0.000174410296410592	0.000167906016363538	0.00196869038305116	0.000574900705063825	0	0.000496425466268744	0	0	0	0	0	0	0	0	0	0	0	0
157	0.0126775504252894	0.00906902697016927	5.57868150983233e-06	0.0130430130691474	4.12263037041454e-41	0.00471145375065825	0.00570628895301449	0.00559879621052027	1.04960169263868e-06	0.00109234215647053	0.00252451761606063	0.00585405068351268	0.000507871906161725	0.00197362629163528	0.000293573579849099	0.00018212045324039	0.00260846899839379	0	0	6.63171844270358e-15	0.00018549296468232	3.15064942055046e-05	0.000226458569353389	0.000301184344335926	0.000767704261098832	0.00106281520378763	0.00245823343487053	0.00158440810130376	2.22136426595294e-06	0.00464147619393005	0.00113747279856417	0.00251132350861389	0.00557017595995563	0.00394036606299808	0.00219669066691592	0.00289180763702025	0.000256676421840022	1.67186041989468e-20	4.04448844062558e-05	8.05235918810016e-08	1.00845033029797e-26	5.98377772973195e-07	6.4024902287054e-07	1.16887410309773e-07	0	0	0	9.59597733349003e-09	1.83782297212461e-08
158	0.0250854463153859	0.00385132114809181	0.00774307835140839	0.0145962018119808	0.0260779166901802	0.00642051341317241	0.0219714311397049	0.0189392929145468	0.00313372571905276	0.00590345216180227	0.0127966679633222	0.00393255679598019	0.00848079556858019	0.00165141079037932	0.0023674065724414	0.00188873368563062	0.00292401032102129	0.00151819845136441	1.85621938616613e-05	0.000827119678153966	0.00485949705702526	0.00557144257924143	0.00506769257839051	0.00730381010066011	0.0116156049564264	0.015312776588141	0.00385738321759007	0.000471685541298052	0.00142952499320211	0.00495306364013238	0.00560118812922347	0.00966582152575386	0.00258164913775512	0.0140899846926493	0.00630495914912766	0.0028984728741015	0.00239051572770329	0	0	0	7.74048136866206e-06	0	3.50490467198274e-05	7.67126784712899e-05	1.30535432100586e-05	6.29700293709316e-06	4.52685787435115e-23	8.56454829736609e-28	6.79384280558117e-05
159	0.0306585767006459	0.0112510846370428	0.00553385108100023	0.000209981756055785	0.000190287444076812	0.00129773713873072	0.0116053147936474	0.00432799639757433	1.06207118863661e-45	0.000491063811250681	0.00315297658808168	0.00142043782565596	0.00909704880720131	0.00365969657242584	0.00103780984071776	0.00234661061452636	0.00128282525858167	2.21859770998246e-74	1.26419765906899e-55	0.000192528197683879	0.000952709859816116	0.000119560744361745	0.000219072613192492	6.11017228715594e-05	0.00884020147388009	0.00488920358088342	0.00218501500423131	0.0027692384682036	6.76365008182833e-05	0.000523314953106717	0.000219367194474337	0.00224547109515401	0.00113545330321665	0.0245056280835564	0.00783825833904595	0.00569258794862868	0.00346617328478715	0.00105740269252021	0.00751217761903889	0.000335720253452034	0.000661438105713904	0.000969171107938908	0.00157076866453566	4.87871478865464e-05	0.00321457245958622	0.00319530337245204	8.60389324756415e-05	1.17108683487964e-05	0.00208974763115611
160	0.000466449017778339	0.00869894577768199	0.00184231265871018	1.178061930072e-55	4.91455837537591e-48	1.32063516412394e-162	0.000210936808426039	4.8519442674465e-82	1.06207118863661e-45	6.34093560838859e-74	0.0010455210786409	0.00149700470883014	1.36819119184847e-130	5.86727810201853e-303	6.31127331798036e-05	2.52138136954383e-64	1.94830411245293e-05	0.079382739218666	1.26419765906899e-55	1.22371513654544e-38	0.000426039162671874	3.47562953413696e-64	3.2774157953006e-59	0.000227607999622294	4.66944108642291e-58	2.96049185552218e-05	1.14825309042065e-74	1.67833013407398e-51	0	9.23290581388418e-52	3.47813415218526e-59	3.86479839639511e-98	5.65358287634321e-74	6.62747190394638e-83	8.95817342945158e-58	0.000606967273138221	1.13195780123413e-56	0	0	2.92817082060338e-24	6.76759560667213e-19	0	4.840647210276e-15	2.21550139387619e-25	0	0	3.09398121308051e-10	0	0
161	0.066200172470473	0.0180547742778502	0.0249851213422837	0.00742145217281142	0.0272670982107155	0.0129688502033939	0.0524802041352087	0.0149056261225691	0.00190955957860238	0.00675436470199825	0.0407572019171966	0.00546468134566732	0.0299685795618192	0.0463392644456093	0.0106142191972037	0.00531033301032988	0.00963885074158257	0.00505994333269045	0.000439398770831611	8.13167517837119e-06	0.00932586447450964	0.0158013608984158	0.00631881165456235	0.00696432243498504	0.00562118721782057	0.00948312461716733	0.00807196451539777	0.000839391908452694	9.35954737839101e-06	0.0058669058176794	0.00671934058166577	0.00940450586392225	0.00171790560459093	0.00739378024676807	0.0058439549798018	0.00085151108601827	0.000752001627875255	5.77571793479942e-27	0	2.92817082060338e-24	2.80789048678315e-06	0	4.85306458264393e-07	1.38170816525902e-08	0	1.12033984363671e-05	6.42072334234592e-23	1.87035549990998e-05	1.09625697668496e-05
162	0.207533770041137	0.00789666408290529	0.12078011089686	0.0549414543998059	0.138472889782442	0.0403395852890452	0.0216559519872264	0.0409758607995193	0.00646430046305829	0.0320078975496676	0.0253823255399863	0.031349394389255	0.038677370099928	0.0188642795320865	0.0177188061444205	0.0163927661653254	0.0513875499518565	0.0833212098899039	0.0076127546094048	0.000767288357236051	0.0256718290028847	0.0107506516362084	0.0222092145093277	0.00848565272370451	0.0351112784063427	0.0462000675151942	0.0141204787510328	0.0103844468039867	0.00138281269073243	0.0163480425406944	0.00843213123178853	0.04688266402114	0.0266582106012734	0.0904720695256524	0.0973793135516725	0.0583604836221432	0.0408769087923608	0.011168945817639	0.0409201917621464	0.000162816699955382	0.000632360113174674	2.31967860493396e-06	1.39847250108131e-06	0.00106515214603934	0.0213724556238521	0.00914313594145514	0.0309178191217419	0.0114257395443127	0.00950099772932562
163	0.00303113858578619	0	0.00255021491663068	0.00302772064428772	0.00217653130388132	0.00785627923135234	0.022086668815258	0.0164968737443488	0.00185786963356881	0.0029883995460417	0.00802519525560187	0.00883689541266269	0.0212209394150131	0.00149494190408258	0.00392303026653585	0.0047620759672234	0.0049137310597614	0.00163312426085463	0.000215877187764712	0.000815684114262474	0.00160750480977374	0.0014624747404155	0.00156898870069392	0.00106167092033947	0.00195073917624717	0.00289434431148811	0.00447355441639725	0.000455892098590528	0	0.0044436293075536	0.00195405999386722	0.0225533231335056	0.00664017383537467	0.0260739215250316	0.017391797092066	0.00466788800022562	0.0113731287594896	1.24032325190866e-05	0.0194750832375252	5.83479746473832e-06	7.65261648206532e-06	1.40266056208511e-05	3.554960633325e-05	0	0	4.30463222015131e-05	4.3040345263104e-05	0.000147573223690081	1.26689103950103e-06
164	0.00303113858578619	0.000460571840837014	0.000814138674955572	0.00153298814629445	0.00270683717483494	0.000652599882012116	0.00238422485090543	0.0020974375718846	0.000392599876470408	0.000567249453964576	0.00166236750753291	0.00040024781721444	0.00523952084555304	0.000480434474694362	0.00145144049725174	0.000190497236414094	0.000338778837042007	0.00019195255377721	0	0.000109277775578148	7.88940251700249e-05	0	0	0.000787653438847794	0.00125942673422853	0.000289028849789004	0	0.00018302884470398	0	0.000677119074265763	0.000644321877153739	0.00132327140814333	0.000255534095205306	0.00140590988483938	0.000580043368090055	0.000278803834165193	0.000248854811349056	0	0	0	0	0	0	0	0	0	0	0	0
165	0.0011290406685197	0.00117852503341282	0.0287842241263972	0.0330545411678725	0.0215519690762586	0.0112262874408441	0.0142011665260736	0.0386299937216394	0.03819890637613	0.0342668787676832	0.0124720852163017	0.0350585953119811	0.0256932460219052	0.0176313979140169	0.0422406962721955	0.0558208897185512	0.0439642673475284	0.0270350982540183	0.079495940661287	0.0507548472948461	0.0850073823125822	0.0609866669583295	0.0800133168904294	0.0593245062542122	0.0725226920055311	0.0365241953687478	0.0650097038766299	0.0754545343205004	0.054800891141449	0.0427420126729365	0.0469496849530226	0.037931170446782	0.0537527515655879	0.0337202624964242	0.0121921249818366	0.00849889388378986	0.00946778897653904	1.15397207561495e-08	7.88231346658002e-70	1.78721363562218e-28	4.82249096783749e-07	1.09521262235426e-10	7.37775853651264e-08	3.90934223860917e-16	8.4457192555045e-07	1.19683161695191e-06	5.45871481496915e-32	3.07489168957678e-07	2.94273770426737e-09
166	0.0109919361965673	0.00100444812894564	0.00561805094535298	0.00213683510455939	0.00078007704160536	0.000483946659085623	0.00219944759088377	0.00234639486775838	4.88959198158603e-05	0.00198999493463071	0.00263747422542206	0.00459226865631704	0.00145576114588686	3.57793024040477e-05	0.00178319652113961	0.000943088537289032	0.00160925820963091	0.0806956653190008	1.25151701762406e-07	6.02584727676649e-07	9.58664107718917e-05	0.00206320975145098	0.00958737891089073	0.00920617443571337	0.00392050264072189	0.00790370053243116	0.00534333331389405	0.00375355683620726	0.0024261288112443	0.00502049522809546	0.00238308632916902	0.00666549372679446	0.00319878110832153	0.0146431560931281	0.0142528176559679	0.00786549904689617	0.000226171542939819	1.76260923303205e-31	7.88231346658002e-70	1.78721363562218e-28	1.00845033029797e-26	1.70565404744412e-27	1.55480281164858e-27	2.21550139387619e-25	7.32920763065229e-66	1.43546218042037e-30	1.04116722392447e-37	1.10725165473612e-38	1.35264148643257e-33
167	0.00595552166853764	0.000270412274269485	0.0014704625932532	0.00203758816724572	0.000462325606828835	0.00096675263582015	0.00118510220782763	0.00036284865467401	0.00127211673364926	0.00239384118863031	0.0017340340604716	0.00302475619176499	0.00323350585176341	0.000848173412420651	0.00178372550958066	0.000806307450783025	0.00296135901017544	5.54119124259109e-07	0.00127644412212371	0	0.00110518632637219	0.00183321428536445	0.000529157172656889	0.00133487739796622	0.00559766084682862	0.00179140949167322	0.00248886778355405	0.000642243730839364	1.6053561698216e-05	0.00332530479669326	0.00149104943176509	0.00383592655081572	0.00188162261314853	0.00760507411163387	0.00463929071993089	0.00412167313958448	0.00661967399280948	0.000575512964284225	0.0029841962636658	1.78721363562218e-28	2.49490458128732e-17	1.69873504841128e-16	0	3.86132916692631e-06	2.72485522404225e-35	0.000361971971051018	0.000471348056225388	4.25466247978845e-05	1.46284568909116e-22
168	0.0563988059612307	0.00653076879198418	0.0159698081659387	0.00564431702099482	0.00283018263167554	0.00387522854359109	0.00764127314628362	0.00363194765843432	0	0	0.00494605714589378	0.000282549553287408	0.00316072124170051	0.00280488766545195	0.000664643982715123	0.00676244012119063	0.00332690661372737	0.003417899119105	0	1.18364543443223e-06	0.0337796413446009	0.00315106569648949	0.0351687878395074	0.0361491502015601	0.008098941089146	0.0407613353744271	0.00571535985837671	0.0019023478461355	9.52164483194685e-05	0.0331277609326876	0.0276954750280272	0.0246905990107431	0.00626456593277007	0.0210544556043208	0.00362637879896471	0.00449097095449476	0.00227088750140309	1.76260923303205e-31	7.88231346658002e-70	1.78721363562218e-28	8.26122510580094e-23	0	1.55480281164858e-27	0	0	0	0	6.60025224402221e-07	3.18571281654153e-07
169	0.0663544369802262	0.0158919867192756	0.0205980795157177	0.0111997962061775	0.021736293839613	0.0127706010649821	0.00402913230460991	0.00250441358343622	0.000650022965255751	0.00518075396912975	0.00258897050058766	0.00188200636595771	0.00202500833282145	0.000287328507038643	0.00130671653388068	0.00342841410976613	0.00469926067082871	0.0183770301255754	2.97104150907078e-30	2.57977316638643e-06	0.00137476865427066	0.00074349870184771	0.00114042602018625	0.000298630665886834	0.00772621952462735	0.00123098992672479	0.00168471395263977	0.000403844412382467	0	0.00144909510259005	0.000287363917373265	0.000828414798963497	0.00379480273510686	0.020622663575174	0.0230077641244776	0.0212614330408311	0.006997108060411	0	0	0	0	7.07297352012641e-08	0	0	0	0	0	0	0
170	0.0488550960998419	0.0375465556532505	0.0169993335931031	0.025296974483901	0.030061955526532	0.0146028152029621	0.0128407763147068	0.0363857971558582	0.00925009817667364	0.00844113318159226	0.00338270321859771	0.00560677885462703	0.00860791982448918	0.00850328589103486	0.00176199902130952	0.00882402646565819	0.00306480990943245	0.0156484211074749	0.000721852641279653	0.00011762691961188	0.00275072939187963	0.00380842219213607	0.00533541546090482	0.0036430278805214	0.0271362249500311	0.0562523589335372	0.05578800181383	0.028336670927481	0.00138914917986988	0.0530725811209026	0.0608887421963021	0.0144471318249343	0.0196794864949608	0.0725375884668143	0.0312283765815986	0.0162727445502875	0.00932395545336451	0.00214302490663378	0.0154679113357801	0.000906156556991694	0.00411192572366484	0.00507785591919497	0.00425265066423409	0.0035001352979239	0.0622422323907427	0.000844038317770729	0.000876293910015384	0.00722948339364789	0.0083350431707921
171	0.012222159196947	0.00485765263164528	0.0166779521401144	0.0712155135587187	0.0217708092224675	0.0829785764989757	0.019287882973201	0.0578765516046752	0.0498770564440704	0.0139744742026463	0.0203312567655225	0.0333674842512171	0.00799757264538898	0.0408545965188799	0.0274806624334629	0.0113417055700912	0.0856397769862889	0.00450374401091094	0.00203431045433415	0.000320139476884904	0.00915625486609145	0.0251519979818241	0.014850176415569	0.0119627662665473	0.011378771515048	0.0147591615544185	0.0204602679678488	0.00554771482165429	0.000638919788700339	0.00989527703346177	0.00127369131254208	0.0700596905493358	0.0166537858259414	0.0427541720041528	0.0279244869675349	0.0157000958633338	0.0511413376631966	0.000263321657304374	0.00128366873114745	6.90825305012612e-06	1.36490503459256e-05	8.16693407550531e-08	1.05163238142031e-07	1.30817777430925e-08	0.000552668585882702	2.05973133288691e-23	0.00447275501851434	0.000165557554296469	1.2012821190035e-06
172	0	0	0	0	0	0	0	0	0	6.34093560838859e-74	0	0	0	0	0	0	0	0	0	0	0	0	3.78501902709898e-06	0	0	0	7.96053826104628e-06	0	0	0	0.000815235098827113	0	0	6.62747190394638e-83	0	0	0	0	0	0	0	0	0	0	0	0	0	0	0
173	0.000870088433427623	0.000548437131681893	0.000121637374670342	0.00179425756385273	0.00155684244120435	0.00323906173065814	0.000743048989759925	0.00301671869075625	0.000147260305143654	0.00258348426258567	0.00165610003616176	0.000393564203492132	0.00133133092631666	0.000107016633016979	0.00173641732795273	0.000762217744520829	0.000335644795056021	0.00025545173619184	1.07470265511461e-08	1.34769713839352e-06	0.000910223803939438	0.000651258952081855	0.00153329606244576	0.00456296566649503	0.00115088703743981	0.0312043001876007	0.00534754827348768	0.00226029996442765	0.000992466684741509	0.00351127135605214	0.00280360874280821	0.00517193383228972	0.00529341070948772	0.0130334057751941	0.0111327163613594	0.0211882093267655	0.00863782538574739	3.87393055337754e-06	0	0	1.00845033029797e-26	4.2305715864837e-16	2.60635194438103e-15	0	1.06426297064897e-34	0.000470579177545035	0	0	0
174	0.0275053836255703	0.00885989898130024	0.0162435304629503	0.0160219718067596	0.00989225697861195	0.00635016728547206	0.0282375276334757	0.00795857078089374	0.000407750047092356	0.00411472486141604	0.00874501589918418	0.00390533286710876	0.0128027558045688	0.00422815875174086	0.00945644616632836	0.00713751551062047	0.0263715457921173	0.00438242677183405	8.47261452721693e-06	1.75981395512144e-05	0.00733383789720829	0.0152349070249552	0.0122665992152656	0.037406059443905	0.0353316734780532	0.010132797449093	0.0120206452751768	0.00590610696738127	0.00129495811789006	0.00986938100864324	0.0264443016807572	0.0742150483565432	0.0284519538526606	0.0833019861919601	0.0711295824370912	0.242814172391933	0.320432257185341	0.33418428014717	0.365714272549336	0.317436334052279	0.317645838297367	0.366475197062557	0.341920392904758	0.332952155949474	0.346095164213574	0.319016776563866	0.319727018325338	0.331203086702039	0.330228203813343
175	0.00247946450955664	0	0.00156268814484784	0.000979589778015917	0.000629613000734933	0.000136430234081735	0.000423533777236326	0.00262229476070543	0.000673976981383868	0.000625392988482933	0.000764895388165305	3.53588707059533e-64	1.36819119184847e-130	0.000364519272472775	0	0.000231013292285704	0	0	1.26419765906899e-55	0	0.000362856460674228	0.00143680928607891	0.0038594473678612	0.00156772098885106	0.00266082894547031	0.00371037747702211	0.00267971060498314	0.00157997076914079	5.18249106421227e-07	0.00290200391087705	0.000136805404701166	0.000113093120590101	0.0016995299588808	0.00246712983857296	0.000247976497991269	0.000207883019938865	0.000708685098272612	0	0	0	8.26122510580094e-23	0	0	2.21550139387619e-25	0	0	0	0	6.91422345606603e-06
176	0.0133415866394243	0.0121412346405516	0.00599519667045965	0.0237677936851161	0.00647159571672655	0.0413616331004683	0.0168160490864325	0.00848467232109692	0.00141932216174387	0.00342395924959559	0.0180132269283631	0.0335689202298011	0.0146115331426101	0.0302501782254816	0.0530550128729864	0.00890464825077554	0.10331305838992	0.00161174412354964	1.26419765906899e-55	1.22371513654544e-38	0.00780324225248965	0.0073428496824386	0.0058996551954024	0.00770949357334161	0.00602028016447401	0.00574874953477317	0.0111484906622421	0.00668664278388787	5.69048740597811e-05	0.00929044147803749	0.00934467784616322	0.0112946702379635	0.0121654726662661	0.028828536961804	0.00745401882944466	0.00588567142255575	0.00160144069524273	0.000215073241292059	8.51730923204218e-05	6.41722174482823e-05	1.98077796976466e-21	0	0	0	7.32920763065229e-66	1.43546218042037e-30	0.00112406514278502	1.10725165473612e-38	2.41481855341624e-05
177	0.000255512958522618	0	0.000941614722710791	0.0191765672551133	0.00468919091296609	0	0	0.00854577435924463	8.04232673200372e-28	0.000885952082824354	0.00403429608021258	0.000530657118019577	0.0221343899965869	0.017470340654898	0.00285739975720539	0.00102163578507413	0.000440566303145095	0	0	0	0.00483041212577149	0.00306962293497252	0.00238729649439524	0.00573030641640357	0.00156292725822112	0.00312398331243604	0.00224621279211507	0.00124868753992147	0.000324124387902938	0.00291311443908202	0.000195112309841195	0.00231579285404053	0.00395105410420892	0.00675788152878724	0.00307708820247873	0.003391317312983	0.00269551407622646	1.76260923303205e-31	7.88231346658002e-70	0	8.26122510580094e-23	0	0	0	0	1.43546218042037e-30	0	0	6.44989722458158e-40
178	0.0311023781766903	0.00597581035177172	0.00625432168097191	0.0105425910625009	0.00890625740121587	0.00256736946718442	0.00547102260027048	0.00398166229694855	7.28577080187402e-05	0.00657589505563975	0.00432029918254963	0.0138966082868802	0.00601703545633304	0.00630704371117651	0.00352370263380338	0.00212972708568943	0.00229866030810344	0.000476420238137084	9.80408484065541e-09	1.17309263121281e-05	0.00677940080256914	0.026023613560819	0.00721382188494525	0.00194354965963926	0.00594167443429058	0.00565230276833144	0.00628283497911432	0.00689090142498644	0.000283015935152011	0.0169541224292539	0.00205643386472992	0.0333178496856654	0.00892513149115687	0.0209822199145221	0.0318834034102091	0.00591071730885013	0.0172073666349774	0.0002042818721912	0.000132444695078352	1.37746797510163e-05	1.29019317936315e-05	1.17086313130811e-05	3.9488749633435e-06	1.00871131892889e-06	0.000317964595896916	7.22454394906957e-05	0.000888932119968652	0.000193307244286471	2.79599456607786e-31
179	0.0959771989429461	0.0600329435606243	0.0575951993235788	0.037969951964452	0.0323089761304544	0.0252515138907019	0.0192475113098695	0.019928803569408	0.000291681713113308	0.00719678610378156	0.00853682775678657	0.0057142091568686	0.0138945087353403	0.00435539534843077	0.00723897907632145	0.000466365687286619	0.000934419234716503	3.01116997324337e-41	4.72979605606718e-07	2.9627919324946e-22	0.00239238399544555	0.00255634664879236	0.00965669693659221	0.00654117537353505	0.0155557456953014	0.00147958067668022	0.0084191793071541	0.00749735246142833	0.00611097620465957	0.0118245098108002	0.0107605623638015	0.0105851146165275	0.0173128286947206	0.0154100628555761	0.0128247395888302	0.00414056183804322	0.00290484798505327	8.98766842591697e-19	0.000212585920044927	3.90970465246076e-16	1.04250310528093e-11	1.9155424152869e-15	4.39123848532784e-06	8.42640794643455e-06	3.94578015031156e-06	8.32026956516898e-06	1.23309902385623e-07	1.24160857623742e-05	0.00053057545306423
180	0.00490157549132584	0.029422001628029	0.0110663266205234	0.017524249267222	0.0148265140479486	0	0.00766985177911889	0.00895537438047799	5.09301510570375e-32	0.00114903366952376	0.000982476479764366	0.00142100636671122	0.00119521313693087	3.41129804776481e-07	0.000801993008348481	0.00102514822581838	0.000161068050840405	2.27643888761065e-05	6.77143021160512e-06	5.30985123955411e-05	0.00376722738540134	1.66415292367314e-05	0.000709191031673072	0.00104257246866141	0.00292454152549561	0.000832225544134369	0.00449094475594523	0	0	0	0	0	0.0055336668987568	0.00545504580564947	0.00170080185050493	0.00170272933796785	0.000297093718459772	1.76260923303205e-31	0	0	0	0	0	0	0	0	0	0	0
181	0.0398644133828853	0.00724897757453512	0.0301230054580904	0.0648207226134034	0.0460554080291694	0.0454671892301886	0.0357096224824358	0.0597255729747752	0.00465899795166911	0.0416328095175873	0.0114472587606816	0.0348073036311737	0.0229465840443504	0.0470969693989413	0.0374888047875055	0.0068197426021237	0.0450165160362552	1.79420737425361e-06	1.67824548557853e-07	5.53328299063445e-06	0.005863569185713	0.0826649385929609	0.0268674541967769	0.0207629586637771	0.0568033644388772	0.010674019580192	0.019127764971253	0.00352905403371809	0.001067673732839	0.0120043501629654	0.00378149641316919	0.0135455002453113	0.0139802586611408	0.0212907122323669	0.039429179688821	0.0121036266664384	0.0142316907558158	1.81702710702069e-05	0.00028923300152099	1.91733607123584e-12	0.00292336806408447	8.57250051130953e-07	1.00448387285173e-05	1.32480914340932e-07	2.23950869810211e-05	1.60532427870231e-06	0.000428938815804718	0.000106231935038516	0.000560642697824226
182	0.0157418616160237	0.00693124869479433	0.00759960350844018	0.00912668761568201	0.00770686924716664	0.00962874189886433	0.00731001024726415	0.000263540373016625	8.4304976063026e-06	0.00546778041452757	0.00429854407534125	0.00264764617180282	0.00504000509986505	0.00298573571231497	0.00200718753352371	0.0134424362414806	0.00891063426141659	0.000133842467966734	0.000204372078457906	1.09496728931355e-05	0.00180318359874255	0.013359081828005	0.0164928676448017	0.0113422634828562	0.0138828925950957	0.0129387099685323	0.00895562543072884	0.0207075797621281	0.00233177800949133	0.00494912217762946	0.0122899329522162	0.0109520816450786	0.00961127869497984	0.0154093381999235	0.00482813376284088	0.00147941094036809	0.00192839102818212	9.50240414658542e-17	0.000218966991756918	1.78721363562218e-28	2.08528130763516e-18	1.70565404744412e-27	7.68074694539248e-06	1.92399682231595e-08	1.00731862653585e-54	4.11587933825555e-05	0	0.000180842060751549	2.95396866714007e-22
183	0.013058096521133	0.00275081454753171	2.79521378228106e-75	0.000194904078241402	8.83611874409781e-06	1.32063516412394e-162	0.000337780566963214	0.00631060192197022	0.00599870443159083	0.0100477932290944	0.0108442510448766	0.0058847797506748	0.00690242277147705	0.003249761257292	0.000687002926990626	0.00545023167731066	0.00714163173575354	2.21859770998246e-74	0.000218797422199362	1.22371513654544e-38	0.000166999376700417	0.000598266983525236	0.00439360960833999	0.00227124820266674	0.0153630317266274	0.0123485267718947	0.00253624106190286	0.00361091515812461	1.51182059379373e-08	0.00513946752130068	0.00107885460225796	0.0140837342860617	0.0114459420444724	0.00563796360591016	0.0466968378440894	0.0273460623054829	0.00664538947274337	0	1.68910023744984e-06	6.96903631180148e-17	1.76714520908208e-13	3.44603566320723e-16	0	0	0	4.70372247280147e-26	0	1.16103751111658e-32	0.000539857990392835
184	0.0125424720790995	0.00908900040608705	0.00409569235604123	0.0113789405202619	0.00123933462113647	0.00145801165950472	0.0117981442748613	0.00642555777533659	0.000270051515345417	0.00508119697606198	0.00339561763718006	0.00692071451690272	0.00488603624711591	0.00252955860623649	0.00434723391391988	0.00672865096415972	0.00533228070221729	0.00132127668707163	3.20643064205664e-05	3.67413052507439e-05	0.00371519551793	0.00986983382458685	0.00765576785528666	0.00867378039880925	0.0284909998400925	0.0211703191335693	0.00725475335336392	0.00514012429973606	0.00192665951720523	0.0230578742349154	0.0242479814507041	0.0619978964754816	0.0159825548571183	0.0612576305423785	0.0759085210719977	0.0868042081322427	0.287510072049188	0.346163034364774	0.275904358465795	0.327222184065579	0.323020615012734	0.289966028880695	0.325826081542747	0.360371844993664	0.342277437073574	0.342016369337503	0.356813883699923	0.341422226523227	0.313873547460985
185	0.0483977677378519	0.214650534055253	0.0708903214493188	0.119291654949813	0.0931662688944833	0.037233292178948	0.0519883448682777	0.0509110342730407	0.00597468110788413	0.0252302336888319	0.0282479377375391	0.0282080444617581	0.0592158231174931	0.00575780111770306	0.0263708523453466	0.0135522121894519	0.00648223254460082	0.000231064646878298	0.000197520531698026	2.57815449841426e-05	0.00822639475911776	0.00370541054011105	0.011478795464206	0.0150670816974125	0.0284451426834772	0.077153826229666	0.010716013237396	0.00695001206056158	0.00129386253184306	0.00730234037084961	0.00482656562548489	0.0201893445594399	0.01629688335682	0.0169896562209866	0.00899291323098858	0.00829519231362878	0.0155145450353776	1.76260923303205e-31	0	1.61404445696276e-08	4.88995802961458e-07	0.00446969862838229	3.80644812001053e-07	1.33823999745533e-05	0	0.00350147426126231	3.08828714671119e-06	0.00493737331310991	0.00468315993660176
186	0.000863989165394647	3.69673064433629e-06	0.0114389968849236	0.0116258537170025	0.00855988141439528	0.00488859721726321	0.00975744747478062	0.00699442531032027	1.53627169916169e-06	0.00290553879365228	0.00412492866721212	0.00132102623903323	0.00381184063517298	0.00247849047960534	0.000446805668398169	0.000256756123795735	0.00127917728695581	2.21859770998246e-74	2.71484380069053e-46	1.28315832301827e-32	0.00149849379187893	1.91377260616392e-05	0.00133699672662552	0.00578540020223297	0.0036459356841721	0.00277128874154008	0.00269169752890538	0.000760701386497287	1.40096940123851e-33	0.00237545644214976	0.000731825686696496	0.00506643991775058	0.00175306878419022	0.00128861465065945	0.000873506330192262	0.00102875603664418	0.000431002560202627	8.07396693301287e-17	4.31952938968925e-29	2.56221723596669e-15	5.64449463993172e-06	3.10542853013676e-14	2.54738892660504e-23	1.3710962053639e-05	1.21750197621161e-37	0.000333946731901436	2.14645400468291e-26	2.32863372148214e-21	1.40677880460936e-09
187	0.0161083982397808	0.00755278835125954	0.0108878515382777	0.00767510737295494	0.00934770473791676	0.0104368140518878	0.00876011358368647	0.0138388754934422	0.0012182042153662	0.0031333103118886	0.0316046918270957	0.00373752575629583	0.0312357948463766	0.000368728284148022	0.00282773554011151	0.00182997469338657	0.00204162967997369	0.0808909789915204	6.81150535661328e-05	7.31871896419133e-06	0.00175348543245227	0.00201747267533778	0.00214914597637188	0.00198294406358423	0	0.00268736715349061	0.00117383056433367	0.000238328694559367	0.000249467640096581	0.00241001921950836	0.000954805482506543	0.00148460713418626	0.00456352848266154	0.0139438837320338	0.0275480372533914	0.0395613806667337	0.0123871652174745	0.00461006451396103	0	1.33293547681511e-10	0.000130397140421591	3.26523523013558e-12	0	0	0	0	0.000146858662581411	0	0.000165141135811943
188	0.00129846452860191	0.0149076688182133	0.0111953445939935	0.0203801740937378	0.0244763649028812	0.00892350928955928	0.0444859357765178	0.00431793345785935	0.000253144522045215	0.00035465530322342	0.006591395061135	0.00089421889156537	0.00285911884623053	0.0213335672425584	0.00443035857866569	0.00369062199899855	0.00147822646048631	0	0	0	0.00201542096675702	0.00208996660684583	0.000851922688434982	0.00132229695057516	0.00138480739038027	0.0032225992288767	0.00162604674537446	0.000636059001751722	0	0.000803699608606417	0.000643863288906183	0.000626889991815558	0.00195858487522532	0.000828551470586748	0.00352125132853557	0.00350569268889514	0.003989568186838	0	0	1.31737436277485e-07	0	2.56581351758466e-18	2.33888816860869e-18	6.39100054074621e-07	0.000410778963622806	0	0	0	5.55817113666415e-10
189	0.0511669912134453	0.015125680745632	0.0139187232166047	0.00276611766451393	0.00383046074128681	0.00495680762112131	0.0133255937207273	0.00950834017476525	1.06207118863661e-45	0.00677068573688052	0.001786898085233	0.00325852708475773	0.00176948588640345	0.000151409618599605	0.0027647218377658	0.00107486635522174	0.000983730392709356	0	0	1.22371513654544e-38	0.00334782446797425	0.000314138371858493	0.000552458686831479	2.53425714441752e-05	0.00020039948707423	0.000986699481507994	0.000391338020164056	1.87348045718629e-05	5.56817856617172e-05	0.00304226937943504	0.00369901524779977	0.000450281165709523	0.000134270845323329	0.00709206461261444	0.0189976705034153	0.00548819944669438	0.0044992560397094	1.15514358695988e-26	7.88231346658002e-70	2.92817082060338e-24	1.00845033029797e-26	1.70565404744412e-27	1.55480281164858e-27	2.21550139387619e-25	7.32920763065229e-66	1.43546218042037e-30	1.04116722392447e-37	1.10725165473612e-38	1.57661110275688e-07
190	0.057605801974761	0.126738662945718	0.0679628913847817	0.0791696273528196	0.0766727431194705	0.0169137326420251	0.0268298357754732	0.0364440997408464	0.00808094169914691	0.0207452729517069	0.0237937777596943	0.0199134770039567	0.0423726056159526	0.00431159085859413	0.00686176568995214	0.00915563472644381	0.00754710512597594	0.020614104219168	2.18198734021059e-05	0.000230075779320558	0.0129841327142826	0.0115355060639231	0.0146989548285166	0.00848319248956155	0.0308438862490656	0.106071126599025	0.0131976054512928	0.00140970998821801	8.17874838606503e-08	0.0152951694778285	0.00269572566605614	0.00988720095432012	0.00469222610719028	0.027851939216943	0.00940306087128509	0.00765378000943029	0.0069469016839992	0.000859529228843824	7.37280898391176e-20	1.28782314614712e-11	7.5408660188393e-11	1.22905326919877e-10	0.000852373928654242	0.000494534701731716	0.000162973535371036	8.81389078891061e-06	3.1956063697654e-10	4.61631466169076e-05	1.90637798673771e-05
191	0.00509889336036188	0.151253574834203	0.232710159871932	0.154445102434557	0.164918252246965	0.0839356069131864	0.0605335174100457	0.247980544270896	0.279884648258113	0.237014270583025	0.0667508281243605	0.22845924532878	0.116332019404677	0.0509244296225768	0.24281012923757	0.280929955787433	0.177587344422823	0.000487304555569684	0.239818991044312	0.327341486097111	0.256520673122562	0.255403784913709	0.258554694715209	0.28278684484538	0.210012385487939	0.128795399372703	0.2805903432517	0.260972864651092	0.305301260018808	0.276587803935342	0.275057972779988	0.211754131191458	0.285836732937923	0.211343102508086	0.0510309934444564	0.0356943451524199	0.0264759420530285	0.000237737837410567	6.10882046619916e-05	3.94111363876061e-07	4.62732679866711e-06	0.000118130816952166	4.42655702108177e-07	9.42087308601743e-05	1.66455709072742e-05	0.000117379899157471	3.84179936573185e-22	8.59874606214364e-06	1.86185977199271e-08
192	0.00211652984928246	0.00237747947562449	0.00526291010618453	0.00380816907133273	0.00872314149238673	0.00428408491802509	0.00397033760987583	0.00432513220431865	0.00047666241704752	0.00772027551160127	0.0350518092573598	0.0138312709945995	0.0300460286734191	0.0250025183333924	0.0100520958863348	0.00350637371280198	0.0300171901353926	0.000706815604635782	0.000410596301158922	0.000221945200788596	0.0103727804983079	0.0325567219917805	0.0172164832611982	0.0194765470231005	0.0152708661513837	0.0142727732692868	0.0237573312740003	0.00707434433163942	0.00348954324612525	0.0101891722196313	0.0113049521751246	0.0883728831990466	0.0154017940905578	0.0394011886499272	0.0295457987461491	0.0144177345778611	0.0363467347366713	0.00119920874510888	0.00432817469269918	0.000499925342788848	0.00113107715245175	0.000841070085828478	0.000249837109610961	7.97373468555132e-05	0.0157329211867495	0.000209268580997583	0.00563768535954767	0.00023246530227092	1.32597313199666e-16
193	0.0170921729446171	0.0117578674640408	0.00962354279460539	0.00625379039700697	0.0153410699399642	0.00518358700837247	0.00416404709418792	0.00791607931240371	0.00112139453019715	0.00909285357236142	0.00540694737102104	0.0081876155640556	0.00400848336497027	0.00483717521648165	0.00911551252327581	0.000478766322579458	0.00425308162155543	0.011280092617304	1.26419765906899e-55	2.42538433791358e-14	0.00577167634539196	0.000777493231941137	0.000281636452294749	0.000555598462097236	0.000460467841611072	0.0010914769330142	0.000191644451908624	2.39986718319646e-05	1.47622812177113e-05	0.00132358003843709	8.29055104184644e-05	1.31600158739438e-05	0.000508162568230131	9.41520767270343e-05	0.000244002562505954	0.000112184175718774	0.000105741093194811	1.76260923303205e-31	0	0	0	0	0	0	0	0	0	0	0
194	0	0	0	0.000441467211170557	0.000434159885579989	0.000273282551349507	0.000747887076961149	0.0051741993185985	9.30984246819544e-08	0.000182877206581042	0.00426536004544711	9.1372941514034e-05	2.12526516926378e-05	0	2.90067197832694e-05	8.13177160452382e-05	0.000507883781554624	2.69729687461966e-55	0	0	0	0.000190553828625503	0.000167869375570211	4.50040987353725e-05	4.34103267578017e-05	0.00244364348489996	0.000315003802369771	0	0	9.72021322547743e-05	9.21551990503815e-05	0.000405136392649441	0.000391357794029129	0	1.69173633988948e-38	0	0.000135537168916469	0	0	0	0	0	0	0	0	0	0	0	0
195	0.0361123190630581	0.0128480233776307	0.0737273030164304	0.161484332444672	0.0353278382385979	0.272935673096388	0.0204491270011189	0.0199762580627867	0	0.027195257562933	0.0272798088731082	0.0123302824024698	0.00103666102976169	0.204908658762902	0.0551360961902114	0.00907004528852417	0.172297429859736	0.012974697418462	0	1.18364543443223e-06	0.00189434906729468	0.00432604755631554	0.000462138483555264	0.00161838955006432	0.000828600480811451	0.00128846033306241	0.00300055026321077	0.00296754063526038	0.00077856846447397	0.00297302747577065	0.0041655352003981	0.00996875648869763	0.00449957620748559	0.00814281603271255	0.00616340643429811	0.00246081298464071	0.00242071495476503	2.70001298684689e-16	7.962063262325e-06	9.31415689588829e-15	3.64045603688647e-16	3.90198936433432e-14	2.22824376153985e-08	7.43398908667237e-18	6.38049477485013e-07	2.23103374056128e-18	1.37574579671124e-24	3.39886382416288e-07	6.1053281178779e-23
196	0.0136448223174467	0	0.00424573026197602	0.00420344803315595	0.00418295205268397	0.00268877486055435	0.00689190072956388	0.001662329298937	7.4150494935285e-07	0.000453740241880096	0.00241511819295838	0.000322825608450551	0.00021976892028197	0.000155945472394509	0.000117859916637284	3.33144351236253e-05	0.000300295555372847	5.39459374923932e-55	7.34848352609431e-09	2.02622924853028e-30	0.000104008694072895	2.12415499912192e-05	1.08900162004364e-39	5.20588713954285e-46	2.2534262498022e-05	0.000583036567276633	3.4052958529162e-06	1.70171188658465e-05	3.41351492618663e-06	1.74152118274535e-05	1.68894253815862e-06	0.000274435621125503	6.09475070121236e-05	0.000215336107641836	3.89568922896331e-38	8.43207059465405e-48	0.00124932394826509	1.38993992943833e-06	7.88231346658002e-70	1.78721363562218e-28	1.00845033029797e-26	2.79454359133244e-23	1.26044697141306e-16	0	1.10007474633874e-48	9.7470680900348e-21	6.44876636985411e-25	0	2.24894010307243e-30
197	0.0912832014404238	0.339455469285429	0.147749515000792	0.230367589292077	0.199040392386171	0.0696161291041765	0.117744162249941	0.118810509719204	0.016189569312598	0.066052128634337	0.078573922197932	0.0443694091993668	0.11490706660369	0.042119496207761	0.0834355111724308	0.0232530064039554	0.0204850102396451	0.00154397616145693	0.00128312361245643	0.000182203391915666	0.0188093125536023	0.0155535471219447	0.0673973141899932	0.0312114412084711	0.120740908000634	0.277096961909149	0.0408284769608526	0.0180715732027306	0.00807415547661451	0.027309183949162	0.017478998889971	0.0307797738055805	0.0332077485025467	0.0368921841311375	0.0209682065128016	0.0378890486489248	0.0600872855582104	6.52836289757051e-05	0.00019608374311879	1.091618418512e-07	3.5623923576024e-06	9.31970048637997e-05	1.20183121063725e-05	9.40209937438815e-05	1.07626113526331e-06	0.000538270901082496	2.16492807235228e-05	0.000776586570754519	8.31845068760044e-06
198	0.0344062376960206	0.00391273269166611	0.0215420532415905	0.0200159314990608	0.0291836753118007	0.00049407292258811	0.0131948682688417	0.00781859668851061	2.16290915179609e-35	0.0262030372023321	0.0129802246863395	0.0624521559568234	0.0264016658180226	0.0388407106272996	0.0507462943210654	0.0454664029184397	0.0418618517306643	0.0115462856357779	0.0808938781436341	0.0466007629748455	0.0702974405051962	0.0524319983665839	0.0750423092841927	0.0593341079958358	0.0702070490187512	0.0390953014830514	0.0503759736835974	0.0653374241284054	0.0217719392937481	0.0454369665231004	0.0441311053839305	0.033134131579557	0.00320313648997321	0.0315074408072879	0.0167549368963335	0.00477793484868051	0.00809258642157404	4.41709416628905e-07	2.14287490852018e-06	0	5.44085989358271e-08	0	0	7.11440712904538e-07	0	0	0	0	0
199	0.0511307580835223	0.00395777487067901	0.00369986535123848	0.00768114491267143	0.00903641514486902	0.00978873065009528	0.00979435079944098	0.00503015154903112	0.000960921059036584	0.00429821382121367	0.00678668228858579	0.00792460849749551	0.0146125490694267	0.00636307421005199	0.0089055373197545	0.00477419960264063	0.0177755935020329	0.00141097240415967	0.00154819327681169	0.000115305617188482	0.003433343748432	0.00244412455097293	0.00669808098944123	0.0066194229714594	0.00168554354129074	0.00305079997035571	0.0066751605854287	0.00194335314319493	0.000156316002442713	0.00301881265207466	0.00181939606415336	0.0131681218325488	0.00591351953664477	0.0107472928063058	0.0100940181227337	0.0032460089459132	0.00196990408301755	0	6.03330406554928e-28	0	0	3.57486966383117e-12	3.7090726381007e-10	2.04932198453976e-07	0	0	0	1.75191120727843e-07	8.45326269942191e-05
200	0.0266190127710182	0.0589542402074174	0.058820788494078	0.08137625787384	0.0929392423095633	0.0258100058107268	0.037954023762455	0.042330740513959	0.00819895297235028	0.0212091211997071	0.0479014975928684	0.0223113454123207	0.0436393063709838	0.00402497372058059	0.00822659465789653	0.0129722916969224	0.00802569676790585	0.0108129323976178	2.21915438823113e-05	0.000233174368978914	0.0231472281153543	0.0108041054203041	0.0170558766029004	0.0190880330792297	0.0370357311198612	0.108874648101113	0.0122150132366255	0.00210916089763442	4.28321843343892e-07	0.0147160686344496	0.0044462496220099	0.00386501023159432	0.00412324502423994	0.0254470078964841	0.0229025459771886	0.0075301411212602	0.00810761869108237	0.000859529228843824	7.37280898391176e-20	1.28782314614712e-11	7.5408660188393e-11	1.22905326919877e-10	0.000257842048757197	0.000494534701731716	0.000157942527648388	5.32063574726446e-05	3.16015798600981e-10	0.000248289657193597	9.37567354036893e-05
201	0.106466787395555	0.0165614784664651	0.0213579323764783	0.049825435334152	0.0462037850539497	0.0141233430293077	0.0215391262871062	0.0201219860261451	0.00302200927421984	0.0292017300533679	0.0153791841334047	0.0139816754943037	0.0146549227730513	0.0100750613165033	0.0173142408440475	0.0141091499188178	0.00584708394490162	0.0184397788059731	0.002383008459347	4.3651374320304e-05	0.0197890045260493	0.0170445530562987	0.00920865416292522	0.00876124673958627	0.0276582816514186	0.0344319500252039	0.0145308688727079	0.0270390954858683	0.00605972018966958	0.0231907533140355	0.0268898192109972	0.02824738325938	0.0244222118099711	0.0279680784125562	0.0209143563360436	0.00896805491244426	0.0115332171687556	1.15514358695988e-26	7.88231346658002e-70	5.69879161037211e-22	0	0	0	0	1.13795570341602e-05	1.43546218042037e-30	1.10590362586657e-05	3.58083876115244e-08	6.78229677533101e-05
202	0.00455567211338641	0.00304935277733926	0.00592925324744701	0.00456911901444829	0.00985682041099399	0.000838993863841786	0.000556497346455343	0.00142941444800357	2.28989186724145e-05	0.000483664032756266	0.00329638373213393	0.000268901255825054	0.000419458956893465	0.00052069763792144	0.000517769702193467	0.000567476739901729	0.000344517164756272	0.0868552884814703	1.15474006010696e-05	1.91425937028434e-07	0.000210956484708538	0.000433056282123314	0.00081630033795414	0.000544691837544128	0.00233157761441906	0.00613222748970787	0.000408659489272108	0.000484321086107068	6.56621144387149e-17	0.00177131454623562	0.00105360091736667	0.00363349890223028	0.00521386175544297	0.00799603877361271	0.0146091707884451	0.0135476982013992	0.00307229082499548	0.0020225572731867	5.61675512943528e-07	0.00590707598074579	6.19133823819283e-17	4.2578583117157e-20	3.88128535477459e-20	2.68946360706812e-20	0.00345123172862781	0.00341832966044247	0	1.83338885113689e-30	1.72801967419613e-31
203	0.0417543676179762	0.0182055416663251	0.0271777668257315	0.0305994307310018	0.0268147633457191	0.0110193759534474	0.0141057336198783	0.0188661830510204	0.00548143452751732	0.00950683612987208	0.00357866131431872	0.00830827491026407	0.00479083086843247	0.0022795684453007	0.00340908655245412	0.00781388818339668	0.000520648058788277	0.0827540810620722	9.81965132767821e-05	1.43529442932585e-05	0.00322955729102052	0.00885103595692702	0.00549600784205428	0.00157324989428134	0.0122728628866478	0.0216982011585351	0.0140455454138653	0.00670621436148004	0.000268585341726477	0.0141716833939149	0.014177710434335	0.00935180198610351	0.012312441448429	0.0406294688412859	0.0119416330890749	0.0104740465906431	0.00964741844316167	0.000970932715453118	0.0037583475263867	9.88393043531243e-05	1.60064499770162e-18	0	0	0	0	1.0211992212843e-06	0	0	6.76320743216286e-34
204	0.0310970002058423	0.0174563181579239	0.0230391344065338	0.0265083920620697	0.0158270111508141	0.00975193062357265	0.0203828498627167	0.020860979558686	0.00240622692255607	0.0250654628286168	0.0142584471967246	0.0230548500490487	0.0191537170575255	0.00479281537003139	0.0149605728680634	0.0225065355369881	0.00495635225315993	0.0135713849694598	1.18899055419327e-05	6.49211265165525e-06	0.0024746996900872	0.00397527269322464	0.00319919501758641	0.00153332860453811	0.00380126677238314	0.0110210915051496	0.0044177859705889	0.000921058544968213	2.02963043201404e-05	0.00922904818051732	0.00484129090652151	0.0154853763409241	0.00465700238018615	0.0172164974907443	0.018490803326176	0.0367842236081249	0.0382229914425784	0.0405954021042778	0.000139604700269487	0.0037404688454795	0.0375503559174156	0.00503065091056423	0.046228337132226	9.07469370931686e-22	0.0534456680237737	0.00377999463409589	0.00402847626760928	0.0444988709240931	9.54714902453823e-05
205	0.00255284437310421	0.00286040100994038	0.000898888163377046	0.00130042198594249	0.00383210253117419	0.000959963673039922	0.00263371166694523	0.00265818202573315	1.06207118863661e-45	0.000935974729725947	0.000984120919623396	0.00429328497564443	0.00323792759345685	3.5137960768736e-05	0.00174861630201007	0.000202201494499069	0.00371175551988964	5.73776584659432e-07	5.79710724538006e-11	1.28315832301827e-32	2.34119371524142e-05	0.001002857401616	0.000621105462603518	0.000435299061427386	0.000433693100978997	0.00118971283771415	0.000109671014975968	8.2118389927367e-05	9.30835114868716e-07	0.00761982396831081	6.88578834981436e-05	0.00762812155058922	0.00302835451663641	0.01549438778225	0.0434959207305209	0.0303483779617836	0.00840556565608605	0.000295255576537989	0.000447013626335895	1.78721363562218e-28	4.75505515150735e-17	4.31067947242926e-16	2.79051772162871e-15	5.79726665054326e-17	7.31530424877996e-35	0.00323444543540423	0.0041460671439586	5.12116529338114e-06	1.41834739927752e-27
206	0.0113517849830955	0.0346672949545116	0.0150159378857161	0.0275665165249647	0.0149686260576323	0.0110274280825159	0.0605178207382193	0.01656782281155	0.00135557044036756	0.00859383003608445	0.00665514511751574	0.00565606536484532	0.0274887976496189	0.000868255237235433	0.00498649262974442	0.00508191007321243	0.0045405276204016	0.000740767444579174	2.16753217088216e-05	0.000159906501395587	0.00312875391596005	0.000710625717418267	0.00374175292461414	0.00285433965503892	0.00215852628330657	0.0207509399398488	0.00798118099604356	0.00256046893607765	0.00145080666350691	0.0101319946491261	0.00142936543470583	0.00232172203432003	0.00173255790100791	0.00805362900959301	0.019128209106136	0.0352080462332956	0.00366351873881834	0.0376702621381581	7.88231346658002e-70	9.19037080632356e-23	6.15240170987948e-08	8.67214676138843e-20	0	0	0	0.000343544193745388	1.04116722392447e-37	9.73030672565284e-09	9.58947947653386e-07
207	0.0650961484564312	0.00776937134228341	0.0259335797518756	0.0211376969214233	0.021324786657707	0.0329111550003373	0.018429413772216	0.025817151688883	0.00488018612979565	0.0172334073611247	0.0080480294736894	0.014357393091224	0.00560039819571766	0	0.00446387014488751	0.00268184560685872	0	0.079382739218666	0	0	0.000175528444078818	0.000417398794427483	0.00768576256406048	0.00976364715361764	0.00231541710159985	0.000985017850947687	0.00261472000905609	0.00157215498208815	0	0.00414087730668246	0.00195753120589268	0.000732664944075851	0.00165782283932733	0.00659177956687695	0.00268355535597768	0.00121534242962964	0.000941907156955609	0.000145708190120868	0	0	0	0.000131658177150451	0.000437392743290177	5.79726665054326e-17	5.03659313267924e-55	4.26650210659751e-05	0	0	0.000411309453724424
208	0.0283044619766136	0.00900071909943565	0.0451488536363107	0.110383883169934	0.0336265177050575	0.173649791391504	0.00269167859403952	0.0015040144571864	1.06207118863661e-45	0.022661288500083	0.0189188700259662	0.0397906456402352	0.000197851951123878	0.182033626240562	0.0459296269277897	0.011467129313373	0.211246524487955	2.21859770998246e-74	0	7.06059432864758e-05	0.000718877909129706	0.000209785068348995	0.000155794132600966	0.000327080084783006	0.000313789685219016	8.9658236293262e-05	0.000373565401961854	3.1172243306685e-05	6.68034268016107e-40	0.0264822401192999	9.15933516064523e-05	0.0107018012917606	0.0303794347308548	0.0383801681371192	0.0207712376240909	0.039416560461597	0.00772751613451863	0.00184279425445118	7.88231346658002e-70	0	0	3.26523523013558e-12	0	0	0	0	0	0.000754060657084148	0.000165141135811943
209	0.000513069042590222	0.00121309479739353	0.00111838485066725	0.0170850497484311	0.0144923571403809	0.0112996440558056	0.00377151863003996	0.0145882107490905	0.000117811618761183	0.00993780730338993	0.00624929271113884	0.0017502849394639	0.00543506942107748	0.00104814604519038	0.0022560818157434	0.00190609520000629	0.00239293661369789	0.00195458170066122	3.99938051197585e-07	2.85030541740717e-06	0.000971386764998635	0.00652612519239308	0.00286117275177184	0.000919749100071197	0.00196642723276841	0.000125903897896825	0.000495619616049312	0.000526059490407845	0	0.00164502177943556	8.20510576389809e-05	0.000531102908159486	0.00320828044582164	0.00303125979226912	0.00867934808750656	0.00421836206453987	0.00847294121489954	0	7.88231346658002e-70	1.78721363562218e-28	1.00845033029797e-26	0	0	0	1.20024675087282e-35	0	0	1.10725165473612e-38	6.44989722458158e-40
210	0	0	0	0.00296506606932185	0.003023401503475	0.00155752438062841	0.00154203733017859	0.00499011973071366	0.000202925514833562	0.000266340842542549	0.0014340020466507	0.000241268332733314	7.5127234867787e-05	2.09351478339254e-258	0.000641384017348463	7.79579939568593e-05	0.000212150949694339	0	0	8.91780891715562e-08	4.88700652283079e-06	0.00101754716874616	0.000580216772566699	4.50040987353725e-05	0.00110583957715544	0.00294423754702029	0.0013917626245018	9.13054701071054e-05	7.44744361967456e-06	0.000812472557974021	0.000178574720371793	0.0112157061825764	0.00118365801550508	0.00299590272520453	0.00215014676599361	0.000651563682670728	0.000359561148476347	0	3.5680647158644e-05	0	6.84181804747487e-06	0	0	1.17214158634943e-17	0	0	0	0	0
211	0.0469705645683103	0.00571493020517471	0.0151800743688076	0.0286736230625411	0.0236189244511251	0.0588112356568029	0.0275913645301553	0.0362297101448092	0.012260584896343	0.0286163209448947	0.0211711037384809	0.0191715015244022	0.0115072058796495	0.0101435149172514	0.015515062890872	0.010166195760123	0.0201517231517232	0.116599916415612	0.018943646987966	0.000882370507859983	0.0203134257848895	0.0244968944721231	0.0212288380349843	0.0095927195233123	0.0171103742707225	0.0226963617233092	0.0189197365038637	0.0103215310788715	0.006403395098526	0.016207888526504	0.0238796535202153	0.0492981720820918	0.0157952381644032	0.0211956820552367	0.0128108183912789	0.0266067598625067	0.00602592567654657	0.000122958745352307	5.98482734544501e-06	1.46400147127714e-11	1.00845033029797e-26	0	2.4680020943319e-06	1.20507521403502e-07	0	0	3.13262622552603e-05	0.000240317284907015	0.000186518328361203
212	0.000718339549144945	0.00134556352876496	0.00169976701110748	0.000725928348378741	1.43696937555337e-05	0.000526838051553437	0.00039145062684989	0.000141294670078838	0	0.00152188032720972	0.000386345920542187	0.00149837832276051	0.00174377225161919	0.0207532628949977	0.00244955198598759	0.00188831714414123	0.00131335014848826	2.43937397948292e-62	3.97293727345605e-06	5.24198038761195e-05	0.000402628053491243	0.000235620010557018	0.00160663815723856	0.00134344376092799	0.00377787837058995	0.00987935429049947	0.00591501611251554	0.000508924928001572	5.97274870431968e-05	0.00406705037608977	0.000821478842895883	0.00692666578928289	0.00644234274772252	0.0033421796080031	0.018610920912747	0.00068084869996879	0.00602600955245477	0.00410948923817056	0.00756059935823189	0.0004442692747705	0.00098389093868081	5.95531169824034e-05	7.76976812267017e-06	1.33172656183524e-06	0.00302549446896749	9.55719581919445e-06	0	0.000607902535803799	0.00167266843375905
213	0.000892981420495199	0.00140216497018892	0.0182352823531141	0.00118976350181995	0.0088425800869618	0.00623683795170932	0.00672246683213821	0.000114023189587098	8.24067154618627e-32	1.09094852937928e-05	0.000949892619053495	0.000135597755901458	0.000525919292031469	3.28342396379915e-09	7.8797162950871e-06	0.000204620729154855	0.00190632143668517	3.84108021001874e-07	2.71484380069053e-46	0.00384687613531308	0.0317934900508961	0.0253180774061855	0.0251679805538651	0.0328510775018781	0.0234707265287979	0.0135522699210128	0.0299255197082231	0.0411906510466356	0.0305113504317998	0.00638367002066315	0.0445514626147732	0.003005732866748	0.0338301486125028	0.0385322534278429	0.0100024721732996	0.00981465659696158	0.0210792500965708	3.53286260801959e-05	5.84031863270674e-05	1.58217167236056e-17	8.26122510580094e-23	6.88010311486404e-06	6.93907365987859e-07	1.66772585708554e-06	9.48831239821667e-06	0.000419525459204685	0.000442309657938055	0.000110846636912267	1.41834739927752e-27
214	0.0394383564165792	0.0323630712809346	0.0644678853753253	0.0273401536976495	0.0217182191496914	0.0367543781616306	0.0267425857592038	0.0204172001273587	0.00365122703303968	0.0136312611923775	0.00294556244820247	0.00140402148078608	0.00457489432266385	0.00408045929362289	0.00488959891132011	0.0119870234450025	0.00214727249572545	0.012477959139295	5.83008266885709e-37	0.000771718115222353	0.00850391847652503	0.00171258335990884	0.00361242178828071	0.00189510775970735	0.00414633815385689	0.0039224963286793	0.00643280876341687	0.00314497047302714	6.41069494168045e-05	0.00275833561979089	0.00188351900179048	0.00409212671860275	0.00372538013575814	0.00579215423594898	0.00819348304436499	0.00625260169406656	0.00141838929909605	8.72430293602918e-19	0.000664918212924521	2.92817082060338e-24	6.76759560667213e-19	7.80720832000459e-09	4.20278096765881e-14	1.03994297052635e-09	1.10007474633874e-48	0	2.42940835398329e-08	1.16103751111658e-32	1.512979458552e-07
215	0.00807945726967493	0.0038867179932241	0.00189595386692523	0.00410907832144018	0.00212185072767871	0.00347800009122767	0.00465171051791535	0.00434510563607203	0.00635542477718123	0.00913855998485379	0.0571636015123592	0.00339744128833579	0.0122435940072302	0.00586063417121307	0.00134709838072111	0.000551107970714846	0.00113336306055025	0.011929794931732	0.000100142166761864	7.22887783422949e-06	0.00143917924562867	0.000175500923230347	0.000495399287250693	0.000603980681995942	0.003709320272274	0.00416525471964137	0.00529231495010737	0.000238328694559367	9.67655613309902e-05	0.00275977672207928	0.000937849011991383	0.0121911395397216	0.00547727321176218	0.0251440994662723	0.0359799470780994	0.00590610017687604	0.013851470007826	0.00283014534050645	0.00150482009347108	0.0004442692747705	0.000479046335225904	2.95240086303422e-05	7.06863355779782e-05	1.22254806944147e-05	0.00168155767096601	0.000713840145697746	0.000114071446701095	0.00020311316812857	0.00135006217857228
216	3.66730111480608e-05	0.00278897737453152	0.00190823284785239	0.00411810937512846	0.000902813169379768	0.00526933060408564	0.00289627935276249	0.00151250479810985	0.000144953576222134	0.00164648848118061	0.000788148137914809	0.000216458272723939	0.000765507414420032	0.0101479448486645	0.0353506249533178	0.000598442505546827	0.0003820493157255	0.000495221301130403	2.03230454885774e-10	1.19939442546664e-06	0.010762687946725	0.00662084628508325	0.00468303163674728	0.0105009673966808	0.00414106814664665	0.00152342854565114	0.000669903225977272	0.000991458466991404	0	0.00088876252602899	0.00298560970473284	0.0270784070893324	0.00480368153154177	0.0167701522992956	0	0	0.0405788402257687	3.87393055337754e-06	7.88231346658002e-70	9.19037080632356e-23	1.96960891342721e-17	1.69873504841128e-16	1.40927593459816e-15	0	0	0	0	0	0
217	0.0216055590990988	0.0223840657109486	0.0339552568530726	0.0439559250937694	0.0136930065470277	0.00326373800979569	0.00918609281475875	0.0126992480963017	0.0069355682952193	0.00990233185094825	0.00694747754025839	0.0280814390113436	0	0.00213929914972821	0.012114519080843	0.0126958004762381	0.00486807507254429	0.00314894615741387	0	0.000603273218849536	0.00314597976047533	0.0152342992980915	0.0138715756899628	0.0275801947964279	0.0160410204089711	0.029840979189274	0.00594362660261453	0.000991222808465412	0.000226506195297145	0.0235378073564986	0.0286357641701703	0.0286405832055395	0.0252036510293111	0.0375322953328374	0.0188110583998366	0.00853283276602683	0.0199188237353669	9.73646317842852e-06	6.17921455199845e-05	0.0350186685639646	0.0345006887464575	0.041537418374442	5.59896734282199e-07	0.00010156515808427	7.15371435045653e-05	2.00069390358476e-05	0.000528642927128007	3.06604277736691e-20	6.26780298192958e-11
218	0.00211456221027923	0.00342619677874051	0.0101657937008749	0.0330163713319538	0.0179676445477486	0.00895682112665858	0.0416313050448544	0.0150917156084064	0.00680744770208432	0.01191660841969	0.0279875764157277	0.0039705777215628	0.0285798036822838	0.0125745127083826	0.0059446458260296	0.0363750491803864	0.00724733498451664	0.00102707414457181	5.83008266885709e-37	1.08920371683035e-24	0.00729381558931947	0.00253174191857617	0.00883748370773134	0.00240509603347306	0.0146656425518076	0.00128438512635266	0.00996418684187055	0.0100503495021998	0.0090401403954889	0.00564323207056457	0.00214739342787494	0.0116129629392806	0.0116606919272299	0.00946085833964381	0.000438469244940146	0.0138915990195632	0.00459432220987751	8.79922455498265e-07	7.91215366481198e-42	8.64206848070293e-19	8.00142956922884e-09	6.44385623656574e-09	4.17364201734969e-19	9.71528747249237e-06	6.92224089219696e-44	2.11518551657404e-20	7.54561312498214e-25	1.87818185323053e-05	1.41834739927752e-27
219	0.0529072078200061	0.0407558024222294	0.0269125798215015	0.00932091035789668	0.0204779220637939	0.0122862691300853	0.0241487467505565	0.0210379526086028	0.00144115775332232	0.00879293621753631	0.0169408048649984	0.00519628931064611	0.0214915609945514	0.0128814344900478	0.00775058167036231	0.00840467628270438	0.0312093329174306	0.000972334097754157	2.0422265456805e-07	1.31821115544954e-05	0.0137371177511712	0.02241857631502	0.0216276967732669	0.0231142961748623	0.038584295442992	0.0113000437053937	0.0138661249010165	0.0176682200924148	0.000158307870143174	0.0245268799745665	0.0148366346375915	0.108100363248079	0.0276275578610577	0.131491771247929	0.265978079811557	0.336515269245934	0.299923497992016	0.322644691463001	0.378445190923601	0.314097660177019	0.314005447318772	0.276932594131565	0.341098123702024	0.302844261205453	0.338744089303531	0.315644398265466	0.292620599057733	0.30781507757862	0.346701398020597
220	0.110527937923946	0.0421490792799453	0.0284390427535748	0.0583178928989283	0.0733908962997602	0.0234430691834458	0.0412910613908321	0.0358332503109463	0.00893822721760135	0.0448655053702149	0.0593484341338194	0.033679371387926	0.0302611927081994	0.00491759684741064	0.006867851061981	0.00454670894820482	0.00512206577068061	0.0016134442835897	0.000124648920148392	0.000779241567123792	0.00974070773146054	0.0028344646440431	0.00102652374215507	0.00559477936183323	0.00730691826209277	0.0392906559970328	0.00895424971253339	0.00378941015015274	0.000496597800776189	0.0235070072267963	0.00432888644885583	0.0532727224867063	0.0210460941028004	0.0441326225892596	0.23831483698456	0.0434459389238164	0.0195976029905163	0.000290912306865972	0.000593087048805428	6.62158711507269e-05	7.60491117923133e-06	6.02152097105177e-20	3.5784217329429e-06	0.000134281322913381	0.000207786449943503	0.000783840640176729	0.0317948566171118	0.000921196671570702	3.76106506429791e-24
221	0.146786717229274	0.0411873824985015	0.0392353987915488	0.0967283353159551	0.130986630086162	0.0373758300707335	0.065858263281569	0.090150737010847	0.0261089077643078	0.0568876988060969	0.0566928318323454	0.0450627630887613	0.0609490267129912	0.0174067834558879	0.0105359058126665	0.0188757584545001	0.0252118696178259	0.0313896638969702	7.24723863339422e-05	0.00100405562333337	0.0287925983577816	0.0146409024703762	0.0294455940198009	0.0116324184616806	0.0403755355251631	0.116194632859787	0.0128349362410173	0.00261247465550447	0	0.00426862300595737	0.00167476183830211	0.00540859121610626	0	0.00500295884624033	0	0	0.000741295674504972	0	0	0	0	0	0	0	0.00062140668532665	7.479279426819e-08	3.59181477980217e-11	5.51059385399268e-06	5.96522863053563e-07
222	0.0311612532840485	0.00395363405873184	0.00688135193120336	0.00916796247733021	0.00746130578608929	0.00809218609217412	0.0070383326793187	0.010002273352624	0.000135759131229333	0.00211065546972503	0.00667324477550247	0.0035912177818123	0.00278159081112339	0.00546562358814746	0.00237527450714743	0.00181717822757204	0.00817435023292803	7.96789419963029e-05	3.01226829450548e-06	1.93978657743804e-05	0.000220234005386151	0.0107337510383615	0.00414252568770557	0.00117306246037864	0.00243311745544357	0.0100844588342402	0.00713804515377899	0.00155714225565559	0.000454882480813385	0.000855518536973008	0.0010502789560276	0.00724194697951572	0.00653157141877493	0.012493846862604	0.0143745791045496	0.0119866719559261	0.00763682727495564	4.16282988392785e-05	1.29640192376707e-05	4.17561513782096e-12	2.75441092601923e-05	8.27442131165117e-06	7.03636514780092e-06	2.61223546074934e-07	0.000161367913969252	1.40317560611869e-06	8.58364246341717e-05	3.24915914909664e-07	4.01436012553201e-14
223	0.00232148223938467	0.0157000974137462	0.0388046184128258	0.12189716277335	0.137383367436005	0.0572129994702035	0.0203384438483978	0.0241466855264753	0.00826100586074724	0.0258497940758812	0.0228509223138244	0.0181153959948991	0.0382492546920043	0.00462100401474578	0.00781760017105419	0.00927362922454109	0.00704140882657585	0.0108129323976178	2.18198734021059e-05	0.00022987635537871	0.0160668065715098	0.0100700783922722	0.0250659964705546	0.0123479641510494	0.0754651248136973	0.263447932192663	0.018960656280852	0.00269227511662054	8.17874838606503e-08	0.0107113974183793	0.00170920797792928	0.00323231196271846	0.00349203460624089	0.0103860581144786	0.00692692432827929	0.0135989860693175	0.00576926479218598	0.000859529228843824	7.37280898391176e-20	1.28782314614712e-11	7.5408660188393e-11	1.22905326919877e-10	0.000257842048757197	0.000494534701731716	8.58960234765803e-05	8.72390410390719e-06	3.16015798600981e-10	4.55887649543817e-05	1.8832247629682e-05
224	0.0216582696220361	0.0131805356002709	0.0137809982054438	0.0138158760054239	0.00597242236167383	0.00502920335798365	0.058764880177815	0.00250903285826331	0.000212270630431227	0.00257855111007222	0.00502386582939845	0.003294607853168	0.00867503317642079	0.0127847638723001	0.00360480334247397	0.00472570738070834	0.00354645723196411	2.21859770998246e-74	0.00450781288411069	1.20060699513638e-10	0.00518021639926909	0.00198724261050108	0.00278868806118697	0.00400726690001303	0.0072172230010185	0.00297892538306262	0.00523922596718456	0.000325113985101161	4.66526937628824e-06	0.00793132944215921	0.00186711183289438	0.00842648518486775	0.0144586293543979	0.00942877720080862	0.00781915831442284	0.00325887279589227	0.00758543663594382	1.15514358695988e-26	8.93374376664691e-09	1.78721363562218e-28	1.00845033029797e-26	1.70565404744412e-27	4.35477247788844e-07	1.5049481764435e-05	0.00398988361776266	0.0288953811566337	0.0265922792392298	0.00683892881368732	4.19273343759189e-06
225	0.0205193878550118	0.0132725434343187	0.014698371717335	0.0262350371784075	0.0354335533902982	0.0161502286668545	0.0357196559856846	0.0196492670426428	0.00471638100321151	0.0104559635328026	0.012610325735266	0.00811372320127632	0.00908477944633029	0.00385425761586299	0.00225779568891389	0.00460884051814785	0.00843397882082414	0.090689311439956	6.89519475896802e-05	0.000237937672130457	0.0124120881938522	0.0148069108467232	0.0150456456146068	0.00955844529757502	0.045529164639416	0.0544791243003864	0.0128218826072367	0.00256896699368857	0.0133848206906409	0.0205941617868341	0.008067153972209	0.0116060098679749	0.00310567284551273	0.0396081302294063	0.024134369587637	0.00689875931367702	0.00712106745613702	6.93497962316042e-07	7.88231346658002e-70	9.19037080632356e-23	8.2879817427345e-07	0.0583620405417724	1.55480281164858e-27	7.98116946047791e-05	9.95213580709068e-05	6.9899229922314e-07	1.1201920285571e-22	1.18359146608804e-27	0.000262653391909234
226	0.0271679275837064	0.0188606175061122	0.00849048503888331	0.037035107124332	0.00796286956475716	0.00930985363533345	0.0366131228728472	0.00637735497875583	5.19640621883366e-05	0.000480869427610546	0.00156983469178223	0.00380999274941473	0.0256845249825348	0.00188648152556854	0.00386895568935124	0.00285771817176643	0.000425634922152549	0	0	0	0.00132698105305146	0.00161941324054493	0.00307999502076756	0.00581055160640968	0.00277202284443878	0.0018212241878862	0.00229192195297629	0.000642375763304316	2.94803865760685e-07	0.00318812427580711	0.00385217502918334	0.01277200417102	0.00539999042654932	0.0288364545108596	0.0210072936820256	0.0101856247573248	0.000252524192188061	1.76260923303205e-31	0	1.15360282833457e-08	1.00845033029797e-26	0	1.00096939196103e-16	1.31449247510864e-05	0.00138126151105111	1.0472032186371e-05	0	0.00555389124101375	0
227	0.0223172387893314	0.0031251953222092	0.00333061058611431	0.00633990545376893	0.00571986936061415	0.00169642574506173	0.00435117549374451	0.00266915342011394	0	0.00390436385936851	0.00255829356474891	0.0041991823502573	0.0022723967526883	0.00158452349013267	0.00252214862702346	0.00163710105810526	0.000943754583438212	0	0	7.83146123236103e-06	0.00335294714860146	0.00367219184286755	0.00166711808796577	0.00089698790267191	0.00343708661548777	0.00464743997041191	0.00214428363316233	0.0042537248093393	0	0.00230362208057375	0.0028361497879496	0.00970604797863482	0.00383788353404019	0.00546934933357479	0.00629900497529389	0.00178971859843669	0.00400563326137351	5.77571793479942e-27	7.88231346658002e-70	8.54818741555817e-22	0	1.70565404744412e-27	1.55480281164858e-27	0	0	1.43546218042037e-30	9.97646888272234e-05	4.20431110431844e-09	0
228	0.00370463251400461	0.00134545150656546	2.19270287461822e-05	0	0	0.000266051658996123	0.000177282096720024	0	0.0008246636228664	0.00161650164701324	0.00159443973629466	0	0.00128098376568702	0	0.000259431884095151	0.000381593619085337	0.000802628198157271	0	0	0	0	2.24149559712466e-05	0	0	0	0.000109807930064634	0.00105249018159355	0	2.03428966422491e-06	1.05430793818793e-05	0.000410248062136437	0.000427973628999794	0.00147614742502127	0.00112006362290982	0.00078636977448643	0.000313424787288446	4.26528055568357e-05	0	0	0	0	0	0	0	0.00052319337405765	0	0	0	0
229	0.00472310183014852	0.00132180961369081	0.000590683646082782	0.000224409330371666	0.000317754119818916	0.000228987348241573	0.00328186520247995	0.00287298018722308	0.000390603209505702	0.000191181137451606	0.00052321776492472	0.00222796807910846	0.000140793998705687	0.000366427335017188	0.00191703165457787	0.00151745901586469	0.00179103646165214	0.0103852172678762	1.67106653191164e-08	5.16395048161986e-06	0.000275507621637351	0.000794494407000523	0.0011391573083007	0.00260568868930632	0.00312370129875546	0.00205017274454481	0.00171015749416854	0.00056492618314945	0.000353006677174045	0.00158462341595059	0.00152560816161542	0.00100849345695512	0.000989054438619214	0.00646364596642046	0.00472902274281296	0.00441736571392081	0.000258828660100155	1.76260923303205e-31	7.88231346658002e-70	1.78721363562218e-28	1.00845033029797e-26	1.70565404744412e-27	1.55480281164858e-27	2.21550139387619e-25	7.32920763065229e-66	1.43546218042037e-30	1.04116722392447e-37	1.10725165473612e-38	6.76320743216286e-34
230	0.00206537462564979	0.00140597280324855	0.00101178393961973	0.000656771962239762	0.00159220598961886	0.000526853510241635	0.000451887965770847	0.000876573733734356	0.000142572221133406	0.000873558110834425	0.000513679508893116	0.000833162023713979	0.000387674269955168	0.000467868942457447	0.000848417889857384	0.00300185889462553	0.00049279612567236	0.00142605859335097	1.26419765906899e-55	5.82102087264089e-15	0.000599235944108237	8.46561359025085e-05	2.85946410923292e-05	5.68890460768167e-05	0.000179636383624912	0.000267625252231652	0.000230240105159698	4.77467994011952e-05	7.39337658295513e-06	0.000198318811330762	4.00442315368255e-05	9.90974331671466e-05	0.000111326992227138	0.000943547820635921	0.000700989337976929	9.83486880863052e-05	1.10074327595517e-05	1.76260923303205e-31	0	0	0	0	0	0	0	0	0	0	0
231	0.0351576006945127	0.151253574834203	0.21415843270521	0.119659977003216	0.164918252246965	0.0624151106483604	0.0481781918722027	0.245243249775142	0.307670696395038	0.251486267924674	0.0722611660105314	0.230622332631875	0.132781496952533	0.0586974813944207	0.240307999102493	0.295793040129084	0.175284955261634	0.000580439849665782	0.340439063280913	0.335642624327633	0.277867080304182	0.298718545481231	0.281167985009491	0.232950995143979	0.204737654985971	0.111748209318394	0.230521425980582	0.24939359350835	0.0988896732253863	0.220270182592443	0.23927834177764	0.135996102875241	0.221809706528403	0.135475758976231	0.0440373200893791	0.0266404326285672	0.0211833475951946	0.000101162918033261	3.67172159614459e-05	5.98359813543774e-08	1.44800764057803e-06	2.59991710794359e-05	5.41845195943935e-07	1.26883924304047e-05	9.02680899368105e-06	1.42575673241549e-05	2.99958630807372e-22	3.89681611458129e-06	4.39387396020687e-09
232	0.0103452660446074	0.000527285727468205	0.00364950552614113	0.00603831925794398	0.00547043833354601	0.00268438549846783	0.00604728899111672	0.00220531984482883	1.06207118863661e-45	0.000149521545192413	0.00118726862688312	0.00133086487525706	0.00271954587932592	0.000680720565047898	0.00170304662601497	0.0021096557916224	0.0022942843236444	2.21859770998246e-74	1.26419765906899e-55	9.53348355684801e-06	0.0015214211510153	0.0067253833276777	0.00221865121932046	0.00302096635254705	0.00496122700907537	0.00474983376469096	0.00821952557016075	0.00236461181549533	0.000526389870975472	0.00704283559569441	0.00387739052199298	0.0195201946856652	0.00686577307557634	0.01039883854497	0.0101455650053604	0.0056553467806436	0.00882174102821134	2.01177629666322e-18	0.0043379785995394	2.92817082060338e-24	1.00845033029797e-26	1.24318492316945e-09	1.50642334409584e-14	9.34027233830299e-09	3.30022423901622e-48	4.77449967327197e-06	2.15626417075402e-07	1.16103751111658e-32	1.31948987034732e-06
233	0.00909618772285431	0.00148909130769743	0.00307687489540837	0.0113517392318904	0.0131789448393262	0.0102883078568021	0.0109405289267044	0.00811858509132008	0.00061342301569234	0.00553329177255664	0.00717614333241077	0.00512775538476352	0.00505268820078379	0.000770613862210386	0.00284035244864815	0.0016341128836192	0.00154619300651334	6.07396609020066e-05	1.23047884026621e-05	1.53231641862366e-06	0.00883057270078736	0.0369026648119523	0.0189688729655064	0.0112991335951282	0.00865462407417965	0.00510875463355909	0.0158125256237762	0.00144136787418162	0.000197184145483537	0.00211456787031318	0.00277146600877298	0.00408593051953043	0.00845642918283639	0.0063457531921336	0.00970803926585142	0.00646736975289151	0.00147004458379517	0.000735898587605862	1.73333906205602e-57	2.92817082060338e-24	8.39154396970168e-07	1.70565404744412e-27	9.79806229794926e-17	1.17223233328652e-17	2.13598386013512e-05	1.43546218042037e-30	7.72434454883903e-06	1.10725165473612e-38	0
234	0.000610105219695805	0.000202848906683598	0.00176169074981176	0.00928894782472515	0.0150638386588749	0.00321841749576992	0.00127015471940666	0.00229998845856849	1.33675137038819e-35	0.000454365414634659	0.000282352322613347	0.00109596481583404	0.00145179699644371	0.000366788827500052	0.000866720519417918	0.00148031214586207	0.000569682022478506	0.13346605453997	0.00240020742692053	1.46672617640423e-05	0.00255752528305346	0.000463223793150375	0.00158173233548119	0.000897963634606738	2.1854073469294e-05	0.00192297717945634	0.000827924014220937	0.00102954273964301	0.000487986857195334	0.00084103136041276	0.0008172355540989	0.000592470072501141	0.000188974332166703	0.00159049240705717	0.00130347628526664	0.00089646722930814	0.000110694581268885	4.08782446900263e-06	1.36533280690757e-05	4.05737371382406e-18	5.0974909392328e-07	0.000951060068471755	2.60138635955018e-07	6.29702096248811e-06	0.000207311787096437	1.59251866501217e-05	1.19880719761293e-05	4.52967368508075e-06	1.47093798933015e-06
235	0	0.00956609420835806	5.13445881015487e-05	0	0	0.000568659695131556	0.0512507036409849	0.0107222023021546	0.00014466934632463	0.00350229887394074	0.00170602371347007	0.00217124097013396	0.00485766312956676	0.000618809591554325	0.0011553829400194	0.0029415211952199	0.00182396629955307	0.00089076461018513	0	0	0.00638221781693841	0.0017338882680053	0.00196357234849423	0.000717592900193066	0.0237625874634583	0.0484946079679884	0.00054235249670397	0.000109469784277139	6.68034268016107e-40	0.000437085678920606	0.000139002287480081	0.00367491892451048	0.000876055538810213	0.00199315808816997	0.00250896347000219	0.00140679711183282	0.00164958433803927	4.81695443463453e-21	6.7620246496708e-42	4.79751507247657e-20	5.72648867975064e-18	0	4.17364201734969e-19	5.79726665054326e-17	8.15496195565704e-05	1.80772364907898e-20	6.44876636985411e-25	0.000107574955113808	4.08263022851606e-26
236	0.00740039094801941	0.00140628046272388	0.00516008672110581	0.00499058065993515	0.00461480879273345	0.00131452979135027	0.00347975264390218	0.00199392758719807	8.72052974050388e-05	0.00131300647170718	0.000695970323287738	0.00145255035576476	0.000648452400707431	5.87519125521751e-05	0.000949001207772644	0	0.000165553904023478	0	0	0	0.000528227933726808	0.000905256492638273	0.000749249461325692	0.000255718552314361	0.00165537629629682	0	0.000526338970888962	0.000282093834306353	0	0.00130387690027725	0.0013477917271836	0.000940351819648623	0.000947381217067514	0.0012510650987338	0.00117744009286553	0.000663589670808102	0.00251369274302279	0	0	0	3.54189488391333e-09	2.32194514080755e-13	7.43657364922801e-21	3.22821351268994e-09	0.00022591894565641	1.3267482750031e-07	4.96047963498145e-06	1.84772256278766e-05	9.08799466566225e-08
237	0.0157289588158098	0.00120886942477951	0.0155231300777828	0.0139127215175577	0.00209180746390643	0.0203741175674209	0.00254111331128318	0.00674793986992384	0.0067142472678578	0.00345476935785666	0.00665158800017918	0.0198981021347336	0.00932936378782447	0.0477645799883197	0.0261544638693272	0.00550381400214692	0.082841767030912	0.000849216024170029	0.00180455126032854	0.00534108606662305	0.0132069158446916	0.0267634339752611	0.0275361488014491	0.0263734347017798	0.024461026858223	0.00742399555395941	0.0146363300907667	0.00450473004518808	0.00693244041548655	0.0151828157965724	0.00305895573109565	0.0460830301994987	0.0291923388993604	0.042328011634262	0.0175322441662212	0.0316375916236887	0.015844867117934	6.84718390027216e-05	0.000330914674542319	0.00456353618955472	0.00832653519834898	0.00998172431328556	4.19510463538636e-06	0.000105886942802486	0.000459000689973194	9.64426736744312e-05	0.00418457817856387	4.99537205404092e-20	1.88534133033482e-10
238	0.0613503595020726	0.0094533877583996	0.0108883453241043	0.000434223292298552	0.00209325871615038	0.00117912184131873	0.00178033907139472	0.00822126131719892	0	0.00331078926561381	0.00182577243743043	0.00248481721104292	0.00153714317122654	0.000832752169322492	0.00129248853381309	0.00131797799927995	0.000209041558364565	0.079382739218666	0	0	0.00156817856511047	0.00441466207860902	0.00427189808992988	0.00107748945402883	0.00772130516059214	0.00790545299660791	0.00591619165550803	0.00227123208862333	2.89589138910349e-31	0.00277206419683793	0.00433092664523405	0.014311568979214	0.00523806567090394	0.0116309632556021	0.00769741969970056	0.00168400232482798	0.00659651045855975	1.76260923303205e-31	7.88231346658002e-70	1.78721363562218e-28	1.00845033029797e-26	0	4.79120380916288e-07	1.09847164000255e-06	2.17483907243883e-05	7.81562910992493e-08	1.04116722392447e-37	0	1.06914857380049e-05
239	0.000438229885636463	0.000557665793816113	0.000604376773054867	0.0147484121068903	0.00197691982305049	0.00641387989219334	0.0124034466887608	0.015260539279227	0.00166558279448321	0.00175791451873199	0.00311616642302132	0.0119376250944137	0.0157573701907307	0.0030745807695199	0.0119848031376804	0.00556298296022604	0.00842552489735942	7.66562930773647e-05	2.99021288123661e-07	0.000101875615569438	0.000803741076155059	0.00190736844380955	0.00105992221541188	0.005233554365509	0.00522514811876195	0.00608312139805396	0.0023332684755618	6.86596197495849e-05	0	0.00274010264972582	0.00032471771174307	0.0182313556731572	0.000848761119835591	0.0310199030685197	0.0348637502609323	0.0389933532396256	0	0	0	9.94713151513884e-09	6.49143153920172e-09	9.73964407803955e-06	2.40637523688811e-08	0	0.00533575419363746	0	0	0	0.000165141135811943
240	0.00200048147565933	0.00103323080391462	0.00408006332220294	0	0.0142592496139334	0.00581505948332053	0.000387737654107008	0.00191861175873108	0	0.000972706150827034	0.00124775053796084	0.000756854740662681	7.06240643867486e-05	0.000314991376704961	0	0.000477863571621838	0.000426737866915624	8.96950410626382e-05	1.65913644609136e-05	1.22371513654544e-38	0.000246730208943007	0.000119495563373914	0.000111038021746996	0.00114196290460311	0.00258323468197275	0.00254153710366437	0.000158713434615076	0.000181720259649856	0	0.00133684569064374	0.00110016560014735	0.0032751499472827	0.00101412607847751	0.00449326770547761	0.00117555369210866	0.000689958551060142	0.0002416714961101	0	1.39684941535923e-05	1.78721363562218e-28	8.83536187063839e-17	0	1.75753860108109e-07	0	5.15809364856174e-06	0	0	0	1.90924063767111e-28
241	0.00918924365643061	0.00123159989201985	0.00194537429580486	0.0257592914326838	0.0657063334640352	0.00805164736330939	0.0109785151670585	0.0528891384276396	0	0.094364456614001	0.0371612285979859	0.0893111851777419	0.0561269210813306	0.0398588642409464	0.0841530353725906	0.0933398629551804	0.00316529290415485	0	0	0	0.00800512633256698	0.00820171245098576	0.00677911282714123	0.00657087140303125	0.0124104744379782	2.47752225406135e-43	0.0118678154574335	0.0112551855723566	0	0.00614845127470348	0.000157779823722846	0.0125408013614156	0.00192772635551388	0.00211474528279323	0.0221243560322878	0.0444693953196597	0.000361702942270143	7.11020399642753e-05	0	0	0.0270672349765189	0	0	0	0	0	0	0	0
242	0.00985745175312719	0.00241360382315387	0.00519802047556866	0.00195524734541871	0.00226896883094979	0.00261764102217105	0.00973291575664084	0.000994227715958107	9.30984246819544e-08	0.000151581805955035	0.00251494803147152	0.00107667294183381	0.00157411592859309	0.00112271855432018	0.000759836184535305	0.000113157707384168	0.00024756255665096	0	9.92908213264304e-10	0	0.000793371920781778	5.51780495339958e-07	5.87177556032439e-40	5.20588713954285e-46	0.00189614205952385	0.00287026052505744	3.08754929675927e-06	1.8608283486135e-06	0	6.4124421628112e-05	0.00013227630752537	0.00242591958562453	0.000527932011476011	0.00213639763274963	1.69173633988948e-38	0	0.000164248685664885	1.89891501066359e-07	0	0	0	0	3.17418982554307e-17	1.81493874186337e-21	1.10007474633874e-48	1.80772364907898e-20	6.44876636985411e-25	1.10725165473612e-38	2.24894010307243e-30
243	0.00511612482513037	0.00105927131530039	0.0103576098026456	0.00659976240719149	0.00148297391861902	0.00427427782679779	0.00186969811934861	0.00092199057359298	5.67653582572755e-05	0.0128788869809091	0.00508078487596633	0.00843253393746391	0.00190078741012683	0.00112106853660663	0.00119403367065124	0.00234744099024861	0.00287672141613947	0.00105860497812991	0.00150431693714969	1.05904748833283e-05	0.00121140220047236	0.00347634071716758	0.00231282310527622	0.00102085004019025	0.000508516933203091	0.000614478179897009	0.000787283200428979	0.000295518041654733	5.29855932417781e-05	0.000804966842243942	0.000609651118269944	0.00265799600365484	0.00497632633484906	0.00282593234459142	0.00427338709293508	0.00433885973535106	0.00184478921642986	0.000589627051719724	0.00139195712976718	2.92817082060338e-24	1.60064499770162e-18	0	6.48589012259963e-05	1.44247232213342e-07	7.32920763065229e-66	1.49334234184043e-05	6.66657663276499e-07	2.36359734265221e-05	6.1053281178779e-23
244	0.00585789193347559	0.0108870041571345	0.00714503187380921	0.0137442884676025	0.00823525025585323	0.00887968111174271	0.0341085150772526	0.0194802004108146	0.00137716428327543	0.00222914613329088	0.00891545791357313	0.00324110191601129	0.0741618457580164	0.0568727853762569	0.00896117913486828	0.00363574316233223	0.0021344235209782	0.0134561233414354	2.9076870724903e-05	5.44959269752513e-05	0.00187051485549305	0.00161162241517735	0.00273010243078436	0.00391426912665144	0.00550401062603171	0.0186303694221001	0.00610112995091106	0.00194174605643233	0.000222525896915766	0.00412367666088714	0.00325115350895262	0.0163731200660299	0.00930074552680097	0.0194048052533083	0.0541343525841482	0.0038770254418694	0.0120365125404465	0.0261119263709182	0.00791629585086981	0.00414020408486585	0.00447870720401725	0.000247259459203772	0.000548155896710432	9.96078896158819e-05	0.0110023355189318	0.00082007323959475	0.000646235615356844	0.000631745531283782	0.00182750893676166
245	0.0014178123333827	0.00209804292168101	0.00843173275195763	0.000553506079038559	0.00511166911744838	0.00124077738088773	0.00108422383859263	0.00420473640731647	0.0010805711991418	0.0039502267337344	0.00814997517092731	0.01429739792604	0.00599951561199964	0.0274021954586057	0.0153896557925098	0.00368675556999962	0.0278571057561561	0.000590788240883194	0.000357695701941764	0.000113360269540122	0.00718895762979279	0.0150248183086283	0.0155145418968291	0.0119950095533137	0.00964538263958788	0.00828028116661423	0.0124983587211989	0.00333201744646306	0.00367132313138237	0.00394842323978768	0.00427454089639228	0.0206290668260284	0.00669353612774433	0.0116353140336013	0.0173380179419566	0.00195652294379978	0.00666993898831938	2.35459565084958e-05	0.000102483864550517	0.000431023410004619	1.06898462250551e-05	2.40013921404978e-05	0.000919626214082115	8.55963602967138e-05	7.32920763065229e-66	4.70372247280147e-26	0.000610771941409982	9.14290918257557e-05	0
246	0.00141643811958555	0.00077829833399749	0	0.00776409562804369	0.0166799221849373	0.00774967220316504	0.0351227456803891	0.0106145701019263	0.00465041054951527	0.0204738448669869	0.0100265722353265	0.012609223373084	0.0552899127149097	0.0395795051198708	0.00769577091639148	0.00277408102523494	0.00404353809600924	0.0111393865594312	0.000129876443631496	9.75011226122357e-05	0.000612387130775761	0.00280642441021768	0.0010889405718117	0.00448640922343864	0.0109953047003752	0.00699826075216346	0.00691774931156739	0.00234722525438488	0.000448203513061859	0.00808839827953402	0.00390533052371163	0.0299588911678279	0.0163377274292869	0.0583857814391103	0.0835079824492954	0.0636079596722182	0.0416337278061199	0.0123648461608205	0.00741633449553064	8.59188590012643e-05	0.00103850928362841	2.44652833559444e-06	1.65844287196985e-05	0.00913030714824852	0.0217770692036387	0.00158315554362239	0.0150983499812314	0.00183565969072309	0.00148857609846129
247	0.0401343801151257	0.0191032850185979	0.0438028625779857	0.0244959287885158	0.00771623950344245	0.0138577718251223	0.0112659155156253	0.00907969193546538	0.000286944942634747	0.00381491095524648	0.00762985263752394	0.00279895012666105	0.00478442627367692	0.00164975642094715	0.000669826049051634	0.00032982668855942	0.00141190988053115	0	3.74762671940395e-07	1.22371513654544e-38	0.00363598706411607	0.0043531562046041	0.00234587943781394	0.00215241180953472	0.0039497680760781	0.007989565886422	0.0126576622599534	0.0111972020870286	0.00663720784143019	0.00784379568111703	0.0105260962048588	0.0116944433568336	0.0110832457607547	0.00999026367660037	0.00756541888348619	0.00259176266343728	0.00393139623095852	0	0	0	0	0	0	0	0	0	5.45871481496915e-32	0	0
248	0.00522413653811002	0.000570631264935399	0.00316321316868648	0.00254474397810996	0.00269087833248517	0.00100513402269914	0.00148233184540593	0.00244826417007496	7.23218135406428e-05	0.00291466722968158	0.00417968538218117	0.00472035444858391	0.00151299530881916	0.00167444971665335	0.00235806409390727	0.00119022536822045	0.00342528030868557	0.000461862356277165	9.80408484065541e-09	6.53153798327889e-06	0.00468358003735828	0.0102850243631026	0.00304278483552566	0.00115447621513729	0.00224635063669221	0.00177544708874775	0.00188033659824618	0.00196185559013235	0.00029171293440308	0.00392126820281476	0.00150517628793816	0.0141229791664398	0.0039736835587296	0.00922017513913825	0.00882244490206272	0.00222916927824872	0.00775647213376482	0.00018574880130084	0.000138816875251943	1.64834611117168e-07	1.45497361218601e-07	1.65884604326513e-07	0	0	6.92224089219696e-44	7.22454394906957e-05	1.04116722392447e-37	0	1.72801967419613e-31
249	0.0106878375861254	0	0.0014634312509213	0	0.0019063475975417	0.0285380586788625	0.00239674585190867	0.00823360928680059	0	0.000287145620077636	0.00232975358238251	0.00225768047980472	0.0050452429600787	0.00078936441358324	0.00119412539187224	0.000961776154582217	0.00262865494922746	0.00017839266110409	0.00020652221197356	2.89905670688106e-05	0.00052346781270137	0.000434260769396766	0.00085398519321586	0.000786521789093762	0.000373513961128143	0.000607998415910375	0.00114865534272426	0.000262242381399811	0	0.000741450228751745	0.000398048451864969	0.00366920676301358	0.000657265145993804	0.00260171842515955	0.00172364962246548	0.000476221341352607	0	0	0	0	0	0	4.20598443206193e-06	0	0	0	0	0	0
250	0.0216142224888763	0.0348423998137579	0.0448334973802683	0.0467512920577317	0.0528824952106988	0.0622394918788557	0.288969913265636	0.0532285046768637	0.000108952421580178	0.0486424587446886	0.273804555868905	0.00776499206433682	0.247526258640317	0.134073842829138	0.0475087896162879	0.0212251764201468	0.00641906396423825	6.62468457279583e-47	1.51719858662853e-05	1.06881323186281e-05	0.00476623358748309	0.00236855903717544	0.00959939477250033	0.0177901400942064	0.0206563106390578	0.0633652885729447	0.0161091674880024	0.00190319253513682	3.22291191767207e-05	0.00419124121977337	0.0020401411934823	0.0175892869945753	0.0283376046921071	0.0198812628233431	0.061049860303808	0.0596441053561437	0.0906171624265591	0.000685076775266913	0.00121474835197638	4.88014065030827e-05	0.000491588415514686	5.87453631713974e-05	0	1.33172656183524e-06	0.00280742761778156	9.55719581919445e-06	0.00843140683300171	0.000161370450096067	0.00109415025695223
251	0	0.000328944163329096	1.39760689114053e-75	0.00183542556905113	0.000367067188573474	3.19309989640088e-138	3.66556056954164e-05	0.000707531522693827	0	0.000974463070321065	0.00604563374539011	0.00160310743021949	0.00402410750148326	0.0205890423798624	0.00266725477560805	0.00140048439524693	0.00761855523899566	0	0	0	0	6.51535189812422e-05	0.000475368189291093	0.00311320506262784	0.00586153238903143	0.000537073031527758	0.00341108003829282	0.000275733700880512	0	0.00021522858338302	0.000440285827915611	0.00249170135812035	0.00319829323873813	0.00335421153822135	0.00136101090200971	0	0	9.92351630389908e-07	0	0	0	0	0	0	0	0	0	0	0
252	0.00408613209409899	0.00168060476336501	0.00321353030363917	0.00631290007500421	0.00658654935615339	0.00425760646546169	0.0142991102133913	0.00805380772920081	0.000817424017321756	0.00135924697432874	0.00122976791607338	0.0021063292279132	0.00394210457661887	0.00100835341191329	0.000981773413029142	0.000874520690125872	0.00169629035320462	0.00119358326637028	1.26419765906899e-55	1.22371513654544e-38	0.00160830641729657	0.0349942824298475	0.0001675768971901	0.000701302298973671	0.0015664656704526	0.00203473013581926	0.00109034153370923	5.27571381617762e-05	5.5092565739772e-05	0.000720406192435239	0.000473268667567317	0.00169502538975833	0.00161335811657797	0.000608606147702967	0.00335303149928358	0.000870183299545737	9.52229402763621e-05	5.77571793479942e-27	1.73333906205602e-57	1.13975832207442e-21	8.26122510580094e-23	2.79454359133244e-23	2.54738892660504e-23	4.35164352782373e-20	7.32920763065229e-66	4.59068771808919e-06	5.45871481496915e-32	0.00012828559538316	6.76320743216286e-34
253	0.00129589043499338	1.27644107627939e-34	0.000541058694257277	3.83031046751496e-37	6.91662602126047e-34	7.72044181873564e-114	2.17111030666399e-79	0.00022677403636032	1.40310125117309e-27	0.00305940971561708	4.10498083238398e-05	0.000133720817793063	0.00253538193728352	0.00170643373885882	0.00387675655615891	0.00637512079367251	0.00517669607643308	0.000513537072285904	0.011323799648685	1.28315832301827e-32	0.00680356702302487	0.00661102334616206	0.0072478555696254	0.00655846378125714	0.00719864470475584	0.00336757453834175	0.00533982635554837	0.00739917547715928	1.40096940123851e-33	0.0044894866932532	0.00388478493393471	0.000347688209354112	3.89704644332598e-05	0.00224845647005748	0.000205150179531523	1.68641411893081e-47	0.000602748221403211	0.000440391960042711	7.88231346658002e-70	2.92817082060338e-24	8.26122510580094e-23	2.79454359133244e-23	0	0	0	1.43546218042037e-30	1.04116722392447e-37	0	6.44989722458158e-40
254	0	0.000138749801745075	0	4.92605509444753e-05	0.000285361542731702	0	0.000798538824792424	0	0	6.32053218574629e-05	0.00268374360644491	0	0	0.000341215827286308	0	0	0	0	0	0	8.80487659743224e-07	0.000205855317070913	0.000115879847414279	9.64217971077318e-05	0.000368903575857033	0.000302558483962874	0.000377490888745459	5.47206453758637e-05	1.67963674054391e-05	0.00010612562893027	0.000205096673031676	8.39844101004609e-05	0.00045649064020654	0.00179633312195088	0.000728457440534967	0.00560434759127689	0.000409719454166126	0	0	0	0	0	0	0	0	0	0	0	0
255	0.0487531874302039	0.00587674955429796	0.0347811558180909	0.0363603092893891	0.0974657558715907	0.0580647921152394	0.0534021301439555	0.0757433303776342	0.0220582407145565	0.0677440795334949	0.05133450746666	0.0527041804082897	0.0347244657553008	0.0151191150688675	0.0221457530204716	0.01431972077878	0.0265851325079746	0.0332767892351232	0.0120066609018961	0.0014426314723931	0.0230217860739648	0.0186942065181853	0.0187227028882772	0.023631361755885	0.0505072337807474	0.077651099036177	0.0168143906497868	0.0176258608530463	0.00128942836626165	0.0266568634372665	0.015807810799104	0.0563508466903876	0.0351047209320692	0.061241862427879	0.0857667752520491	0.0499623813590376	0.0301608226447225	0.00852868161605669	0.035665135573953	0.00013466886421572	0.000159352465916199	5.63245648616494e-07	5.75574186604865e-06	0.000156048231280924	0.011878218545574	0.00970205911693629	0.0138967969124672	0.00781862355162656	0.00639913733847196
256	0.00377378789523285	0.00374496549621541	0.008168704466104	0.00849319189946085	0.00288533210677375	0.00695247812967557	0.00800419753481438	0.0216379314932359	0.0102097786447494	0.0070151995162194	0.00818132306213615	0.00230669228954809	0.00307733454170235	0.000925096329505501	0.00541774759226606	0.00456986188621557	0.00316791209567126	6.27844736185813e-06	3.04406745424672e-06	3.27766865777664e-05	0.00516056643528726	0.0140929533781323	0.0100752063228763	0.00286057456375922	0.00802852565325478	0.00449255120455408	0.00589880396423894	0.00145714041046337	0.000335558490438736	0.00216572136134728	0.002269435143641	0.00505770553784911	0.00621961812299855	0.00457466037458115	0.0147942615195565	0.00823532564543105	0.000645980359305116	0	0	0	0	0	4.05849028878707e-17	1.31216368933893e-17	0	0	0.000113978932457583	1.91596251789431e-05	2.93961055481275e-06
257	0.0105384628244017	0.00225482024005488	0.00352523898895972	0.00178118359840021	0.00334352913117239	0.00110824889191741	0.00470819160061465	0.00154325263271218	9.19531614771521e-05	0.00223011481983171	0.000260634009954566	0.000549240380978095	0.000184597301562711	0.00106886769916683	0.00118955368930167	5.52571168015868e-05	0.000420642664630023	0.000659706681751489	5.85844840856538e-05	0	0.000485008803777167	0.000612676671484267	0.000678809770574222	0.00193385201737432	0.00927751448462019	0.0124525168620029	0.0015974423353873	0.000912804901895196	1.21463229689156e-06	0.000409243284154382	0.00175695693300728	0.015770093142778	0.00793615753970917	0.0172472513650741	0.024975771960334	0.00985798261236434	0.0133800028731245	0.000458863504501919	3.46667812411203e-57	1.78721363562218e-28	8.26122510580094e-23	1.25870053340662e-12	2.54738892660504e-23	2.21550139387619e-25	3.35152367819341e-34	8.67395677656495e-09	1.04116722392447e-37	1.10725165473612e-38	1.35264148643257e-33
258	0.00757366119499278	0.00873948049598349	0.00164375610496002	0.00380106317583459	0.0077714584050904	0.00941064123340524	0.0354511069095297	0.00354448395437779	0.000189955274333976	0.00490730500878537	0.000798318624590182	0.00468900043632109	0.000357309323986473	0.000575184076174576	0.00325480614655682	0.00198695642639879	0.00426102184870692	0.00151588925553151	0.000159543148836064	1.22371513654544e-38	0.00355385984471814	0.00455261516481101	0.00100263067391537	0.00191063868907153	0.0115463412281117	0.0122421450393665	0.00821240118436674	0.0069479002920123	0.0118030350603204	0.00750690939478592	0.00427865372246343	0.000595854042615592	0.00245729506068489	0.00397350239254024	0.00186330731618326	0.00692882660304107	0.000594704242175008	0.0101648182150841	4.62281816128405e-44	8.54818741555817e-22	7.19420227307747e-07	1.86858792956675e-19	2.54738892660504e-23	9.07469370931686e-22	0.0105223990156442	2.05973133288691e-23	0	1.15128933576216e-09	8.11994876857776e-06
259	0	0.00114369791908546	0	1.178061930072e-55	3.80965700765558e-05	3.19309989640088e-138	1.30668948505373e-114	7.83549261506892e-05	0	9.44989885829934e-05	2.8948287124283e-165	0.000164862129882286	0	5.86727810201853e-303	1.10684570688799e-68	2.34368177624716e-05	0.000942870745966848	0	0	0	0	3.47562953413696e-64	6.31144267398208e-05	3.97501091137257e-05	6.63288633980693e-05	0	0.000819444046887935	0.000948431866259632	0	2.07555941183649e-05	0.000394626157718384	0.000623368140562078	0.00100973832920768	7.47270688075729e-05	0.000553167917469362	0.00101519812720582	0.00176445870340021	0	0	1.78721363562218e-28	0	0	0	0	0	0	0	0	0
260	0.0214948596841783	0.00411008424605093	0.0357060400589751	0.0195798417081067	0.014053070343266	0.0136975516305342	0.0176235970966957	0.0160344358694185	0.000583235493823966	0.005808133855213	0.00649674769495285	0.0050054225078867	0.00631713754910379	0.00778185253551567	0.00486386781808686	0.00183036737429813	0.00431888900575172	0.00402619754655054	0	2.56101927925187e-05	0.00150687733609037	0.0177895083842663	0.00773929999903221	0.00931243209643564	0.016654688069898	0.0113990721683264	0.00645808499905963	0.00226291411832787	0.000232138114670686	0.00540860744424946	0.00338133227298414	0.00984760697831063	0.00696482228980496	0.0107562793370064	0.0135606083083106	0.00877155580833416	0.00782209473068326	3.93096356324327e-06	1.73333906205602e-57	0	8.26122510580094e-23	2.79454359133244e-23	2.54738892660504e-23	0	5.03659313267924e-55	0	1.04116722392447e-37	0.0010036416073634	6.76320743216286e-34
261	0.00288171956613796	0.00228389059385992	0.0163025178626645	0.0207582277511388	0.0272363876246004	0.0451584747862714	0.185009675624347	0.0185534541021549	1.7843334137349e-05	0.0293228703494443	0.259198169258249	0.00237979188539604	0.154643040609324	0.124125472212706	0.0163454443607452	0.00552129632702243	0.00101848918170308	2.21859770998246e-74	0	0	0.00240330846368079	0.000158702409802062	0.000810310774948118	0.00287535797686029	0.0013090937016326	0.00495687581509987	0.00601463118592128	0.000218081495792248	6.68034268016107e-40	0.000712264854806645	0.00323393841498999	0.002772330829174	0.010200396161105	0.000137327042917937	0.00601300767160045	0.00943403606668286	0.0169504300015304	1.76260923303205e-31	7.88231346658002e-70	1.78721363562218e-28	0	0	0	0	1.22458726910071e-34	9.21822388426737e-10	0	0	0
262	0.011859975705837	0.0007159608134596	0.00142371303062601	0.0023412056349734	0.00501809991882859	0.0030229557968254	0.00645682732288264	0.0031950394244571	1.78185977391331e-38	0.00294370253921718	0.00434194849386346	0.00255305195047475	0.00395158549034026	0.00190798459056388	0.00102367198965369	0.000697644690595567	0.00057543920653567	0	2.71484380069053e-46	6.64097921912417e-08	0.00017030897378702	0.000850293609978458	0.000664306413039616	0.0017958703024456	0.0268852439824201	0.00148305053340424	0.00237452430186963	0.00105532468787259	2.06034414382628e-05	0.0291971188513642	0.00415532524189855	0.00237233759309255	0.0278681375148348	0.00578468811217041	0.0178561865506228	0.014464588461864	0.00629317908313796	0.0049984847135984	0.00576436781661721	0.00109619386953731	0.000478327285978653	2.97859633072736e-05	6.58943232119849e-05	1.09637712918728e-05	0.00144231785480083	8.8518127459274e-05	0.00410011927970859	0.00525075090256853	0
263	0.0123119169343352	0.0051788404225291	0.00854223474606475	0.0198301049036858	0.0257996800504689	0.0146747170741311	0.013388416521647	0.0178450643537653	0.00299719689577676	0.00306332499971965	0.0133932412520256	0.0216095419642859	0.0191218600836014	0.00748454105258658	0.00924723810730943	0.00792054439139738	0.0288825455004498	0.0358643308747785	0.00481618427580273	0.000565658654681345	0.0165233368162498	0.00736465510728434	0.00975278279963771	0.00633620108598207	0.0181557347127658	0.030540932838815	0.0107344046246449	0.00713135904764461	0.000996363787072881	0.0137099303513289	0.00612339182671249	0.0381308520370537	0.021463789157186	0.0435028966936257	0.0729361017777786	0.0395641111423372	0.0257740366734576	0.00792999181283586	0.0343464518054703	6.9897953778042e-05	0.000163258391535247	7.73220154671447e-07	1.26512109259933e-06	0.000268518443984163	0.0163118540615148	0.00742335907431977	0.0186287357215395	0.00939402223074792	0.00876398514167047
264	0.0215653525210166	0.0107188864679028	0.0520005039725233	0.0317312206948948	0.0101382192821379	0.0130695782579334	0.00563546262789877	0.0101408452101289	0.00126834978624008	0.012386413066615	0.0149341416706221	0.0023909399781172	0.0195739932432355	0.0041380467040959	0.00536753847129328	0.00276877139674771	0.00105202838486957	0.0806949630672965	0	1.22371513654544e-38	0.00207137510039443	0.000749882962699038	0.000825918398462584	0.00287818056465375	0.0126264761484609	0.0055304760068684	0.0031734562276167	0.00070142036941195	1.01226636098951e-06	0.00161281369762713	0.00157627758368336	0.0149447491656317	0.0053458827006461	0.00837149140501642	0.0243379432319861	0.000995583877843518	0.00103033198300209	9.56941219022241e-05	3.3532126663508e-05	1.87595332780337e-16	2.7416931427478e-12	3.44603566320723e-16	1.55480281164858e-27	2.21550139387619e-25	0.000215104475460902	4.70372247280147e-26	1.9658204439988e-10	1.16103751111658e-32	6.16391988276394e-05
265	0.0115613059836236	0.004710865298325	0.0411079818558662	0.0282328762118039	0.0222790321944602	0.0180604987058956	0.0650698558226304	0.0367537435510596	0.000592524324997238	0.0188218642754918	0.0397557944252001	0.0124468190200453	0.0373776511537708	0.0288063446407635	0.0127447986275756	0.00488414739848811	0.0108745141459814	0.00408415895833151	0	0.000179418875714747	0.00597583554112342	0.0238525791271857	0.012866602844132	0.0133109785254877	0.0254935475852406	0.0166997315132516	0.0102580698547223	0.00139314140376069	0.00167813263695793	0.0111968793422375	0.00496746959512531	0.0231679952950018	0.0134742970808791	0.0184354750789968	0.0143517418592964	0.0237483676245164	0.0159189789440733	3.93096356324327e-06	1.73333906205602e-57	0	8.26122510580094e-23	2.79454359133244e-23	2.54738892660504e-23	0	5.03659313267924e-55	0	1.04116722392447e-37	0.00759088066390779	1.35264148643257e-33
266	0.0362571050574451	0.24615041964335	0.0780755000778636	0.121109133503838	0.115339555306295	0.0420097635716653	0.0574283210911499	0.0652756714519587	0.00875316093458469	0.0280447505204031	0.0275150486848445	0.0245441349560594	0.0639646329811219	0.00629000959669779	0.0285367353324251	0.0121483465748683	0.010372324189002	0	0	0	0.00814282377299171	0.00426837193430911	0.0157065319242381	0.0121085770943501	0.036124535684423	0.0455224584079329	0.0155448809031879	0.00506512256656717	0.00129386253184306	0.00578661511092172	0.00439298372289542	0.00843087704166967	0.00683574013880714	0.00892867176313552	0.00539265951628709	0.00581684324913163	0.0133491781894265	0.000103110238127733	0	1.61404445696276e-08	4.88995802961458e-07	0	1.62973962685852e-06	1.32364110384848e-05	1.41130999211061e-07	0.000480385273604096	3.08828714671119e-06	0.000755438535935432	0
267	0.0281032088011494	0.00312865700790996	0.00562214397605741	0.0204548484926995	0.00603351129330149	0.00608585328446855	0.00730830610035337	0.00390476890138105	0.00104880592819589	0.00541129892551125	0.00728112419980216	0.00659184917983472	0.0342605463939101	0.0243324178337679	0.0176312925913326	0.00737489976802348	0.0353902272942648	0.000586762332240195	1.17913715310588e-06	5.24088645904238e-06	0.00338231678818184	0.00589285582548196	0.00606825308466354	0.00427403244209772	0.0133741215095203	0.0103698595722716	0.00622762853716598	0.00233411744729245	0.00213643255777146	0.00559067163181214	0.00376264937380481	0.0235292637809103	0.0147100084404361	0.0265343538339132	0.0366574084373531	0.046412419319196	0.0296240778039443	0.0241615367441121	0.0523297588990298	0.0274623517859823	0.027375929035077	0.0308892185420605	0.0288600150948572	0.0247861557588697	0.0407280740715588	2.0230620067924e-08	0	0.000578153155517345	0.00117632902431519
268	0.00873433278997381	0.000640478860632556	0.00470881067469177	0.00212909898116147	0.00390635693884391	0.00346860849539811	0.00293565087677809	0.00591742861564343	0.000120257750620421	0.0012380323687721	0.00197246575538688	0.00294040540991044	0.00525676450676885	0.00304614468821862	0.00280002977580466	0.00393825273828283	0.00399511753258649	0.000382199365806019	0.000251177510739612	1.48637925481442e-05	0.00476240720811435	0.00594421298244522	0.00569310399094363	0.00765706399014685	0.0121675636485217	0.00517341060633243	0.0057638289751446	0.00189822206968207	0.000199392861258344	0.00433682155861475	0.00405737817407432	0.0091234735404194	0.00887100766683737	0.00997582789277623	0.0126403333258545	0.0109311125555424	0.00393600192120524	1.13471210305884e-05	7.08875217688056e-28	2.46037649898636e-12	1.04576110847111e-08	1.47098501608371e-11	2.71200853770202e-06	1.68858697245079e-06	9.1818872017805e-27	2.36413798998584e-05	0.000605289718126339	8.53786389525982e-06	0.000647430686729871
269	0.0177654130599988	0.0401687801559353	0.0182133376460376	0.0508793557912706	0.011961867402224	0.00227177589184257	0.0164060899997375	0.0104423700557373	0.000132212639416047	0.00879924254196154	0.00570626270124919	0.00700881987939297	0.00560190615981963	0.000400205048567271	0.00169149188309809	0.00517666917915961	0.000219116893411105	2.43937397948292e-62	1.26419765906899e-55	1.22371513654544e-38	0.0063130435659791	0.00126302451004924	0.00967541027728281	0.000470295842781255	0.0329695744259985	0.0690087063928151	0.00947905606508259	0.000471208423972891	6.68034268016107e-40	0.00741693521494244	0.00519408032696749	0.00895873025181211	0.00353914679570678	0.00650839014235404	0.00484294540321561	0.0011010556965606	0.00163923153019104	1.76260923303205e-31	7.88231346658002e-70	1.78721363562218e-28	1.00845033029797e-26	1.70565404744412e-27	1.55480281164858e-27	2.21550139387619e-25	7.32920763065229e-66	1.43546218042037e-30	3.50508774627262e-07	9.04148928659694e-05	6.31716935436604e-05
270	0.000333320137328874	4.40039427042391e-05	0.00460100396467761	0.00326514485397889	0.00357986912456657	0.00423421409559997	0.00354876339542501	0.00213907372014095	2.60747064955465e-05	9.80288448596049e-05	0.00448846584286647	0.00242111240217559	0.0062834422469575	0.0109621112790628	0.00436143681049508	0.00095301205648867	0.00974058673059395	0.0022704051806164	0.000730534044061684	0	0.00293489550158441	0.00064082171040118	9.25811932858009e-05	0.000426529608332679	0.00091387913081388	0.0045030850250462	0.00259882027138231	0.000131185650327642	1.14860154507141e-06	0.00210986719655219	0.00301666644449313	0.00167743827651289	0.00338950159823171	0.0051198976522904	0.00225635427013315	0.000146035156936254	0.000850524111682109	0	0	0	7.47607995313551e-06	2.87332311144648e-07	0	0	0.00195478913634003	6.14829175491352e-06	1.10611789116189e-05	1.10725165473612e-38	0
271	0.108063522003544	0.0112992547777909	0.0131348480819413	0.00857386295583975	0.0169602838661441	0.00915111086926282	0.00727682299141332	0.0198575087789466	0.000921664246701174	0.0107819005446743	0.0119295756778774	0.0058899878235682	0.00674776726452163	0.000924065790959316	0.00426469660315242	0.00247978501340473	0.00163582974244301	0.102548715196398	0.000323919152951199	4.24974073186218e-06	0.00125348861925293	0.00312710048009822	0.00312410731529788	0.0124661619513929	0.00533012539167561	0.00471683086992036	0.00248547654550819	0.000916012861509038	6.68262214192742e-05	0.00489259084218798	0.00278220510462225	0.00558565965819148	0.00388805505119345	0.00986356711663095	0.0218006773231986	0.01065004949605	0.00485499618345402	0.000894689532297557	1.04955426301348e-27	3.20880451364773e-12	1.13299523522531e-09	2.92446342864486e-11	0.000139117221951765	6.27915527286119e-05	2.07160797829908e-26	0.000101608936185397	0.000383116443177131	1.09501671732149e-06	0.00471048737705226
272	0.011714917412797	0.00308429755274569	0.00222203493598793	0.00428721378064755	0.00102317591198964	0.000646375818044917	0.00507670311001454	0.00808672154741873	0.000633143333685135	0.00153345468894473	0.0031142410329724	0.00278118655024563	0.00301984153672476	0.00159620057895832	0.00312016328297008	0.000356763050289449	0.000571502298130268	0.00133414707174195	0	1.92456021616017e-25	0.00175098499682486	0.000157551172527289	0.000211497038344729	0.000562585721312732	0.00996364941332954	0.00218751526847902	0.00402147602717777	0.000427518849803371	1.5757799808963e-05	0.00115190683414524	0.00660252555614916	0.000636008687370944	0.00139653600220235	0.0180290132737223	0.00370143345420191	0.00490706565103146	0.00163351492442247	1.87442775968206e-06	3.16069512631216e-05	2.92817082060338e-24	0	2.34575171806318e-09	0	4.81839737297791e-05	7.32920763065229e-66	0	0	0	0
273	0.0339828034119873	0.0111213252305446	0.00805228274159346	0.0148177312679818	0.0138009096459894	0.0176328043706945	0.0556053725492846	0.0257169868665276	1.81300279750296e-05	0.00935532009597489	0.00150819826957234	0.00739414375427265	0.00903917348561466	0.00176861001380949	0.00474433387616219	0.00536596282061566	0.00182396629955307	0.00089076461018513	0	5.26960670362589e-05	0.00316447304769841	0.00254502772904637	0.00504762421472838	0.00291246045713431	0.0175694651461617	0.0134997342907646	0.00286695729623384	0.000772075045558056	2.8886843301279e-05	0.0013751118694396	0.000481729120939464	0.00313327621232391	0.00112687137829046	0.00570019543374264	0.0074333980439441	0.00346712000965359	0.0023491226597443	4.81695443463453e-21	6.7620246496708e-42	4.79751507247657e-20	5.72648867975064e-18	0	4.17364201734969e-19	5.79726665054326e-17	8.15496195565704e-05	1.80772364907898e-20	6.44876636985411e-25	1.25436002775854e-05	4.08263022851606e-26
274	0.000255512958522618	0	0.00459248083965632	0.0386800827668051	0.0419333748891746	0.0251550273266245	0.0917751616020794	0.0193877550557904	0.00154328281971282	0.0141307538883359	0.0454797237298861	0.00472398796345568	0.0312760297822875	0.000807202537005784	0.00504185057232336	0.00225770436234247	0.00260258321372063	0.00146941802459555	9.52462630147313e-06	0.000654973775253405	0.00449385179970923	0.00372946740346054	0.00161503220414308	0.00214919225466321	0.0050089053174958	0.00708087971257308	0.00469015573041829	0.00245274390189146	0.00111144603762173	0.00134908428006488	0.00141705982536142	0.00382050342379337	0.000531448730860709	0.00645884028710582	0.00496618012210493	0.00274254380414346	0.00131919216245461	1.15514358695988e-26	5.22572772267721e-08	2.92817082060338e-24	7.73946174294363e-06	1.42231697972464e-05	3.55572144501194e-05	1.6080473094827e-09	0.00244242416359241	5.76451706682385e-05	1.11852214012619e-05	0.000154153100107726	1.2897023212279e-06
275	0.0725740003892574	0.0253296562645719	0.0323541124045471	0.0079904305743368	0.0205553045750494	0.00753906209007246	0.017758205390902	0.0104243018777255	0.0015061052520441	0.00481919196176491	0.011613108057636	0.00603567160734074	0.00949352538596665	0.0122910058693807	0.00253145870638963	0.00248036722250911	0.00548852313450855	0.0056867264852159	0.000432244316723149	9.27587752500473e-06	0.00404590197693427	0.007921883790445	0.00586041615432222	0.00386704431362263	0.0076540410234276	0.00528821480388478	0.00463421524446551	0.00452335795112047	0.00130138561242155	0.00394463312277215	0.00480082568423103	0.00704781465537784	0.0111429416685678	0.0119542763272701	0.00830879715851259	0.013145604599324	0.00278488404598692	5.03905512204685e-06	3.19477112206937e-05	1.07038072080147e-19	3.29363308851642e-08	7.58607797154796e-12	3.55345256111956e-07	2.08160411966666e-07	2.00900433361552e-08	1.19683161695191e-06	8.32166702149461e-05	2.74523399116375e-06	9.53846005933653e-07
276	0.0643876191392965	0.239011829310842	0.0994155191298636	0.154473172719368	0.142847311236007	0.0406158765107704	0.067881361037126	0.078301292311723	0.0130015921133884	0.0387617039750098	0.0448678127321308	0.0397905661321128	0.0920337415899568	0.0102338489410261	0.0328350690122594	0.0228862478627697	0.00819543682810811	0.0117260651493733	2.49979076235023e-05	0.000233174368978914	0.0154378007577272	0.0103648307604859	0.0156390052004151	0.0114320388629172	0.0295179037566264	0.0962308726936263	0.00982721875415245	0.00140970998821801	8.17874838606503e-08	0.0100412054264053	0.00170920797792928	0.00352482673804274	0.00576336549153555	0.0256524778420563	0.0248914943151021	0.0236640469324008	0.0100872470801398	0.00544278806874217	7.37280898391176e-20	1.28782314614712e-11	8.02955641853737e-11	1.22905326919877e-10	0.000261090552845113	0.000500086731131927	0.000175988850275482	8.91213181551852e-06	1.89274997111557e-09	4.63476736253563e-05	2.63164428689999e-05
277	0.00369351018101791	0.0141969181236449	0.00358362935402385	0.00616250736847594	0.00436966513699796	0.0021087704541109	0.00222368453158674	0.00196656743945494	0	0.00157957951858926	0.0025560249146791	0.00268918971717769	0.00217041366513498	0.00267277499930345	0.00223976513657973	0.00414484621423189	6.83612276825293e-05	2.46645924748062e-05	0	0	7.88940251700249e-05	0.00331161746626948	6.31144267398208e-05	5.45727644451203e-05	0.00496131213046647	0.00864692205548483	8.36990860625964e-05	2.49479959518484e-05	6.68034268016107e-40	9.23290581388418e-52	5.35500247970915e-05	0.000797550134815443	0.00342598987677589	0.00612221443871216	0.000520543820199132	0.00246769749063235	9.19123580805745e-05	0	0	0	6.73929164136225e-06	0	0	0	0	0	0	0	0
278	0.00243550856672053	0.000245837129706401	0.000584972246532762	0.00220368677117471	0.000617575440565306	0.00493772790300591	0.00481979756097755	0.00451180183191849	0.000951864648143535	0.00855831936165014	0.00294464348228039	0.0137774326053224	0.00369546490238572	0.00125180545852784	0.0030305487401981	0.00285033927808672	0.0021754729559795	0.000254857548296186	2.83350708638818e-05	1.6065215619448e-05	0.00326804478848709	0.00331345922596737	0.00290999988719901	0.00382991581456198	0.00711701247356547	0.00613832399047337	0.00299420438054481	0.0045647740385424	0.000316435310070517	0.0114393998582618	0.00555148363519741	0.0324349127963021	0.0120381175981993	0.0201697630594072	0.0499489672714982	0.0369683954296298	0.0215987752808496	0.00687200946231453	0.00044527607023938	0.00499355156604373	0.0046870293191133	0.00398040063986468	3.34543417008799e-06	0.0102662865458098	0.00906222896908966	0.00570523801059593	0.00612434448047225	0.00635282405126934	1.24894985475323e-23
279	0.00111041846580784	0	9.90095935069488e-05	0	0	0	0	0	0	0.000214202138608147	0.00112600416498066	0.000363216467247923	0.0071716011725901	0	0	0.000366619748195194	0.000247292930923412	0	0	0	0	0	0	0	0.00141061916888188	0.00190531896186065	0	0	0	0.000409647629092507	0	0.00166230920091965	0	0.00193626972316372	0.00498017657920151	0.000372914228652549	0.00125303868267566	0	0	0	0	0	0	0	0	0	0	0	0
280	0	0	0.0300813661955298	0.0239686931844182	0.0291322890203756	0.0153236682010533	0.0142086437586109	0.0450658778932009	0.00141338057884392	0.00190331139508551	0.0144426410120227	0.000574999303790951	0.000511191691106038	5.86727810201853e-303	0.000311631498502878	0.00077330139308342	0.000600526218102034	0	1.26419765906899e-55	6.94818063433318e-07	4.70379281832532e-05	0.00172873524017112	0.00165310769083996	0.000439451319636262	0.000422598813681814	0.00284323711529057	0.00305719504839986	0.000340920297402412	0	0.000960956756145978	0.000873599687411411	0.00399029914451978	0.00395380501452006	0.0017202042860909	0.00384159599318301	0.00220627272534483	5.26836161515849e-05	1.07437633701435e-07	0	0	0	0	1.75753860108109e-07	1.13504936455654e-06	0	0	0	0	0
281	0.0176465388633223	0.00256637707779249	0.0394604036021525	0.00521832057072182	0.000528224792360404	0.000739329489814124	0.00169239106761474	0.00318601855908013	1.06207118863661e-45	0.00232701603072757	0.00021490112960121	0.00374733021162708	0.000463182376874969	0.000625003488315711	0.00429733425767784	0.000144338499274242	0.00170989167495745	0	0	1.22371513654544e-38	0.000347564371231116	0.0028038728312145	8.82399751146788e-05	2.02601137341115e-05	0.00193057938348228	0.00752159593168381	0.000915860126631242	0.000169362589306677	6.82887528495802e-06	0.000833062946015672	0.00169532001966566	0.00401675871086409	0.00134335322277053	0.0252525938433396	0.00664311404320668	0.00406273328233856	0.000638461733651292	5.77571793479942e-27	7.88231346658002e-70	2.92817082060338e-24	1.00845033029797e-26	1.70565404744412e-27	1.55480281164858e-27	2.21550139387619e-25	7.32920763065229e-66	1.43546218042037e-30	1.04116722392447e-37	1.10725165473612e-38	1.35554340458987e-06
282	0.0547503463408545	0.0212895132325631	0.0306465743819268	0.0173736856777537	0.0214152181889916	0.0616190039729774	0.0288836962935455	0.0261334126174997	0.00139955137420879	0.013058084324135	0.00680020265245308	0.00112148191474373	0.00577837145533083	0.0161490296150748	0.00347530337985405	0.0449186228575218	0.00614738895206321	0.0881796393460224	2.77562657571082e-05	8.45603821835824e-05	0.00206226095280122	0.0297732047336311	0.0380219434871696	0.00476155374295629	0.00537461820335309	0.00548109123969834	0.00701869189094458	0.00791364615290251	0.00213412662804196	0.00518479786997157	0.0100131909197642	0.0272028876948998	0.0362092301020741	0.024220212442487	0.00528434595533524	0.00645603751109369	0.00253787261872445	2.70001298684689e-16	3.63290635435615e-05	1.01163870623492e-14	3.64045603688647e-16	3.90198936433432e-14	1.4562659257536e-06	7.43398908667237e-18	2.63043638559559e-08	2.23103374056128e-18	1.86634550943007e-24	2.17663941010406e-05	2.26108328246597e-22
283	0.00161213668087957	0.00384468670692128	0.000630352024251144	0.0218176350842632	0.0161470521148185	0.0617520698373777	0.00520075868448798	0.0112268254057885	0.000177692534669262	0.0055994020715519	0.0134110211133072	0.0338410183230798	0.00808320438726263	0.0489623545499466	0.0562085956055513	0.0100710812441083	0.0870105831853071	2.72684041494761e-05	1.26419765906899e-55	1.22371513654544e-38	0.00555892164721262	0.00302274863215379	0.00235117939333202	0.00673022467440853	0.014913149152127	0.00848405540432375	0.0142604734823476	0.00239242581709856	5.69048740597811e-05	0.00898626170857298	0.00814193771096807	0.0173800494876783	0.0124945343969114	0.0167219197852962	0.00718661110909369	0.00633627708223179	0.00206343128657264	0.00023323382063375	1.54244295056354e-05	9.7036479715597e-06	3.20496607922327e-21	0	0	9.07469370931686e-22	7.32920763065229e-66	1.43546218042037e-30	0.00113679561357784	1.10725165473612e-38	3.24517103482664e-05
284	0.00326614728200987	0.00110561108115146	0.00129144224465194	0.00150629859522291	0.00560937372110843	0.0049555868308634	0.00750005970864192	0.00628164468694619	0.00147832186232992	0.00383535265573411	0.00647870631633871	0.00469138573514985	0.0112088957550223	0.00358883086071181	0.00303658544281963	0.000500462676649497	0.00209056753868267	3.65572122419759e-05	1.81322502742795e-05	6.90004536490891e-06	0.00301844397949617	0.00761566420816546	0.00400083476398191	0.00245570823871748	0.00450069479208733	0.00547793316302801	0.00445417883485282	0.000966132160877773	8.83892958491676e-05	0.000579267121913784	0.00225975901045202	0.00922026898168263	0.00611534086068209	0.0136974321111612	0.0184379471320114	0.0218862951867927	0.00340116763267606	0.00606562850421689	0.000774330700175335	0	7.01904992766763e-06	3.89108973188269e-07	9.79806229794926e-17	2.69924874560941e-17	0.00722747712365057	3.50425591516741e-08	0.000957028670302145	0.00016424050261619	2.56234855001714e-05
285	0.00859970679986864	0.000459231768976219	0.000506620710399394	0	4.91455837537591e-48	0.0220997310145474	0.00735976168555007	0.00924245761637974	1.06207118863661e-45	0.000240963176541494	0.000417375351010635	0.000159104766977978	0.0011276726690892	0.0214303685031389	0.0376721027464611	0.00334475760940788	0.00994891851322821	0.00135622195758817	2.64797519494773e-08	0	0.000214407307612475	7.75250665288032e-05	0	0	0	0	0	1.12630828714672e-43	0	0.000803857333725801	0	3.86479839639511e-98	0	6.62747190394638e-83	0.000521462571510274	0.000417862033966489	1.13195780123413e-56	0	0	0	0	0	0	0	0	0	0	0	0
286	0.00561461235443195	0.00105240193435502	0.00454795891384588	0.00586659842979143	0.00826146606456122	0.00545187719226563	0.00532222576659728	0.0100868831247697	0.000413188150913284	0.00798579426814263	0.010442773943382	0.0129885486883525	0.00474629243106099	0.00376629294881529	0.00500463619733549	0.00147514076520792	0.00525292500920931	0.000526190385481238	5.37514560321666e-08	3.07848521941287e-05	0.00853470461362153	0.0229787750439545	0.0046406880021354	0.00712387746896865	0.0103197914225	0.00593931901212915	0.00969482236239641	0.00558259858804105	0.00197435458653441	0.0150322437858825	0.011480139529588	0.0725099765100823	0.0164478714606307	0.0331337161829588	0.0429351833456868	0.0130128799421745	0.0458922409145398	0.00147182709699296	0.000704758450250568	0.000126864466209487	0.000120801432119967	9.92356986503321e-05	3.35073513948439e-05	9.07630548305576e-06	0.00213977112184091	0.000664400355091816	0.00779030963753373	0.00163531540810399	1.72801967419613e-31
287	0.0092148676080287	0.000182755427186972	0.000729137313203283	0.00075546576150277	0.000138437290517917	0.000800539958060003	0.000782128719796368	0.0012759057337336	1.06207118863661e-45	0.000492619438371642	0.000386345920542187	0.000201944942225682	0	0.000196044931631804	3.8764166271779e-05	0.000100409369630508	8.47228975924728e-05	2.43937397948292e-62	7.29266300627123e-08	7.27184789981258e-07	4.39255670252233e-06	2.82807937618145e-06	1.67393206009124e-05	1.48226553313946e-05	0	0.000195798646618401	6.34650172474542e-05	6.46044346313692e-06	0	0	0.000626366533054688	0.000455653340235159	0	0	0	0.000372914228652549	0.00125303868267566	0	0	0	0	0	0	0	0	0	0	0	0
288	0	1.41713427246269e-50	0.000493374321700774	0.000500206902118833	0.00464379290065651	0	1.29223164474832e-05	0.000704330776819057	1.06207118863661e-45	0.000284291670133006	0.00157426601980975	0.000149594389253598	1.36819119184847e-130	5.86727810201853e-303	0.000430555232673433	5.50462290498546e-05	3.28939137422183e-96	2.21859770998246e-74	1.26419765906899e-55	1.22371513654544e-38	1.01643354982899e-53	0.000197005997604095	0.0712479523727728	0.0624941511712285	0.0722128742080396	0.0437896897620679	0.0496926593177844	0.0600424509827695	0.048840437083541	0.0416593559367787	0.0381506080162833	0.00218741900194383	0.000253648399861506	0.0244309395637076	0.0115790822455317	0.0128167627842127	0.00767337003138629	1.76260923303205e-31	6.75306420896883e-44	1.78721363562218e-28	7.79602957571424e-08	1.70565404744412e-27	1.55480281164858e-27	5.25410747849027e-16	7.32920763065229e-66	1.43546218042037e-30	1.04116722392447e-37	1.10725165473612e-38	6.44989722458158e-40
289	0.00455567211338641	0.00444609007936705	0.00708157495967623	0.0115277908714535	0.0155222626222866	0.00303524806066294	0.00252130878462379	0.00421958479261125	0.000416874953671272	0.00051441485811878	0.00340006950627546	0.00197122354147753	0.00102316178302413	0.00213974039573111	0.00422103340216131	0.00105185672149979	0.000670484116542824	0.100645191703659	6.78871936091084e-05	3.71822360641801e-06	0.00284778982559767	0.00101775218815291	0.00321192714693758	0.00105336608358843	0.00627786805964441	0.00569088809115191	0.00278919959555634	0.00069700139954491	9.13547760186838e-17	0.0038116437564946	0.00171509508127353	0.0011328574758833	0.00198016118797339	0.00319777761427635	0.00412427160386363	0.00343214036794739	0.0014491130770557	0.000494047803262379	1.81223776362442e-07	0.000647285333580041	1.00845033029797e-26	4.2578583117157e-20	1.55480281164858e-27	2.21550139387619e-25	0	0	0	1.10725165473612e-38	6.44989722458158e-40
290	0.0337150943656006	0.108707135207496	0.195070844204762	0.0547323014003518	0.0364845702779415	0.0148753222659386	0.0207036917738944	0.0902628808352741	0.0503575535720196	0.0712393041141039	0.0323209621549746	0.0486176703397761	0.0260621005953554	0.0220624752967253	0.175939428136298	0.153495208242864	0.0658829240719042	0.000147830679253532	0.0925754810695801	0.077835426343751	0.0861372030818173	0.228276728325636	0.205235129857065	0.205323323783869	0.187120988018741	0.101434704310136	0.225637970274222	0.133344605819547	0.169549853667748	0.213323318699251	0.257925552470142	0.176506149274026	0.227960980843714	0.190125121981379	0.0568257113378151	0.0382684078099291	0.0267993377207413	0.000205895873692403	6.10882046619916e-05	1.62424764521214e-07	1.74133148565764e-06	5.30065862064286e-05	1.94307437979468e-07	2.19438854284392e-05	4.54776698217825e-06	1.67737982915536e-05	3.84179936573185e-22	1.91151429750611e-06	7.01456074334125e-09
291	0.0506624163777387	0.0281065153750034	0.025036196810867	0.0290929689612127	0.0242034654394098	0.0166629194014222	0.0158930443311701	0.0386384953747798	0.00345686408155522	0.00362081235753182	0.00713967531775829	0.00220375937720812	0.00759675279710044	0.010942666894698	0.00198462909818916	0.00924962369544248	0.00389755041442321	0.0057169354025529	0.000635495606790188	0.000105113265795464	0.00285239137566758	0.00147057886714378	0.00891598456732554	0.0032612941013937	0.0110506156036327	0.0301926316460966	0.0245616570920663	0.00960185172362063	0.00321454979185053	0.0210060887474897	0.0240347824892678	0.0117797640991466	0.0201078829281752	0.0296742472704579	0.013796335315401	0.00780660520148403	0.00446258989810089	0.00134619468817222	0.0104453878811586	0.000426734918107667	0.000751314025691647	0.00111117808042101	0.00197630862093141	0.00066970445143937	0.0358894874853821	0.000385905408786136	0.000402021653154298	0.00245894645451965	0.00329032702770341
292	0.00962613798376783	0.000584165645247441	0.0041487080492536	0.00054806249852325	5.48263488634784e-05	0.00130135310097172	0.000183662716695099	0.00360843203705748	0	0.00196730720950992	0.000952496654527471	0	0	0	0.000716412692544303	0	0.000468479878506049	0	0	0	0	0	0	0	0	0	0	0	0	0	0	0.00377813767772825	0.00161741916086152	0.00582631260004405	0.00768229256348948	0	0.00433402996702079	0	0	0	0	0	0	0	0	0	0	0	0
293	0.000847765258472311	0.000629762608474465	0	0	0	0	0.00381121576638156	0.00448538985645811	0.00251789705727	0.00342896325399655	0.00107364959883826	0.00218520639940253	0.00534669218815124	0.00382879497848135	0.000912545071062293	0.00027971852305248	0.000468479878506049	0	1.74625984660616e-05	0	6.3606852905033e-05	0	0	0	0.00191237154886508	0	0	2.76065635130313e-05	8.21317773667946e-07	9.12539636928164e-06	0.000604148228839755	0.00206220619520533	0.00548068918038114	0.0056098022085024	0	0	9.05012647166829e-05	1.76260923303205e-31	0	0	0	0	0	0	0	0	0	0	0
294	0.0377439957617885	0.0153381511579359	0.0108926709346252	0.0058954316020808	0.0109438982885091	0.00427175618411195	0.0142454704142726	0.0300871476231146	0.0041828949970449	0.0100531831960084	0.00983466996849204	0.00395729591677191	0.0111114580956531	0.0024296974309221	0.00445484200572686	0.0041354511082157	0.00275863729933611	0.0320772901688893	0.000323919152951199	4.24974073186218e-06	0.000700216488014995	0.0057632237356125	0.00156138542759489	0.00372948977718698	0.00236785459703474	0.0015904766217652	0.00195207870045295	0.000292263983300443	3.80871939431917e-05	0.00124690934759863	0.00229660452541019	0.00587384298967573	0.00455461915917034	0.0108899161564299	0.0134318227066755	0.0053857721736397	0.0023822135559836	0.00023242839646483	1.04653700785789e-27	2.69244684142563e-12	1.37291957163172e-10	2.19722035510485e-11	2.39850141104412e-05	2.85088738542182e-05	2.07160797829908e-26	9.69994992636635e-05	0.000330957445979217	1.72606828620361e-07	0.000629790966587762
295	0.0116429059134889	0.151454658863548	0.248378200585094	0.167389576896002	0.163079150873155	0.09088537644178	0.0752320145175307	0.279954082947328	0.336567760398962	0.301532613098143	0.0980276285447431	0.295504546993196	0.182928845600784	0.0695547291927342	0.29171543684258	0.32214669447909	0.170495190723016	0.00127396941848347	0.268003265139328	0.279589547659544	0.306829430377128	0.335233507593451	0.311470900361768	0.320817709251838	0.287148880517031	0.151895639829903	0.31807643435825	0.294827388060116	0.346421849213971	0.313271423332793	0.332194732329573	0.245384046544217	0.302179135880009	0.233808207616815	0.071624267759674	0.0429357518236453	0.0428543023063243	0.000320155184460928	6.93777163149602e-05	1.26032124254295e-06	6.56714730875582e-06	0.00014011216694025	3.99963505478886e-07	0.000733792118096901	4.76892203300675e-05	0.000109514940524553	0.000314482632674094	2.29079135331423e-05	2.25387866351489e-08
296	0.010381094206642	0.00351491533709454	0.00712579715758772	0.00635306093362916	0.00976912718681666	0.00471501362514171	0.0124091402385534	0.00601599151210749	0.000352100284690955	0.00554814169925377	0.0049846630813211	0.00300313302873178	0.00733418996968131	0.0197234686542023	0.00435137899619029	0.00297892094306668	0.00496690132783269	0.00245652406905129	2.76652329895757e-06	2.97516639520663e-06	0.0016046157271976	0.00301378780209375	0.00274697108904745	0.00482157589473927	0.00843245000247818	0.00580953306305639	0.00447677016200921	0.00108439639759987	0.000167499196485232	0.00488723428229709	0.00577033822663177	0.0150185964621313	0.0120422261172845	0.0235451470545832	0.0344904657514667	0.0318468184827512	0.0422602363997722	0.0412398569527077	0.000931932255166015	0.0344579221686976	0.0379602377439465	0.0432309659742786	0.0456184344753755	1.81493874186337e-21	0.0542209766875973	0.0351042967621366	0.0363422845543359	0.045031752898302	1.1523548827595e-05
297	0.00938010178630085	0	0	0	0.00826792315849694	0.0291244728065685	0	0.00338277891450117	0.00280938938557412	0.00108365683585814	0.00109351430084368	0.00165555460366326	0.00032568953049702	0.00271041662288401	0.000254882100242547	0.000231773023779382	0.0326175060385158	0	1.26419765906899e-55	6.86780795864403e-08	0.000212145028661619	0.000180993618556445	0.000479271254471421	0.00965402028956388	0.0106097882233088	0.0166675281015788	0.00665730850247724	0.000285682606591739	3.29481203255251e-06	0.00636145433408081	0.00488437423144032	0.00558330443441437	0.000217133473271885	0.00484053291978725	0.00447580830633593	0.00653335579754874	0.000114190202818076	1.76260923303205e-31	3.27885101296771e-44	1.78721363562218e-28	1.00845033029797e-26	1.70565404744412e-27	1.55480281164858e-27	2.41234484582452e-08	2.86726669789682e-05	1.14950980466318e-07	1.78381844323795e-08	1.89285919965883e-26	1.90924063767111e-28
298	0.00330077754415258	1.27644107627939e-34	0.000541058694257277	4.48179451875482e-37	6.91662602126047e-34	7.72044181873564e-114	2.17111030666399e-79	0.00182096170308221	1.88426025634823e-27	0.0287864901319302	0.000391055221550481	0.00117910541247356	0.0236790767197963	0.0159361990290794	0.0377760991599467	0.0435060810071326	0.0395000120432092	0.00354774694633201	0.0735644166034178	1.28315832301827e-32	0.0587294317987247	0.0539718024931586	0.063799045754806	0.0573627166237675	0.0628928614696738	0.0292214790722796	0.0462467811314657	0.0601605801872304	1.40096940123851e-33	0.0404464803056834	0.036409613062634	0.00338955646520381	0.000389870771345424	0.00333678638543026	0.00221065932106272	8.43207059465405e-48	0.00572304276568559	0.00407331952164298	0	2.92817082060338e-24	8.26122510580094e-23	2.79454359133244e-23	0	0	0	0	0	0	0
299	0.0239868027349875	0.00457986287798476	0.00683773291626671	0.0116314442223549	0.00275922455979675	0.000607405420122595	0.00053068835720374	0.000643211609078101	3.56371954782663e-38	0.000553541882667847	3.84952636011956e-05	3.70899018992085e-05	0.00289004713477821	0.00386496802984436	0.00137459167432515	0.000350242561159912	0.000686101533958083	0.000217674715907961	8.96137244330737e-05	1.28315832301827e-32	0.0196292758576545	0.0217652962789218	3.2774157953006e-59	0.00291785603956545	0.00248339239720062	0.000547533940864198	1.14825309042065e-74	0.00225858702691883	6.68034268016107e-40	0.00457170261645362	0.00283685256298916	0.00264002774274758	0.00282623295870939	0.00332021582282502	0.00205777965156567	0.000223797702566391	5.19772668373117e-05	0	1.45086128345008e-05	1.21586517795575e-08	1.93941273866298e-08	1.97058820957105e-07	1.55480281164858e-27	0.00453118092215274	4.08316790229481e-06	6.75193728106363e-07	8.40814206483777e-06	1.48725666213244e-06	1.20078585304035e-06
300	0.0216297601427393	0.0272194510709747	0.0189977425431851	0.0260276731358912	0.0155882373079065	0.00448365970852011	0.00741763159345064	0.0156550533535408	1.33675137038819e-35	0.0159174450265988	0.00520541116600706	0.0307881863656497	0	0.00213929914972821	0.0264240931345215	0.019730800893386	0.013773460745879	0.00509469947598057	0.00535885660634268	0.00517015474184866	0.0303013091510676	0.0249360202209801	0.0235300295410839	0.0275184224924032	0.0355037972756693	0.0328582026118278	0.023489142001729	0.00907124658257269	0.00187017501532113	0.029299229003173	0.0369323180401443	0.055906103476372	0.0295057723594779	0.0893536655055209	0.0605707843894202	0.0227568515151724	0.0502905315902629	2.26227181876498e-05	8.16098400271302e-05	0.00434922437734307	0.0046698231733014	0.00621443747873116	6.18287954139829e-07	0.00010156515808427	8.68204049478823e-05	9.1810784722849e-05	0.000584521382211925	3.85489609616557e-20	1.77119475687196e-10
301	0.0181813749296913	0.00535607583269471	0.0523150609150081	0.109621142357536	0.0379693938697356	0.171676954523687	0.0161461592631117	0.00238866728574725	1.78185977391331e-38	0.0266249826339062	0.0209917909160233	0.044544511794495	0.00235038387736906	0.141509513106519	0.0373940751046438	0.000651057431615417	0.195863735719042	8.44155476499879e-06	3.43244408189853e-09	1.01178680201136e-09	0.0058160381857903	0.00643975499776986	0.00348984441531602	0.00641816914935571	0.00297626969375687	0.00499407603200782	0.00697246990859727	0.00273749636796917	9.00762828071501e-05	0.00469927263021616	0.00375086510996166	0.0173768068572465	0.0080597274220904	0.00931592842931976	0.0144995904862711	0.00655988287920677	0.00528740693343385	0.000818120034228548	0	9.21365906183709e-06	8.93466469511958e-06	2.83597652073901e-19	2.54738892660504e-23	0.000311627145596119	1.46369492855347e-41	9.4149007979375e-08	0	0	2.30085059478476e-05
302	0.20444060754941	0.182553590318257	0.352699563508526	0.199415292727138	0.272517388978509	0.142588956210689	0.0773392171767641	0.32195394957511	0.402485952036588	0.315844890672183	0.121645723154471	0.323765139156582	0.223460685566242	0.0866972501933833	0.316384671161639	0.327227170268226	0.199874411411569	0.00385403341307805	0.383529060759276	0.331947804020701	0.329436470731016	0.31074573907254	0.320060520637778	0.340101378950855	0.347049115421287	0.159496240351742	0.340847883022312	0.344462885759738	0.367068036074866	0.341880144808665	0.313820525145995	0.261696975087739	0.329196388046098	0.270314117821118	0.0854303088723296	0.0399112882186976	0.0256747641284209	0.000101162918033261	3.67172159614459e-05	1.35682747271395e-07	2.66578221518152e-06	0.000102198542215053	5.06922765662176e-07	8.01589957181739e-05	2.41373180815582e-05	2.52992264236275e-05	3.48594914952161e-05	7.4670282938146e-06	1.71674614639876e-08
[truncated: 3 more columns]
