# Supplementary material for: Network analysis of the NetHealth data: exploring co-evolution of individuals’ social network positions and physical activities
Source: Appl Netw Sci. 2018 Nov 2;3(1):45. doi: 10.1007/s41109-018-0103-2 (PMC6223883; doi:10.1007/s41109-018-0103-2)
Supplement: Supplementary file 2 — Data. (ZIP 375 kb) [file 41109_2018_103_MOESM2_ESM.zip › Additional file 2/Extraversion.csv]

id	score
9	3.75
276	3.75
204	3.875
47	3.625
205	3.625
116	4.125
301	3
88	3.5
209	4.625
300	3.625
251	2.875
66	3.875
41	2.125
30	2.625
273	2.375
252	2
86	3.5
227	2.125
265	3.25
171	4.125
199	3.625
190	3.125
161	4
135	3.5
165	3.625
93	2.875
293	2.25
80	4.75
295	3.75
139	2.25
157	2.375
188	2.625
302	4.125
72	2.875
96	3.25
126	2.25
32	4.5
297	1.625
186	4
123	2.875
266	3.25
233	3
152	4.375
149	2.375
83	4.5
60	4.25
291	3.5
113	3.125
250	3.75
89	2.25
125	4
178	3.25
44	2.625
92	2.75
185	2.375
284	2.5
56	4
296	2.5
39	3.625
132	4.75
95	4.5
184	2.75
150	4.5
215	3.5
210	2.125
18	4.125
285	1.625
280	2.25
55	2.875
100	3.25
226	2.875
122	3
109	3
36	2.625
176	2.875
261	2.625
230	1.5
26	2.875
108	3.5
242	2.75
191	3.25
224	3.75
82	3.875
29	3.625
134	3.75
129	2.375
98	2.625
13	2.125
279	3
40	3
1	4
137	4.375
28	2.75
246	4.875
15	2.125
76	2
274	3.5
106	4.125
219	3.875
254	2.125
103	2.25
263	4.625
124	2.625
262	2.5
198	4.625
52	1.75
78	2.875
197	3.125
112	3.625
275	3.75
170	4
187	3.875
99	2.25
147	3.125
117	2
58	3
202	3.375
146	2.125
183	3.75
67	3.625
57	2.75
110	2.625
283	3.5
84	4.625
264	3
49	3.875
208	3.75
45	4
77	3.375
19	2.625
120	2.25
23	3.625
79	3.875
236	2.375
2	2.25
196	2.75
115	2.25
203	3.5
37	3.375
101	3.125
214	3.375
288	3
253	2.875
31	3.25
102	2.25
260	3.25
107	3.125
270	4
5	2.875
258	3.875
281	3.375
51	3.625
220	4.125
213	3.125
192	3.5
68	4.625
59	4
158	5
272	3.375
286	3
237	3.5
268	2
43	2.375
162	3.875
94	1.125
64	3.625
130	3
225	4.875
141	3.375
148	3.75
69	4.25
292	2
180	4.125
70	3.375
177	3.5
22	4.5
142	4
248	3
298	3.5
74	2.625
223	3.25
62	2
10	4.125
256	3
216	3.375
201	4.375
118	3.625
119	2.5
240	2.75
105	3.375
195	3.25
278	2.125
282	4.625
231	3.875
87	3.25
257	2.625
271	4.375
247	3
155	2.5
277	2.375
212	2.375
128	5
33	1.625
255	3.5
61	3.25
111	2.625
12	3.125
259	2.25
244	3.25
151	4.5
182	3.625
16	3.25
50	3.625
8	3.5
127	4.375
65	3.125
218	2.75
174	4.375
269	3
4	4.125
235	2.625
211	3.75
166	3.625
234	3.75
289	2.875
24	3
167	4.625
38	2
133	2.5
138	2.875
238	3.75
207	3.5
159	4.875
245	4.125
181	3.5
163	3.125
169	3.625
3	4.5
71	4.25
179	3
290	3.25
294	3.375
189	3.25
239	2.125
217	3
6	4.25
42	3.625
168	3
287	2
193	2.75
144	4.375
229	3
172	3.125
200	3.875
153	2.625
20	2.75
160	2.625
21	2.625
267	3.25
154	4
34	2.75
156	2.875
241	2.5
97	2.625
243	3.375
90	2.875
17	1.875
91	2.25
85	4.25
222	2.75
104	4
75	3.25
232	3.125
53	3.875
221	4.25
25	4.25
249	2.75
299	3.625
81	2.375
175	3.5
