# Supplementary material for: Network analysis of the NetHealth data: exploring co-evolution of individuals’ social network positions and physical activities
Source: Appl Netw Sci. 2018 Nov 2;3(1):45. doi: 10.1007/s41109-018-0103-2 (PMC6223883; doi:10.1007/s41109-018-0103-2)
Supplement: Supplementary file 2 — Data. (ZIP 375 kb) [file 41109_2018_103_MOESM2_ESM.zip › Additional file 2/Graphlet_degree_centrality.csv]

id	week 1	week 2	week 3	week 4	week 5	week 6	week 7	week 8	week 9	week 10	week 11	week 12	week 13	week 14	week 15	week 16	week 17	week 18	week 19	week 20	week 21	week 22	week 23	week 24	week 25	week 26	week 27	week 28	week 29	week 30	week 31	week 32	week 33	week 34	week 35	week 36	week 37	week 38	week 39	week 40	week 41	week 42	week 43	week 44	week 45	week 46	week 47	week 48	week 49
1	90.858864	101.869385	65.762863	64.451668	30.885649	97.012276	126.835106	100.317299	54.820782	105.480759	56.667423	89.146004	98.55864	33.690384	74.392845	95.430344	63.072071	17.424286	0	9.404599	52.990471	69.857658	59.782665	75.617653	65.757507	90.73233	52.141861	37.668655	8.379822	38.591976	84.204063	66.913361	63.665047	30.858734	105.13694	39.922718	25.450544	7.016567	15.767624	0.693147	10.541827	18.816303	29.287336	40.738453	24.945995	48.698505	30.588913	26.331348	50.662338
2	82.405785	2.728341	96.32309	46.131531	0	26.446093	40.052856	73.206253	20.495026	17.280651	81.429527	39.105103	46.188885	0	49.669464	68.718513	29.206924	0	0	0	22.876684	43.043365	0.693147	10.550138	51.836334	33.41016	0.693147	0.693147	0.693147	70.413536	14.482226	85.714561	40.104221	37.069485	0	86.294266	16.564922	5.952219	0	2.560799	0.693147	0.693147	0	0	0	0	1.789973	1.789973	1.789973
3	49.476696	52.298946	63.689865	79.98053	56.7687	62.378971	72.47554	88.755745	2.730127	31.666746	49.81863	54.554886	46.972355	0	0	44.685291	14.022833	7.620321	20.866039	24.445005	57.182613	0	26.570984	51.534424	65.347794	74.661659	60.427811	47.322018	0	0	53.608238	88.419785	50.868851	65.502129	99.909691	40.1478	16.616697	22.509912	1.679778	37.634178	41.815647	6.417428	1.679778	1.679778	1.679778	3.064286	0	21.641787	20.088533
4	89.126228	76.124496	73.583275	71.592834	50.675644	84.466599	71.882881	29.33606	5.034706	110.630836	88.918732	102.091843	83.119919	61.337532	80.919662	73.480743	25.861576	0	8.020661	0	18.061193	62.65601	57.970985	43.679108	57.215794	35.511372	40.565327	40.291908	0	36.649391	35.90313	61.398033	43.399178	41.34803	85.208336	33.342918	53.715252	0	10.692783	1.274313	4.558144	0	7.271283	6.944725	1.274313	17.168613	7.966094	19.289961	8.867013
5	41.854782	49.746861	59.385296	76.726189	25.527214	56.714668	60.010162	58.10265	18.853392	78.334183	69.472481	67.944557	56.436974	46.57309	0	64.32756	37.812634	0.693147	0	0	31.291977	35.960255	13.08449	23.959387	27.276121	23.815393	27.174685	40.380562	0	0	0	38.851498	43.027481	30.144333	14.464108	52.409599	32.925259	0.693147	0.693147	4.160058	0	0	0	0	10.683324	11.152507	0	0	0
6	9.075353	9.391238	25.475948	50.992641	23.390717	12.245197	31.197807	34.828068	23.005289	20.132484	52.77729	41.725464	67.671204	56.230888	57.618546	110.657875	33.732742	22.651516	12.60979	15.091173	36.689903	23.405491	25.18947	27.985571	17.561081	38.06419	44.740013	47.691086	42.921524	147.15654	106.308121	138.962234	123.554657	153.758896	169.676376	91.560501	75.967979	49.042328	24.597784	0	0	0	0	0	3.064286	20.41452	10.041671	18.148331	13.782338
7	96.925934	43.917919	0	54.398129	78.239586	42.763832	51.044407	55.090347	12.559881	71.842293	32.630817	47.018581	67.853661	24.590664	46.903969	37.587978	0	48.249752	0	0.693147	56.290688	65.32679	49.536217	57.644863	51.342564	53.65366	32.423218	39.091541	0	53.506351	76.400604	69.07386	21.399012	63.872814	76.389519	70.473824	37.721535	0	0	0	0.693147	1.274313	0	0	0	0	2.129933	2.129933	0
8	0	0	0	0	0	0	0	0	0	0	0	0	0	0	0	0	0	0	0	0	0	0	18.740316	18.476469	16.277559	0	0	0	0	0	25.09897	0	0	0	0	13.203059	0	0	0	0	0	0	0	0	0	0	0	0	0
9	67.328323	25.980368	23.476305	62.348133	65.151695	58.041801	55.174244	57.827679	9.557713	50.42728	64.242882	29.388607	81.798668	63.216183	75.220642	39.00378	23.580948	5.260899	6.793388	5.125612	7.677587	18.550634	49.859264	118.076843	24.530659	102.0009	49.195744	37.159603	10.08992	26.577732	27.318394	23.158607	23.281019	22.368692	63.815399	24.467726	17.082182	11.765561	0	7.863937	0.693147	8.376377	0	0	0.693147	0	0	7.11648	11.145335
10	106.473183	102.058647	119.999496	21.829494	72.150467	86.410156	38.122627	58.254311	12.43866	58.631142	77.775299	55.348366	95.969429	6.104566	61.024113	30.255993	79.256508	1.679778	0.693147	3.357769	57.731228	18.716095	24.856831	71.650848	160.817047	50.426758	52.008606	48.784988	8.847099	64.904671	97.207863	71.932648	43.465736	127.110008	95.992714	82.950745	69.751366	12.625407	0.693147	0	35.972889	25.921761	52.567352	56.370098	68.390869	70.189339	57.678921	17.977123	0
11	46.985062	79.896561	98.734222	152.490723	170.828751	171.68988	175.664093	138.998672	5.400067	159.554138	163.10582	92.756096	166.00296	135.691025	182.326508	97.323662	49.324757	0.693147	4.393105	7.482426	4.347148	25.754585	36.379723	121.182968	73.841019	97.751678	117.504768	37.335178	0	27.654543	34.058563	34.191162	59.633331	49.524372	60.874386	54.949444	29.676804	8.720168	2.129933	0	0	12.960008	1.274313	0	0	2.129933	0	0	8.051381
12	80.503128	79.552498	128.971573	106.681236	72.295624	109.492249	127.127632	44.632717	46.72871	125.290237	97.542694	79.991814	88.834892	36.874523	52.029663	54.681973	34.880962	68.837326	33.272655	0	96.370399	64.907265	120.432083	102.860336	103.873627	52.006176	107.890198	35.515385	47.800014	111.359398	57.509087	46.951614	65.613464	126.523727	138.88176	86.950058	9.587506	30.723722	45.491814	3.657624	7.490586	67.632782	43.02037	35.249107	15.113077	14.937331	44.237827	49.86068	16.440384
13	138.485199	140.62941	135.305725	160.18605	120.019554	69.990463	76.759109	48.29076	32.910339	88.615372	81.657295	81.8806	87.536819	114.631439	92.113449	80.232437	45.549587	11.594436	14.301184	21.102724	81.773071	80.074203	60.917194	72.405464	50.224686	68.80809	46.764202	64.8116	11.25433	52.213593	73.674782	76.985237	92.189705	64.809036	86.088905	97.772194	50.248035	12.097758	12.451756	0	0	0	0.693147	21.552267	0.693147	4.651552	0	8.217699	2.129933
14	99.390175	73.7603	43.458996	16.236433	17.134167	30.759626	38.514725	52.047737	1.274313	32.418026	2.728341	2.728341	49.180069	11.027251	17.177259	52.844818	23.780039	2.728341	3.27725	1.274313	27.542994	17.964922	0.693147	8.122698	5.271779	4.048076	0.693147	6.113233	0.693147	17.390198	60.809986	6.285767	14.74322	8.087978	7.899947	5.304805	3.96835	0	0	0	2.728341	0	0.693147	11.982541	3.773621	2.728341	2.879384	2.879384	2.879384
15	77.02327	63.367619	70.023827	75.073181	108.217422	23.607578	74.986679	95.238724	0	109.011398	73.517944	26.053982	0	10.072509	34.405334	36.414562	0	0	0.693147	0	0	0	0	0	0	39.057983	0	12.063774	1.274313	48.754444	46.63205	63.760983	63.826183	37.143272	38.679081	36.799923	17.708357	15.797429	0	0	8.290907	5.435072	1.274313	18.714338	4.017095	8.792651	3.822366	5.041287	15.906083
16	116.204041	151.18222	150.059677	114.834251	138.969803	151.008209	145.394943	117.638519	58.551033	114.525185	103.26561	106.054726	123.363777	101.092865	84.927246	77.459908	22.502296	90.449722	4.907486	32.598587	80.510826	30.803963	58.807827	41.451355	46.33363	83.553047	80.373672	61.574081	26.275299	67.018829	40.044178	44.523811	47.455429	104.536423	95.810783	65.38002	59.145706	3.070087	9.699174	3.070087	5.023277	4.291068	9.18329	6.771022	5.034706	5.380478	3.070087	6.496568	3.070087
17	6.040874	9.657873	61.607368	62.279278	51.367092	44.393726	58.823204	71.975868	0.693147	85.654549	79.063812	52.168732	52.483162	19.599627	44.177277	40.89167	41.551392	1.679778	7.130281	18.573669	15.612492	13.37806	20.956348	22.009064	27.831154	30.388565	26.452326	20.118406	0	0.693147	46.487709	63.959217	49.531952	12.068439	32.597076	18.166767	28.207451	14.455915	21.716908	27.352301	22.989033	4.456823	0	0	0	0	0	0	0
18	16.433208	32.232075	47.618977	104.050613	73.639984	89.520538	98.773827	76.202591	35.975567	97.540337	96.149841	67.685837	54.072552	49.625469	92.11702	53.238403	16.905781	9.665028	18.574625	26.39908	30.462095	37.391628	35.283371	145.381516	72.970726	83.862663	50.603386	27.009859	0.693147	108.570557	62.929939	72.031258	106.488083	86.176056	119.879883	121.441833	82.808891	17.926592	0.693147	2.730127	6.579094	9.163902	15.559441	2.730127	12.143219	19.588272	15.453986	9.048961	1.679778
19	0	0	0	0	0	0	0	0	0	0	0	0	0	0	0	0	0	0	0	0	21.331291	24.05443	0	0.693147	34.909698	34.045727	0.693147	0.693147	0	0	0.693147	24.453001	0	0	38.579704	0	0	0	0	0	0	0	0	0	0	0	0	0	0
20	93.173668	62.898571	125.259621	122.95974	69.081688	133.423996	113.093048	102.198738	42.685738	104.057304	81.543282	74.454651	68.810005	66.833862	69.572746	71.768135	48.928562	3.357769	18.860018	3.357769	45.697495	87.359077	42.753269	39.809681	51.112305	59.226692	57.923916	37.466362	20.796	98.665306	48.950603	94.242111	103.718781	74.267166	92.013496	53.045143	76.745804	3.357769	14.867306	6.985366	12.091928	7.822194	12.673684	28.248734	15.440103	16.494938	15.284033	14.492611	25.589447
21	29.96698	29.525976	17.800594	33.08847	91.288643	82.525597	46.90955	58.50827	8.503319	27.176985	20.374804	18.749969	20.002218	15.618585	19.535477	21.105221	16.782864	8.065872	2.259157	9.731732	13.137082	18.873724	23.022015	13.829215	44.922478	0	30.669632	24.81176	0	19.784718	0	11.842223	0	22.369692	0	29.843287	0	0	0.693147	0.693147	0.693147	0	0	0	0	0	0	0.693147	0.693147
22	146.234222	99.235329	135.772583	111.954025	151.807404	106.60878	143.590714	135.86026	136.491684	189.215942	168.989426	135.461685	117.463844	145.737564	144.933685	129.13681	100.57782	40.040207	66.494873	33.515923	102.180954	109.536736	131.537811	130.741241	137.484421	145.117416	167.205093	126.65847	95.680321	153.357361	135.512878	191.355865	167.464874	171.38678	227.678223	220.412399	166.039383	95.07711	53.997169	33.282505	68.861549	6.871038	18.546001	0	38.185787	25.210676	0	3.877964	4.587833
23	38.76812	57.246689	107.326424	82.0084	112.411591	100.306419	68.63652	79.88456	35.452354	63.070217	66.157219	61.319508	85.376648	42.269867	104.443695	57.488773	94.916801	20.848034	6.642344	29.372873	42.372803	23.470263	23.018503	74.81279	21.031876	62.129066	92.758415	35.681046	4.86711	78.267967	29.940998	54.142578	60.238243	61.936741	140.587158	145.179398	90.737152	14.912313	0.693147	2.730127	0.693147	5.905066	7.76504	2.129933	6.933821	20.894718	0.693147	11.629736	4.048076
24	41.396168	13.028103	82.598938	71.241524	41.150314	32.326359	58.316586	21.090796	18.954702	49.148125	104.938446	16.194382	77.678673	60.852104	21.629772	26.789875	15.788699	2.730127	2.730127	2.730127	7.293521	15.403491	34.981445	10.506716	40.040611	14.680781	62.328781	15.148933	5.240344	38.501854	5.983982	33.147888	47.411995	45.758076	62.09507	35.248455	41.778114	0	0	0	0	0	0	0	0	0	0	0	0
25	114.903236	62.616638	96.354439	76.436813	94.292007	83.531151	90.288216	56.157372	57.727448	90.284714	73.026245	117.899834	143.039169	127.776627	127.887489	141.563736	89.838203	89.237267	34.26939	44.385681	132.058777	130.719574	138.063126	122.598137	135.090988	147.402328	136.263168	87.232834	34.657631	148.327591	113.896584	144.446426	120.547356	151.659393	170.543243	125.810043	98.485252	25.577318	11.851055	24.887129	54.616875	16.874634	51.295418	6.770004	46.023994	35.17543	67.820137	35.710339	66.066048
26	40.371601	25.571842	66.146355	58.606201	40.213833	58.317898	38.521603	8.329408	25.044443	47.459911	33.860466	47.80751	10.670976	1.679778	32.096867	30.143204	16.630241	0.693147	17.573578	0.693147	0.693147	38.447208	15.882384	2.533612	13.298821	74.348022	28.771309	51.520309	13.662593	23.657097	26.235483	26.541214	36.658207	11.830153	89.026466	35.552414	45.155945	0.693147	0	0	0	0	6.01418	0	0	5.276082	1.274313	0	0
27	67.629265	49.045532	93.647308	56.902313	54.79184	61.272789	60.258114	49.584358	37.503609	98.945534	55.547127	63.938808	82.150276	56.500904	69.755875	80.577194	66.192825	43.801346	23.012527	30.678947	69.601723	69.935005	80.926346	66.87307	63.200981	83.55114	66.968056	39.796276	0.693147	73.510147	74.395676	76.976318	66.838966	80.343735	87.424057	69.956284	38.475807	6.040874	14.660069	6.178711	25.494215	9.120016	25.989632	0.693147	8.706457	0	3.773621	0.693147	0
28	0	0	0	0	0	0	0	0	0	0	0	0	0	0	0	0	0	0	0	0	0	0	0	0	0	0	0	91.688065	0	0	31.790352	18.474615	30.699026	19.785036	29.743999	33.032803	12.576735	0	0	0	0.693147	1.679778	0.693147	0	0.693147	0	1.274313	2.730127	0
29	151.775101	163.931229	179.907135	171.287323	164.790848	167.983063	201.025848	184.92717	103.55249	189.083694	161.108383	190.310974	213.591583	116.660667	148.842361	186.531815	164.088318	30.014833	31.985712	25.607786	176.599106	113.733673	151.194962	157.281235	196.23465	204.566284	163.850418	129.089539	24.367817	178.519241	134.940613	141.306656	143.712723	162.799774	108.347778	38.09528	103.54068	67.483383	21.55044	20.690735	18.491552	23.189619	20.594347	29.695421	21.372646	28.177095	38.11541	15.401999	34.964504
30	22.734098	51.027065	54.358227	61.842827	41.296013	50.577171	34.577587	36.894814	1.274313	45.037563	29.566004	12.213937	32.402664	8.690181	45.774349	35.979095	27.415661	14.608519	0	1.274313	5.440653	1.274313	1.274313	42.676655	2.879384	24.518042	24.583258	0	1.274313	6.163723	10.364171	19.568651	21.304049	10.453657	10.293648	7.303474	40.363846	0	0	0	0	0	0	0	0	0	0	4.817558	14.733479
31	94.312248	104.87011	110.464226	124.579308	118.552689	130.371719	131.860855	103.880127	56.967365	135.444321	141.413925	151.556305	160.840729	58.154232	124.483017	140.443893	85.432236	7.966094	7.767543	0.693147	128.855362	95.615616	94.957726	99.66497	60.556702	31.720047	74.188515	53.756531	9.473923	48.162155	51.247818	56.445343	44.504539	59.629871	111.692551	72.453529	40.205929	8.960609	37.688362	5.400067	6.143706	4.792768	14.290772	5.575153	11.73173	15.184171	25.937796	16.887039	10.189957
32	146.617676	127.035355	157.319183	162.55957	180.756424	173.214752	182.404358	189.229752	137.642136	193.025284	197.395523	152.559387	174.905441	150.123871	146.310196	169.712784	162.809723	76.979668	24.665524	103.690025	173.884201	134.223846	152.191864	140.729034	160.563263	155.301102	133.990952	123.812157	29.142317	114.27137	137.453766	140.338135	154.704269	165.392944	181.667816	152.209885	126.173271	22.538666	41.710209	42.971405	31.689808	27.059578	54.105633	65.551155	55.513718	46.715439	40.695011	94.9254	33.52306
33	64.158386	0	0	43.302994	55.086834	89.81076	109.781944	71.192467	31.936237	72.237343	92.613533	70.566612	25.410271	20.404631	15.334005	53.492485	40.072334	3.649466	16.862961	2.730127	20.549738	16.864986	22.175913	8.293379	4.561166	11.061241	10.447834	13.624804	3.987639	23.27145	5.141565	4.731278	5.141565	0	57.57555	50.655838	0	0	0	0	0	0	0	0	0	0	0	0	0
34	70.208389	67.467743	32.155964	72.868637	130.023727	96.162476	89.995461	82.181702	36.33749	126.016983	158.318985	124.502419	131.122467	96.440277	99.288406	92.348679	104.673424	91.221527	37.82243	7.966094	107.069267	135.229401	114.473824	88.796547	106.047226	110.222473	131.439606	95.345978	44.245285	142.115112	77.360718	157.442719	102.83255	133.850494	137.358963	92.703568	89.491798	55.200409	41.426384	25.879309	25.550148	26.256264	22.389555	21.090366	42.390808	30.262976	52.336525	50.824429	37.603081
35	103.778862	138.776794	141.952896	137.794815	110.402397	92.727135	91.367332	71.055428	56.816151	102.937813	94.709152	133.009949	63.598419	154.586304	128.886292	69.510643	110.822113	59.213547	19.688599	18.012777	138.646027	129.410294	81.438919	134.623947	118.211761	149.574097	83.545464	63.383331	33.460102	72.002808	99.144249	153.6577	137.762695	156.611221	165.207397	147.201889	137.419479	50.140331	29.176344	19.999468	33.350925	19.980503	9.959261	49.255573	35.845436	29.547308	42.844841	10.147742	29.48984
36	17.81012	52.191326	99.705162	4.119393	41.470131	10.912621	17.890387	10.098388	0.693147	13.440347	14.990211	11.496131	12.714511	37.240631	36.785458	12.201192	29.2311	0.693147	0.693147	0.693147	34.198513	8.470224	27.450346	13.71268	17.50087	14.806195	20.614193	36.026505	0.693147	16.305874	12.606706	17.937355	20.551102	20.592113	17.587646	13.398291	13.628792	0.693147	0.693147	0.693147	0.693147	0	0	0	0	0	0	0	0
37	128.46904	119.619781	139.016663	160.289841	136.552307	134.201752	153.867218	133.125763	83.888481	161.966446	173.910339	178.049362	160.932678	155.608749	175.202728	140.027756	89.841179	67.151558	52.557941	46.885078	158.105148	140.789764	159.301208	188.654602	193.155884	184.205292	171.443558	125.075584	109.474121	190.88092	179.699203	189.277542	198.314804	200.440247	193.51947	187.673172	176.154984	67.128654	47.546494	29.331633	55.924061	51.137505	33.856861	50.317234	45.111324	48.507633	54.546425	58.692726	48.307026
38	119.212097	60.838058	47.492558	60.468086	51.799885	83.729263	79.216797	69.2024	0	58.102455	71.114182	39.698757	48.923805	29.666012	38.730114	38.728786	15.424016	0	1.274313	0	5.979655	13.477225	23.091972	4.723146	4.980187	8.130611	6.329754	4.802596	0	31.934885	0	18.46166	4.242805	0	31.167997	17.250397	8.857736	1.274313	0	0	0	0	0	0	0	0	0	0	0
39	0	0	0	0	26.966078	0	0	0	0	26.08128	26.333429	24.878489	31.622047	0	25.877516	0	0	0	0	0	0	26.978775	17.439331	27.684429	26.175196	0	0	0	0	0	0	0	11.270782	0	0	0	0	0	0	0	0	0	0	0	0	0	0	0	0
40	42.104565	21.439238	33.17028	104.875641	119.752487	122.375023	104.400108	117.603546	31.008904	125.59198	101.18808	128.592896	131.626541	88.685471	108.335884	111.636375	67.514877	0	0	12.631756	87.809196	77.929787	94.02774	92.674309	83.231331	111.62661	102.208374	87.509697	17.140202	78.201492	77.435661	98.486023	96.791092	132.91394	161.558304	83.095329	77.802444	9.035008	19.290586	17.341658	26.535084	16.874634	17.274857	6.770004	21.873995	26.869303	27.813692	0	7.631042
41	0	0	63.689865	0	56.7687	83.054306	92.79744	84.501556	0	18.126688	56.215164	34.963783	0	59.309593	0	34.817795	0	0	0	0	0	15.389427	0	0	0	0	0	0	0	0	0	26.034595	29.697786	18.409674	18.677189	21.352636	6.666268	0	0	0	0	0	0	0	0	0	0	0	0
42	166.148468	80.429688	125.869873	134.079025	137.504379	111.131752	139.938965	84.001366	53.095821	102.070473	95.34565	79.655106	102.756439	22.575212	81.422386	52.387955	54.234257	1.274313	33.49984	43.236443	153.861145	131.118179	159.268463	155.699585	160.708344	110.357254	171.20813	109.317139	49.103897	151.937775	129.21019	122.914673	127.570259	167.418259	132.147964	144.940277	107.869545	36.44429	37.165848	18.481396	50.141453	12.600974	33.992664	12.393945	10.190476	36.24131	55.260212	47.989296	58.629898
43	141.804932	118.357445	151.922028	168.151138	172.065369	147.989624	165.929077	142.648178	99.394829	155.035065	94.587578	138.594238	138.644623	68.734566	82.693985	108.86219	81.322586	40.167629	20.65736	25.149231	131.189896	123.518288	128.027939	100.953232	114.151245	126.636871	125.773521	83.947105	36.43845	119.913414	77.385132	126.930489	107.726158	120.846115	126.37677	67.010841	38.816277	0.693147	0.693147	0.693147	0.693147	0	0.693147	0.693147	16.57403	0.693147	0	6.122331	50.395512
44	44.047871	11.510794	76.766472	104.327553	120.679802	109.111618	97.969536	114.509811	4.393105	99.233429	59.214146	28.274748	35.358288	32.35783	42.986919	29.343084	14.410476	0.693147	1.679778	1.679778	48.129726	14.981596	22.426327	72.751579	69.312347	18.646307	34.018147	12.063774	1.274313	88.403717	94.142197	66.516853	19.646004	40.341465	58.776745	45.791286	41.204216	7.751315	7.751315	7.751315	4.587833	10.884027	1.679778	7.669209	8.639364	29.709528	7.016567	11.185893	14.912407
45	18.196753	22.738499	27.725752	26.390779	34.604824	33.979671	18.284264	17.460392	26.658546	52.847572	64.523201	47.419579	51.660374	34.168701	50.124687	47.783669	46.415562	27.492279	0	2.533612	43.870918	28.969263	30.548475	14.713288	18.905111	18.682796	64.524681	27.25948	0	28.185905	42.703957	71.72422	0	68.20459	51.536705	44.698723	23.567406	7.049293	4.263881	7.689533	4.263881	4.263881	4.263881	17.420055	14.665576	17.163099	4.263881	0	1.274313
46	76.906967	94.508652	63.243935	76.055122	47.875629	51.6404	105.565735	139.987106	40.392883	126.29673	62.701878	138.671509	129.320984	69.6614	96.132431	117.153893	92.656784	56.65313	47.007694	77.402573	152.417313	112.835075	115.467743	121.024231	131.564774	130.294846	130.162415	125.943527	102.492065	188.944336	184.061829	194.692734	190.279861	218.467636	222.493896	199.883987	156.588623	131.25029	63.476097	45.161724	56.057758	22.738628	36.445488	48.993793	0	91.45591	60.487129	69.397499	87.748558
47	38.266369	89.960739	4.118649	39.84935	1.679778	59.659851	61.598221	47.527634	3.773621	10.023927	36.336243	34.061996	45.161911	19.273052	28.935801	21.916307	26.008755	0	0	9.337556	26.851696	14.182112	33.672707	47.101948	23.045628	33.218716	65.795593	25.627577	21.812336	35.408817	46.739834	61.949108	44.864666	41.625027	74.726036	53.479	45.552212	4.393105	19.708384	7.023904	4.291549	15.103003	18.287703	7.482426	24.183945	2.129933	0	6.489763	7.306234
48	90.460342	119.674858	138.813156	154.904556	159.31015	174.592117	165.687317	145.970764	31.945477	161.703873	168.83963	127.900787	157.297882	169.694626	195.926636	164.213776	129.448517	4.263881	9.05046	40.166515	129.821655	95.302834	86.903931	158.319183	125.568184	152.46875	155.958084	88.789017	28.069016	118.926239	102.354309	76.770439	134.288864	75.436432	126.332771	97.34848	132.681488	5.380478	35.432289	31.266953	27.46488	4.263881	4.263881	26.843523	32.405666	7.217929	11.685921	14.87741	9.026881
49	37.317932	70.896255	96.823463	130.302368	125.39431	133.051331	107.265961	135.343506	102.359917	182.787369	187.036102	174.777679	183.512909	178.96965	194.273224	168.00882	147.725739	54.839169	122.112938	89.454147	179.795074	174.654419	173.902451	163.393616	186.397705	164.769394	183.187347	165.845734	138.247314	180.695267	177.94426	164.326416	178.004211	201.920547	172.979004	141.945328	129.222519	56.636242	54.248589	40.185352	68.264549	80.531975	22.439024	33.584736	41.341011	39.742889	3.070087	36.331387	61.599365
50	69.406532	63.019657	69.199562	61.058472	46.437645	45.897064	42.430378	41.626949	24.31106	70.403465	42.614658	63.742359	76.930374	11.37309	63.069183	65.849472	57.262718	15.033805	0	0.693147	60.418213	35.907272	69.009491	38.498016	111.526863	48.222538	85.992256	89.242325	0.693147	121.517799	86.763283	167.930725	127.574936	151.15976	155.194656	64.563576	57.393108	0.693147	8.827276	0.693147	1.789973	1.274313	0.693147	1.679778	0.693147	0	3.029982	1.679778	37.858288
51	66.922638	59.397987	74.096046	61.606926	101.451973	102.118378	103.817253	126.220535	67.476326	107.240898	139.118835	92.295403	77.199501	75.784805	99.336899	93.396271	92.687897	18.957611	20.250069	26.369322	116.492355	105.176369	89.714157	98.251984	79.973747	87.71566	126.538818	77.148689	34.185993	77.427361	101.055801	85.957031	106.800522	80.795143	83.113129	90.135468	70.710609	30.584465	10.055082	0	15.89188	10.501348	6.799649	7.999117	5.141565	12.110147	19.252163	10.788515	0
52	58.527061	20.03027	0	0	0	0	0	0	0	15.397021	0	0	0	0	0	14.884334	0	0	0	0	0	0	0	0	0	0	0	0	0	0	0	0	0	0	0	0	0	0	0	0	0	0	0	0	0	0	0	0	0
53	74.07637	72.034706	94.742203	131.512131	115.046761	125.107697	161.409317	126.597702	46.913918	134.807938	109.120667	104.831726	153.804749	84.811005	100.10276	113.196671	117.41082	27.74765	16.815639	57.632195	142.029587	102.392784	112.963219	110.534599	162.177216	140.266159	77.575859	41.954662	0.693147	90.010498	80.63903	100.651039	92.688553	102.650475	114.223747	109.37117	44.493561	3.357769	3.357769	1.679778	3.357769	0	1.679778	3.357769	29.795168	3.357769	3.357769	26.906687	3.357769
54	113.193985	53.916195	68.466896	5.510471	35.77058	36.994663	65.474373	15.172543	0.693147	64.809616	70.504364	71.329666	84.929993	55.173161	57.315678	28.896263	22.361362	0.693147	0.693147	38.517601	12.138118	31.161995	69.368324	6.591748	72.136543	86.11618	102.883987	93.164032	26.572411	69.61834	53.964424	68.039932	67.853317	79.177643	67.048508	53.010788	26.183411	10.148972	10.148972	10.148972	38.523884	11.453432	35.045578	42.982872	10.189323	5.256077	3.822366	18.781027	12.549715
55	93.968834	85.706703	97.044083	103.81636	52.952202	51.369976	69.061577	43.989304	32.742867	85.727638	78.644821	81.041016	104.113258	93.349319	97.59362	49.906776	54.425388	15.856694	3.65021	0	78.253998	42.163795	50.340546	86.116547	69.931931	47.750229	86.972427	10.007072	26.169203	40.201107	23.325384	70.240234	77.344742	74.731453	41.990993	95.854416	56.266171	6.414476	0	0	0	0	0	0	0	13.713146	8.067161	12.016603	0
56	118.205849	90.60183	102.977104	129.603027	110.944687	91.884727	128.824631	99.665634	34.221554	166.341537	133.415421	107.087181	69.657738	48.652184	109.056435	87.404373	79.244896	8.75974	0	8.75974	111.945602	98.278038	69.081802	109.197311	89.288742	106.673729	118.763206	120.095695	57.619617	94.529465	102.198097	105.657646	107.62896	101.998642	150.287262	106.635071	31.39323	34.93034	42.533112	14.225301	18.667189	23.913654	36.763161	29.983255	32.948441	41.737541	26.07062	50.358753	43.56078
57	39.378647	45.767422	120.061592	12.813686	109.601234	53.308434	19.012011	41.391361	0	77.772667	70.785507	64.8713	79.223961	2.259157	17.996557	14.345657	27.187359	1.679778	0	2.730127	63.2826	12.802263	65.019287	26.987511	53.201466	82.853294	45.823696	73.22377	2.533612	76.275589	68.88707	19.886013	76.419815	117.819756	82.879791	77.776947	24.301146	0	0	0	0	3.029982	0	23.925728	0	0	0	0	6.96534
58	36.790306	34.477676	18.239742	20.800869	57.851036	71.644958	78.052544	56.734894	20.425825	61.502277	15.180075	51.492294	45.552296	31.98822	74.796371	72.994026	54.288521	31.571497	36.090427	32.632801	77.408485	70.32357	91.531685	51.870831	66.441299	77.093582	73.53656	54.453053	37.382153	121.282745	94.875114	84.611023	98.266281	72.660019	93.644661	90.771477	91.41153	72.268776	0	54.180344	54.727783	43.23769	8.22939	71.242371	66.577797	76.353935	72.081093	63.275536	7.207972
59	63.363144	53.553772	19.177835	80.190865	97.92395	130.899445	115.520409	138.351288	87.78614	148.635544	164.610901	130.60817	139.960403	130.323318	112.640297	134.645432	150.304703	83.66111	39.043102	96.610252	128.391403	140.992203	166.854263	116.952431	161.425079	175.394958	184.871948	152.153336	115.714775	182.041199	143.522614	188.555527	180.010498	167.412521	191.954605	156.093018	149.98645	132.595062	94.127876	0	0	0	0	0	103.932457	110.184792	115.641716	101.806572	88.196922
60	84.129616	29.134613	94.139687	65.3172	79.871025	96.039497	87.811996	87.489403	8.198697	90.532234	54.420502	84.877693	110.484596	89.406776	99.110344	88.618721	87.171768	1.679778	44.542938	41.29002	114.703842	110.716095	145.745438	159.073883	123.979538	108.324562	148.109818	124.714546	48.165215	131.399368	137.553406	147.302963	142.344666	135.266617	133.090881	125.797997	108.799179	32.283516	10.081507	14.453131	13.414635	15.444369	10.447623	40.771118	7.138144	27.940369	30.276663	24.590086	27.119343
61	29.520361	20.22085	10.619936	107.832916	75.103676	50.132626	62.031441	60.377167	8.807715	59.631916	86.011665	55.75761	83.300964	0	53.549244	0	0	0	0	0	30.414461	29.020536	0	0	12.884181	0	0	0	13.168444	14.526316	0	20.342548	0	25.459093	14.544164	20.198874	0	0	0	0	0	0	0	0	0	0	0	0	0.693147
62	32.680656	20.341042	38.450611	15.899943	40.150539	18.468287	17.663477	19.817032	14.978523	48.232136	57.299786	50.578648	45.257267	21.899065	49.349281	46.76754	24.237829	10.457003	1.679778	13.678958	40.50729	37.708477	39.763805	16.453728	16.934786	21.268263	16.527164	17.205893	13.004798	38.582779	17.400429	25.90163	26.276142	30.717493	41.856281	30.211536	25.017771	0	10.884875	4.118649	0.693147	4.118649	0.693147	0	1.679778	0.693147	0.693147	0	0
63	29.813145	43.279583	49.766502	60.153912	57.809593	65.284836	72.711487	57.524742	25.624489	64.524193	56.453766	18.928349	45.416203	47.929886	33.800381	63.675156	42.123062	3.649466	10.321448	17.598225	56.235493	61.629589	53.668159	56.550148	45.803082	22.9781	57.077011	57.147221	28.644304	48.581398	20.373932	56.669895	53.67865	71.336159	48.164883	69.458008	50.037128	11.200878	6.027254	16.349367	18.804909	3.649466	3.649466	13.924768	5.973594	15.27616	20.578346	9.874292	16.733809
64	96.690483	94.098763	117.978104	138.675812	166.972076	157.182907	163.527847	168.819031	24.156872	156.968658	160.741348	154.326599	186.633286	173.131561	185.301239	174.39299	123.172203	24.643261	47.13752	52.728565	97.613556	118.160156	131.221237	158.714371	140.117188	172.416321	182.090881	110.814499	31.908873	125.275185	109.266205	149.080841	184.854172	167.169525	184.816116	182.47377	171.704269	110.154968	83.63961	43.062725	53.530949	22.65118	62.079643	71.807007	82.667282	79.387733	91.780655	57.306179	98.358513
65	122.978241	123.509178	161.775513	136.88765	129.577469	159.144638	192.105286	133.896683	108.710403	156.695831	159.69606	156.815247	156.788589	108.393364	129.693832	142.376007	113.645226	64.668663	80.935333	62.119911	128.81459	131.855988	95.295151	136.939697	148.503448	179.445145	77.202881	98.190697	47.552677	138.150391	125.834297	98.974625	120.837799	138.755829	116.706093	28.589643	31.314749	72.822128	31.476213	34.864506	21.048473	26.014902	28.977667	43.277073	41.402706	26.223755	49.692207	13.616728	61.564556
66	11.383093	8.997388	51.493614	33.086491	37.000172	31.769434	22.202311	46.402985	1.679778	77.634827	69.519676	60.876484	64.082886	51.246326	20.149881	62.981625	59.880852	0.693147	0.693147	0.693147	21.495123	26.999323	26.56963	22.462227	17.112125	33.309738	11.211324	18.616791	0.693147	15.199371	8.176878	13.919291	14.134645	62.594196	19.676556	56.079082	10.41075	7.104061	5.048327	5.437785	3.029982	2.560799	2.560799	1.789973	4.731278	4.456823	1.274313	1.789973	1.789973
67	0	16.411049	1.274313	4.119393	10.910187	0.693147	54.3857	16.627047	12.370216	26.128231	21.390709	17.851294	18.752811	0	11.731267	23.522816	17.588436	0	0	0	13.646488	19.078896	28.189449	33.967316	33.859772	29.278521	23.093901	24.396767	0	40.172623	20.266308	53.904572	43.201038	65.759743	84.366142	65.831833	50.771931	2.728341	0.693147	0	0	3.002795	0	0.693147	1.679778	1.274313	3.107138	2.533612	18.42168
68	35.121819	29.563448	97.833801	100.216782	110.526436	114.482391	35.557438	79.41507	7.580712	118.043999	24.31675	50.541512	84.870255	79.536865	54.935581	91.990532	94.318237	0	0	0	113.606934	160.418701	163.0466	175.122971	92.732315	89.010834	176.472641	90.909874	0	105.415901	105.368736	109.251434	116.875656	111.075813	163.052856	113.167557	112.45916	0	0	0	0	0	6.134723	0	0	0	0	0	0
69	19.292635	5.041287	4.395892	0	0.693147	33.776234	9.840025	74.254951	0.693147	0	27.78186	57.347977	67.94117	4.242805	60.828117	83.670204	64.500008	24.112803	5.745839	5.077051	69.262024	30.192812	5.511514	42.798599	50.404423	0	0	1.274313	0	3.96835	37.481953	0.693147	48.915455	0.693147	69.914124	66.973129	62.108959	0	1.274313	2.259157	0	0	0	0	0	0	0	0	0
70	118.399849	84.044449	110.488358	84.054138	108.949448	79.381241	74.91394	72.751366	54.020626	88.97422	87.849174	78.074493	66.318184	84.91748	48.7514	49.090698	71.878258	36.851074	24.321497	17.458321	77.660904	75.025055	60.169086	91.373276	106.093208	86.809868	48.346756	60.340698	31.855694	77.328163	19.132999	100.542313	97.657234	88.005432	88.715431	97.987709	54.62822	0	0.693147	0	0	0	0	0	0	0	0.693147	0	0
71	59.196812	10.833558	43.646202	51.829887	46.655041	40.10585	45.806232	0	0	13.440347	33.894176	34.201885	52.343124	40.49482	52.270748	56.636806	43.185925	5.586116	2.259157	0	26.736893	19.482752	24.112141	89.586899	45.660088	22.430103	21.284821	25.77137	0	0	0	17.937355	20.551102	45.011345	17.587646	13.398291	0	0	0	0	0	0	0	3.713185	0	0	0	0	0
72	181.263641	150.628723	199.348129	161.340851	194.586838	158.631714	153.638031	154.954544	108.112801	140.9272	158.466766	110.838158	134.091339	150.560059	125.877541	128.233292	115.717491	80.620621	48.939877	47.268063	111.841667	99.966522	130.101852	135.41716	115.718941	118.522873	117.946457	107.023422	48.542419	109.313011	114.365257	127.662323	149.178497	128.092316	123.602798	127.57991	95.831047	22.001839	14.723523	9.817775	19.263226	19.180277	16.026167	19.874514	9.555415	17.207613	17.570543	25.956333	17.013723
73	56.053356	77.277412	58.203541	60.676723	66.114449	59.654247	58.422546	51.839146	40.993702	55.213551	73.725761	46.631477	51.934345	64.235039	58.559666	60.104908	30.971422	49.501736	33.583199	37.269325	53.645012	48.694969	50.990467	57.419968	62.957722	53.423332	57.267452	56.072216	17.350319	53.263268	64.50798	66.320747	68.791191	79.653419	66.811783	49.758064	12.943984	21.011309	8.370056	3.657624	0	25.540188	11.116718	20.164068	20.186956	14.937331	15.617188	16.870667	14.749248
74	12.714337	25.609257	31.686958	16.62731	29.571529	40.603184	55.292404	69.675255	45.912109	33.156139	79.037003	62.516396	67.215179	31.446627	76.077667	83.478874	33.107151	13.489323	0	38.026459	65.374893	54.446411	59.391712	68.155586	72.6147	80.400902	54.968201	69.212334	3.357769	67.205788	68.435219	79.425186	45.713776	73.418846	91.482109	49.46067	54.453686	26.988531	3.357769	36.53825	16.216171	10.458037	19.250446	18.713732	26.344059	18.569967	23.038546	23.760975	25.7738
75	30.605831	55.868267	34.536171	0.693147	0.693147	33.846188	0.693147	0.693147	0.693147	0.693147	0.693147	4.587833	0.693147	0.693147	30.874548	15.791381	9.044362	0	0	0	0	0	6.96534	0	7.527365	0	4.486278	0	0	0	0	30.890688	0	0	0	0	0	0	0	0	0	0	0	0	0	0	0	0	0
76	29.101566	0	139.894058	166.806122	172.808685	176.943878	155.766052	164.569794	12.115986	180.563797	178.656235	178.70929	131.418503	168.606384	198.255722	137.936813	165.11586	0	33.059467	0	106.173889	90.833168	91.906647	112.647003	85.822021	115.249092	144.398468	94.874779	56.644844	148.673538	118.746262	94.364937	131.709122	135.840149	150.435562	140.694214	75.61055	0	27.575909	31.979509	9.052673	11.437571	23.155302	15.026862	0	12.200386	2.259157	2.259157	0
77	104.859009	69.127144	81.452171	89.920319	55.240501	62.118896	64.67981	69.765617	28.546907	45.826054	55.37587	49.198708	66.116867	59.698235	8.750524	29.552141	43.202347	69.014481	15.367681	0	33.472561	17.744886	92.739685	16.187183	65.16864	56.393623	67.500374	65.78167	20.859743	26.498365	70.247314	49.60915	46.487522	80.428108	84.412918	75.97261	35.839626	9.2693	5.37288	0	6.511788	0	0	0	0	0	0	0	0
78	27.30534	24.315275	71.639618	64.779976	49.486134	61.669193	57.973034	82.427956	24.297047	60.84227	59.07058	95.145424	73.880402	40.371708	60.984447	32.088242	0	0	0	0	68.690033	67.59388	48.040722	83.575096	61.921131	48.114693	43.399136	16.664381	25.917536	41.327198	29.272959	60.008842	102.847633	59.137154	73.715256	59.532951	61.721382	0	0	3.355983	1.274313	2.728341	30.108013	0	0	0.693147	0	0	0.693147
79	84.150963	94.265068	95.873138	116.303154	93.649483	106.06456	97.75576	112.51725	66.316338	120.030823	125.604103	86.037544	65.109901	73.13472	93.160065	99.442032	61.934017	1.274313	3.107138	22.874054	92.790581	89.618446	65.346375	50.598083	85.100075	87.520081	83.647453	53.249283	9.697897	23.468538	21.499752	56.257191	56.363285	49.726238	54.911091	23.77631	52.339924	0	0	0	0	0	0	0	0	0	0	0	0
80	73.227623	106.405457	118.228691	124.746422	113.16481	87.987679	73.470688	70.308968	44.095631	104.05703	108.724472	96.316971	125.227097	97.675316	105.555992	94.489822	71.144295	5.061348	23.132931	57.714771	140.147537	102.287064	64.15136	117.979828	100.144127	73.93261	114.90535	75.666695	25.613337	77.260788	62.635178	78.37809	50.175339	97.071396	89.438858	90.483093	89.237198	8.291378	13.679067	39.827698	47.276081	5.061348	5.061348	19.374725	15.780384	17.82118	36.775883	24.029039	11.12769
81	0	0	0	0	0	0	0	0	0	0	0	0	0	0	0	0	0	0	0	0	0	0	0	0	0	0	0	12.182561	0	14.389527	20.020668	17.053814	11.324299	53.971115	54.323593	54.233318	0	0	0	0	0	0	0	0	0	0	0	0	0
82	153.731384	63.006596	134.014816	112.518707	112.444229	77.558144	71.185135	93.73774	41.649227	71.804977	55.836662	125.028137	114.444611	55.03339	135.150986	133.460022	81.044044	43.223225	31.398188	44.290779	161.196472	166.094025	159.618927	149.482727	144.060059	161.962189	174.746414	157.949829	113.382095	175.753174	148.496689	209.902344	170.352631	181.737885	199.564651	163.487305	178.985016	51.877541	12.520076	21.254452	41.833618	24.727772	37.856358	32.972164	37.705647	0	4.607867	8.089957	16.776524
83	78.533905	61.889164	57.345718	79.435211	113.113754	104.570694	96.085503	96.945343	39.983208	87.180359	114.437416	122.318947	121.594086	76.721291	128.338425	124.812248	112.474609	34.890102	32.514782	62.315899	151.599869	185.102219	172.792374	172.866287	158.713181	160.141266	187.615875	144.424118	94.994423	150.160583	143.799423	177.152206	172.026962	180.137711	197.573395	153.538406	148.919296	29.394596	27.099001	30.451086	38.608898	38.188316	20.367348	22.266712	46.747238	20.724482	25.436037	22.692753	19.264606
84	93.256004	44.88467	74.851028	34.963089	49.900795	24.245455	36.600506	38.256153	6.071416	9.048564	0.693147	9.541424	18.372108	5.366383	8.735419	18.095921	8.461667	5.776754	0	2.259157	7.16262	0.693147	21.456034	24.287613	44.241203	51.250141	6.525266	11.204674	0.693147	37.204952	53.863605	104.573608	64.368172	56.044052	38.042831	24.135447	14.299739	0.693147	0.693147	0	0	0	0	0	0	0	0	0	0
85	81.537117	60.815422	91.097801	110.146179	107.616585	70.937263	34.991016	77.748077	42.921566	28.226103	38.610798	30.038071	29.029034	31.722078	65.896271	31.59561	30.398027	48.249752	20.005558	24.420378	34.927475	0	55.587421	100.97406	38.264141	72.499077	33.647598	43.050331	10.90077	62.556889	79.914307	62.579464	48.23333	48.316814	11.803971	66.518929	31.3864	27.732597	19.097727	0	0	0	3.078727	0	0	0	8.765826	0	0
86	137.845337	72.974869	93.737053	89.157959	100.293053	99.746033	87.195396	128.925903	45.135002	59.068581	81.686226	120.444748	103.879532	25.667116	28.779951	39.588127	61.768181	48.249752	0	0	33.181149	0	39.552696	80.071655	33.28595	39.391212	19.550413	34.400784	14.578457	37.574738	23.340921	23.247446	49.100163	34.579796	26.002708	23.990656	8.292315	0	0	0	0	1.679778	0	0	0	0	0	0	0
87	113.167847	110.002602	137.094177	103.236717	90.694664	86.482582	118.475754	87.57663	64.292076	104.071823	97.122772	107.170609	107.891708	107.987625	120.670204	105.226768	85.243675	49.699883	49.544849	32.049805	75.450302	117.627052	81.960449	75.37603	95.175758	78.841217	80.138802	40.83403	42.129852	68.495003	47.758781	92.667618	105.74337	105.992195	103.477097	105.573372	89.475975	24.429317	18.565619	6.447616	13.328117	12.779023	15.139784	12.94563	13.879455	17.207613	10.828894	12.991596	18.855665
88	99.440224	82.615082	126.030174	136.211243	149.62558	160.358032	150.39621	147.83667	40.564976	89.544617	136.692276	95.812416	170.088669	173.742859	172.371475	149.006989	123.228607	70.104561	22.166792	69.770363	98.043388	64.221367	136.794846	166.20134	117.924355	146.848251	170.549225	118.142433	79.986732	147.259277	94.041595	118.541328	187.307129	125.134354	179.872375	94.219002	130.409058	95.953247	83.754372	22.363424	36.196453	27.06641	21.551374	29.887079	64.665833	27.030054	25.135658	65.838692	72.425354
89	1.274313	0.693147	0.693147	16.337013	3.96835	4.347148	3.002795	3.96835	1.274313	4.119393	13.668349	12.213937	15.074833	8.690181	12.068301	3.96835	3.773621	2.533612	0	1.274313	2.259157	1.274313	1.274313	4.048076	26.129595	2.879384	8.610456	10.375637	1.274313	6.163723	2.259157	14.872369	46.272778	10.453657	10.293648	5.237059	3.773621	0.693147	0	0.693147	0	0	0	0	0	0	0	0	0.693147
90	41.623829	43.928837	123.581497	125.072029	0	127.604668	50.805428	69.71492	0	148.140945	74.376923	64.532555	70.363449	47.295803	146.251282	129.60083	57.655251	0.693147	84.951767	102.819916	160.72728	136.915527	151.947784	160.929535	170.875137	154.356415	162.927582	157.844116	123.842506	174.306931	175.227814	163.807007	188.826736	191.336304	192.289093	185.936691	161.418762	55.146038	58.781258	8.455524	71.274338	105.466858	80.494431	26.433363	46.781914	36.393269	26.756454	22.487734	6.919471
91	45.45908	93.615982	58.297169	66.769432	100.100563	135.197708	138.751343	142.984482	34.214722	115.027267	80.383728	55.62846	89.687439	75.018623	98.262024	85.628105	88.713585	25.436296	2.533612	31.627129	81.816238	53.741634	80.686455	106.748604	107.392174	84.596848	76.404305	93.432037	34.697655	84.794785	80.75238	81.156677	88.069687	109.369736	77.814804	76.256706	100.557922	5.791806	9.994368	4.792768	3.357769	3.064286	7.265409	3.070087	9.309664	3.357769	6.216824	12.734222	10.388833
92	112.25341	84.637077	95.619591	95.051086	81.042747	109.250694	117.948433	61.04414	12.388836	56.225758	118.424957	78.836311	21.608871	13.319741	56.178268	13.912307	68.062874	0	3.54791	0	17.901903	11.154572	3.357769	2.129933	16.767653	19.414907	8.925287	6.989106	4.572103	10.682289	4.862288	4.431942	9.161315	2.259157	3.777676	1.274313	16.157333	6.417428	0	0	0	1.274313	9.304085	1.274313	3.064286	3.357769	3.357769	0	3.064286
93	0	8.303363	7.751157	8.865841	18.511391	18.139219	26.038664	25.640255	7.402702	7.439496	8.166161	6.040874	35.669899	42.253235	40.240208	31.989458	34.90868	21.727755	0.693147	25.777426	73.601601	64.024994	74.07489	116.867851	108.078995	91.78849	88.166412	68.70491	40.038776	90.735909	110.954926	95.145149	96.227318	117.445915	67.641495	94.722626	63.348724	32.517204	26.880014	3.064286	18.717262	23.789137	37.116982	8.712179	16.827887	17.656713	19.942312	7.234376	6.147771
94	0	0	0	0	0	0	0	0	0	0	25.697248	34.840694	0	0	0	0	0	0	0	0	0	0	0	0	0	0	0	0	0	0	16.549364	0	0	0	2.533612	16.603888	0	0	0	0	0	0	0	0	0	0	0	0	0
95	158.69165	119.383324	121.474335	161.950378	108.991112	104.179489	131.737198	143.094879	55.858307	119.34639	117.529526	121.919838	141.371613	124.425865	152.488678	83.254311	137.781235	26.007309	7.668505	18.797005	140.374512	122.70768	152.697342	151.275696	127.368507	98.543236	130.545059	117.640816	64.468498	104.268242	127.467987	127.880569	131.403656	173.318756	133.98912	193.483932	63.555386	28.245953	15.789765	14.291026	11.223154	4.118649	13.436512	20.724762	2.730127	10.260799	95.316353	58.244934	3.064286
96	158.030136	88.837303	162.240295	153.11499	187.296326	132.881927	92.524681	96.575111	60.920994	131.107315	93.602066	89.443192	110.294502	71.313377	69.024742	89.070549	30.948317	129.602463	62.9953	60.389526	98.539871	82.249947	91.530998	99.592491	74.368195	75.550209	78.389259	73.422569	41.044209	85.418892	74.784737	83.773277	73.832344	94.718414	94.464874	67.497467	29.698854	35.689484	23.882883	5.657514	16.813627	39.168583	22.43442	35.659008	45.104794	44.713264	46.799881	31.761761	27.990477
97	86.903809	55.611866	80.055145	46.763664	54.520699	54.126492	90.354553	67.276413	53.524136	66.649864	86.213066	70.347794	116.690544	72.935226	107.886436	97.378571	79.145157	140.037811	72.567436	63.737316	103.792168	101.995125	97.560982	126.444572	93.591187	109.00602	104.996964	92.531509	20.807789	79.773422	64.949547	61.685101	67.146019	101.388885	79.734047	53.547012	62.436382	31.925268	14.991618	39.294159	36.560253	0	0	11.697511	3.078727	18.131207	41.135017	25.679935	0
98	51.627487	71.901939	97.447342	121.884712	73.696625	75.925919	124.599968	86.640793	20.935217	81.292305	119.462662	64.88913	75.257179	58.951519	110.038841	126.755638	96.048073	16.461239	17.400549	11.803561	42.311657	67.388466	79.293495	22.910458	73.113785	108.204811	106.12439	48.876068	11.792109	77.982262	71.867432	85.010399	86.782356	79.846565	62.434444	33.585281	38.934814	10.384688	25.778116	33.156593	54.757946	34.442234	30.727692	43.095547	0	33.595119	0	33.502872	0
99	31.469976	8.664645	4.048076	0	11.498006	11.500482	8.480371	22.041998	4.456823	27.667734	29.473982	12.602467	0	8.293378	39.163986	28.032385	10.181543	6.393768	15.449802	7.518251	24.666605	17.754124	43.836277	65.602966	24.713987	51.870094	44.891861	25.476217	6.6352	40.805622	38.782898	44.949184	78.512306	45.921532	80.132545	98.582512	76.631332	5.781627	0	0	0.693147	5.905066	11.893144	0	0	0	0	0	0
100	55.056744	33.534664	36.240364	35.542431	49.562897	44.180874	45.494255	36.461323	18.00779	51.909489	37.873676	54.248341	19.148582	29.56575	46.717361	37.687279	36.690876	0	12.145058	9.337556	41.236111	40.384953	18.362701	34.715065	43.086926	50.667282	23.20561	28.425766	22.535482	18.34321	62.534729	47.697567	56.06448	45.370705	77.875183	84.719757	43.179806	6.962996	19.275209	0	0.693147	0	7.77643	14.861507	0.693147	6.511788	0	0.693147	27.395864
101	66.184967	49.78355	83.599617	98.472633	102.895706	62.72995	106.722786	77.729576	26.28265	66.931709	138.163971	71.951889	121.247292	53.521137	75.522835	94.244217	109.218651	60.546738	36.056305	60.325485	121.464752	140.940521	148.462418	139.285049	119.272049	97.853432	122.128036	88.005554	37.351017	165.381821	124.040894	162.81395	73.973488	186.598618	188.527649	183.913559	119.818542	109.300835	104.449852	94.580261	101.710251	124.316246	76.655243	85.91732	113.816154	114.693909	129.048492	79.92955	88.331062
102	44.075191	26.581665	27.838531	33.598862	74.000351	44.647102	50.771679	51.339283	3.029982	31.852856	28.109266	22.288891	32.18071	28.380224	8.59883	46.550465	9.451934	6.453166	0.693147	6.757436	24.221127	16.324102	54.175144	128.555801	64.197151	64.253883	32.875389	36.148064	12.854448	31.580767	57.043327	66.223869	72.176186	83.339272	46.637917	68.592598	35.40229	11.728999	10.369839	2.129933	12.93391	9.933985	13.791727	7.694177	7.161859	7.702297	8.457335	4.558144	3.633736
103	34.592384	0	10.247787	12.608456	10.241746	21.831551	16.107115	18.283745	0	67.366577	46.298584	11.948688	20.302389	18.815229	71.2593	37.199356	37.687687	13.489323	22.704113	13.840262	85.286606	71.783554	69.652473	72.397011	59.30632	83.69931	19.66118	22.74296	3.070087	55.559059	20.702341	102.863037	19.012413	77.031075	60.122902	47.47562	22.662827	10.840096	3.070087	13.517506	0	10.710085	7.643926	7.643926	16.873144	13.118174	13.867718	8.873167	16.044081
104	87.965019	97.95507	84.802635	108.696205	83.974327	112.506638	119.314438	84.104721	36.802132	96.258347	117.479485	117.210457	103.421356	86.04837	138.13237	135.104279	105.388527	61.588654	47.345936	53.052246	88.859406	113.490868	133.944901	125.838394	126.119835	111.853264	130.33049	106.40303	57.899529	158.776123	117.948799	142.493668	123.661652	126.619469	154.104263	133.308289	126.663338	83.9879	52.140102	53.940918	60.646217	61.787094	57.222546	67.232086	69.698471	103.33683	72.970726	62.610573	41.119045
105	36.48951	1.679778	58.914707	2.730127	1.679778	1.679778	1.679778	12.858774	4.263881	20.029919	7.904009	12.623566	34.510479	24.971542	30.357193	35.327248	23.266239	9.818156	19.953629	1.679778	30.837854	44.445389	51.120399	46.387112	35.683025	36.288506	35.833851	39.558422	1.679778	49.135017	10.674924	3.348568	4.119393	20.992405	6.489478	1.274313	7.380599	2.728341	0.693147	1.274313	1.274313	1.274313	0	0	0	0.693147	0.693147	0	0.693147
106	22.386675	33.717964	26.608688	28.358068	27.11768	16.250868	27.05826	24.297476	2.730127	20.576525	51.541836	67.360306	62.11644	40.809216	76.490326	71.308594	32.829418	71.645882	53.857628	29.63463	71.392647	48.767921	69.507065	37.377846	28.832418	87.24382	41.523003	44.57172	37.752754	70.140755	56.541073	39.616093	17.487984	87.970795	79.394211	66.295631	58.536377	18.780468	12.56526	4.263881	11.68579	14.685913	8.996605	17.266464	17.298838	17.062407	17.857908	15.881448	12.77522
107	18.125999	0	0	91.624908	88.937195	117.297295	103.127747	99.678741	84.468864	115.438683	146.964478	99.222397	118.87088	113.807518	157.427521	102.432175	82.379791	30.803661	87.030045	75.084869	112.514221	129.720245	154.416367	116.215309	175.353699	114.469879	125.69883	110.357742	95.610779	126.366882	134.992416	108.193878	123.718407	143.233459	135.840469	119.887474	112.660629	0	0	0	59.984764	66.21981	52.666321	0	58.684612	0	0	0	43.872208
108	172.813644	104.603508	95.711029	129.693497	109.555435	114.943268	117.478043	110.443932	71.771355	137.386795	145.450073	138.975159	104.878372	67.583176	109.203049	124.653793	118.992088	47.330189	33.5107	3.777676	89.670517	58.091675	77.452347	83.817223	81.217262	83.481239	96.915764	89.472374	6.591515	107.681946	77.433258	93.507774	72.35701	94.627258	143.203903	112.931664	30.54756	0	0	0	0	0	0	0	0	0	0	3.54791	0
109	147.655106	45.003166	76.702202	51.823189	95.963409	102.341194	109.302605	85.236557	38.475391	48.276272	103.38121	79.276733	125.670532	99.623238	125.566032	103.257591	108.949532	75.275848	77.032379	48.061573	121.544334	127.825302	146.92218	136.145859	162.036224	147.287415	131.90593	124.149323	59.746929	123.98671	128.284454	125.058838	75.205887	132.630936	103.325714	96.519768	130.33371	20.157915	11.789655	0.693147	6.088338	0.693147	0	3.657624	0	11.369476	0	0	8.867013
110	59.443375	55.507664	35.324627	118.576561	70.817543	74.82225	59.646114	117.485809	30.228533	127.812744	102.840477	146.450851	108.690636	92.150909	92.572853	124.82045	76.821327	18.026461	39.526497	49.870369	132.423187	73.292	93.274445	117.53315	115.801125	92.813492	95.292191	116.482704	31.08589	95.317146	75.079086	125.418365	96.655235	125.878105	151.602127	61.164841	63.701618	0.693147	12.126853	0	9.976117	6.843433	29.764616	22.669994	40.358944	26.437384	27.227037	63.893532	45.333015
111	187.798447	96.330078	71.980255	39.983196	56.237919	27.114544	45.743683	36.37627	2.533612	58.798141	58.946438	80.067192	50.748466	11.417566	43.625336	47.488785	21.882967	0	0	8.547701	41.568005	5.511514	34.66552	77.658928	35.294075	54.558392	48.015236	23.832342	0.693147	30.647762	46.991093	43.952896	51.324417	65.265778	63.165958	65.622833	53.810452	0	0	0	0	0	0	0	0	0	0	0	0
112	141.148056	86.645493	162.257263	177.116684	147.159836	175.743591	149.373932	178.160645	129.950729	181.719589	190.629181	189.680847	130.432617	158.657913	211.08989	166.222321	191.323364	69.192001	84.165825	78.58403	160.495163	167.524033	169.943359	164.388306	150.70874	120.756088	171.333023	138.306168	99.484711	143.667786	126.787811	195.317673	168.19133	197.665421	190.348663	158.727036	134.156754	67.364021	63.071445	49.478027	78.231056	72.922409	45.463223	26.329638	85.105469	28.878147	92.570168	10.766726	10.662382
113	50.194035	61.208233	51.606655	79.350204	121.821297	153.315353	132.588348	144.482361	88.730339	170.464294	154.393143	146.424057	149.090942	106.102676	143.977859	124.924652	117.830704	81.87278	56.000637	77.510437	91.033485	126.98381	120.634102	126.357849	138.31575	125.895348	136.643311	131.622253	93.542656	172.939316	137.416428	195.85704	180.831223	190.15538	213.125366	205.731155	181.594696	105.189461	35.47731	9.817775	74.273094	26.122374	77.04863	5.791806	45.603542	84.031059	55.783981	68.15361	56.032646
114	19.146971	16.046267	40.39566	35.476562	31.84556	25.368282	23.196764	46.246761	29.783941	43.677605	52.798393	28.830778	47.103699	47.501862	15.364643	85.390289	45.276073	14.551732	10.843761	14.172812	55.534416	63.229557	78.342644	72.023476	66.731941	86.294823	92.199394	66.973045	19.462337	52.399261	45.378357	52.633129	88.425285	28.259579	76.146957	30.043442	27.911726	7.712542	0.693147	4.572103	7.28527	6.586542	2.129933	8.926519	10.251308	8.456298	7.754453	14.430019	11.597508
115	0	22.229872	0	0	0	0	0	0	0	0	0	0	0	0	0	0	0	48.249752	0	0	0	0	0	0	0	0	0	0	13.74136	0	0	19.561174	0	0	0	32.277935	7.390936	20.157915	11.049059	11.424405	7.364384	8.34072	10.654561	12.541367	12.262344	9.853	13.528239	6.201064	19.448265
116	73.136864	33.137409	14.164276	78.606255	27.486067	46.360413	60.105808	45.530521	0.693147	6.276027	17.009686	20.219296	36.598843	36.200851	36.40477	37.96043	13.333176	0.693147	0.693147	5.03035	20.858955	18.850409	22.715046	15.077016	22.651121	16.361311	23.504053	19.847193	15.944001	24.664661	20.31558	46.435593	49.817719	31.658516	36.72562	23.670876	27.108473	5.240344	11.933418	1.274313	0.693147	3.029982	0	4.572104	2.129933	5.81387	5.435072	1.274313	7.954089
117	9.049415	21.661598	27.378576	22.79891	26.083836	15.818902	29.628757	30.719646	1.274313	15.235523	11.298079	20.203457	50.625034	0.693147	21.427572	21.498573	26.133577	0.693147	1.274313	5.510471	21.233753	31.050707	14.350272	27.538717	24.759016	24.408747	28.631372	19.092743	2.879384	22.066208	18.981274	25.72928	22.932905	16.812021	23.584148	23.407393	13.60346	1.679778	0.693147	3.649466	0.693147	2.533612	0.693147	2.730127	0.693147	0.693147	1.679778	0.693147	1.679778
118	28.204277	34.82449	29.279985	49.728611	42.495098	53.669125	32.97113	75.191757	21.583181	93.89476	65.545471	52.589531	43.909744	33.577328	102.710396	34.749023	34.781055	0	17.93087	15.614108	53.280937	44.280609	43.857674	97.742622	57.652679	92.412529	58.872749	68.951958	44.165073	94.529465	81.095352	78.318825	84.011162	58.640686	110.917969	80.853134	31.39323	23.241543	32.577892	14.225301	18.667189	23.913654	36.763161	29.983255	30.154942	30.200926	26.07062	50.358753	34.8997
119	20.810944	0	37.687443	0	0	0	45.727325	0	15.7246	0	0	0	0	21.332605	21.458076	0	0	0	0	0	0	0	14.815947	21.017763	13.502287	0	0	10.242899	0	0	0	0	0	0	0	0	0	0	0	0	0	0	0	0	0	0	0	0	0
120	106.836937	99.939087	69.174881	130.906479	69.826767	77.953308	87.662468	33.923653	23.664774	47.571037	50.234989	62.708439	59.48946	70.15435	71.020409	64.313881	38.599365	0.693147	0	22.07325	65.933784	52.68082	66.466393	71.678696	82.267189	69.295853	117.039177	65.73378	28.298481	98.757484	30.923721	55.658764	111.436966	114.240524	108.636971	97.769341	72.781876	28.442949	23.337355	37.634178	25.058064	22.345425	35.711472	42.611927	60.029369	38.660538	28.133261	30.327185	38.730827
121	1.274313	0	25.373186	0	15.016412	0	17.317236	22.041998	0	43.36731	36.915192	41.995567	34.944859	14.78217	41.133507	33.018444	33.659824	0	0	0	29.348806	28.09095	17.703707	18.867073	6.435754	55.272835	33.189098	10.768474	0	12.583956	8.960555	0	22.230848	10.865455	19.197584	15.470397	13.005354	9.852345	0	0	0	0	0	0	0	0	0	0	0
122	73.991776	40.731548	28.478737	14.815166	36.650528	35.626251	69.267639	41.122337	0.693147	49.357697	52.780689	41.157738	46.710869	34.230602	44.491024	42.909618	25.043871	0.693147	0.693147	0.693147	38.812687	33.395203	55.019665	50.285915	68.587433	59.347977	76.397415	90.302498	0.693147	58.717094	45.305023	68.57032	77.988693	77.853584	66.483704	49.710773	50.313255	0.693147	0.693147	0.693147	0.693147	0	0	0	0	0	0	0	0
123	35.390877	0	48.336197	0	40.396042	32.897385	33.001858	48.873985	0	0	0	23.976084	69.582031	0	36.064323	0	32.087666	0	0	0	0	57.267876	45.200825	55.395859	52.653015	18.662474	21.339478	27.338341	13.182961	20.854904	41.472652	32.979328	40.516319	44.439117	30.965946	23.771629	57.12249	0	0	0	0	0	0	0	0	0	0	0	0
124	53.357487	44.885845	37.051064	109.558044	142.251953	142.718246	150.212143	124.061493	9.754318	149.939087	146.475052	127.898193	172.81926	152.453064	172.782516	121.796867	137.035263	13.990008	0.693147	0.693147	79.801262	65.984062	86.106926	177.193542	92.107315	180.252777	168.528564	27.87851	9.335238	85.907074	63.452271	88.794647	134.538208	110.107689	153.964188	118.815758	101.279099	80.376717	65.491402	39.994606	9.323416	16.86585	0.693147	5.161772	53.919735	44.083828	17.69261	16.980171	41.450684
125	153.581146	124.941452	101.17276	156.962875	74.644402	70.402771	64.499245	56.138565	13.738897	16.747763	49.181293	22.780834	59.032391	17.940662	70.799492	55.963749	29.481302	0.693147	0	6.360745	61.267281	61.271469	100.047867	104.508568	115.278511	94.689499	116.824669	51.723286	9.598906	97.172112	81.171936	80.836739	83.77655	92.554611	111.653366	62.256351	49.949619	0.693147	0	2.259157	0.693147	0	5.594796	4.183908	19.299875	10.119823	7.502248	15.305795	9.565448
126	25.283234	32.514236	50.137939	65.369911	64.920784	65.862999	54.069443	48.999325	8.626731	57.565392	35.487411	36.860207	44.093693	5.983982	31.550312	48.822216	50.748558	64.655006	32.272568	0	46.81208	71.931923	74.251236	70.498344	53.495277	48.997356	59.783508	49.524319	3.357769	79.426903	40.190144	76.445534	56.838638	85.340118	85.979324	60.118813	57.581852	21.958044	3.357769	30.178501	20.344576	25.013054	19.250446	18.713732	45.434978	35.805492	38.777378	23.760975	38.418301
127	101.250778	115.26902	139.904602	187.252655	139.419861	103.96949	120.303444	133.572021	49.741558	149.61644	145.996719	125.3125	158.525513	154.809616	172.328552	129.581314	127.832123	17.298018	5.786425	9.640571	153.092758	128.155609	170.438568	173.067062	154.254547	101.823303	162.187683	116.812935	24.840597	117.487823	113.671364	130.373688	104.688881	157.916733	68.335785	154.52034	37.444859	18.36363	6.360743	7.767543	19.87039	5.166198	11.09335	12.799833	2.730127	17.450708	64.37542	55.934113	2.129933
128	186.252853	152.922302	186.588181	198.211441	201.475555	205.200348	198.421326	188.462463	140.52832	227.868042	224.390945	183.271957	171.259064	161.287476	184.948807	167.797882	137.562317	130.604462	75.946449	77.684662	157.356232	167.19426	176.845474	137.237686	161.143143	140.760483	150.897827	127.340683	84.520782	167.209335	151.038513	157.994293	184.458176	182.617813	161.242676	165.444809	141.549484	50.97364	21.681925	8.380678	3.526159	12.381157	26.827194	37.788063	16.970491	49.169605	18.240776	30.247526	36.399071
129	34.344444	35.747383	63.364769	65.666046	64.565926	81.782249	36.284622	95.671066	0.693147	60.91938	59.655365	117.863708	66.815735	42.182606	125.339966	86.981834	94.704643	0.693147	0	14.589553	27.614992	47.770115	51.090584	86.148613	49.467846	31.313221	54.661068	34.530056	0.693147	29.555555	24.569447	41.110664	57.885612	45.600536	43.605785	40.891502	47.014103	20.841419	0.693147	0	0	0	0	0	0	0	0	0	0
130	127.337242	137.329346	131.595917	153.21814	171.117966	133.442902	170.268661	137.727402	6.993358	133.789261	152.085464	112.266464	82.481087	70.970589	77.790138	103.573982	93.414848	0.693147	4.291549	44.217442	123.705269	16.960274	45.460438	61.214046	108.132896	80.463753	28.005249	54.833675	31.658829	70.741325	42.875221	30.668707	134.140106	144.190369	154.764313	101.601051	70.946259	1.274313	8.742757	0.693147	0	0	5.200462	0	16.448357	0	0	86.830025	0
131	0	0	0	0	0	12.22603	54.028206	13.004995	0	0	17.977091	54.691761	18.365776	0	0	0	0	0	0	0	37.680294	5.19233	43.775223	22.240433	30.190697	38.418449	22.942989	11.889202	0	23.997274	12.29417	23.870258	22.114563	26.409069	0	30.323301	29.569883	0.693147	0	0	0	0	0	0	0	0	0	0	0
132	79.070869	78.262314	74.046104	71.085556	83.550873	95.223564	131.671631	85.225418	51.029606	106.381073	86.844963	104.66671	71.949982	42.550709	58.636639	108.619453	52.994473	40.10334	42.2784	43.65102	83.031784	65.958717	43.937424	48.500336	53.433384	44.439243	50.81554	37.569862	21.393038	46.202881	54.362019	79.138245	83.127739	96.989685	108.76973	46.381882	92.651939	9.035008	25.091335	34.828651	0	21.065485	17.274857	6.770004	17.932976	21.666367	26.163019	0	12.480163
133	0	0	0	0	70.324089	35.475628	37.718559	83.811096	36.150146	66.708145	37.897606	29.347483	33.179867	13.028074	27.738482	31.927599	29.248323	9.666303	4.333412	0	0	25.613699	75.494049	27.911095	13.298821	30.683819	23.236189	75.304718	8.301992	55.203972	16.617779	15.288263	17.044876	54.336021	61.653557	59.818398	53.847767	0	0.693147	0	16.473921	0.693147	2.259157	0	16.7686	13.643217	1.274313	0	0
134	105.806061	82.747498	63.180489	107.102859	155.164017	144.649796	150.617401	100.341927	27.262615	150.429733	150.860641	110.837692	171.601913	161.667191	174.595612	151.374863	101.129913	60.306667	0.693147	0.693147	79.634254	70.650513	116.850052	131.941025	110.293121	157.815277	171.52121	67.630829	9.335238	155.342758	101.029587	124.752312	187.076141	162.20874	204.178345	174.673431	118.641182	88.596451	49.949017	68.122078	5.786425	6.055299	0.693147	20.046913	50.284893	59.133537	68.282623	40.582062	58.063438
135	161.754211	127.194191	165.381989	122.53582	107.190796	117.509094	144.302811	107.440475	75.147385	109.10733	152.493515	81.936874	71.376183	79.973961	84.928627	66.773582	65.413177	46.818745	52.101669	61.093437	80.365669	85.734955	62.467136	85.457764	80.736023	129.54451	76.376099	47.110832	22.049826	95.937988	58.512539	43.714687	81.536842	110.192688	124.959557	46.927338	0	54.319954	27.478745	22.284906	33.887329	0.693147	20.206863	8.927906	27.715523	22.50008	33.574696	14.345296	48.437859
136	92.316063	83.69101	97.789902	125.499756	121.656456	129.858551	167.906113	150.276428	32.103245	136.651123	151.366486	130.929062	145.369919	104.136452	93.898651	93.607681	53.759464	30.245708	23.262352	35.277149	86.362335	66.534302	92.568878	66.907234	97.105591	101.318619	103.426514	86.662918	24.540411	69.452057	90.882919	78.270073	110.992989	123.891945	140.769989	119.883896	87.66317	10.31818	15.946807	28.738094	22.967331	33.893406	20.643332	7.788935	17.932976	14.981184	21.36441	53.395992	14.086162
137	142.827881	63.774963	64.285698	91.301491	60.827904	68.514175	117.059006	54.138466	34.962959	82.119629	151.181946	113.645973	111.09478	67.201042	133.57077	120.514297	130.172623	0	28.9659	58.881081	160.17485	132.30188	151.633621	139.649063	131.154541	142.090637	63.421028	49.484032	0	118.231499	161.603043	195.610489	180.964096	210.146545	195.680176	186.755478	166.427216	100.78643	97.316971	101.841904	114.514389	109.318031	83.476723	83.850693	38.124607	113.680519	134.960434	98.640373	107.997757
138	68.103622	120.816437	99.389534	126.14444	122.732071	121.950645	124.623535	149.160065	88.378418	144.395782	123.078957	140.841095	154.222	139.767654	124.300713	149.894547	142.701675	84.281944	68.069756	107.764801	139.270081	112.147568	148.223679	140.877151	162.717514	151.159042	163.420074	149.288391	96.337051	155.556671	129.68129	155.41922	160.973526	167.639404	155.929367	142.165207	154.7388	109.517258	95.784439	83.509178	62.845043	80.349792	95.615288	80.124977	100.877319	94.420563	77.057404	109.066391	105.518402
139	1.679778	0.693147	0.693147	5.590197	13.538734	16.087955	10.058626	13.10682	1.679778	14.573359	50.738579	40.54924	59.251499	29.233492	45.865299	13.021024	11.275028	6.279537	0	1.679778	4.118649	1.679778	1.679778	13.988354	8.548678	8.437464	31.392561	40.461697	1.679778	22.051014	5.057017	51.26506	42.957191	40.368729	39.52795	19.80925	12.793338	0.693147	0	0.693147	0	0	0	0	0	0	0	0	0.693147
140	34.965942	55.44836	63.497963	92.645416	55.590591	70.970772	66.304077	91.848793	20.720127	37.118587	105.849174	73.600426	76.989326	42.76207	73.895744	93.305099	45.400478	31.240917	1.679778	4.118649	82.939789	65.012344	59.190659	47.600193	77.47197	63.898853	51.862995	55.704285	33.785431	65.463326	48.305153	77.798561	106.554367	90.324081	35.573868	74.909714	28.709675	8.669331	2.730127	3.649466	7.668505	6.447616	1.679778	5.125612	1.679778	2.730127	2.730127	8.532688	1.679778
141	0	25.158419	29.279985	24.25437	27.500137	47.523624	46.429512	61.470909	21.583181	114.299911	96.190063	89.404877	79.370476	70.907234	92.632347	34.749023	75.580627	0	17.93087	15.614108	82.591553	80.861916	51.677422	87.233398	86.557632	88.163383	90.670555	132.946213	65.135544	123.890106	99.029694	136.919708	101.125099	115.513504	143.165192	50.358395	63.905373	23.241543	32.577892	14.225301	18.667189	23.913654	36.763161	29.983255	32.948441	30.200926	50.809883	71.221603	34.8997
142	5.590197	0.693147	10.732284	6.750038	18.439564	0	18.86401	27.051867	0.693147	7.52115	12.689652	32.849651	0.693147	0.693147	41.327667	7.971655	0.693147	0.693147	0.693147	0.693147	0.693147	38.436123	28.71434	71.974884	76.714996	32.174717	32.198814	38.066891	23.064972	42.791534	28.84465	15.689854	30.296867	26.139433	28.586996	32.739155	30.790747	0.693147	4.377375	0.693147	2.533612	0.693147	0.693147	3.657624	0.693147	0.693147	0.693147	0.693147	0.693147
143	20.570694	18.30969	8.882116	18.790348	31.154076	22.922815	43.847614	53.239246	10.458012	30.876154	37.661461	54.288788	33.140305	26.597351	42.113354	49.890167	52.153183	25.575552	13.604157	3.304437	48.252743	52.803295	29.763161	24.19146	26.683849	54.006409	31.007229	0	13.537503	0	21.250563	37.303635	0	0	0	0	24.651302	17.088301	0	0	0	0	0	0	0	0	16.871109	0	12.861029
144	173.185425	138.379211	188.052994	190.510437	220.251205	156.348328	152.740494	171.825424	96.109421	187.495178	197.395142	183.959656	228.526733	119.926018	133.512527	196.912674	141.58931	58.355152	25.590033	59.295937	169.066925	113.836159	163.626511	142.292496	190.894089	203.527466	172.16481	123.665054	21.796085	181.71814	112.085464	135.645386	155.849945	164.372192	165.280655	158.42952	152.059296	39.207222	4.907486	4.907486	10.592498	4.907486	34.415684	39.329136	36.111862	33.724136	20.867922	34.597347	43.604187
145	105.64975	72.705231	131.251175	133.96727	111.841095	142.124054	127.852287	125.214729	12.115986	138.022049	154.535324	160.483093	135.425842	139.520966	179.20694	124.643898	154.119537	0	1.679778	12.149334	40.982227	60.129063	57.620636	95.213898	57.69125	114.425087	63.792225	55.142521	17.070835	51.003521	22.083097	115.667061	93.648415	82.398384	105.387711	39.869965	45.741405	0	0	0	0	1.274313	0	0	0	0	0	1.274313	0
146	19.050304	0	22.595291	7.104382	26.880674	47.980656	69.360687	55.129364	15.529744	32.806263	37.289352	37.200729	45.214325	32.499775	54.583172	42.763828	39.951427	8.228864	13.471251	24.435541	17.593773	47.922089	16.60429	88.466446	85.773079	41.343681	40.239979	43.170574	39.980034	120.900871	143.045151	137.121063	106.55687	160.713577	136.886887	150.757111	91.931053	78.705841	49.521275	63.06834	72.124321	46.822353	45.767849	64.242683	54.634521	66.436676	67.473602	61.534496	64.870773
147	123.070244	102.635696	148.471603	162.185532	181.392166	162.760193	159.822739	149.752243	0	178.799103	203.516541	193.03688	149.87764	187.381073	223.802307	119.185806	188.288116	29.955114	12.229846	9.640571	116.011696	94.785591	124.100616	142.993301	75.863449	108.932709	120.210396	123.527306	55.063793	125.229485	124.300438	147.110809	150.803299	168.111099	133.272232	124.232666	76.231636	48.058025	20.608242	31.134125	6.953338	2.259157	8.994822	28.392218	3.357769	18.003633	35.978218	19.157711	23.152388
148	36.572666	15.463811	40.43829	40.336494	36.511242	5.57926	26.015642	23.382439	19.838802	68.443497	46.521175	57.616108	31.243586	26.402069	30.782351	41.46273	24.260071	11.843806	0	0	57.161995	0	39.4949	52.783802	28.829008	0	3.107138	32.567654	0	0	0	39.460995	37.399559	58.473888	0	0	36.062752	0	0	0	0	8.925482	0	0	16.7686	0	0	27.889807	0
149	18.394529	1.274313	41.709763	33.47979	66.742264	59.064987	61.470993	42.831238	23.998531	64.912704	74.654839	61.065968	38.563126	22.261627	22.420506	31.481607	37.652454	3.777676	10.415783	2.730127	17.901903	21.924679	2.730127	3.357769	20.518042	22.075012	20.920603	18.729935	9.202361	28.105482	11.331689	13.639239	21.879143	4.862288	5.256077	1.679778	16.157333	6.417428	0.693147	0.693147	0.693147	1.679778	2.533612	1.274313	2.129933	2.730127	2.129933	0.693147	2.129933
150	69.407455	78.778999	24.336464	24.270685	34.9067	28.579397	29.047247	48.720009	0	32.293377	57.68	62.492348	30.443268	44.551472	29.2052	44.194756	17.947475	0	0	0	55.190857	30.866728	32.858692	51.127289	55.672882	54.564171	62.607498	39.030125	0	13.130125	62.683697	82.149788	37.239979	65.800575	43.33984	39.445408	58.384407	27.644169	25.58098	25.570667	26.197458	0	18.608276	18.161375	70.573982	19.748415	45.084625	6.453166	32.371437
151	34.011356	50.229	64.203636	0	44.418457	0	0	26.335522	0	0	0	0	13.07811	0	0	0	0	0	0	0	0	0.693147	6.96534	5.200462	7.527365	0	17.196333	0	13.504201	26.498365	15.542192	43.722191	36.025654	43.002823	22.655928	20.928539	28.023144	0	0	0	0	5.249468	0	24.144238	20.138247	16.655703	26.973516	10.648124	9.558712
152	70.532227	44.298386	17.319035	72.213638	67.711296	29.728655	78.74881	89.148407	19.310261	67.228302	43.228985	74.019463	51.300293	30.919979	72.080139	50.443977	63.388229	0	0	0	62.953163	93.054596	87.610077	84.419693	84.07132	95.805344	105.850876	45.070263	29.301178	61.505356	54.407009	97.367493	86.424553	81.646912	75.870232	57.046265	62.948463	0	15.855954	34.564293	0	0	0	0	0	0	0	0	0
153	42.62307	22.229872	47.466927	86.412132	98.444458	75.167603	64.838913	71.976082	0	6.478074	47.475029	46.239502	47.402103	33.905762	58.055309	63.561424	32.585224	0	0	0	8.072536	0.693147	17.72327	19.11668	27.320484	0	13.640765	0	0	16.755302	6.757436	4.731278	14.391315	11.477531	14.042006	12.375325	0	0	0	0	0	0	0	0	0	0	0	0	0
154	175.900757	146.338913	161.084412	117.995331	137.936356	119.033043	146.824295	160.337296	116.35083	177.435883	162.223053	104.2463	94.155998	96.243202	69.231964	87.705124	96.74118	41.638275	34.854622	11.639365	71.508499	74.313957	107.070374	52.018467	70.597763	112.888168	113.639618	69.729767	44.651405	81.84359	87.121552	96.852722	71.340599	71.829544	146.173523	142.28569	85.433311	54.934666	29.527481	0	29.206961	14.554214	6.119814	0	34.031715	0	22.306063	0	2.259157
155	10.885596	17.847141	32.565247	24.115385	28.691526	34.243069	29.986563	31.902922	5.745265	71.003754	67.07962	76.235168	105.617851	107.251877	100.425354	110.986595	111.654793	29.527227	42.457817	30.79368	101.686081	124.724586	128.488388	145.603882	130.657181	97.477951	152.010559	129.614182	61.939507	143.370834	116.969246	144.260666	151.542084	144.552109	153.089722	150.965546	129.576553	34.254875	22.345234	18.111639	22.056587	27.99161	23.622726	43.233067	12.191626	41.66954	37.239731	33.787247	27.671688
156	127.816147	60.742584	69.856636	61.084179	52.813076	88.256935	60.647793	74.64653	29.335159	72.898018	74.860184	72.763123	53.984913	74.69487	51.763378	74.054359	14.446433	2.259157	24.42943	1.789973	36.378647	19.344698	15.544721	27.720652	14.056938	39.822842	36.299828	49.223057	9.740321	48.697826	18.503761	15.027994	18.925117	47.713058	20.719767	0	19.967388	0	0	0	0	0	0	0	0	0	0	0	0
157	87.008072	83.952614	5.909837	87.445412	1.274313	72.965561	74.453857	45.277561	10.84953	26.389971	55.433002	57.104774	24.44643	53.926884	28.935801	32.332966	54.507504	0	0	9.337556	26.851696	14.182112	32.644203	30.700552	35.496532	33.218716	65.795593	58.53437	18.585245	73.60466	45.781353	45.650967	65.716293	55.350273	40.65501	50.185268	38.223701	4.393105	12.701082	3.029982	0.693147	11.238902	12.075402	4.572104	0	0	0	5.240344	4.118649
158	90.644333	61.38871	97.054855	109.192177	142.242722	79.098686	108.548683	135.732071	107.06884	127.473236	114.749733	107.087341	88.289169	74.102127	102.760124	81.71666	83.180641	44.380177	18.585503	81.960938	117.238449	109.17659	115.173187	152.941849	120.865585	130.971909	81.464218	52.538109	12.679114	74.42482	109.028175	108.722954	92.199257	113.741203	116.29171	106.35936	77.835052	0	0	0	16.445112	0	17.137205	38.020321	11.745104	26.235924	4.629241	2.533612	43.258076
159	122.286156	95.451675	99.044296	15.563603	10.78955	37.795284	64.729393	61.84877	0.693147	15.03789	77.294006	82.325089	98.223732	93.615486	56.872288	92.249611	59.373535	0.693147	0.693147	31.693514	46.9669	7.192673	31.853521	24.904161	101.68335	90.609512	76.952271	115.675911	33.042988	37.562389	30.213619	49.612999	47.598625	132.721268	76.030075	99.042	93.706223	70.194557	48.086834	48.119286	68.898445	44.598854	71.510025	23.925728	45.37241	35.372589	17.092737	6.453166	58.12635
160	7.679466	49.362267	37.70208	0.693147	0.693147	0.693147	8.524137	0.693147	0.693147	0.693147	22.477623	24.970814	0.693147	0.693147	25.855284	0.693147	7.81505	48.249752	0.693147	0.693147	18.413328	0.693147	0.693147	21.288286	0.693147	6.649487	0.693147	0.693147	0	0.693147	0.693147	0.693147	0.693147	0.693147	0.693147	28.755119	0.693147	0	0	1.274313	1.679778	0	3.499166	0.693147	0	0	4.393105	0	0
161	116.281944	107.35257	124.92308	92.652351	126.757538	115.619087	130.644699	109.434799	78.294174	96.646202	146.715439	92.434708	121.771622	125.859543	124.553406	114.72477	96.459305	27.50235	27.942539	17.458321	122.619339	141.40332	97.368362	121.186752	105.481979	111.782936	71.122055	53.317795	21.728731	64.149071	71.174049	100.098694	57.98037	69.694824	102.863808	48.511219	51.799515	1.274313	0	1.274313	15.272625	0	7.189178	8.996605	0	29.722822	8.447772	20.436197	32.62595
162	162.60878	71.374512	193.030518	186.021042	206.2314	189.57666	144.199722	150.91629	48.689747	149.05394	163.87648	139.307755	151.997284	153.129837	133.081985	134.974442	150.089554	103.844887	98.480247	106.170547	169.023712	145.673523	172.168289	146.381866	170.27063	195.305389	175.24649	162.272552	112.058189	179.959579	165.391373	182.293503	187.826721	217.805328	201.157562	177.612473	156.554657	129.956161	89.893684	107.270988	109.080345	80.048103	36.66864	113.758682	106.217575	122.377441	127.116287	105.896309	74.805046
163	23.577187	0	38.59853	30.838198	37.304848	92.472267	109.277725	113.667175	65.931259	86.416367	122.659805	122.913391	148.967484	80.394958	109.153938	132.309189	101.985062	41.220795	23.57497	81.370735	70.718323	66.72551	79.887032	66.292992	51.892002	77.592033	106.168198	68.801735	0	125.254189	95.085541	126.02739	110.299515	152.156067	142.078262	95.184647	93.20018	12.275157	56.649014	24.943287	10.927936	8.925482	22.625784	0	0	20.480593	11.624716	27.889807	7.307246
164	23.577187	16.719913	23.65464	26.441484	33.050369	19.344301	25.570354	31.067442	26.566101	28.859297	40.74073	26.234787	44.890636	20.7183	46.088245	20.651012	18.928654	12.910182	0	24.867971	13.384038	0	0	50.266129	37.728004	13.936222	0	36.943851	0	37.345562	37.435577	37.143131	21.853256	26.671692	27.888302	26.371599	20.15591	0	0	0	0	0	0	0	0	0	0	0	0
165	34.965942	30.101048	84.833282	110.104889	82.973946	80.696968	80.306122	93.473755	51.408333	107.738045	117.749283	90.586174	139.636642	123.416206	134.343933	155.268723	107.761665	67.817215	46.711613	56.921005	151.470932	151.801346	149.849442	110.532814	134.71669	131.963455	154.241104	137.964371	93.643913	124.937012	140.129227	134.454071	143.840958	143.884979	122.685211	129.969894	118.88269	6.121587	0.693147	0.693147	27.305967	3.858416	21.246552	4.263881	8.455713	11.342829	1.679778	6.590771	19.631996
166	60.807667	30.254635	51.429466	40.327522	23.495207	24.298773	39.700615	44.997379	5.420084	30.764875	57.677383	85.36248	42.282913	9.867956	42.167053	37.394924	36.508938	62.834145	5.594796	5.906968	15.704455	41.636036	64.924728	82.236755	68.794525	98.462379	77.431946	87.355652	31.946716	91.208481	93.972885	68.42028	78.457855	102.159821	96.669281	86.498154	23.466795	0.693147	0.693147	0.693147	0.693147	0.693147	0.693147	0.693147	0.693147	0.693147	0.693147	0.693147	1.679778
167	56.620098	19.757282	37.763298	22.5361	11.962524	35.899075	47.898121	9.902627	7.875102	54.25919	56.077316	76.977455	82.156151	34.789925	54.636948	48.3307	30.839882	5.58183	19.303591	0	42.36068	49.861267	32.488697	63.559025	63.813301	57.669556	71.916115	43.514137	13.325024	90.660477	85.001297	63.716953	66.444595	82.711243	66.079353	57.540371	87.913948	21.32431	23.0844	0.693147	5.652403	4.568805	0	3.029982	4.434513	38.708904	23.459389	34.510185	7.973118
168	98.109016	75.324417	92.052963	57.519054	30.112679	52.949921	53.70903	47.558372	0	0	57.586575	23.323351	44.478283	22.828993	24.782494	64.89048	38.310444	20.495565	0	6.17871	58.80389	65.179634	68.001518	89.532379	71.369102	87.00956	82.554214	63.793774	13.223706	82.375252	88.005264	75.713623	58.176643	111.635765	65.655731	70.091438	58.562595	0.693147	0.693147	0.693147	1.274313	0	0.693147	0	0	0	0	5.952219	6.331017
169	137.776535	97.089676	105.323685	74.580383	106.567978	95.666	68.726524	32.523293	22.434065	78.842278	78.046364	63.652092	86.883011	43.967171	56.618645	35.559597	45.161716	42.050636	3.357769	8.706457	49.967125	33.963848	68.048691	35.064919	81.027077	68.986305	77.712662	46.153908	0	84.587891	35.705399	25.275709	79.798485	119.403809	141.949234	88.217316	84.044777	0	0	0	0	9.249346	0	0	0	0	0	0	0
170	111.791481	117.267403	101.060135	118.585724	138.876419	120.558495	117.613663	134.402374	92.911148	132.034546	102.175385	129.108658	111.833839	83.702003	97.424126	124.408913	93.447746	63.810863	45.817474	69.239204	106.274315	103.371216	122.365868	146.375229	154.443893	148.89801	152.021179	140.472366	86.757858	164.392746	154.936584	151.474197	145.723648	184.777054	183.495102	158.56192	136.581696	91.119011	81.729385	76.990662	81.612625	76.930504	79.377312	85.401115	101.195755	92.582222	89.837799	106.609474	111.372086
171	81.47065	72.42186	123.01178	183.018372	157.817947	182.027191	154.586441	176.240723	132.408661	144.279602	176.484146	175.67041	139.875732	114.278862	175.973587	163.856125	155.83223	57.710747	65.260544	92.776459	143.4151	153.273682	139.814499	158.721863	132.870987	148.206131	163.02887	129.461105	66.145126	143.221069	53.617821	169.103943	165.428253	168.076447	169.032959	135.031754	139.447662	42.037102	20.917074	13.889751	11.185313	4.731278	9.98205	5.125612	16.675304	3.064286	50.404221	20.674002	10.292372
172	0	0	0	0	0	0	0	0	0	0.693147	0	0	0	0	0	0	0	0	0	0	0	0	6.96534	0	0	0	4.486278	0	0	0	27.207029	0	0	0.693147	0	0	0	0	0	0	0	0	0	0	0	0	0	0	0
173	22.977339	26.275953	13.00454	24.027611	44.766785	49.849098	28.230848	47.631264	14.19634	50.557903	58.046528	43.270164	50.011623	25.990774	47.677528	45.460449	31.620293	16.591942	18.77903	20.357424	45.1161	29.474268	44.592426	77.604004	60.957989	84.769333	68.833847	61.684097	23.635197	96.693039	74.704521	88.271896	87.754097	110.593575	115.413963	132.744354	83.381485	7.117888	0	0	0.693147	3.380369	14.581666	0	10.362032	29.604942	0	0	0
174	124.786835	94.717323	144.299133	105.434227	120.035172	95.571251	158.404831	92.0811	39.279209	82.821541	126.814079	71.75544	141.323547	84.968102	129.232376	142.734131	146.593903	71.032196	45.622936	65.675224	132.301575	151.931122	151.951218	193.844788	130.806473	129.841415	161.429459	127.747787	41.31818	139.399017	144.474609	169.066452	139.37265	191.748215	182.63147	223.809662	195.944672	127.220016	82.26947	93.874748	107.355667	106.470909	108.685287	103.355423	110.429535	119.370956	120.777504	100.144211	88.123528
175	23.958254	0	39.887051	19.854876	10.053671	8.162698	8.461217	42.035496	27.818762	19.108498	22.912642	0.693147	0.693147	19.869577	0	9.573855	0	0	0.693147	0	49.171413	35.235958	99.016914	57.042282	52.780117	62.564587	57.962898	54.589111	3.002795	66.479073	17.08132	12.522322	59.179588	47.610649	14.862885	16.854481	21.169601	0	0	0	1.274313	0	0	0.693147	0	0	0	0	2.533612
176	64.994736	70.225029	59.123112	77.424965	63.34631	90.778725	112.504654	81.427567	48.041836	76.245369	160.699677	171.966156	144.129517	85.769974	178.039124	127.735992	112.779114	31.572803	0.693147	0.693147	103.457115	79.335121	76.725189	108.792389	68.240265	92.758095	93.399315	100.621307	25.279037	103.230309	104.162643	113.602554	119.713478	146.049057	107.198479	87.18969	64.200439	30.729309	30.28492	38.340122	1.789973	0	0	0	0.693147	0.693147	10.765309	0.693147	28.70306
177	19.70261	0	38.667969	56.179371	50.67411	0	0	54.743977	3.657624	27.829239	77.635803	23.779495	53.856152	43.069908	64.391861	33.910686	29.65403	0	0	0	74.478714	41.183315	58.570923	66.68322	33.868309	36.047112	56.85696	61.580513	6.8002	65.59803	24.500816	31.320297	53.013912	60.086212	52.731701	58.67791	51.677834	0.693147	0.693147	0	1.679778	0	0	0	0	0.693147	0	0	0.693147
178	110.10717	87.928871	105.867538	104.1409	103.11718	84.98188	72.183022	74.279312	30.886032	112.636986	109.239265	130.172073	84.931931	91.814537	103.755058	91.284409	64.803947	28.089863	8.105978	38.736214	88.509689	158.771683	106.921959	62.951694	91.029694	70.693306	101.020622	80.311218	27.653872	116.554573	61.485519	139.278534	124.477814	134.962051	173.518768	121.724068	123.390388	37.247967	17.260191	21.715336	9.232641	8.651094	11.896552	13.157091	21.996576	19.864561	35.427822	18.856005	2.730127
179	161.895493	126.698952	157.544083	154.875488	128.625214	166.412338	133.087997	132.210114	37.713032	115.602577	129.151443	114.138405	128.312042	90.748108	106.406494	51.936256	67.439972	3.357769	18.860018	3.357769	82.756699	109.238953	110.903664	102.791466	101.616219	79.581802	90.783943	71.832039	44.517891	119.673088	84.371307	95.174019	114.618927	122.197189	114.040611	90.257462	91.597595	3.357769	24.977713	10.930556	16.055834	7.822194	25.144152	32.492634	23.012432	35.443676	22.620543	27.248528	52.162498
180	36.908951	45.398125	48.399529	56.149281	38.346111	0	53.957363	56.214615	4.656428	47.067703	47.826385	54.308594	47.030338	6.829176	48.13105	57.489891	31.261326	10.03228	20.648119	3.029982	45.145012	11.233549	52.992622	57.092007	41.631641	30.505192	57.317398	0	0	0	0	0	41.726231	46.287102	48.260643	48.074409	34.036499	0.693147	0	0	0	0	0	0	0	0	0	0	0
181	113.511917	120.950447	129.868317	161.980194	145.311813	133.427917	156.149017	154.971222	89.8703	150.586945	119.640579	117.010773	130.081894	138.546646	134.434357	128.853271	98.776131	10.187895	19.589579	20.912066	95.95517	183.058365	184.168243	190.772583	166.152786	111.435127	179.284836	74.927391	35.948799	133.842377	94.10054	107.494904	169.757614	146.042038	161.408051	123.831635	128.518997	43.248116	42.12537	29.012657	12.819783	23.119638	31.072016	26.121414	27.935452	28.154556	22.255829	11.924762	31.243332
182	56.033691	75.670189	74.561493	70.347778	89.964447	104.07798	97.406509	15.263829	8.066372	105.972443	107.736389	73.818558	113.567032	71.663528	90.348244	121.029289	84.428818	5.911186	12.285818	19.690083	101.076508	108.846771	119.955246	101.758469	110.089386	103.998871	95.328003	116.706413	46.220493	87.223015	106.764404	96.257004	134.080887	125.264648	99.532547	77.926125	102.815788	3.355983	24.213371	0.693147	7.234376	0.693147	7.271283	17.470715	1.679778	31.735783	0	41.244812	17.884007
183	41.780228	61.937397	1.679778	13.597461	3.773621	0.693147	17.37508	68.13974	49.11541	113.372978	86.10498	69.519005	72.62056	48.959587	45.488884	93.179916	65.246147	0.693147	9.020146	0.693147	49.73806	74.817657	120.590904	82.24086	147.40094	128.423233	94.44175	90.149269	2.259157	112.549156	82.306023	93.841331	143.3582	92.579727	140.355621	151.319138	100.28672	0	5.81387	4.587833	2.728341	4.846559	0	0	0	1.274313	0	1.274313	14.296908
184	72.661804	68.421196	65.624756	80.281075	51.441822	64.685196	104.529198	75.36882	42.190903	101.332397	91.490494	102.618843	85.773972	73.682289	110.716972	128.794037	99.810486	48.379066	43.291435	64.507896	96.799965	126.274712	115.613853	107.168678	150.135162	132.79483	108.840546	97.03701	60.224056	177.014435	148.617218	166.369934	147.95166	171.816559	192.718948	171.639008	203.573364	154.380569	112.868965	104.799309	110.515625	130.284851	129.078934	116.309959	125.781281	136.565887	138.805634	112.788589	130.34671
185	101.781143	108.057098	113.327431	151.736816	113.897629	161.466766	154.369202	136.941299	89.88932	127.578384	134.863541	158.761551	174.138855	88.32653	128.846558	145.012177	102.737282	16.275372	5.973594	14.86844	108.651833	76.026505	88.45771	125.224083	125.093506	142.323608	113.253601	113.763222	22.453722	113.383011	97.077606	109.710571	156.210052	121.891403	91.932335	88.134369	91.220596	0.693147	0	12.637283	18.899544	20.112865	13.523705	30.816502	0	33.319599	9.219551	31.057596	16.59936
186	15.853108	3.773621	75.848473	91.609024	95.385078	34.364986	66.950203	54.113411	2.259157	43.518764	52.622696	37.404385	46.073753	40.855373	30.203823	29.343084	27.378008	0.693147	1.274313	1.274313	50.590405	4.242805	47.403095	96.075745	70.835533	57.793293	50.584057	46.237759	1.679778	67.619385	65.918221	78.050911	49.387276	39.120285	31.967148	53.088696	32.484417	3.713185	3.713185	3.713185	2.259157	5.435072	1.274313	2.879384	4.017095	8.792651	3.822366	5.041287	6.289425
187	80.285583	90.934242	92.769829	97.147598	103.17115	89.087807	79.580154	104.764267	48.620033	77.739441	93.589027	91.061333	101.664185	37.387489	69.221138	48.489521	37.740147	63.282913	20.652533	30.99968	74.178642	49.628891	70.004936	79.68573	0	36.253658	29.970999	29.47641	55.152771	56.809505	46.254192	34.657463	74.577858	82.327209	119.393394	87.604225	106.821152	57.84005	0	4.965889	21.266752	16.542738	0	0	0	0	24.381111	0	18.878757
188	23.105764	88.645958	94.147125	107.041794	113.523666	90.919319	108.342354	60.369637	23.681019	17.73226	47.622608	43.509148	34.395245	87.318893	58.741165	50.342693	61.350349	0	0	0	51.965405	75.927727	43.061283	54.410908	47.90247	53.11705	37.922279	35.59248	0	40.84552	28.826138	23.112251	44.078663	35.067638	73.278618	68.0672	45.777641	0	0	10.549938	0	2.560799	2.560799	9.954906	9.726793	0	0	0	4.124008
189	125.343307	83.765015	95.630081	49.416924	54.597351	44.284283	99.981506	82.353424	0.693147	66.170242	41.818851	35.788933	50.814053	25.558216	24.947195	17.259043	34.641689	0	0	0.693147	20.588381	16.136986	42.070812	11.818629	17.112125	27.791546	20.553753	15.630388	32.148922	24.331188	19.772564	24.034267	15.416731	30.638779	141.867188	66.206688	28.962376	1.679778	0.693147	1.274313	0.693147	0.693147	0.693147	0.693147	0.693147	0.693147	0.693147	0.693147	3.98764
190	120.538445	141.065536	147.050293	159.422714	136.460312	74.330544	112.499603	110.896919	64.538139	148.536148	136.637192	149.153168	141.55188	104.290596	102.359581	128.27652	104.490105	69.633408	25.590033	69.19014	129.924484	105.677055	113.307854	115.304909	125.468903	127.70388	121.313957	55.711243	16.368689	119.953491	74.462936	103.03904	96.68605	132.301437	99.158859	92.787827	92.40078	23.176653	4.907486	4.907486	10.592498	4.907486	34.415684	16.243923	49.871384	24.086504	18.892618	29.384932	29.347769
191	29.435011	82.897667	152.043457	130.877563	116.972115	141.328293	129.399628	128.718384	104.738304	137.126144	142.678299	127.037712	124.897934	117.246353	156.292862	120.21019	114.139053	30.803661	84.900223	92.08065	149.972748	101.542328	119.877335	120.679916	128.669342	140.42038	130.529739	115.292603	116.216156	163.674637	139.724075	122.746887	176.776932	183.832626	152.425919	165.605042	121.499237	73.782341	52.220333	36.297829	70.280609	86.215355	56.059155	30.328688	58.319153	61.632507	3.357769	51.013603	70.420731
192	43.582859	55.149811	88.69252	67.73259	91.283562	91.788704	87.275391	86.772026	52.282341	121.278915	149.043472	151.520416	154.310867	116.803658	143.606873	136.156281	134.846436	46.747852	44.208599	64.243759	162.353592	177.56662	178.102264	165.951126	143.486389	143.210144	168.37529	152.663361	94.994423	140.949112	140.993179	175.515259	160.450882	169.801163	179.552063	149.055756	159.929245	46.28738	41.696564	39.288002	45.177052	37.724106	31.611467	34.600708	76.339195	32.64352	61.178589	30.984722	18.598169
193	60.243698	48.57053	45.859375	57.703999	73.316757	55.527794	52.194733	52.957291	28.906466	59.91724	92.728935	101.241394	78.466843	75.02713	94.734573	16.57321	36.31675	29.387894	0.693147	17.177486	58.126583	58.740173	52.578564	47.306461	30.305174	42.510399	27.522444	28.442703	36.142109	40.868828	22.628187	10.068372	18.984978	7.82863	28.966782	25.679192	13.256048	0.693147	0	0	0	0	0	0	0	0	0	0	0
194	0	0	0	10.2852	8.702265	19.584957	15.873282	32.720287	4.456823	18.126688	67.414665	29.811842	8.520411	0	12.105951	28.138018	38.472511	2.259157	0	0	0	22.386868	18.058592	13.794938	9.800263	54.686745	22.056845	0	0	23.804283	21.907686	26.034595	29.697786	0	3.114777	0	22.269331	0	0	0	0	0	0	0	0	0	0	0	0
195	123.011024	93.286842	143.085968	154.679886	142.390427	176.481323	140.952179	128.629349	0	168.514832	166.411118	77.12561	44.594162	153.076904	186.331711	108.055298	130.241364	25.436296	0	6.17871	56.521442	30.010145	10.640582	45.172729	38.754036	53.150703	57.514217	77.454254	14.201697	82.892303	87.059479	98.696892	54.056648	85.085823	107.678719	74.694527	90.685158	4.792768	14.817123	4.792768	3.070087	3.064286	3.54791	3.070087	14.56135	3.070087	5.386316	4.431942	4.204188
196	80.885681	0	61.294415	41.051872	31.545389	70.120415	64.447372	37.104557	12.388836	22.103779	72.855766	57.98484	27.997921	13.319741	22.420506	22.53035	34.319656	3.649466	7.037654	1.789973	17.901903	17.954935	2.730127	2.730127	5.842064	31.552305	8.925287	19.316097	4.572103	17.782772	4.862288	11.027568	19.822371	10.758599	5.256077	1.274313	46.170479	10.330274	0.693147	0.693147	0.693147	1.274313	12.703304	0	2.129933	2.129933	2.730127	0	2.129933
197	166.575424	186.527237	200.380051	217.82103	197.948608	177.7892	193.715103	181.590622	103.115578	217.747894	211.295685	194.877792	213.191986	176.43219	201.201889	198.202591	171.979782	22.322649	15.302352	28.163729	163.320999	124.536407	180.602921	173.884933	210.002228	215.364044	175.877426	140.807526	58.496094	163.435486	110.82412	150.776184	163.758636	173.462814	151.641586	178.032593	177.18158	48.536247	12.902434	19.333157	52.030407	54.790375	31.085482	51.637653	7.268905	46.330044	18.938328	36.023739	17.013723
198	67.15786	43.550266	80.839699	60.073746	76.344215	18.564573	76.283073	58.987926	2.730127	66.421631	113.546959	147.92627	126.040359	139.951859	152.799042	132.023987	105.993271	35.711735	63.134869	56.692951	120.87159	132.362625	133.537262	110.617134	136.222137	127.824173	102.517441	93.316765	73.670822	118.411247	117.751411	92.782967	47.675705	114.729538	113.861183	88.177185	117.981552	6.355154	4.903696	0	4.903696	0	0	5.647335	0	0	0	0	0
199	104.635818	64.103638	83.753548	92.328972	102.46711	110.068825	94.627403	81.173622	34.798496	98.862549	121.980255	126.303146	147.798843	113.311745	114.700859	132.225418	122.719879	24.430229	49.25486	47.066319	116.483788	69.397812	140.497849	141.019165	54.852718	96.59166	132.587677	112.157913	39.163532	137.316711	80.922432	141.069275	110.021652	115.430077	99.671684	60.355694	69.870132	0	15.106398	0	0	15.076756	2.259157	15.102464	0	0	0	3.304437	17.453568
200	103.294266	137.434341	162.648056	170.731293	176.71608	135.890228	139.416473	155.065781	84.409775	153.669998	157.54657	153.862717	163.950974	100.704018	143.482025	157.837784	132.086197	42.920528	41.483479	67.929153	171.527145	111.338211	137.187805	173.609802	160.575592	143.739288	128.288361	97.936028	32.898769	135.755859	111.274864	78.209305	102.807884	129.44606	128.846512	107.697227	95.100304	23.176653	4.907486	4.907486	10.592498	4.907486	18.280802	16.243923	36.111862	34.896935	13.615533	52.754726	45.839821
201	150.341034	121.742508	127.184868	159.778702	153.707382	95.259651	143.318512	133.227554	48.62991	182.034317	152.219681	146.31369	112.82515	102.276642	129.685852	86.271019	95.219643	52.239391	37.188934	53.662003	108.406837	117.864182	100.505722	116.117149	113.871353	115.6856	122.343414	109.464264	42.072968	129.062256	118.020355	129.113388	136.266159	126.548836	146.881607	111.227791	100.368729	1.679778	0.693147	2.259157	0	0	0	0	12.975038	0.693147	4.119393	4.738876	19.006708
202	35.012787	40.991486	56.771481	43.976883	67.432961	30.941309	32.416252	32.719589	9.902909	32.45755	66.405296	29.88928	31.573095	30.628428	34.607372	30.570948	30.15937	78.869583	19.8095	17.386944	25.771631	33.652809	56.653099	43.660686	71.933304	95.239525	33.930931	52.745831	9.803496	84.678726	73.700974	62.026718	84.788971	80.662109	74.163635	82.311035	40.969452	40.098991	15.574784	25.792673	4.723146	3.078727	3.078727	1.789973	26.661339	23.187149	0	1.789973	1.789973
203	126.68885	79.41713	111.644142	125.822647	116.943016	90.490257	113.905518	100.075325	65.297592	123.818764	83.727211	116.281227	78.870277	72.679626	71.757469	110.192268	37.145855	72.336311	22.757967	25.342285	79.978012	93.219315	101.1464	80.204414	96.83931	126.818947	118.39904	85.034866	52.877323	118.061562	93.078079	123.686066	135.754944	143.683456	88.2994	95.606186	87.921219	41.15403	44.366348	32.736366	4.558144	0	0	0	0	12.471432	0	0	1.274313
204	127.529297	80.594589	136.842194	127.190804	103.082993	93.721634	109.570473	88.620995	47.602634	125.180412	111.672287	110.160728	110.952637	110.875755	115.37455	130.879837	89.867462	55.655605	36.266823	50.505123	85.863602	80.786331	79.679443	58.861393	60.925808	77.398499	94.513908	68.264404	11.29847	95.994591	87.952591	108.376289	94.789436	101.827133	140.348145	123.96447	74.821671	59.025822	6.496156	14.253236	37.084282	10.353907	61.391476	1.274313	54.09362	23.359236	11.858538	47.170925	35.024971
205	28.863119	37.996708	22.347284	33.191357	57.711056	35.114662	39.84269	38.529762	0.693147	39.175838	46.565449	77.020233	44.597656	25.038797	83.060738	36.292595	65.213081	7.517462	12.57297	1.274313	11.298465	56.806484	63.255329	33.612759	37.882263	48.983078	30.390213	25.204613	7.940482	107.6549	25.160553	84.060791	72.295822	112.102676	146.133545	153.344528	80.483429	31.796337	6.520197	0.693147	6.877129	9.163902	10.085312	2.730127	9.640221	32.35812	42.342991	21.946239	1.679778
206	91.73069	91.413498	100.105446	75.968155	99.563004	93.851585	161.483353	76.458839	53.24963	106.675766	90.037575	100.196449	133.592453	51.803902	102.891739	51.029591	74.614761	36.687344	11.007596	43.266956	86.887886	33.268394	60.07077	81.985397	55.398869	81.180443	125.522903	75.49704	16.68639	108.29538	44.030846	53.435993	56.983372	95.490845	132.351013	120.945488	72.183487	56.170658	0.693147	1.789973	2.259157	3.029982	0	0	0	6.155864	0.693147	9.615006	12.243765
207	123.974777	45.820431	114.653679	104.88562	97.082108	140.14357	130.300583	104.620659	57.02084	140.728348	87.87059	119.220955	74.351593	0	65.049774	63.360249	0	48.249752	0	0	18.268417	39.789185	57.88694	93.903145	54.34412	41.208073	46.310757	52.95211	0	74.222618	44.711403	26.946297	52.628567	72.535667	59.60244	66.353142	49.975151	17.606199	0	0	0	18.042509	34.886581	2.730127	1.274313	17.233137	0	0	33.350307
208	107.281883	62.833267	116.902977	115.424179	140.003235	122.380798	38.506882	28.167376	0.693147	141.003525	147.282806	150.639297	16.229864	121.336662	162.632751	140.760117	167.886978	0.693147	0	4.731278	40.342644	12.117808	14.815947	21.017763	13.502287	7.590773	12.469545	10.242899	0.693147	52.750999	6.297747	55.013493	58.113964	113.778671	94.063934	85.261108	78.51693	51.407501	0.693147	0	0	16.542738	0	0	0	0	0	27.489719	18.878757
209	7.225146	66.520927	38.76405	89.436096	122.057816	91.680237	57.07193	104.690765	26.890745	108.994804	76.583115	67.435661	71.372086	49.059273	69.010887	75.451141	62.038116	23.955454	4.393105	28.16197	45.952919	75.261703	64.308304	52.473549	46.841248	17.669859	38.314095	40.249863	0	66.630188	17.554174	39.60603	54.232582	51.807739	74.03994	62.939461	69.893181	0	0.693147	0.693147	0.693147	0	0	0	3.304437	0	0	0.693147	0.693147
210	0	0	0	36.667233	16.438814	22.520544	19.191891	23.378325	18.349695	28.505671	33.465267	31.622568	16.607992	1.274313	37.844193	18.310915	21.219271	0	0	5.983982	6.119814	35.472939	43.308849	13.794938	43.170486	68.549362	50.684212	26.964378	8.399236	38.501602	39.904346	69.48175	66.496819	61.77216	43.003212	32.212044	26.866758	0	10.825716	0	10.968867	0	0	4.572103	0	0	0	0	0
211	112.757584	71.803658	105.366547	133.961075	137.66069	178.716354	154.011444	137.20787	98.991531	175.154648	152.868988	137.038513	119.785179	92.965714	148.812698	117.682129	111.370621	113.366661	56.000637	49.768444	133.654968	116.86657	139.126968	135.827332	130.295929	138.325897	123.39975	99.851425	67.614174	145.919891	102.500565	139.293182	84.896248	109.822113	102.137985	74.486176	83.832062	20.702726	6.557508	4.572103	0.693147	0	10.956357	5.048327	0	0	19.208069	40.444065	22.027996
212	22.23731	33.404202	50.279598	19.594059	5.889832	15.41419	19.723597	9.805151	0	50.392532	20.463621	75.61515	53.314987	75.972633	67.358574	70.557014	71.147514	1.274313	16.455971	61.280079	53.278824	43.040565	78.678543	68.362442	79.680702	82.893005	88.511215	55.106304	30.524965	81.078827	47.060181	94.085556	90.515343	42.662155	104.745178	44.284645	89.194923	61.01376	42.955872	16.107468	26.70517	12.83895	5.849608	10.920538	20.294336	7.971432	0	42.002144	47.085907
213	27.644726	20.385368	37.971619	30.543339	82.689857	60.832436	88.197769	8.752753	5.948244	8.575162	48.093517	21.675085	34.215065	6.417428	10.522486	27.714163	36.286568	7.754331	1.274313	15.131669	80.20269	47.069469	45.190807	67.997276	65.841743	56.939507	76.904243	73.589256	41.221111	29.515541	66.422615	24.329687	67.626472	94.545547	73.083473	83.64563	55.666481	8.896094	8.745051	7.689533	1.274313	13.476258	43.683445	6.699712	4.291549	26.391699	21.071848	14.258252	1.679778
214	130.152863	118.429161	134.734634	136.330704	131.02739	153.716232	148.405518	113.907661	64.123482	142.688751	96.64064	99.893837	98.421387	95.305748	95.285423	109.067337	53.664303	23.962496	3.355983	13.928562	82.311958	67.917534	104.358536	93.0233	89.277985	81.534279	106.027756	76.506943	15.944001	64.777824	77.590141	62.731922	81.871605	82.47879	74.809372	80.862526	46.64357	7.620321	15.797518	1.274313	1.679778	8.620412	13.764146	4.572104	2.129933	0	9.124317	1.274313	7.954089
215	76.983971	74.94239	30.651375	68.983185	50.614628	64.360214	29.650648	61.282513	72.803406	104.547966	120.033325	84.49054	96.714066	44.017704	72.590561	31.852015	41.578579	25.692295	35.332405	25.370037	76.196877	25.758905	34.243473	36.304417	88.082108	54.62661	84.334137	29.47641	59.153095	85.112785	66.710434	89.912376	85.887024	104.756989	134.223999	65.268585	95.920029	39.441673	56.525906	16.107468	19.666286	22.389151	54.368183	35.180576	26.508543	34.746265	53.152824	61.514145	27.357351
216	5.590197	61.520451	38.897655	37.178413	31.916433	36.488846	55.691444	27.504194	10.639558	33.733154	36.945961	26.655815	31.742586	61.841625	79.94767	26.228468	15.298325	39.028839	7.362332	10.175109	52.704521	64.800995	55.276264	89.939148	48.933403	36.963913	12.991665	27.956469	0	20.061197	45.043472	88.53894	43.485279	59.466087	0	0	74.375038	7.117888	0.693147	1.789973	3.583961	4.568805	7.781067	0	0	0	0	0	0
217	83.668449	68.249023	126.388382	120.329361	55.876732	43.398891	76.842545	31.13373	21.601812	35.515728	65.495956	104.108498	0	36.234364	55.576347	46.892063	48.881126	26.263046	0	5.315742	26.96562	57.957462	64.186874	106.61837	86.662971	62.809978	75.99334	10.248783	3.002795	102.153633	105.318024	96.807472	115.285576	109.065346	104.517487	82.964325	92.964279	13.011605	10.084233	50.660324	48.215729	50.460262	9.959261	20.57559	20.722082	11.958509	21.829498	10.147742	10.442953
218	59.479752	52.798428	74.251732	137.545563	127.410995	97.699173	96.293518	95.039726	20.720127	99.313194	90.620621	58.058338	118.171417	60.471375	114.451172	91.008949	61.605446	11.12751	1.679778	4.118649	38.514782	44.462875	83.820251	59.298775	90.121788	35.141712	89.529045	73.896675	51.449436	71.010391	59.005032	81.693245	83.158936	97.904289	39.606644	116.003845	93.144409	9.374652	3.357769	3.649466	7.668505	12.207955	1.679778	9.838196	1.679778	3.357769	3.357769	23.093819	1.679778
219	116.227226	114.272713	99.296875	85.224731	107.821426	115.859772	139.936752	86.338486	29.603109	89.61261	160.249374	108.312492	168.371307	105.434372	109.006454	122.704613	139.170654	45.8727	11.031564	51.051311	154.94313	152.215698	157.848358	174.284149	161.83989	134.734299	167.901566	139.441681	11.755002	174.123459	163.710403	194.905685	182.566391	198.056763	233.196075	230.385925	174.127014	100.78643	95.741661	75.468033	105.073807	101.650772	99.694817	125.320587	103.823814	110.056313	136.833939	120.941704	110.324806
220	161.564117	125.24865	142.973602	185.427933	163.160675	130.509521	152.934113	126.432907	69.571411	185.322113	175.378525	158.740723	98.605965	95.532089	103.310165	82.407227	77.490791	30.97813	41.570507	32.858948	96.844566	91.916092	33.213043	99.949455	89.183578	171.600815	142.124802	92.889244	47.941429	181.706421	138.35144	178.232147	153.73732	177.368408	246.553436	146.828079	115.685326	24.311869	43.439327	9.210181	14.197566	4.263881	39.149593	17.96587	10.268599	38.510857	76.881432	20.850258	7.29836
221	183.025803	141.271133	176.631714	195.300415	201.637436	178.139069	182.771713	200.877243	157.455887	216.493744	206.987564	189.584442	204.255554	180.795883	170.673203	201.417984	183.763321	93.217178	49.962997	112.985573	196.034546	122.59079	172.400818	132.36467	162.398148	172.177017	130.540192	116.244949	0	59.044754	45.618835	40.543388	0	48.52174	0	0	25.999588	0	0	0	0	0	0	0	61.149799	8.290394	11.306856	12.860899	4.926007
222	119.927452	76.940491	83.832726	74.883141	79.248131	69.136711	71.949211	85.591469	35.145798	66.740387	73.580223	80.17495	76.129181	62.91827	78.246971	92.552528	69.294144	30.039412	32.421371	47.585808	35.246536	112.124252	112.899742	80.781418	48.516296	101.177437	109.518753	86.593925	64.341614	41.668522	40.845638	105.809479	106.018425	109.154419	127.366592	130.323822	94.982826	50.336739	14.611957	16.918415	30.57333	35.514427	49.953026	49.357609	43.901157	32.817604	18.841103	17.175192	13.177253
223	34.445328	42.60276	132.917236	179.824432	189.355957	161.234741	68.726562	74.534248	83.80854	160.600418	129.532669	131.277634	141.161484	104.735695	128.924072	129.706497	78.485535	42.920528	25.590033	62.06551	153.754974	85.113594	122.178726	131.512421	172.574158	189.924713	150.28978	93.836983	16.368689	92.973915	47.94994	47.37225	87.12429	65.521263	64.323143	113.863274	80.92395	23.176653	4.907486	4.907486	10.592498	4.907486	18.280802	16.243923	28.572001	17.759787	13.615533	22.041031	22.00387
224	103.606133	106.913223	106.845352	86.973846	54.321068	63.749462	153.310059	31.749105	23.798893	64.800438	78.232872	71.044952	131.555283	92.243805	68.803749	116.806717	54.484722	0.693147	11.400871	4.622829	84.967285	63.017555	78.498589	107.392075	105.164154	55.051258	66.786491	33.197929	21.468018	107.858215	81.053429	116.210312	114.545105	90.087212	95.002068	62.82753	56.135281	1.679778	5.400067	0.693147	0.693147	0.693147	18.34338	11.301352	56.162735	74.307014	56.819817	69.428467	9.240473
225	89.823921	117.139244	134.688477	134.407974	149.43985	134.296066	165.798218	116.617546	94.827049	134.235641	132.400497	111.733833	116.197289	123.07476	104.626747	121.106514	99.471245	97.019608	30.868229	73.513519	140.641006	138.579498	162.497101	141.468689	166.382278	138.734344	130.896378	113.758438	64.63134	111.662048	120.323746	118.74514	89.192352	164.896881	164.048996	109.371002	96.442818	16.448669	0.693147	1.789973	8.68412	61.721848	0.693147	51.817429	38.790447	21.000948	9.445684	4.656428	49.117496
226	106.954292	97.077728	106.255768	151.73317	94.501083	98.490997	101.531746	73.885353	19.698063	40.464958	61.049496	63.385433	80.672531	49.27034	72.284081	87.453613	33.901196	0	0	0	48.553963	43.752708	68.967529	94.032906	50.04668	60.456734	71.076584	39.520809	9.598906	85.57238	77.435913	82.919769	82.927917	125.320915	113.73465	76.131111	27.225819	0.693147	0	4.587833	0.693147	0	5.594796	14.258779	19.299875	20.547029	0	15.305795	0
227	87.61898	64.957672	51.556656	54.199734	53.282635	39.619453	68.656715	46.743504	0	63.587898	82.199394	84.042534	45.405197	41.355831	84.763817	41.225666	36.417637	0	0	25.16243	46.367672	59.976852	42.227676	29.740404	50.673042	44.808197	44.042568	42.117031	0	32.001862	30.266743	72.796837	62.810669	61.935463	63.244919	60.439018	65.936096	1.274313	0.693147	3.649466	0	0.693147	0.693147	0	0	0.693147	13.54049	2.259157	0
228	31.548506	26.179039	4.119393	0	0	16.672874	7.043561	0	26.658546	32.680904	33.307365	0	27.371462	0	35.742912	26.820206	29.963593	0	0	0	0	7.825073	0	0	0	11.675474	33.73436	0	2.259157	8.228543	28.759123	28.164406	40.689365	34.295795	35.693081	18.529251	9.08217	0	0	0	0	0	0	0	16.448357	0	0	0	0
229	26.090641	18.54129	12.708273	10.405918	15.822489	21.236031	57.044201	56.599174	17.337172	7.244768	42.245434	49.318329	11.012234	18.001837	49.494743	31.09585	40.740215	21.237381	2.533612	20.850183	22.963516	62.432972	34.32589	88.020157	88.101784	60.665764	55.759708	50.443027	14.417592	59.453438	74.8843	27.589449	26.016613	82.624039	65.628708	57.571648	39.624027	0.693147	0.693147	0.693147	0.693147	0.693147	0.693147	0.693147	0.693147	0.693147	0.693147	0.693147	1.274313
230	14.259014	12.28102	10.989335	14.454135	16.834944	13.091897	12.481266	12.833603	9.389895	13.800511	23.164831	24.504047	19.732803	18.55617	24.736721	31.271654	9.548432	6.936251	0.693147	6.103262	14.128271	15.101094	15.299571	12.15404	22.293444	33.028294	31.230932	25.489847	21.631601	28.167038	20.60947	19.698097	19.621012	32.923401	32.834404	26.996832	4.048076	0.693147	0	0	0	0	0	0	0	0	0	0	0
231	81.401573	82.897667	146.017029	120.817215	116.972115	119.627075	110.390869	118.52372	83.785484	160.331955	136.289154	126.897736	166.25528	132.977142	133.034332	138.593445	99.432655	49.881691	99.724861	103.59214	133.056274	129.740601	116.477936	119.542946	144.875458	116.978401	134.201477	130.36998	59.089512	132.719482	136.334595	90.970581	119.778229	100.169449	133.330765	145.419769	144.330536	56.636242	38.199959	15.801337	43.546528	33.406136	66.842789	12.437867	41.341011	25.438053	3.070087	36.331387	27.590157
232	50.25164	22.517496	60.495678	65.617279	62.802261	51.10939	69.276695	39.636154	0.693147	24.615664	46.506634	73.469688	63.978455	49.814709	63.034298	67.478714	36.618149	0.693147	0.693147	17.341967	64.066795	73.771759	70.213257	66.11422	75.203957	64.707047	92.79731	73.900078	57.012581	96.89238	75.446419	103.38813	102.875198	85.656364	111.501816	85.799812	75.805901	10.380864	40.736668	1.679778	0.693147	6.085537	8.527421	9.43314	3.064286	14.84433	12.978079	1.679778	18.735722
233	52.008728	38.610882	54.208519	117.521324	121.372353	111.798714	118.471558	97.326698	47.99955	110.553535	117.834297	109.436119	99.901169	55.269543	99.06208	89.257713	65.353027	31.126684	33.209038	13.934443	124.220596	129.555054	159.078979	154.794006	112.221275	86.319733	174.888092	109.718689	39.983025	94.163818	107.730797	88.486313	154.769547	93.927612	115.414558	104.909447	68.238258	30.243429	1.274313	1.679778	12.368565	0.693147	6.799649	5.400067	19.882614	0.693147	9.120017	0.693147	0
234	11.803582	16.321398	39.963379	78.267799	64.84066	52.364494	36.893776	45.276657	1.789973	18.668045	18.800785	43.435505	67.881126	9.167758	54.751797	72.858566	7.983531	96.82579	48.626381	29.63463	68.23542	47.439964	39.954006	31.336996	7.916319	44.679897	29.932373	25.340975	22.656004	34.590866	26.946301	39.480808	25.869333	35.394257	32.132965	25.996681	19.864782	14.670338	9.622227	4.263881	8.742757	14.685913	8.996605	13.683617	17.298838	17.062407	17.857908	13.050507	12.77522
235	0	45.465317	5.474916	0	0	13.381878	71.992516	57.494614	13.528107	45.554447	40.970058	31.38241	44.977802	19.550119	30.124792	71.075005	34.234058	8.960608	0	0	103.837303	31.666109	35.545479	36.910049	113.278542	111.775917	38.549694	25.688562	0.693147	40.499992	35.508179	66.658134	50.003075	32.018494	35.881313	37.310116	49.376129	2.730127	2.730127	1.679778	2.730127	0	1.679778	2.730127	11.216131	2.730127	2.730127	11.850263	2.730127
236	60.952007	52.381405	48.829155	50.222275	51.12727	29.866842	48.061451	29.763069	5.986695	32.803055	38.698147	48.448799	19.587173	10.953314	27.319559	0	15.907897	0	0	0	28.678232	20.697115	26.55529	24.138958	29.024021	0	23.172247	19.363174	0	31.352394	28.101461	27.771111	24.818842	24.094154	27.589903	20.325407	29.342546	0	0	0	7.28527	6.586542	2.129933	8.926519	10.251308	8.456298	7.754453	14.430019	6.748745
237	80.412964	41.490341	68.304123	41.943588	33.850689	40.441967	54.57386	53.911911	42.099762	63.783623	108.290314	119.887787	131.679108	83.726562	157.919098	143.302048	140.341171	53.497845	54.003864	71.680649	151.652878	158.256027	190.443253	173.508911	138.66478	121.790176	145.398361	117.706551	32.16663	99.384193	96.361778	149.848709	166.57869	158.143784	129.831772	150.002502	107.517174	34.32901	24.503616	43.761047	37.835613	52.266731	19.654764	30.593103	44.750511	24.525208	59.030422	18.638262	19.937601
238	154.976379	69.851624	106.351738	15.974877	41.904472	40.458187	24.802929	88.484039	0	79.66745	55.603104	54.509991	55.817417	33.797626	63.176853	65.635788	10.689456	48.249752	0	0	64.474442	81.748695	87.315819	55.221806	79.536331	39.822216	83.344322	78.657585	1.789973	73.416733	69.771431	110.580215	116.608574	120.760612	117.654716	60.972275	87.702873	0.693147	0.693147	0.693147	0.693147	0	17.417397	13.688249	23.139523	11.515532	0.693147	0	32.863308
239	10.885596	22.837282	28.897793	57.193604	62.438148	87.092484	99.453621	90.453522	62.404594	54.945278	52.725437	120.248558	121.200386	48.127018	119.298393	134.80365	71.899414	15.465287	4.587833	36.874832	44.934616	61.353943	51.672298	84.131699	56.613579	62.780025	71.257133	28.376894	0	74.232323	36.97578	94.785675	37.365242	140.471756	146.347336	68.20771	0	0	0	14.258017	13.175969	15.355038	14.486276	0	12.11143	0	0	0	18.878757
240	31.386734	17.730885	31.169626	0	41.760094	37.332092	13.559247	23.837751	0	18.045038	17.166534	24.050142	7.299113	12.679241	0	30.028471	17.863514	10.651756	10.893882	0.693147	21.331291	24.05443	13.640342	42.49036	67.728256	39.322731	17.57427	31.749714	0	33.069923	58.497276	86.258934	34.42543	84.862526	38.802845	37.599609	30.022942	0	8.668962	0.693147	6.588497	0	7.447135	0	20.894999	0	0	0	3.029982
241	60.786346	35.17239	28.354712	69.264351	130.845703	56.930099	63.026398	66.405525	0	94.816231	95.694572	86.828445	116.673874	112.209389	97.441116	113.07077	21.566393	0	0	0	44.728008	47.104103	56.105431	52.062481	41.612202	0.693147	90.791481	68.462303	0	35.035255	18.564957	60.897404	31.768515	38.562401	53.942753	109.761345	8.225199	13.629742	0	0	36.846668	0	0	0	0	0	0	0	0
242	61.28194	56.620945	96.04628	39.640888	31.368757	60.458244	68.579765	26.878578	4.456823	22.079802	74.388092	89.397148	60.951767	36.632504	70.683571	29.07279	22.596401	0	3.54791	0	59.511684	11.154572	2.129933	2.730127	54.602779	64.416328	12.170079	6.758609	0	20.738775	24.189709	38.131191	38.617012	32.87302	3.114777	0	16.157333	6.417428	0	0	0	0	5.594796	1.679778	2.129933	2.730127	2.730127	0.693147	2.129933
243	51.396061	27.579123	74.309357	66.379936	36.275581	62.108311	47.521011	24.439629	16.328632	137.855331	89.407074	122.201942	74.457367	52.892059	67.136559	69.171577	48.688423	21.701433	30.880268	20.420687	68.964607	76.331894	70.059021	47.737041	25.236729	29.399067	29.204254	15.673957	16.571785	57.409927	34.604912	57.661175	98.566422	47.050625	74.923561	60.958576	53.313019	30.218632	28.386627	1.679778	4.558144	0	20.975998	15.842741	0.693147	32.284157	3.304437	25.887238	4.204188
244	64.85228	91.631508	77.205536	98.136452	79.740295	79.915405	76.572754	124.065231	51.258488	71.693207	63.814926	111.680275	137.347198	119.915642	117.12989	100.401276	91.420158	53.434654	33.588028	76.945862	109.981003	97.058945	115.470123	118.164032	105.466187	119.678391	85.728088	99.654884	62.574699	94.740662	72.961357	107.751404	114.409538	112.940971	156.423584	67.405785	122.428734	88.409157	67.891342	52.203091	40.836388	44.819935	58.629051	44.685101	61.850414	65.076248	55.047089	58.915199	52.709053
245	20.26288	44.58844	79.463463	29.325563	65.024742	51.97514	54.772625	75.468941	17.762564	74.789154	105.543037	118.746964	94.81353	96.373993	142.533279	121.321007	106.721718	40.31953	36.454308	34.144627	113.428841	137.245422	158.992996	120.71846	100.024094	70.099167	117.414093	89.35276	93.296158	72.416122	65.540672	108.616211	101.271301	87.370903	132.291718	44.815735	59.149433	6.055299	12.006255	22.341965	10.259349	11.171843	11.708323	10.021671	0.693147	1.274313	18.64345	7.548676	0
246	10.54077	30.728991	0	55.434704	68.836555	58.753071	81.212852	89.670357	65.0411	146.732132	83.021248	141.952637	136.571564	114.579262	129.485123	82.806458	93.401466	40.88382	51.430199	42.497959	84.651466	103.111244	77.218201	119.097694	120.878197	98.959824	127.246857	106.531044	98.686211	147.852692	149.388519	170.346237	164.957153	189.45697	192.950241	159.792358	149.56752	110.135971	76.735008	83.984985	84.538246	57.872295	55.9809	89.743187	83.410271	78.109314	96.969582	76.690346	56.190987
247	111.118713	60.412727	125.259621	124.704781	82.185669	127.895958	103.111031	90.862259	27.163265	67.788292	121.153305	78.240005	62.531509	72.464348	43.253387	38.591267	50.136822	0	10.886827	0.693147	54.662636	46.523323	55.50745	55.27549	51.960464	66.423172	122.021324	80.179619	25.416407	78.001099	99.099174	93.468529	101.446579	110.162514	103.47699	81.730209	82.570946	0	0	0	0	0	0	0	0	0	1.274313	0	0
248	60.134342	37.645088	82.689911	52.737263	61.579979	57.321877	50.74815	52.881771	33.4412	85.006355	100.19619	105.083069	60.817875	61.794407	73.776146	54.067772	58.614136	23.349089	8.105978	37.212334	77.663475	95.982765	72.500496	53.199718	59.038494	54.093834	58.445396	61.217278	35.032562	71.232956	58.830181	94.889206	85.186432	88.341576	99.967873	82.168175	87.617043	36.704865	23.109732	7.306234	2.259157	6.686007	0	0	1.679778	19.864561	0.693147	0	1.789973
249	44.977283	0	22.272551	0	15.602076	56.665375	23.127642	62.947624	0	19.240488	67.092972	68.659439	63.786663	56.997513	42.635048	48.454739	43.286022	7.332136	14.887093	23.095341	39.640827	34.929836	56.17815	41.109898	22.086748	35.410805	46.393425	38.392826	0	47.888096	36.711548	61.970528	27.79196	36.824448	46.021603	33.15892	0	0	0	0	0	0	6.516461	0	0	0	0	0	0
250	120.957901	128.392807	171.400833	164.923721	157.457581	164.135498	173.433136	171.027023	21.234396	174.76973	171.780136	136.681396	199.221039	162.922348	198.347214	183.570648	129.376709	2.560799	22.750437	38.262375	121.118347	110.182213	126.108757	185.369293	143.357361	174.273163	162.511841	97.114601	22.830833	126.678108	104.54734	100.691864	182.943436	128.702393	179.103485	136.380753	152.867767	31.430197	24.830906	8.411699	11.003008	9.282169	0	10.920538	12.253879	7.971432	31.8981	17.736345	20.145786
251	0	16.411049	1.274313	37.212826	13.538734	1.274313	4.51726	21.096746	0	33.7868	54.104176	50.993862	52.057903	46.881161	43.442348	57.808868	60.346302	0	0	0	0	19.078896	14.22354	67.541443	79.861626	24.085878	87.750275	42.516682	0	16.80415	39.704315	67.621765	84.827492	48.548042	27.990557	0	0	12.618516	0	0	0	0	0	0	0	0	0	0	0
252	58.889412	62.938599	70.826141	70.685081	66.69355	62.619797	86.05114	78.957344	23.95005	43.140575	31.787212	63.814686	74.641449	49.027309	62.221134	63.54528	75.257698	15.174532	0.693147	0.693147	63.736271	107.33947	30.279263	65.832474	61.278446	68.185837	70.739464	38.660442	24.909458	63.198948	57.341801	62.908424	70.630295	24.507732	68.945053	61.105354	28.873549	1.274313	1.274313	3.777676	1.679778	1.274313	1.679778	2.730127	0.693147	5.276082	1.274313	19.966791	1.274313
253	13.078342	1.679778	16.588322	2.730127	1.679778	1.679778	1.679778	12.858774	4.263881	20.029919	7.904009	10.10167	34.510479	24.971542	30.357193	66.666748	23.266239	9.818156	19.953629	1.274313	30.837854	34.282101	29.172161	34.058121	35.683025	26.324636	26.254604	25.608965	1.274313	37.337261	25.649689	11.86989	13.484576	53.724537	17.538687	1.679778	31.445032	7.383907	0.693147	1.679778	1.679778	1.679778	0	0	0	0.693147	0.693147	0	0.693147
254	0	5.136743	0	5.07705	10.866776	0	15.037455	0	0	13.235812	24.772999	0	0	20.002325	0	0	0	0	0	0	2.728341	28.404007	23.564178	26.916941	23.290298	25.264305	31.140614	18.340105	4.738876	23.332401	27.349794	15.383239	29.343096	42.423416	28.26347	88.520065	27.215473	0	0	0	0	0	0	0	0	0	0	0	0
255	106.14093	68.78553	130.811508	146.123047	183.101242	194.416595	183.893448	175.511185	108.711517	182.13623	198.334152	166.64621	161.1595	149.146729	154.770325	139.476089	141.412033	81.019363	107.326202	116.865807	159.425858	165.295883	173.449478	190.632263	195.016144	202.960526	184.868713	173.228714	93.298012	195.672256	172.519287	193.746552	203.890656	197.462982	195.75383	184.756393	154.078918	116.815857	66.499123	92.352219	74.398895	41.902229	49.194588	56.391747	63.824375	83.394409	77.779373	68.862572	48.08543
256	38.711918	43.424774	57.961918	59.270256	42.603451	85.052032	70.127922	103.269791	67.067192	86.927315	121.766418	78.517731	60.119553	45.829693	78.87944	77.355339	66.467278	12.311652	13.25699	44.589756	101.55722	105.293922	110.863182	94.822975	101.941917	91.735626	118.300598	83.887054	57.531708	70.322617	92.176857	97.108765	126.661545	89.086227	111.512833	84.929588	28.795563	0	0	0	0	0	3.690874	4.965889	0	0	16.287172	10.788515	5.71224
257	49.048584	33.656322	55.931538	30.623434	58.643677	53.068413	64.257759	49.272816	8.265987	49.375599	16.052576	36.066036	14.935834	27.493187	41.364861	14.462973	27.716129	13.467674	7.796762	0	47.038353	38.206844	35.676346	59.016068	93.383362	82.375412	50.736404	52.438683	7.740526	21.498968	55.482635	118.429451	109.242714	111.867699	103.298363	55.074261	51.823006	17.452118	1.679778	0.693147	1.679778	6.06398	1.679778	0.693147	10.683324	11.152507	0.693147	0.693147	1.679778
258	66.135864	63.389122	48.250683	73.436501	73.266479	71.792961	85.992325	54.718506	21.714056	77.869263	46.753765	133.476791	6.759768	38.427784	73.363991	79.748016	61.238293	30.473227	20.876724	0.693147	80.545143	67.225693	60.232956	62.765903	63.790394	77.361977	79.955757	43.272221	45.776482	68.446274	44.922104	31.381365	60.938042	50.941509	40.867062	54.848774	28.270363	45.508682	7.933908	2.129933	7.207972	5.616353	1.274313	1.274313	33.00639	2.129933	0	8.056255	27.333857
259	0	12.258032	0	0.693147	3.96835	1.679778	0.693147	5.336294	0	9.932328	0.693147	19.044342	0	0.693147	0.693147	9.631325	25.307058	0	0	0	0	0.693147	12.925505	12.380407	7.104382	0	17.325111	27.226246	0	10.976458	15.25894	30.449875	28.740074	11.951075	13.905916	23.431253	24.915527	0	0	0.693147	0	0	0	0	0	0	0	0	0
260	102.841309	97.017944	105.857391	131.124725	108.455292	93.229996	114.969955	95.997856	24.011322	53.51572	72.995468	57.206352	64.706673	68.230415	63.13892	84.218803	48.069416	13.525398	0	14.201793	43.782894	102.618301	105.720428	137.273102	119.892227	92.981354	105.754684	73.285759	13.160845	93.553955	102.654678	82.723114	103.751205	88.60894	90.251442	87.951492	91.098457	4.291549	1.274313	0	1.274313	1.274313	1.274313	0	1.274313	0	0.693147	20.367489	1.274313
261	47.681282	60.819523	128.430328	150.354797	147.609818	123.193047	139.744644	119.367821	3.002795	137.8367	143.172546	106.170906	131.026688	131.242538	115.945999	115.864952	57.077023	0.693147	0	0	43.792751	21.977425	55.720871	80.77317	48.368427	66.399017	106.932007	36.60796	0.693147	50.063606	27.162951	67.398636	119.508179	27.014481	59.639057	72.974075	99.534737	0.693147	0.693147	0.693147	0	0	0	0	4.456823	4.456823	0	0	0
262	65.60997	30.06292	55.771828	49.383385	59.139145	57.525379	34.057281	54.743237	1.274313	39.066284	50.401894	42.063942	61.253029	21.273806	54.130688	35.667271	22.729334	0	1.274313	5.510471	25.610317	36.856949	36.305225	61.849174	63.053513	52.349209	72.536156	58.942059	16.68618	69.162979	57.368809	61.490658	75.126884	78.926201	95.814201	109.964066	52.878918	63.044319	27.682894	29.518766	19.508154	28.953264	30.397369	12.987255	17.944822	27.619545	27.083904	14.012239	0
263	65.693321	52.092079	67.082184	118.423019	113.431389	97.30484	97.814476	82.731636	43.127819	58.745937	119.851799	136.479935	112.26664	112.127838	111.172081	120.607948	142.925995	79.658371	62.260582	93.791565	129.397461	124.653061	143.389359	121.047386	122.451721	164.459625	160.93956	112.128342	66.255318	155.928848	124.432632	153.735657	171.224579	163.699066	166.940216	140.799698	142.450439	104.953812	55.163956	69.0951	68.27179	39.831924	33.704586	70.611855	73.981621	80.023582	98.916817	71.625755	50.784145
264	78.17244	64.903381	146.252426	147.559509	73.481033	133.611038	62.987251	93.251534	56.985668	132.334015	146.34111	82.05751	120.178574	95.87133	93.094833	44.598354	67.743591	62.839283	0	0.693147	53.997181	55.143726	42.824318	84.714348	97.164513	87.309731	92.897484	39.909237	10.511683	58.078323	68.127167	102.868629	88.6036	76.4179	99.044334	37.47892	55.045414	19.13587	16.068733	8.802002	10.705539	4.846559	0.693147	0.693147	7.013998	1.274313	3.499166	1.274313	23.654825
265	87.788826	107.814079	129.883194	149.778183	141.186356	116.376297	148.920349	147.0383	30.341972	122.854225	135.211487	110.210678	139.401154	116.965637	131.190903	117.994781	76.29332	16.34479	0	48.252834	114.001244	146.894257	160.294647	167.545624	147.924408	136.317322	147.493896	88.552803	32.954609	125.947777	94.78688	116.572357	144.823898	122.781433	97.113144	117.358635	99.076515	4.291549	1.274313	0	1.274313	1.274313	1.274313	0	1.274313	0	0.693147	49.541904	1.679778
266	112.10051	154.647064	127.008102	169.538284	165.472717	169.697479	145.98671	147.813797	94.399002	155.252045	124.913651	161.330841	183.758896	93.609009	148.229187	129.573456	105.065613	0	0	0	85.521919	63.343529	89.260872	111.53421	130.694412	107.673332	142.14946	96.53788	22.453722	88.541	84.226639	76.471443	84.621941	86.668465	79.230759	79.601685	97.122681	34.614769	0	12.637283	18.899544	0	19.031359	22.095001	2.728341	20.040327	9.219551	16.643835	0
267	93.138847	41.054047	79.511681	86.02533	82.031525	65.164185	69.866089	48.697323	24.484823	77.309723	89.201935	91.37085	102.072372	86.34639	102.079773	89.359001	94.166588	29.854618	20.694008	27.085646	67.041428	73.791786	95.040329	69.037056	110.015968	91.117088	86.348015	57.974586	46.523766	86.677429	76.151588	95.546516	93.970657	91.105087	102.029373	103.408951	80.284706	46.736244	47.820541	32.195988	47.409443	32.111599	31.729042	46.901043	48.851273	7.84584	0	5.200462	23.202221
268	34.505753	22.354467	53.422062	48.400764	48.014896	56.168541	39.576679	81.760483	10.707362	59.400551	48.700726	86.895248	103.776443	92.401978	92.438499	109.717216	74.625328	8.777774	24.699076	25.210882	108.754402	97.953476	117.80587	150.671432	141.420395	106.921715	125.426727	123.299278	59.658039	143.157959	109.547226	141.780563	145.407043	122.825134	131.913651	139.058258	114.851387	33.213078	20.663427	25.10593	26.030245	36.613705	18.395178	37.741943	12.191626	48.583069	60.472	52.513947	48.250408
269	65.427124	72.867271	81.890884	130.920013	82.496246	62.55061	94.172661	82.119904	6.03038	97.273621	74.804749	93.415543	91.669724	41.894131	79.050583	76.561691	18.098148	1.274313	0.693147	0.693147	107.070267	48.896729	76.965912	44.445961	148.032959	144.295242	87.43914	49.790276	0.693147	91.854492	60.27639	97.872437	94.877701	84.016342	98.439705	54.74366	65.513985	0.693147	0.693147	0.693147	0.693147	0.693147	0.693147	0.693147	0.693147	0.693147	8.220499	11.03053	4.393105
270	15.387855	7.332636	62.042198	52.487339	58.237423	59.311951	50.194939	30.246563	8.164741	18.369473	63.199924	72.700531	82.592819	83.384758	82.168434	59.173241	37.430157	26.082644	47.199432	0	72.001122	40.432312	25.075954	51.127289	39.395981	96.126968	48.206306	31.423424	7.754454	55.654171	42.64703	69.211723	82.037598	64.58374	57.344986	20.256268	47.824829	0	0	0	6.527195	2.259157	0	0	25.812353	12.244632	9.653977	0.693147	0
271	172.152374	109.290886	125.795471	110.659355	124.410881	117.609695	88.361893	129.286865	55.90641	149.942871	130.080948	119.645454	119.182732	74.016647	98.20076	100.693619	46.859768	95.171219	36.919243	24.359608	91.31163	113.238899	122.989845	137.226364	108.096161	104.064354	99.989441	75.01329	57.10545	125.946777	102.464973	97.076324	104.518097	123.911003	137.213135	133.770554	114.103477	46.655014	27.733156	24.317751	22.171228	41.920593	51.756794	49.927841	14.607971	54.3964	46.021423	36.452881	44.746696
272	49.486256	40.08527	41.899342	63.062572	26.153486	25.772137	57.325474	71.100571	31.138666	37.743626	62.117298	60.345066	75.181	59.808029	70.871368	35.907417	39.079044	5.248246	0	2.129933	30.005234	16.339808	20.247095	40.961945	89.014519	41.473282	59.999222	38.261044	14.120923	67.505547	87.581718	28.487036	54.703201	113.807785	50.923904	70.563408	64.066681	8.532688	5.366467	1.274313	0	4.118649	0	18.161375	0.693147	0	0	0	0
273	79.247345	76.609734	63.723888	99.859047	88.638863	106.157021	96.861511	110.07888	3.623023	80.296959	31.364328	65.100983	70.595314	39.951107	64.680977	65.994423	34.234058	8.960608	0	27.741289	70.038033	60.492085	84.100403	88.211922	105.550865	81.003395	76.859901	61.138348	8.234224	66.330193	52.425846	60.801277	57.980984	66.675751	77.975342	65.377869	48.545475	2.730127	2.730127	1.679778	2.730127	0	1.679778	2.730127	11.216131	2.730127	2.730127	3.877964	2.730127
274	19.70261	0	73.759834	145.625671	172.287323	151.961639	164.425507	145.035568	67.181023	163.010666	168.14537	119.390495	143.033371	57.369682	117.917023	102.497276	89.450928	35.580261	11.982933	28.725893	114.82708	105.033295	92.800072	111.161507	96.46949	126.513275	92.603325	104.120056	21.062065	78.934044	79.593414	89.103699	43.618641	81.895058	109.546951	102.213715	64.656845	1.679778	2.259157	1.679778	14.958676	12.142147	24.119898	3.499166	44.853306	35.494667	12.175872	45.839886	14.97959
275	116.663582	126.758934	135.819992	97.737442	110.321304	95.15657	96.856041	101.99736	57.161777	104.21595	106.033974	114.128258	109.918739	112.912971	92.308083	93.396652	96.647964	43.482304	18.71237	25.034124	108.505463	96.81662	96.39743	113.274414	128.50148	99.662178	101.495956	120.368225	66.950775	116.256744	95.719505	125.167763	154.013229	128.067703	110.010086	131.689682	83.633446	18.284481	5.001626	4.965889	17.783541	24.411942	14.794969	25.216652	3.65021	11.342829	36.266754	18.855499	5.347399
276	130.860794	144.670883	158.089752	191.904846	176.662933	147.230362	169.970123	176.859848	109.41433	169.458252	180.905975	182.300537	208.266205	136.208252	153.8311	192.109497	118.384949	65.591537	54.964283	67.929153	131.450485	85.464302	118.895996	122.875381	116.893509	137.456451	106.804932	55.711243	16.368689	66.791	47.94994	65.555656	98.365067	122.685616	135.08461	102.600258	96.160599	63.861019	4.907486	4.907486	18.322514	4.907486	29.318359	27.651043	55.099758	30.488609	25.476019	35.795826	37.223133
277	33.921173	44.847301	32.275787	47.009312	31.56152	26.494167	41.233143	31.581499	0	41.885105	66.100243	46.361679	44.82793	62.184376	79.178932	63.088886	9.044362	4.926007	0	0	13.384038	44.041595	12.925505	19.024641	46.068676	47.524914	6.261149	14.521876	0.693147	0.693147	12.479403	33.90863	39.291649	50.32729	22.901112	42.957466	11.718862	0	0	0	6.739219	0	0	0	0	0	0	0	0
278	40.466724	8.553834	36.684036	45.263172	40.186771	69.473381	59.745083	64.656921	15.061949	65.776794	55.682404	74.080688	63.42445	54.608261	68.283897	72.401642	64.261986	36.322441	32.865337	38.490131	66.618744	67.791321	74.4263	75.541458	86.164795	77.939491	78.049507	92.657791	31.804274	119.374161	116.440048	140.248566	112.353271	119.545959	124.98764	120.823601	113.70623	57.523613	21.828806	27.334877	18.742401	9.677695	32.336884	42.763649	33.501949	32.743137	21.9639	26.557377	9.914869
279	15.317223	0	10.68901	0	0	0	0	0	0	17.155859	31.029861	18.971949	31.22813	0	0	23.039207	21.671547	0	0	0	0	0	0	0	52.294685	27.838333	0	0	0	23.318056	0	26.564363	0	26.551487	34.795509	18.664494	29.496185	0	0	0	0	0	0	0	0	0	0	0	0
280	0	0	57.938511	59.514221	67.636925	82.85331	72.547455	83.948196	33.398182	56.426472	91.128548	69.041458	38.530964	0.693147	41.342335	64.5354	48.154888	0	0.693147	14.44359	18.31102	52.057087	64.28756	46.614094	31.678259	70.458359	91.337067	55.38792	0	67.703949	79.840286	95.373177	119.47773	65.504684	74.122353	75.873497	16.848799	5.973594	0	0	0	0	7.447135	4.926007	0	0	0	0	0
281	101.462387	34.910583	76.16703	51.74044	20.741995	25.263681	38.941833	38.122749	0.693147	38.557766	24.512188	42.083839	25.969822	38.811333	61.721306	15.935908	32.061733	0	0	0.693147	5.979655	42.992485	23.137653	11.043647	46.233196	66.562515	45.637611	38.94915	7.698741	47.905422	45.93475	66.022301	47.762817	72.006058	81.781181	49.047436	25.008064	1.274313	0.693147	1.679778	0.693147	0.693147	0.693147	0.693147	0.693147	0.693147	0.693147	0.693147	10.578938
282	113.345161	123.331161	129.151489	122.705887	126.086365	178.44902	159.884308	135.20372	63.662388	128.181564	118.12281	65.640961	100.379906	130.030304	100.325119	155.788513	86.539017	85.717529	5.869251	27.000546	90.621231	95.931702	115.685036	94.655128	73.647125	96.708107	103.950699	110.6605	49.961704	92.200188	116.267708	123.289307	126.508499	127.989304	106.418373	115.193863	115.604652	4.792768	20.445913	5.791806	3.070087	3.064286	12.656415	3.070087	5.608233	3.070087	4.118649	26.925907	17.091589
283	13.986846	46.863472	12.873655	56.390865	102.516296	94.982353	64.734787	66.708435	12.365347	55.593792	110.868484	125.561035	107.555054	97.677467	159.760223	96.108185	111.549355	10.580612	0.693147	0.693147	81.860085	74.339058	75.316231	99.95591	96.177628	96.197495	103.076126	78.434921	25.279037	89.843117	80.895065	131.405807	124.33152	127.756767	126.87204	99.928963	84.818069	31.8419	18.621038	28.345392	2.730127	0	0	1.274313	0.693147	0.693147	14.703803	0.693147	32.245716
284	32.34317	31.301123	35.033485	50.845222	56.395008	73.868187	64.623985	73.821106	41.44154	65.381462	81.740036	88.438286	77.529945	59.132538	88.099174	50.439198	76.310623	28.199902	34.118156	32.591286	89.716064	85.409943	95.835091	74.415985	81.826218	107.192879	106.086464	68.790932	22.142025	40.487514	92.566139	95.511414	120.590446	115.276184	117.798981	101.759865	70.602806	65.838608	33.12978	0	21.831005	26.061089	6.799649	9.348591	18.935312	12.72696	35.941803	36.528351	19.755697
285	48.174801	20.698732	30.892208	0	0.693147	107.20771	54.072136	55.89838	0.693147	12.482206	12.812788	11.849387	33.745071	105.448425	104.218948	69.574005	39.589447	5.9441	2.533612	0	21.567677	8.58804	0	0	0	0	0	1.679778	0	35.209011	0	0.693147	0	0.693147	17.068537	19.082167	0.693147	0	0	0	0	0	0	0	0	0	0	0	0
286	56.946766	38.925823	95.171417	87.51033	92.454712	107.206505	88.330124	101.370712	52.226921	132.344162	136.650436	164.642365	91.280792	82.031731	101.690155	80.521294	92.676216	31.466545	15.85489	52.187382	135.049057	142.021667	93.082253	108.545799	109.526474	91.965027	123.609909	122.68763	71.035484	152.066025	126.89653	170.295044	167.700027	164.162201	191.949493	142.452225	167.253342	66.5952	30.677896	47.05941	20.419771	15.898832	27.615562	28.291832	35.216621	44.379387	43.914001	41.11446	1.789973
287	35.245705	9.657873	29.239069	26.220509	21.128201	33.605995	37.500801	35.192005	0.693147	20.076647	20.463621	13.294624	0	4.739621	11.054331	10.167712	10.367847	1.274313	2.728341	5.120736	4.242805	4.048076	5.304805	6.453166	0	8.349092	6.527195	6.283054	0	0	27.344786	16.582317	0	0	0	18.664494	29.496185	0	0	0	0	0	0	0	0	0	0	0	0
288	0	0.693147	28.587261	25.873667	57.176003	0	5.254642	30.335234	0.693147	30.080444	55.589161	7.420428	0.693147	0.693147	38.845806	30.688423	0.693147	0.693147	0.693147	0.693147	0.693147	17.45348	115.7631	127.282265	143.552872	131.2724	126.954536	98.878159	89.100449	129.995117	114.01619	63.469215	22.550642	108.269302	114.403564	133.897385	124.206551	0.693147	8.37157	0.693147	5.125612	0.693147	0.693147	5.657514	0.693147	0.693147	0.693147	0.693147	0.693147
289	35.012787	62.529831	47.731998	77.058533	87.930931	57.596512	64.557518	73.224632	44.036816	38.619385	73.778511	62.854328	71.488983	69.553703	69.586678	66.38221	61.95649	102.034531	34.799095	40.961864	90.155518	75.169876	113.113907	81.013847	105.389175	106.370361	79.519615	71.943863	10.90077	99.386002	100.427567	65.277031	77.699013	42.975796	60.352879	75.134666	49.920528	50.260902	18.361292	12.447509	0.693147	3.078727	0.693147	0.693147	0	0	0	0.693147	0.693147
290	70.954773	100.535973	132.83725	98.422821	64.832886	44.213577	87.553879	74.566231	41.305386	71.492813	88.028419	54.945354	59.95224	80.231575	105.394966	88.619514	61.108707	17.67412	46.610134	42.25951	69.602539	101.380653	107.827248	117.944839	128.835876	115.52404	173.795105	123.676056	90.346634	179.288467	167.932755	117.975594	157.202133	187.08075	186.224701	181.506531	135.51976	59.878147	52.220333	23.200121	52.696201	54.766731	35.88414	18.433348	30.056686	31.059441	3.357769	25.479786	36.965546
291	87.370903	117.862	130.553406	136.946716	137.597107	134.79921	126.660973	158.075912	84.976753	69.025787	116.737282	59.596622	114.49575	98.343002	105.207405	119.76123	97.451515	40.369068	32.992596	51.692078	101.154793	55.803623	109.989937	112.163986	74.883125	131.334457	134.145142	109.494202	81.956558	132.544754	120.107651	128.851166	151.920563	122.855507	122.156937	110.481041	95.001686	56.594769	68.659637	67.355209	58.404667	52.218285	53.990665	45.53014	56.974243	49.948025	49.457035	57.541069	59.555351
292	75.746849	20.237177	18.159281	13.738548	6.37344	37.27877	10.306446	41.444969	0	33.814205	21.768312	0	0	0	30.782351	0	24.260071	0	0	0	0	0	0	0	0	0	0	0	0	0	0	53.735943	37.399559	41.164116	41.045681	0	36.062752	0	0	0	0	0	0	0	0	0	0	0	0
293	22.135223	37.016651	0	0	0	0	19.616304	46.637299	70.124969	63.805817	26.267406	61.092258	31.243586	26.402069	46.741764	18.765841	24.260071	0	15.290003	0	22.74675	0	0	0	40.266525	0	0	17.833981	3.877964	7.231772	37.481953	57.093037	89.721924	60.115627	0	0	18.667442	0.693147	0	0	0	0	0	0	0	0	0	0	0
294	114.734421	100.803909	122.128593	98.885773	99.572067	86.027802	110.113953	145.882111	91.03643	136.068878	123.425171	107.260994	131.709656	105.635307	114.415871	118.341629	64.171745	46.35611	36.919243	24.359608	58.589382	108.466476	85.803383	99.520676	63.853584	74.429596	82.207184	54.350273	42.850391	68.815315	84.054779	90.663681	108.212746	110.58979	98.734596	94.337105	79.787659	36.523186	26.244684	20.092941	16.060631	24.574638	35.822838	54.990852	14.607971	39.909851	37.317623	15.20647	23.135456
295	69.186058	124.852951	151.489563	148.650421	108.808868	158.311829	167.602982	163.900253	111.846855	189.460098	190.333328	187.862488	190.000763	170.455109	193.040726	166.115143	100.166733	67.871552	101.95919	98.721214	162.038452	147.041122	154.187012	151.720566	167.114136	144.769455	157.89386	162.598846	132.716919	166.222382	168.95401	170.465622	174.98587	182.81456	179.962875	178.293213	158.890549	81.84848	48.679665	44.926403	72.60379	77.316299	52.326366	45.392284	74.210831	51.174763	38.119026	58.199089	53.599277
296	87.610886	61.896469	95.692024	76.48008	93.598221	84.889221	89.609436	71.823769	22.515062	73.420311	61.034897	48.986713	95.867531	88.918335	107.268105	75.400284	90.616592	53.499706	27.80147	40.878674	76.976318	71.860504	90.566566	93.172607	78.84742	97.57943	112.022064	80.70089	30.131969	56.039402	101.721268	122.813866	129.073547	149.142761	184.654984	119.957405	115.041573	71.710686	16.177	35.235645	52.381565	41.095695	48.376076	1.679778	56.070175	51.428619	45.085293	48.031353	20.622662
297	49.610023	0	0	0	58.397758	43.54311	0	33.484154	23.63937	20.923782	29.327536	21.017353	13.807826	27.497051	11.704092	14.783614	53.450352	0	0.693147	4.048076	21.379324	11.940765	26.291744	82.037781	70.252647	75.129471	60.639984	24.785606	6.137738	64.496231	53.999332	113.600395	21.560637	60.393425	61.237728	88.670616	8.843953	0.693147	6.359992	0.693147	0.693147	0.693147	0.693147	9.304347	5.71224	4.257988	4.532443	3.244001	3.029982
298	26.082539	1.679778	16.588322	3.357769	1.679778	1.679778	1.679778	35.341133	5.657514	82.264687	26.646675	31.8304	121.12307	95.971474	104.921974	122.683647	86.978745	30.168365	65.990181	1.274313	111.101601	127.190331	108.487152	109.254547	135.467392	100.948914	100.753387	94.779053	1.274313	127.441338	91.457306	40.611374	35.798832	50.887585	52.73893	1.274313	106.527809	20.355001	0	1.274313	1.274313	1.274313	0	0	0	0	0	0	0
299	98.778648	34.375412	57.141708	67.688469	21.766491	21.429398	17.971478	18.885695	1.679778	18.832609	7.517814	7.658362	29.188408	49.758488	71.091515	26.705894	16.181662	6.99445	11.225218	1.679778	68.791595	77.829597	0.693147	35.456959	20.542458	13.611093	0.693147	23.620621	0.693147	70.79335	64.819489	25.950369	61.180038	35.302891	35.634308	20.286432	12.370053	0	7.882771	6.178711	6.719995	6.484154	0.693147	40.530388	11.672895	6.525266	7.954323	7.759594	7.636183
300	81.978485	95.088593	77.518982	105.19561	83.171394	55.391308	62.601353	56.153454	1.789973	91.358955	57.162487	100.061859	0	36.234364	122.108322	98.318695	82.428062	43.99044	11.767064	15.657562	113.400917	113.631088	118.239708	95.510941	122.095467	101.589561	95.056511	45.37994	9.704248	106.04631	125.133316	145.995529	127.961334	170.05394	169.277451	133.615158	142.94957	25.272247	14.27074	28.105076	23.842621	26.229738	9.877667	20.57559	38.534473	16.39156	25.835659	10.54308	15.375226
301	89.285324	71.177254	112.66861	112.634026	147.051346	117.755447	126.407616	34.041927	1.274313	166.208939	160.870819	169.771179	46.258049	130.076401	151.718292	34.36705	160.689484	13.994152	3.583961	8.501144	122.480171	112.015518	96.305969	125.406219	51.468266	92.912178	123.713837	110.291733	47.506016	94.700813	80.966583	146.659973	125.238907	93.837868	149.336136	105.05983	94.772728	33.012138	0	38.853317	34.681637	5.978432	1.274313	10.279757	2.129933	15.147679	0	0	14.388
302	145.312454	142.311356	217.938965	193.419708	215.700134	225.304443	176.642273	196.853256	162.489822	211.661453	209.344086	210.713837	219.869492	202.759384	220.959595	175.869934	159.166763	100.923668	122.480804	110.129379	194.032104	187.339523	185.101074	194.514801	219.080673	168.968124	187.447128	169.562759	147.822418	206.027802	172.607834	200.09671	214.474503	214.950287	199.718216	164.893661	138.590637	56.636242	38.199959	16.613585	62.752563	80.531975	58.898083	16.593008	58.684612	44.337711	13.31074	37.696423	65.270973
[truncated: 3 more columns]
