# Supplementary material for: Network analysis of the NetHealth data: exploring co-evolution of individuals’ social network positions and physical activities
Source: Appl Netw Sci. 2018 Nov 2;3(1):45. doi: 10.1007/s41109-018-0103-2 (PMC6223883; doi:10.1007/s41109-018-0103-2)
Supplement: Supplementary file 2 — Data. (ZIP 375 kb) [file 41109_2018_103_MOESM2_ESM.zip › Additional file 2/K-coreness_centrality.csv]

id	week 1	week 2	week 3	week 4	week 5	week 6	week 7	week 8	week 9	week 10	week 11	week 12	week 13	week 14	week 15	week 16	week 17	week 18	week 19	week 20	week 21	week 22	week 23	week 24	week 25	week 26	week 27	week 28	week 29	week 30	week 31	week 32	week 33	week 34	week 35	week 36	week 37	week 38	week 39	week 40	week 41	week 42	week 43	week 44	week 45	week 46	week 47	week 48	week 49
1	3	3	2	2	2	3	4	4	3	3	2	3	3	2	3	3	2	1	0	1	2	3	2	3	3	3	3	2	1	3	3	2	2	2	3	3	2	1	2	1	1	2	1	1	1	2	1	1	2
2	3	1	3	2	0	2	2	3	2	1	4	2	2	0	2	4	1	0	0	0	1	2	1	1	1	2	1	1	1	3	1	3	2	1	0	3	1	1	0	1	1	1	0	0	0	0	1	1	1
3	2	2	2	3	2	2	2	3	1	2	2	3	1	0	0	2	2	1	2	2	2	0	1	3	3	3	3	2	0	0	3	4	3	3	4	1	2	1	1	2	2	1	1	1	1	1	0	1	1
4	3	3	3	3	2	4	4	3	2	4	4	4	3	2	4	3	2	0	1	0	1	3	3	1	3	2	1	2	0	2	2	3	2	2	3	2	3	0	1	1	1	0	1	1	1	2	1	2	1
5	2	3	3	3	2	2	3	3	2	3	3	3	2	2	0	3	2	1	0	0	2	2	1	1	1	1	2	2	0	0	0	2	2	2	1	3	2	1	1	1	0	0	0	0	1	1	0	0	0
6	1	1	2	3	2	1	2	2	2	2	3	3	3	3	3	3	3	3	2	2	2	2	2	2	2	3	3	3	3	4	6	6	5	6	7	4	4	4	3	0	0	0	0	0	1	3	3	3	3
7	4	2	0	2	3	2	2	2	1	3	1	2	3	1	1	1	0	1	0	1	2	3	2	2	2	2	1	1	0	3	3	3	1	2	3	3	2	0	0	0	1	1	0	0	0	0	1	1	0
8	0	0	0	0	0	0	0	0	0	0	0	0	0	0	0	0	0	0	0	0	0	0	1	1	1	0	0	0	0	0	1	0	0	0	0	1	0	0	0	0	0	0	0	0	0	0	0	0	0
9	2	2	2	3	2	2	2	2	1	2	2	2	2	3	2	2	2	1	1	1	1	2	2	5	2	4	3	2	1	2	2	2	2	2	3	2	2	2	0	1	1	1	0	0	1	0	0	1	2
10	3	4	4	2	3	4	3	3	1	3	4	3	4	1	2	2	3	2	1	2	3	2	2	3	5	3	3	3	1	3	4	2	3	4	3	3	3	2	1	0	1	1	3	2	3	2	2	1	0
11	2	4	5	5	5	7	6	4	1	7	9	3	7	7	6	3	2	1	1	1	1	2	2	5	3	3	4	2	0	2	2	2	2	3	3	2	2	2	1	0	0	2	1	0	0	1	0	0	1
12	4	4	4	3	3	4	4	3	3	4	4	3	4	2	3	3	2	2	2	0	4	3	3	4	4	3	4	2	2	4	3	3	3	4	5	3	1	2	2	1	1	3	2	2	1	1	2	2	2
13	4	4	4	4	4	3	3	2	2	3	3	4	3	3	3	3	2	1	1	2	3	3	2	3	2	3	2	3	1	2	3	3	4	2	3	4	2	1	1	0	0	0	1	2	1	1	0	1	1
14	4	3	2	1	2	2	2	2	1	2	1	1	2	1	1	2	2	1	1	1	2	1	1	1	1	1	1	1	1	1	3	1	1	1	1	1	1	0	0	0	1	0	1	1	1	1	1	1	1
15	5	3	3	3	4	1	3	4	0	4	2	1	0	1	3	2	0	0	1	0	0	0	0	0	0	1	0	2	1	3	3	3	2	2	2	2	2	1	0	0	1	1	1	1	1	1	1	1	2
16	4	4	4	4	4	5	5	5	3	5	4	4	4	4	4	4	2	2	1	3	4	3	4	3	4	4	4	3	3	4	3	3	4	4	4	3	3	2	2	2	2	2	2	2	2	2	2	2	2
17	1	2	2	2	2	2	2	3	1	3	4	3	2	1	2	2	2	1	1	1	1	1	1	2	2	2	1	2	0	1	2	3	2	1	2	2	2	1	1	2	2	1	0	0	0	0	0	0	0
18	1	2	2	4	3	4	4	3	1	4	4	3	3	3	4	2	2	1	2	2	2	2	2	5	3	3	3	2	1	4	3	3	4	3	5	6	4	2	1	1	2	2	2	2	2	2	2	2	2
19	0	0	0	0	0	0	0	0	0	0	0	0	0	0	0	0	0	0	0	0	1	1	0	1	2	1	1	1	0	0	1	2	0	0	2	0	0	0	0	0	0	0	0	0	0	0	0	0	0
20	5	5	5	5	5	5	6	5	4	5	6	5	4	3	3	3	3	2	2	2	2	3	2	2	3	3	3	3	2	3	3	4	4	3	3	3	4	2	2	2	2	2	2	2	2	2	2	2	2
21	1	2	2	2	3	3	2	2	1	1	1	1	1	1	1	1	1	1	1	1	1	1	2	1	3	0	1	1	0	1	0	1	0	2	0	2	0	0	1	1	1	0	0	0	0	0	0	1	1
22	4	4	5	4	4	4	4	4	4	5	5	4	4	4	4	4	4	2	2	2	4	3	4	4	4	4	5	4	3	4	4	5	5	5	6	6	5	3	2	2	2	1	2	0	2	1	0	1	1
23	2	3	4	4	4	4	3	3	2	3	4	3	3	3	4	3	3	2	1	2	2	2	2	3	2	3	4	2	1	3	2	3	3	3	5	6	4	1	1	1	1	1	1	1	1	2	1	1	1
24	2	1	3	2	2	2	3	2	2	2	3	2	2	3	2	2	2	2	2	2	1	2	2	2	2	2	3	2	1	2	1	2	2	2	3	2	2	0	0	0	0	0	0	0	0	0	0	0	0
25	4	3	4	3	4	3	3	3	3	4	3	4	4	3	4	4	3	3	2	2	4	4	4	4	4	4	4	3	2	4	4	4	4	4	5	4	4	2	1	2	2	1	2	1	2	2	2	2	2
26	2	1	3	3	2	2	3	1	2	2	2	2	2	1	2	2	2	1	1	1	1	2	2	1	1	3	1	2	2	2	2	2	2	1	4	3	1	1	0	0	0	0	1	0	0	1	1	0	0
27	3	3	4	3	2	3	3	3	3	3	2	3	4	2	3	3	3	2	2	2	3	3	3	3	3	3	3	2	1	4	3	3	3	4	4	3	2	1	2	1	2	1	2	1	1	0	1	1	0
28	0	0	0	0	0	0	0	0	0	0	0	0	0	0	0	0	0	0	0	0	0	0	0	0	0	0	0	3	0	0	2	1	2	1	1	2	1	0	0	0	1	1	1	0	1	0	1	2	0
29	4	7	7	7	7	6	5	5	4	7	7	6	6	4	7	6	5	3	3	3	5	5	4	5	5	6	5	5	2	4	4	4	4	4	4	2	4	3	2	2	2	2	2	2	2	2	3	3	3
30	1	2	2	2	1	2	1	2	1	2	2	1	2	1	2	2	2	1	0	1	1	1	1	2	1	1	2	0	1	1	1	1	2	1	1	1	1	0	0	0	0	0	0	0	0	0	0	1	1
31	3	3	3	4	4	4	4	4	3	4	4	4	4	3	4	4	3	1	1	1	4	3	4	3	3	2	2	2	1	2	2	2	2	2	4	3	3	1	2	1	1	1	1	1	2	2	2	2	1
32	4	4	5	5	5	5	5	4	4	5	5	4	4	4	4	4	4	4	2	3	4	4	4	4	4	4	4	3	1	4	4	4	4	4	5	4	4	2	2	2	2	1	2	2	2	2	1	5	2
33	4	0	0	2	3	4	6	4	2	3	6	4	2	1	1	3	2	1	1	1	2	2	2	1	1	1	1	1	1	2	1	1	1	0	2	2	0	0	0	0	0	0	0	0	0	0	0	0	0
34	3	3	2	3	4	4	4	3	1	4	4	4	4	4	3	4	4	2	2	1	4	4	4	4	4	4	4	3	2	4	3	4	4	4	5	3	3	2	2	2	2	2	2	2	2	2	2	2	2
35	4	4	4	4	4	4	3	3	3	4	3	4	3	5	4	3	4	3	2	2	4	4	4	5	4	4	3	2	1	3	4	4	4	4	5	4	4	3	2	2	2	2	2	3	3	2	2	2	2
36	1	2	3	1	2	1	1	1	1	1	1	1	1	2	2	1	2	1	1	1	2	1	2	1	1	1	1	2	1	1	1	1	1	1	1	1	1	1	1	1	1	0	0	0	0	0	0	0	0
37	4	4	4	4	4	4	4	4	3	4	5	4	5	5	4	4	4	3	2	2	4	4	5	5	5	5	5	4	3	5	5	6	5	5	5	5	5	3	2	2	2	2	2	2	3	2	2	3	2
38	4	3	2	3	2	3	3	3	0	2	3	1	2	2	1	2	2	0	1	0	1	2	2	1	1	1	1	1	0	2	0	2	1	0	1	1	1	1	0	0	0	0	0	0	0	0	0	0	0
39	0	0	0	0	1	0	0	0	0	1	1	1	1	0	1	0	0	0	0	0	0	1	1	1	1	0	0	0	0	0	0	0	1	0	0	0	0	0	0	0	0	0	0	0	0	0	0	0	0
40	3	2	2	4	4	4	4	4	2	4	3	4	4	3	4	4	3	0	0	1	3	3	3	3	3	4	4	3	2	3	4	4	4	4	5	4	3	1	2	1	2	1	1	1	2	2	2	0	1
41	0	0	2	0	2	3	3	3	0	1	2	1	0	2	0	1	0	0	0	0	0	1	0	0	0	0	0	0	0	0	0	1	1	1	1	1	1	0	0	0	0	0	0	0	0	0	0	0	0
42	4	3	4	4	4	4	4	4	3	4	4	4	4	1	4	2	3	1	2	2	4	4	5	5	5	4	4	4	3	4	4	4	4	4	5	4	4	2	2	2	1	1	2	2	1	2	2	2	2
43	4	4	5	4	4	4	4	4	3	4	3	4	4	3	4	4	3	3	2	2	4	4	4	4	4	4	4	3	2	4	4	4	4	4	4	2	1	1	1	1	1	0	1	1	2	1	0	1	2
44	3	1	3	4	4	4	3	3	1	3	3	2	2	2	3	2	2	1	1	1	2	1	2	3	3	1	2	2	1	3	3	3	2	2	2	3	2	1	1	1	1	1	1	1	1	1	1	1	2
45	2	2	2	2	2	2	1	1	1	3	2	2	2	2	2	2	2	2	0	1	2	2	2	1	2	2	3	2	0	2	3	3	0	3	3	3	2	2	2	2	2	2	2	2	2	2	2	0	1
46	3	3	3	4	3	3	4	4	2	4	3	4	4	3	4	4	4	3	3	3	4	4	4	4	5	4	4	4	3	5	6	6	5	6	7	6	4	4	3	2	2	2	1	2	0	3	3	3	3
47	2	4	1	2	1	3	4	2	1	2	2	2	2	2	3	2	3	0	0	1	2	1	3	3	2	3	4	3	2	3	3	3	3	3	3	3	3	2	2	1	1	1	2	1	2	1	0	1	2
48	3	4	4	5	5	7	6	4	2	7	9	4	7	7	6	4	4	1	1	2	4	3	3	5	4	4	5	3	2	4	3	3	4	3	4	4	4	2	2	2	2	1	1	2	2	1	1	2	2
49	2	7	7	6	8	6	6	7	6	8	7	8	7	7	8	8	7	2	5	7	8	7	8	7	7	7	7	7	6	7	7	7	8	7	7	7	6	4	4	2	4	5	2	2	3	2	2	3	5
50	3	3	3	2	2	2	2	2	1	3	1	2	3	1	2	3	2	1	0	1	2	2	3	2	4	2	3	3	1	4	3	4	4	4	4	3	3	1	1	1	1	1	1	1	1	0	1	1	2
51	3	3	3	2	4	4	4	4	3	4	4	4	3	3	4	3	3	2	2	2	4	4	3	3	4	4	4	4	3	3	4	4	4	4	4	4	3	2	1	0	2	1	2	1	1	2	2	1	0
52	2	1	0	0	0	0	0	0	0	1	0	0	0	0	0	1	0	0	0	0	0	0	0	0	0	0	0	0	0	0	0	0	0	0	0	0	0	0	0	0	0	0	0	0	0	0	0	0	0
53	3	2	3	4	4	4	5	4	1	4	4	4	4	3	4	4	4	2	1	3	5	4	4	4	5	4	3	2	1	4	3	4	3	4	4	3	3	2	2	2	2	0	2	2	2	2	2	1	2
54	4	2	3	1	1	2	3	1	1	2	3	3	3	2	2	2	2	1	1	2	1	1	2	1	3	4	3	3	2	3	3	3	3	3	3	3	3	3	3	3	3	3	2	2	2	2	1	2	2
55	4	4	4	4	2	2	3	1	1	3	3	4	4	3	3	3	2	1	1	0	2	2	2	3	3	3	4	1	1	2	1	3	3	3	2	3	2	1	0	0	0	0	0	0	0	1	1	1	0
56	5	3	3	4	3	4	4	4	2	4	4	4	3	2	4	4	4	1	0	1	4	4	5	6	6	6	6	6	6	6	6	6	6	6	6	6	6	6	6	5	5	5	5	5	5	5	6	5	5
57	3	2	4	2	3	3	2	3	0	4	4	3	4	1	2	2	2	2	0	2	3	2	3	2	2	3	3	3	1	3	2	2	3	4	3	3	2	0	0	0	0	1	0	1	0	0	0	0	1
58	3	1	2	2	3	3	3	3	2	3	1	2	2	2	3	3	3	2	2	2	3	3	4	3	3	3	4	3	2	4	3	4	4	3	4	4	3	2	0	3	3	1	1	3	3	3	3	2	2
59	3	2	1	3	4	4	4	4	3	4	4	4	5	5	4	4	4	3	2	3	4	4	5	4	5	4	5	5	5	5	5	5	5	5	6	5	5	5	4	0	0	0	0	0	3	4	3	3	3
60	6	2	4	3	4	4	4	4	1	4	3	3	4	4	4	4	3	2	2	2	4	4	5	5	4	4	4	4	2	4	4	4	4	4	5	4	4	2	2	2	2	2	2	3	2	2	3	3	2
61	2	1	1	4	4	2	2	2	1	2	3	3	4	0	3	0	0	0	0	0	1	1	0	0	1	0	0	0	1	1	0	1	0	1	1	1	0	0	0	0	0	0	0	0	0	0	0	0	1
62	2	2	3	2	2	2	2	2	2	3	3	3	3	2	2	2	2	2	1	2	2	2	2	2	2	2	2	2	2	2	2	2	2	2	2	2	2	0	2	2	1	2	1	0	2	1	1	0	0
63	2	2	3	3	3	3	3	3	2	3	3	1	2	3	2	3	3	2	2	2	4	3	3	3	3	2	3	3	2	3	2	3	2	3	3	3	3	2	2	2	2	2	2	2	2	2	2	2	2
64	4	4	5	5	5	7	6	4	2	7	9	4	7	7	6	4	4	1	2	2	4	3	4	5	4	4	5	4	3	4	4	4	5	5	5	5	5	4	4	2	2	2	3	3	4	3	3	3	3
65	4	4	5	4	4	4	5	4	3	5	4	4	4	3	4	4	4	3	3	3	4	4	3	4	4	4	3	4	2	4	4	4	4	4	4	2	1	3	2	2	2	2	2	2	2	2	3	3	3
66	1	1	3	2	1	1	1	1	1	3	3	3	2	2	2	2	2	1	1	1	2	2	2	2	1	2	1	1	1	1	1	1	1	3	2	2	1	1	1	1	1	1	1	1	1	1	1	1	1
67	0	1	1	1	1	1	2	1	1	1	1	1	1	0	1	1	1	0	0	0	1	1	1	2	1	1	1	1	0	2	1	2	2	3	4	3	3	1	1	0	0	1	0	1	2	1	1	1	1
68	3	2	3	4	4	4	2	3	1	4	2	3	3	3	3	3	3	0	0	0	4	6	6	5	3	3	5	3	0	4	4	4	4	4	5	4	4	0	0	0	0	0	1	0	0	0	0	0	0
69	1	1	1	0	1	2	1	3	1	0	2	3	3	1	3	3	3	1	1	1	2	2	1	2	2	0	0	1	0	1	1	1	1	1	2	2	2	0	1	1	0	0	0	0	0	0	0	0	0
70	3	3	4	4	4	3	3	3	3	4	3	3	3	4	3	3	3	3	3	3	3	3	3	4	4	4	2	3	3	4	1	4	4	4	4	4	3	0	1	0	0	0	0	0	0	0	1	0	0
71	2	1	2	2	3	3	3	0	0	1	2	2	3	3	3	3	2	1	1	0	2	1	1	4	3	1	1	1	0	0	0	1	1	2	1	1	0	0	0	0	0	0	0	1	0	0	0	0	0
72	5	4	5	4	5	4	4	4	3	4	4	3	4	4	4	4	4	3	3	3	4	3	4	4	4	4	4	4	3	4	4	4	4	4	4	4	4	2	1	1	2	2	2	2	1	1	2	2	1
73	3	4	3	3	3	3	3	3	3	3	4	3	3	3	3	3	2	2	2	2	3	3	2	3	3	3	3	3	2	3	3	3	3	4	3	3	1	2	1	1	0	2	1	2	1	1	1	1	1
74	1	2	2	1	2	3	3	3	3	1	4	3	3	2	3	3	2	1	0	2	3	3	4	3	3	3	3	3	2	3	2	3	3	4	3	3	3	2	2	2	2	2	2	2	2	2	2	2	2
75	2	3	2	1	1	1	1	1	1	1	1	1	1	1	1	1	1	0	0	0	0	0	1	0	1	0	1	0	0	0	0	1	0	0	0	0	0	0	0	0	0	0	0	0	0	0	0	0	0
76	2	0	6	6	6	7	5	4	1	6	7	6	4	8	6	4	6	0	1	0	4	3	3	4	3	4	4	3	3	4	4	4	4	4	5	4	3	0	2	2	1	2	2	1	0	1	1	1	0
77	4	3	4	4	3	3	3	3	2	2	2	3	3	3	1	2	3	2	2	0	1	1	4	1	3	3	3	3	2	1	4	2	3	4	4	4	2	1	1	0	1	0	0	0	0	0	0	0	0
78	1	3	3	2	2	2	2	3	1	3	2	4	3	1	2	1	0	0	0	0	3	3	2	4	3	2	2	1	1	2	1	2	4	2	3	3	3	0	0	1	1	1	1	0	0	1	0	0	1
79	3	3	3	4	4	3	4	3	3	4	4	3	4	3	3	3	3	1	1	2	3	3	3	2	4	3	3	3	1	1	1	2	2	2	2	1	2	0	0	0	0	0	0	0	0	0	0	0	0
80	3	4	4	4	4	3	3	3	2	3	3	4	4	3	3	3	3	2	2	2	4	3	3	3	3	3	4	3	2	3	2	3	2	3	3	4	3	2	2	2	2	2	2	2	2	2	2	2	2
81	0	0	0	0	0	0	0	0	0	0	0	0	0	0	0	0	0	0	0	0	0	0	0	0	0	0	0	1	0	1	1	1	1	2	1	2	0	0	0	0	0	0	0	0	0	0	0	0	0
82	4	3	4	4	4	3	3	4	2	3	3	4	4	3	4	4	4	2	2	2	4	4	4	5	5	4	5	4	4	4	4	6	5	5	5	5	4	2	1	1	3	1	2	2	2	0	1	1	2
83	3	3	3	3	4	4	4	4	3	4	4	4	4	4	4	4	4	2	2	2	4	5	5	5	5	4	5	4	4	4	4	6	5	5	5	5	4	3	3	3	3	3	3	3	4	3	3	3	3
84	3	2	3	3	3	2	2	2	1	1	1	1	1	1	1	2	1	1	0	1	1	1	2	2	3	2	1	2	1	2	3	3	3	2	2	2	1	1	1	0	0	0	0	0	0	0	0	0	0
85	4	4	3	4	4	3	3	4	3	2	2	2	2	2	2	2	2	1	2	3	2	0	3	4	2	4	2	4	3	3	3	3	2	2	1	3	2	2	3	0	0	0	1	0	0	0	1	0	0
86	4	4	4	4	4	4	4	4	3	4	4	4	4	2	2	1	3	1	0	0	2	0	1	3	2	3	1	2	2	2	2	2	3	2	2	2	1	0	0	0	0	1	0	0	0	0	0	0	0
87	4	4	5	4	4	4	4	3	3	4	4	4	4	4	4	4	4	3	3	1	3	4	3	3	4	3	3	2	3	3	2	3	3	4	4	4	3	2	2	1	1	2	1	1	2	1	1	2	2
88	4	4	4	5	5	7	6	4	2	3	9	4	7	7	6	4	4	2	2	3	4	2	4	5	4	4	5	3	3	4	3	4	5	4	5	3	4	3	4	1	2	2	1	2	4	1	2	3	3
89	1	1	1	1	1	1	1	1	1	1	1	1	1	1	1	1	1	1	0	1	1	1	1	1	1	1	1	1	1	1	1	1	2	1	1	1	1	1	0	1	0	0	0	0	0	0	0	0	1
90	2	2	6	6	0	6	2	3	0	8	2	2	2	1	8	8	2	1	5	7	8	6	8	7	7	7	7	7	6	7	7	7	8	7	7	7	6	4	4	2	4	5	4	2	3	2	2	2	1
91	2	3	2	2	4	5	5	5	2	5	3	3	4	4	4	4	4	2	1	2	4	3	4	4	4	4	3	4	3	4	4	4	3	4	4	3	4	3	3	3	2	3	1	2	2	2	2	2	2
92	4	4	3	3	3	3	3	2	1	2	3	4	3	3	3	3	3	0	1	0	3	2	2	1	2	2	2	1	1	1	2	1	2	1	2	1	3	3	0	0	0	1	1	1	1	2	2	0	1
93	0	1	1	1	1	2	2	2	1	1	1	1	2	2	1	2	2	2	1	1	3	3	3	4	4	3	3	3	2	3	4	3	3	4	3	4	2	2	2	1	1	2	2	1	2	1	1	1	1
94	0	0	0	0	0	0	0	0	0	0	1	1	0	0	0	0	0	0	0	0	0	0	0	0	0	0	0	0	0	0	1	0	0	0	1	1	0	0	0	0	0	0	0	0	0	0	0	0	0
95	4	4	4	4	4	3	4	4	2	3	3	4	4	3	4	3	4	2	2	2	4	3	5	5	4	4	4	4	3	3	4	4	4	4	4	6	2	2	1	1	2	1	2	2	2	2	3	2	1
96	5	4	5	4	5	4	3	4	3	4	4	3	4	3	3	4	2	3	3	3	4	3	3	4	3	3	3	3	2	3	3	3	3	4	3	3	2	2	2	2	2	2	2	2	2	2	2	2	2
97	3	3	3	2	3	3	4	3	3	3	3	4	4	3	4	4	4	4	3	3	4	4	3	4	3	4	4	4	2	4	3	3	4	4	4	3	3	1	3	3	2	0	0	1	1	1	2	2	0
98	2	3	3	4	3	3	4	3	2	3	4	3	3	2	3	5	4	2	1	2	3	2	4	2	3	4	4	2	2	3	3	3	4	3	3	2	2	2	2	2	2	2	1	2	0	1	0	2	0
99	2	1	1	0	1	1	1	1	1	2	2	1	0	1	2	2	1	1	2	1	2	2	2	3	2	3	2	2	1	2	2	3	3	2	4	6	4	1	0	0	1	1	2	0	0	0	0	0	0
100	3	2	2	2	2	2	2	3	1	2	2	3	1	2	3	2	2	0	1	1	2	2	1	2	3	3	1	2	1	1	3	2	3	3	3	3	2	1	2	0	1	0	1	1	1	1	0	1	2
101	3	3	3	4	3	3	4	4	2	3	4	3	4	3	3	4	4	3	2	2	4	5	5	5	5	4	4	4	2	5	5	6	3	6	7	6	6	7	5	7	8	6	3	6	6	7	7	7	6
102	2	2	2	2	3	2	3	3	1	1	1	1	2	2	1	2	1	1	1	1	2	1	3	5	4	3	2	3	2	2	3	3	3	4	3	3	2	2	1	1	1	1	1	1	1	1	1	1	1
103	2	0	1	1	1	1	1	1	0	3	2	1	2	1	3	2	2	1	2	1	3	3	4	3	3	3	2	2	2	3	2	5	2	4	3	3	2	2	2	2	0	2	2	2	2	2	2	2	2
104	3	4	3	4	3	3	4	3	2	3	4	4	4	3	4	5	4	2	2	2	3	4	4	4	5	4	4	4	2	5	5	5	4	4	5	5	4	3	2	3	3	2	3	3	3	3	4	2	2
105	2	2	2	2	2	2	2	2	2	2	2	2	2	2	2	2	2	2	2	1	2	2	2	2	2	2	2	2	1	2	2	1	1	2	1	1	1	1	1	1	1	1	0	0	0	1	1	0	1
106	2	2	2	2	2	2	2	2	1	2	2	3	3	1	3	4	1	3	3	3	3	3	3	2	2	3	2	2	2	3	2	2	2	4	3	3	2	2	2	2	2	2	2	2	2	2	2	2	2
107	1	0	0	6	8	6	6	7	6	8	7	8	7	7	8	8	7	1	5	7	8	7	8	7	7	7	7	7	6	7	7	7	8	7	7	7	6	0	0	0	4	5	4	0	3	0	0	0	5
108	6	3	4	4	4	4	4	4	2	4	4	4	4	3	4	4	4	2	2	1	4	3	3	3	3	4	4	4	1	4	4	4	3	4	4	4	2	0	0	0	0	0	0	0	0	0	0	1	0
109	4	2	3	2	4	4	4	3	2	2	4	3	4	5	4	4	4	3	4	3	4	4	5	5	5	4	4	4	3	4	4	4	3	4	4	3	4	1	1	1	1	1	0	1	0	1	0	0	1
110	3	3	2	4	3	4	3	4	2	4	4	4	4	3	3	4	3	1	2	2	4	3	4	4	4	3	3	4	2	3	3	4	4	4	5	3	3	1	1	0	1	1	2	2	2	2	2	4	4
111	4	3	3	2	3	1	2	2	1	2	2	3	2	1	3	2	2	0	0	1	3	1	2	3	2	3	3	2	1	1	2	3	2	3	2	3	2	0	0	0	0	0	0	0	0	0	0	0	0
112	4	3	5	6	4	6	4	4	4	6	7	6	4	8	6	4	6	4	3	3	4	4	5	5	5	4	5	4	4	4	4	6	5	5	5	5	4	3	3	3	3	3	3	2	4	2	3	2	2
113	2	3	3	3	4	4	5	4	4	4	5	4	4	4	4	4	4	4	3	3	4	4	4	4	4	4	4	4	3	5	5	5	5	5	6	6	5	3	2	1	2	3	4	3	3	3	3	3	2
114	2	1	2	2	1	1	1	2	1	2	2	1	2	2	1	3	2	1	1	1	2	2	3	3	3	4	3	2	2	3	3	2	3	2	4	3	2	1	1	1	1	1	1	1	1	1	1	1	2
115	0	1	0	0	0	0	0	0	0	0	0	0	0	0	0	0	0	1	0	0	0	0	0	0	0	0	0	0	1	0	0	1	0	0	0	2	1	1	1	1	1	1	1	1	1	1	1	1	1
116	3	2	1	4	2	3	3	3	1	1	1	1	2	2	2	2	1	1	1	1	1	1	2	1	1	1	1	1	1	1	1	3	3	2	2	1	2	1	1	1	1	1	0	1	1	1	1	1	1
117	1	2	2	2	2	2	1	2	1	2	1	1	2	1	2	2	2	1	1	1	2	1	2	2	2	2	2	2	1	1	1	2	2	2	2	2	2	1	1	1	1	1	1	1	1	1	1	1	1
118	1	3	3	3	3	4	3	4	3	4	4	3	3	3	4	4	4	0	4	4	4	4	5	6	6	6	6	6	6	6	6	6	6	6	6	6	6	6	6	5	5	5	5	5	5	5	6	5	5
119	1	0	1	0	0	0	1	0	1	0	0	0	0	2	2	0	0	0	0	0	0	0	1	1	1	0	0	1	0	0	0	0	0	0	0	0	0	0	0	0	0	0	0	0	0	0	0	0	0
120	4	4	3	4	3	3	4	3	2	2	3	3	3	3	3	3	3	1	0	1	3	2	3	3	3	3	4	3	2	4	2	3	4	4	4	3	3	1	1	2	1	1	2	2	2	2	1	1	1
121	1	0	1	0	1	0	1	1	0	2	2	2	2	1	2	2	2	0	0	0	2	2	1	1	1	2	2	1	0	1	1	0	1	1	1	1	1	1	0	0	0	0	0	0	0	0	0	0	0
122	2	2	2	1	2	3	3	2	1	2	3	2	3	3	3	3	2	1	1	1	2	2	3	3	3	2	4	4	1	4	3	3	4	3	3	2	3	1	1	1	1	0	0	0	0	0	0	0	0
123	2	0	1	0	1	1	1	2	0	0	0	1	3	0	1	0	1	0	0	0	0	3	2	2	2	1	1	1	1	1	2	2	2	2	1	2	3	0	0	0	0	0	0	0	0	0	0	0	0
124	3	2	1	4	5	7	6	4	1	7	9	4	7	7	6	4	4	1	1	1	3	3	4	5	4	4	5	2	2	4	3	3	5	4	5	4	3	4	4	3	1	2	1	1	4	3	1	1	3
125	4	4	4	4	3	3	3	3	2	2	3	2	2	1	3	3	3	1	0	1	3	3	4	4	4	4	4	3	1	4	3	3	4	4	4	3	2	1	0	1	1	0	2	1	2	2	1	2	1
126	2	2	2	3	3	3	2	2	1	2	2	3	3	1	2	3	2	2	2	0	2	3	4	3	3	3	3	3	2	3	2	3	3	4	3	3	3	2	2	2	2	2	2	2	2	2	2	2	2
127	3	4	4	4	4	3	4	4	2	4	4	4	4	4	4	4	4	2	2	2	4	3	5	5	4	4	4	4	1	4	4	4	4	4	4	4	2	2	1	1	2	1	2	2	2	2	3	2	1
128	5	4	5	4	4	4	5	4	4	4	5	4	4	4	4	4	4	4	3	3	4	4	5	4	5	4	4	4	3	4	4	4	4	4	5	4	4	3	2	1	1	2	2	2	2	2	2	2	2
129	1	1	2	2	2	3	1	4	1	2	2	5	3	2	5	4	3	1	0	1	2	2	2	3	2	1	2	2	1	2	1	2	2	2	2	2	3	2	1	0	0	0	0	0	0	0	0	0	0
130	4	4	5	5	5	5	5	4	1	5	5	4	4	3	3	4	3	1	1	3	4	1	2	2	4	3	2	2	2	3	2	1	4	4	5	4	3	1	1	1	0	0	1	0	1	0	0	5	0
131	0	0	0	0	0	1	2	1	0	0	1	1	1	0	0	0	0	0	0	0	1	1	2	1	1	1	1	1	0	1	1	1	1	1	0	1	1	1	0	0	0	0	0	0	0	0	0	0	0
132	3	4	2	3	3	3	4	3	2	4	4	4	3	2	3	4	3	2	2	2	4	3	2	2	3	2	3	2	2	2	2	3	3	4	4	2	4	1	2	2	0	2	1	1	2	2	2	0	1
133	0	0	0	0	2	1	1	4	1	2	1	1	1	1	1	1	2	1	1	0	0	1	3	1	1	1	1	3	1	2	1	1	2	2	2	3	2	0	1	0	2	1	1	0	1	1	1	0	0
134	3	4	3	4	5	7	6	4	1	7	9	4	7	7	6	4	4	1	1	1	3	3	4	5	4	4	5	3	2	4	4	3	5	5	5	4	3	4	4	3	1	1	1	1	4	3	2	3	3
135	5	4	5	4	4	4	4	4	3	4	4	3	2	3	3	2	2	2	2	2	3	3	3	3	3	4	3	2	1	4	2	2	3	4	4	2	0	3	2	2	2	1	2	1	1	2	2	1	2
136	4	4	5	5	4	5	5	4	2	5	4	4	4	3	4	4	3	2	2	2	4	3	4	3	3	4	4	3	2	4	4	3	4	4	5	4	4	2	2	2	1	2	2	2	2	2	2	5	2
137	4	3	3	4	3	3	4	3	2	3	4	4	4	3	4	4	4	0	2	3	4	5	5	5	5	4	3	2	0	5	6	6	5	6	7	6	6	7	5	7	8	7	6	6	1	7	7	7	6
138	3	5	5	5	5	4	5	5	4	4	5	4	4	4	4	4	4	5	5	5	5	5	5	5	5	5	5	5	5	5	5	5	5	5	5	4	4	4	4	4	4	4	5	4	5	5	5	5	5
139	1	1	1	1	1	1	1	1	1	1	2	2	2	1	2	1	1	1	0	1	1	1	1	1	1	1	2	2	1	1	1	2	2	1	1	1	1	1	0	1	0	0	0	0	0	0	0	0	1
140	3	3	4	4	3	3	4	4	3	3	4	3	4	3	4	3	3	2	2	2	3	3	3	3	4	3	3	3	3	3	3	4	3	4	3	4	2	2	2	2	2	2	2	2	2	2	2	2	2
141	0	3	3	3	3	4	3	4	3	4	4	4	4	3	4	4	4	0	4	4	4	4	5	6	6	6	6	6	6	6	6	6	6	6	6	6	6	6	6	5	5	5	5	5	5	5	6	5	5
142	1	1	1	1	2	0	1	2	1	1	1	1	1	1	2	1	1	1	1	1	1	2	1	3	3	1	1	2	1	2	1	1	2	1	1	1	1	1	1	1	1	1	1	1	1	1	1	1	1
143	1	1	1	1	1	1	2	2	1	1	1	2	1	1	2	2	2	1	1	1	2	2	1	1	1	2	1	0	1	0	1	1	0	0	0	0	1	1	0	0	0	0	0	0	0	0	1	0	1
144	5	4	5	5	5	5	5	4	5	5	5	5	6	5	5	5	5	5	5	5	5	5	5	5	5	6	5	5	4	4	4	4	4	4	5	4	4	4	4	4	4	4	4	4	4	4	4	4	4
145	5	5	6	6	6	7	5	4	1	6	7	6	4	8	6	4	6	0	2	2	2	3	3	4	3	4	3	3	3	3	1	4	4	3	4	2	3	0	0	0	0	1	0	0	0	0	0	1	0
146	1	0	2	1	2	3	3	2	1	1	2	2	2	1	3	3	3	1	1	2	1	2	1	3	3	2	2	2	2	5	5	5	5	5	6	5	5	4	4	4	4	4	4	4	4	4	4	4	4
147	5	5	5	6	6	6	5	4	0	6	7	6	4	8	6	4	6	2	2	2	4	3	3	5	3	4	4	4	3	4	4	4	4	4	4	4	3	3	2	3	1	1	2	2	2	2	2	1	3
148	2	2	1	2	2	1	1	1	1	3	2	3	1	1	1	1	1	1	0	0	2	0	1	2	1	0	1	1	0	0	0	1	1	2	0	0	1	0	0	0	0	1	0	0	1	0	0	1	0
149	2	1	2	2	3	3	3	2	2	2	3	4	3	3	3	3	3	1	1	1	3	2	2	2	2	2	2	2	1	2	2	2	2	1	2	1	3	3	1	1	1	1	1	1	1	2	1	1	1
150	3	4	1	1	2	1	1	2	0	1	2	3	1	2	1	2	1	0	0	0	2	1	1	2	2	2	3	2	0	1	3	3	1	2	1	1	2	1	1	1	1	0	1	1	3	1	2	1	1
151	2	3	3	0	2	0	0	1	0	0	0	0	1	0	0	0	0	0	0	0	0	1	1	1	1	0	1	0	1	1	1	2	1	2	1	1	1	0	0	0	0	1	0	2	2	2	2	2	2
152	3	2	1	3	3	2	3	3	2	3	2	3	2	2	3	2	3	0	0	0	3	3	4	3	4	4	4	3	2	3	3	4	4	4	4	3	3	0	2	2	0	0	0	0	0	0	0	0	0
153	2	1	2	4	4	3	2	3	0	1	2	2	2	2	3	3	1	0	0	0	1	1	1	1	1	0	1	0	0	1	1	1	1	1	1	1	0	0	0	0	0	0	0	0	0	0	0	0	0
154	4	4	5	4	4	4	4	4	3	4	4	4	4	4	3	4	4	2	2	2	3	3	4	2	4	4	4	4	2	4	4	4	3	3	5	6	3	2	2	0	2	1	1	0	2	0	1	0	1
155	1	2	2	2	2	2	2	2	1	2	2	3	4	4	4	4	3	2	2	2	4	4	5	5	4	4	4	4	3	4	4	4	4	4	5	4	4	2	2	2	2	2	2	3	2	2	3	3	2
156	5	4	5	4	3	5	6	5	2	5	6	5	2	3	3	3	1	1	2	1	2	2	2	2	1	2	1	3	1	3	1	1	1	3	2	0	1	0	0	0	0	0	0	0	0	0	0	0	0
157	3	4	1	3	1	3	4	2	1	2	2	2	2	2	3	2	3	0	0	1	2	1	3	3	2	3	4	3	2	3	3	3	3	3	3	3	3	2	1	1	1	1	2	1	0	0	0	1	2
158	3	3	3	4	4	3	4	4	3	4	4	4	4	3	4	3	3	2	2	3	4	4	4	5	4	4	4	3	1	4	4	4	4	4	4	3	3	0	0	0	1	0	1	2	1	2	1	1	2
159	4	4	3	1	1	2	3	2	1	1	3	3	4	3	2	4	2	1	1	2	2	1	2	1	3	4	3	3	2	2	2	3	3	4	3	4	3	3	3	3	3	3	3	1	3	2	1	1	3
160	1	1	2	1	1	1	1	1	1	1	1	1	1	1	2	1	1	1	1	1	1	1	1	1	1	1	1	1	0	1	1	1	1	1	1	1	1	0	0	1	2	0	1	1	0	0	1	0	0
161	3	3	4	4	4	4	4	4	3	4	4	3	4	4	4	4	4	3	3	3	4	4	4	4	4	4	4	3	2	3	3	3	2	4	4	2	3	1	0	1	2	0	1	1	0	2	1	1	2
162	5	3	5	5	5	5	4	4	3	5	4	4	5	5	5	4	5	4	4	4	4	5	5	5	5	5	5	5	5	5	5	5	5	5	6	5	5	5	4	5	4	3	3	4	4	5	5	4	3
163	1	0	3	1	2	3	4	4	3	2	3	4	4	3	4	4	3	2	2	3	2	3	3	2	2	3	4	2	0	4	4	4	4	4	5	4	3	2	2	2	1	1	1	0	0	2	1	1	1
164	1	1	1	1	1	1	1	1	1	1	2	1	2	1	2	1	1	1	0	2	1	0	0	2	2	1	0	2	0	2	2	2	1	1	1	1	1	0	0	0	0	0	0	0	0	0	0	0	0
165	3	3	4	4	3	3	4	4	3	3	4	3	4	5	4	4	4	3	4	3	4	4	5	5	5	4	4	4	3	4	4	4	4	4	5	4	4	1	1	1	2	1	1	2	1	1	1	1	1
166	2	2	2	2	2	2	3	2	1	1	2	3	2	1	2	2	2	2	1	1	2	2	3	4	4	3	3	3	2	3	3	3	3	4	3	3	2	1	1	1	1	1	1	1	1	1	1	1	1
167	3	1	2	1	1	2	3	1	1	3	3	4	4	3	3	3	2	1	1	0	2	2	2	3	3	3	4	2	1	3	3	3	3	3	3	3	3	2	1	1	1	1	0	1	1	2	1	2	2
168	3	3	3	3	1	2	3	2	0	0	3	2	2	1	2	3	2	1	0	1	2	3	2	4	3	4	4	3	2	3	4	3	2	4	3	3	3	1	1	1	1	0	1	0	0	0	0	1	1
169	4	4	3	3	4	4	3	3	3	3	4	3	4	2	3	3	3	2	2	1	3	3	3	2	3	3	3	2	0	3	2	2	3	4	4	3	3	0	0	0	0	1	0	0	0	0	0	0	0
170	4	5	5	5	5	4	5	5	4	4	5	4	4	4	4	4	4	5	5	5	5	5	5	5	5	5	5	5	5	5	5	5	5	5	5	4	4	4	4	4	4	4	5	4	5	5	5	5	5
171	3	3	4	4	4	4	4	4	4	4	5	4	4	3	4	4	4	4	3	3	4	4	4	5	4	4	5	4	2	4	2	6	5	5	5	4	4	2	2	1	1	1	1	1	2	1	2	2	2
172	0	0	0	0	0	0	0	0	0	1	0	0	0	0	0	0	0	0	0	0	0	0	1	0	0	0	1	0	0	0	1	0	0	1	0	0	0	0	0	0	0	0	0	0	0	0	0	0	0
173	2	2	1	1	2	2	2	3	1	2	3	3	2	2	2	2	2	1	2	2	2	2	2	3	3	3	3	2	1	4	3	3	3	4	4	6	4	1	0	0	1	1	2	0	2	2	0	0	0
174	4	4	4	4	4	3	4	4	2	3	4	3	4	3	4	4	4	3	2	2	4	4	4	5	4	4	4	4	2	4	4	5	4	4	5	6	6	7	5	7	8	7	6	6	6	7	7	7	6
175	1	0	1	2	1	1	1	2	1	1	1	1	1	1	0	1	0	0	1	0	2	2	4	2	2	2	2	2	1	2	2	1	3	2	1	1	2	0	0	0	1	0	0	1	0	0	0	0	1
176	2	2	2	3	3	3	4	3	2	3	5	5	4	3	6	4	4	2	1	1	4	3	3	4	3	4	4	4	3	4	3	4	4	4	4	4	3	3	2	3	1	0	0	0	1	1	2	1	3
177	1	0	2	2	2	0	0	2	1	1	3	2	2	1	3	1	1	0	0	0	3	3	2	4	2	1	2	3	1	2	1	1	2	3	3	3	3	1	1	0	1	0	0	0	0	1	0	0	1
178	3	3	4	3	3	3	3	3	3	4	4	4	3	3	4	4	4	3	3	3	4	5	3	3	3	3	4	3	2	4	2	4	4	4	5	3	4	2	2	2	1	2	1	1	2	2	2	1	1
179	5	5	5	5	5	5	6	5	4	5	6	5	4	3	3	3	3	2	2	2	2	3	4	3	3	3	3	3	2	3	3	4	4	4	4	3	4	2	2	2	2	2	2	2	2	2	2	2	2
180	2	1	2	2	1	0	2	2	1	2	2	2	2	1	2	2	2	2	1	1	2	1	3	3	2	2	3	0	0	0	0	0	1	3	3	3	2	1	0	0	0	0	0	0	0	0	0	0	0
181	4	3	4	4	4	4	4	4	3	4	4	3	4	4	4	4	4	1	1	1	4	6	6	5	5	4	5	3	3	4	4	4	4	4	5	4	4	2	2	2	1	1	2	2	1	2	1	2	2
182	3	3	3	4	4	4	4	2	2	4	4	4	4	3	4	4	4	1	1	2	4	4	4	4	4	4	4	4	3	4	4	4	4	4	4	3	4	1	2	1	1	1	1	2	1	2	0	2	2
183	1	2	1	1	1	1	1	2	2	4	4	3	3	2	2	3	3	1	1	1	2	3	4	3	4	4	3	3	1	4	3	4	4	3	4	4	3	0	1	2	1	1	0	0	0	1	0	1	1
184	3	3	3	4	3	3	4	3	2	3	3	4	4	3	4	5	4	2	2	2	3	4	4	4	5	4	4	4	2	5	5	5	4	5	5	5	6	7	5	7	8	7	6	6	6	7	7	7	6
185	4	7	7	7	7	6	5	5	4	7	7	6	6	3	7	6	4	2	2	2	5	5	4	5	4	4	5	5	3	4	4	4	5	4	4	4	4	1	0	3	3	2	2	3	0	3	3	3	1
186	2	1	3	4	4	2	3	2	1	2	2	2	2	2	3	2	2	1	1	1	2	1	2	3	3	2	2	2	1	3	3	3	2	2	2	3	2	1	1	1	1	1	1	1	1	1	1	1	1
187	3	4	4	4	4	4	3	4	3	3	4	4	4	2	3	2	2	2	2	2	4	2	2	3	0	1	2	2	3	2	2	2	3	3	5	3	4	3	0	1	1	2	0	0	0	0	2	0	1
188	1	3	3	4	4	3	4	3	2	1	3	2	2	3	2	2	3	0	0	0	2	3	2	2	2	2	1	2	0	2	1	1	2	2	3	3	2	0	0	1	0	1	1	1	1	0	0	0	1
189	4	2	3	3	2	2	3	3	1	3	3	2	2	2	2	2	2	0	0	1	1	2	2	2	1	2	2	1	1	2	2	2	1	2	5	3	2	1	1	1	1	1	1	1	1	1	1	1	1
190	4	4	5	5	4	4	4	4	5	5	5	5	5	5	5	5	5	5	5	5	5	5	5	5	5	5	5	5	4	4	4	4	4	4	4	4	4	4	4	4	4	4	4	4	4	4	4	4	4
191	2	7	7	6	8	6	6	7	6	8	7	8	7	7	8	8	7	1	5	7	8	7	8	7	7	7	7	7	6	7	7	7	8	7	7	7	6	4	4	2	4	5	4	2	3	2	2	3	5
192	3	3	3	3	4	4	4	4	3	4	4	4	4	4	4	4	4	2	2	2	4	5	5	5	5	4	5	4	4	4	4	6	5	5	5	5	4	3	3	3	3	3	3	3	4	3	3	3	3
193	2	2	2	3	3	2	2	2	1	2	4	4	4	3	4	2	2	1	1	1	2	2	2	2	2	2	2	2	2	2	2	2	2	1	2	2	1	1	0	0	0	0	0	0	0	0	0	0	0
194	0	0	0	1	1	1	1	2	1	1	3	2	1	0	1	2	2	1	0	0	0	2	1	1	1	2	1	0	0	2	1	1	1	0	1	0	2	0	0	0	0	0	0	0	0	0	0	0	0
195	5	5	6	6	6	7	5	4	0	6	7	3	2	8	6	4	6	2	0	1	3	3	1	2	3	3	3	4	1	4	4	4	3	4	4	3	4	3	3	3	2	3	1	2	2	2	1	1	1
196	3	0	3	2	2	3	3	2	1	2	3	4	3	3	3	3	3	1	1	1	3	2	2	2	1	2	2	2	1	2	2	2	2	1	2	1	3	3	1	1	1	1	2	0	1	1	2	0	1
197	4	7	7	7	7	6	5	5	4	7	7	6	6	5	7	6	5	2	2	2	5	5	5	5	5	6	5	5	3	4	4	4	4	4	5	4	4	3	2	3	3	2	2	3	1	3	3	3	1
198	3	2	3	2	3	2	3	3	1	2	4	4	4	5	4	4	4	2	4	3	4	4	5	5	5	4	4	4	3	4	4	4	2	4	5	3	4	1	1	0	1	0	0	1	0	0	0	0	0
199	6	3	4	4	4	4	4	4	2	4	4	4	4	4	4	4	4	2	2	3	4	3	5	4	3	4	4	4	3	4	4	4	4	4	4	3	3	0	2	0	0	2	1	1	0	0	0	1	2
200	3	4	5	5	5	5	4	4	5	5	5	5	5	5	5	5	5	5	5	5	5	5	5	5	5	5	5	5	4	4	4	4	4	4	4	4	4	4	4	4	4	4	4	4	4	4	4	4	4
201	5	3	4	4	4	3	4	4	1	4	4	4	4	3	4	4	4	3	2	3	4	4	3	4	4	4	4	4	2	4	4	4	4	4	5	4	4	1	1	1	0	0	0	0	1	1	1	1	2
202	4	4	3	2	3	2	2	3	1	2	3	2	2	2	2	2	2	3	2	3	2	3	3	3	4	4	2	4	2	4	4	3	3	4	4	4	3	4	3	3	1	1	1	1	2	3	0	1	1
203	4	3	4	4	4	3	4	3	3	4	4	4	3	3	4	4	2	2	2	2	4	4	4	4	4	4	4	4	2	4	4	4	4	4	4	4	4	2	2	1	1	0	0	0	0	1	0	0	1
204	4	3	4	4	4	3	3	3	3	4	3	3	4	3	4	4	3	2	2	2	3	3	3	3	3	3	4	3	1	4	3	4	4	4	5	4	2	2	1	2	2	1	2	1	2	2	1	2	2
205	2	2	2	2	3	2	3	2	1	2	3	3	2	1	4	2	3	2	1	1	1	3	3	2	2	3	3	2	1	3	2	3	4	4	5	6	4	2	1	1	2	2	2	2	2	2	2	2	2
206	4	4	4	4	4	4	5	3	2	4	4	4	4	3	4	3	3	2	1	2	4	2	3	3	3	4	4	3	1	4	2	2	3	3	5	4	4	2	1	1	1	1	0	0	0	1	1	1	1
207	4	2	4	4	3	4	4	4	3	4	4	4	3	0	3	3	0	1	0	0	1	2	2	4	3	2	2	3	0	4	2	1	2	3	3	3	3	1	0	0	0	1	2	2	1	1	0	0	2
208	5	5	5	6	6	6	1	1	1	6	7	6	1	8	6	4	6	1	0	1	2	1	1	1	1	1	1	1	1	2	1	2	2	4	3	2	3	2	1	0	0	2	0	0	0	0	0	2	1
209	1	2	2	4	4	4	3	3	2	4	4	3	3	3	3	3	3	1	1	2	2	3	3	2	3	1	2	2	0	3	1	2	2	3	4	3	4	0	1	1	1	0	0	0	1	0	0	1	1
210	0	0	0	1	1	1	1	1	2	2	2	2	2	1	2	1	2	0	0	1	1	2	2	1	2	3	3	2	1	2	2	3	3	3	2	2	2	0	1	0	1	0	0	1	0	0	0	0	0
211	4	3	4	4	4	4	5	4	4	4	5	4	4	4	4	4	4	4	3	3	4	4	4	4	4	4	4	4	3	4	4	4	3	4	4	3	3	2	1	1	1	0	1	1	0	0	1	2	2
212	1	2	2	2	1	2	2	1	0	2	1	3	2	2	2	2	2	1	1	3	2	2	3	2	3	3	4	2	2	4	2	4	4	2	3	2	3	3	3	1	2	1	1	1	1	1	0	2	2
213	2	2	1	1	3	2	2	1	1	1	2	2	2	1	2	2	1	2	1	1	2	2	1	3	2	2	3	2	1	3	3	2	2	3	3	3	2	2	2	2	1	2	3	1	1	2	2	2	2
214	4	4	4	4	4	5	5	5	3	5	4	4	4	4	4	4	2	1	1	3	4	3	4	3	4	4	4	3	1	3	3	3	3	4	4	3	3	1	1	1	2	1	1	1	1	0	1	1	1
215	3	4	2	3	3	4	2	3	3	4	4	4	4	2	3	2	2	2	2	2	4	1	2	2	4	3	4	2	3	4	3	3	3	4	5	3	4	2	2	1	2	2	2	2	2	2	3	3	2
216	1	3	2	2	2	2	3	2	1	2	2	2	2	2	3	2	2	1	1	1	2	3	2	3	3	2	1	2	0	1	2	2	2	2	0	0	2	1	1	1	1	1	1	0	0	0	0	0	0
217	3	3	4	4	3	2	3	1	1	1	3	4	0	1	2	2	2	3	0	1	1	3	3	4	3	2	3	1	1	4	4	4	4	4	5	4	4	2	2	2	2	2	2	3	2	2	2	2	2
218	3	3	4	4	4	3	4	4	3	3	4	3	4	3	4	3	3	2	2	2	3	3	3	3	4	3	3	3	3	3	3	4	3	4	3	4	2	2	2	2	2	2	2	2	2	2	2	2	2
219	4	4	4	4	4	4	4	4	2	3	4	4	4	3	4	4	4	3	2	3	4	5	5	5	5	4	4	4	1	5	6	6	5	6	7	6	6	7	5	7	8	7	6	6	6	7	7	7	6
220	4	4	5	5	4	4	4	4	3	5	5	4	4	3	4	3	3	2	2	2	3	3	1	4	4	4	4	3	2	5	4	5	5	5	6	5	4	1	2	1	1	1	2	1	2	2	3	2	1
221	4	4	5	5	5	5	5	4	5	5	5	5	5	5	5	5	5	5	5	5	5	5	5	5	5	5	5	5	0	2	2	1	0	2	0	0	1	0	0	0	0	0	0	0	4	1	1	1	1
222	4	3	4	4	4	3	4	4	2	4	4	4	4	3	4	3	4	3	3	3	3	4	4	4	4	4	4	4	3	3	4	4	4	4	4	4	4	3	3	3	3	4	5	4	4	3	3	4	4
223	2	2	5	5	5	5	4	4	5	5	5	5	5	5	5	5	5	5	5	5	5	5	5	5	5	6	5	5	4	4	4	4	4	4	4	4	4	4	4	4	4	4	4	4	4	4	4	4	4
224	4	4	4	3	2	3	5	1	2	3	3	3	4	3	3	4	3	1	1	1	3	2	3	3	4	3	3	2	2	3	3	4	4	3	4	3	3	1	1	1	1	1	1	1	3	2	2	3	1
225	4	4	4	4	4	4	4	4	3	4	4	4	4	3	4	4	3	3	2	3	4	4	4	5	5	4	4	4	3	4	4	4	4	4	5	4	4	1	1	1	1	3	1	2	2	2	2	1	2
226	4	4	4	4	3	3	4	3	2	2	3	3	3	3	3	4	3	0	0	0	2	2	3	3	2	3	3	2	1	4	3	3	4	4	4	3	2	1	0	1	1	0	2	1	2	2	0	2	0
227	3	3	3	2	2	2	3	2	0	3	4	3	3	2	4	2	2	0	0	3	3	2	2	1	2	3	2	3	0	1	1	4	3	3	3	3	3	1	1	1	0	1	1	0	0	1	1	1	0
228	1	1	1	0	0	1	1	0	1	1	1	0	1	0	2	1	1	0	0	0	0	1	0	0	0	1	2	0	1	1	2	1	2	2	2	1	1	0	0	0	0	0	0	0	1	0	0	0	0
229	2	1	1	1	2	2	3	2	1	1	2	3	1	1	2	2	2	2	1	1	2	3	3	4	4	3	3	2	2	3	3	2	2	4	3	3	2	1	1	1	1	1	1	1	1	1	1	1	1
230	1	1	1	1	1	1	1	1	1	1	1	1	1	1	1	2	1	1	1	1	1	1	1	1	2	2	2	2	2	2	2	2	2	1	2	2	1	1	0	0	0	0	0	0	0	0	0	0	0
231	3	7	7	6	8	6	6	7	6	8	7	8	7	7	8	8	7	2	5	7	8	7	8	7	7	7	7	7	3	7	7	6	8	6	7	7	6	4	4	2	3	2	4	2	3	2	2	3	2
232	2	2	2	3	3	3	3	3	1	1	2	3	4	3	3	3	2	1	1	1	3	3	3	2	3	3	4	3	2	4	4	4	4	4	4	4	3	1	2	1	1	1	1	1	1	2	1	1	2
233	3	2	3	4	4	4	4	4	3	4	4	4	4	3	4	3	3	2	2	2	4	6	6	5	4	4	5	4	3	4	4	4	4	4	5	4	3	2	1	1	2	1	2	1	1	1	1	1	0
234	2	2	2	3	2	2	2	2	1	2	2	3	3	1	2	4	1	3	3	3	3	3	3	2	1	3	2	2	2	2	2	2	2	2	2	2	2	2	2	2	2	2	2	2	2	2	2	2	2
235	0	2	1	0	0	1	4	3	1	3	2	2	2	1	2	3	2	2	0	0	5	2	2	2	5	4	2	2	1	2	2	3	3	2	2	2	3	2	2	2	2	0	2	2	2	2	2	1	2
236	3	3	2	2	2	1	2	2	1	1	2	2	1	1	1	0	1	0	0	0	1	1	1	1	1	0	1	1	0	1	1	1	1	1	1	1	1	0	0	0	1	1	1	1	1	1	1	1	1
237	3	2	2	1	1	1	2	2	2	2	4	4	4	3	4	4	4	3	3	2	4	4	5	5	5	4	4	4	2	3	4	4	5	4	5	4	4	2	2	2	2	2	2	3	3	2	2	2	2
238	4	3	4	1	2	3	1	3	0	3	3	2	3	3	3	3	2	1	0	0	2	2	3	3	3	2	4	3	1	4	3	4	4	4	4	3	3	1	1	1	1	0	1	1	2	1	1	0	2
239	1	2	2	2	3	3	3	4	3	3	2	4	4	3	4	4	2	1	1	2	2	3	3	3	3	3	3	2	0	4	2	4	2	4	5	2	0	0	0	1	1	1	1	0	1	0	0	0	1
240	2	1	1	0	1	1	1	1	0	1	1	1	1	1	0	2	1	1	1	1	1	1	1	2	3	2	1	2	0	2	3	3	2	4	2	2	2	0	1	1	1	0	1	0	2	0	0	0	1
241	3	1	1	2	4	2	2	2	0	4	4	3	4	4	4	4	1	0	0	0	2	2	2	2	1	1	3	3	0	1	1	2	1	2	1	4	1	1	0	0	1	0	0	0	0	0	0	0	0
242	3	3	3	2	2	3	3	2	1	2	3	4	3	3	3	3	3	0	1	0	3	2	1	2	2	2	1	1	0	2	2	2	2	1	1	0	3	3	0	0	0	0	1	1	1	2	2	1	1
243	3	2	3	3	2	4	4	3	2	4	4	4	3	3	4	3	2	1	2	2	3	3	3	2	1	2	2	1	2	2	2	3	3	2	3	3	3	2	2	1	1	0	1	2	1	2	1	2	1
244	3	4	3	4	3	4	3	4	3	3	3	4	4	4	4	3	3	2	2	3	4	3	4	4	4	4	4	3	3	4	3	4	4	4	5	3	4	3	3	2	2	2	2	2	3	2	3	3	2
245	1	3	3	2	3	2	3	3	2	3	4	4	4	4	4	4	4	2	2	2	4	4	5	4	4	3	4	3	4	3	4	4	4	4	5	2	3	1	2	2	2	2	2	2	1	1	2	1	0
246	1	2	0	2	3	2	3	4	3	4	3	4	4	3	4	3	3	2	2	2	3	3	3	4	4	4	4	4	3	5	5	5	5	5	6	5	5	4	4	4	4	4	4	4	4	4	4	4	4
247	5	5	5	5	5	5	6	5	4	5	6	5	4	3	3	2	3	0	1	1	3	1	2	2	3	3	3	3	1	3	4	4	4	4	4	3	4	0	0	0	0	0	0	0	0	0	1	0	0
248	3	2	4	3	3	3	3	3	3	4	4	4	3	3	3	4	4	3	3	3	4	4	3	3	3	3	3	3	2	3	2	3	3	4	4	3	3	2	2	2	1	2	0	0	2	2	1	0	1
249	2	0	1	0	2	2	1	2	0	1	3	3	3	2	2	2	2	1	1	1	2	2	2	2	2	2	2	2	0	2	2	2	1	1	2	2	0	0	0	0	0	0	1	0	0	0	0	0	0
250	4	4	5	5	5	7	6	4	2	7	9	4	7	7	6	4	4	1	2	2	4	3	4	5	4	4	5	3	1	4	4	3	5	4	5	4	4	1	2	1	1	1	0	1	1	1	2	1	1
251	0	1	1	1	1	1	1	1	0	1	2	3	3	2	2	3	3	0	0	0	0	1	1	3	3	1	3	2	0	1	2	3	3	2	1	0	0	1	0	0	0	0	0	0	0	0	0	0	0
252	3	3	3	3	3	3	3	3	1	2	1	2	2	2	3	2	3	1	1	1	3	3	2	2	2	3	3	2	2	2	2	2	3	2	2	2	2	1	1	1	1	1	1	1	1	1	1	1	1
253	2	2	2	2	2	2	2	2	2	2	2	2	2	2	2	2	2	2	2	1	2	2	2	2	2	2	2	2	1	2	2	1	1	2	1	1	1	1	1	1	1	1	0	0	0	1	1	0	1
254	0	1	0	1	1	0	1	0	0	1	1	0	0	1	0	0	0	0	0	0	1	2	2	2	2	2	2	2	1	2	2	2	2	2	2	4	2	0	0	0	0	0	0	0	0	0	0	0	0
255	4	3	5	5	5	5	4	4	3	5	5	4	5	5	4	4	4	4	4	4	4	4	5	5	5	4	5	5	5	5	5	5	5	5	6	5	5	5	4	3	3	2	3	2	3	4	3	3	3
256	2	3	3	2	2	4	3	4	3	4	4	4	3	2	4	3	3	2	2	2	4	4	3	3	4	4	4	4	3	3	4	4	4	4	5	4	3	0	0	0	0	0	1	1	0	0	2	1	1
257	2	2	3	2	2	3	3	2	1	3	1	2	1	1	2	1	2	1	1	0	2	3	2	3	4	4	2	2	1	1	3	4	4	4	3	3	3	1	1	1	1	1	1	1	1	1	1	1	1
258	3	3	2	3	3	3	3	2	1	4	2	4	1	2	3	3	2	2	1	1	4	4	3	3	3	4	4	2	2	3	2	2	3	3	2	3	2	2	1	1	1	1	1	1	2	1	0	1	1
259	0	1	0	1	1	1	1	1	0	1	1	1	0	1	1	1	2	0	0	0	0	1	1	1	1	0	1	2	0	2	2	2	1	1	1	2	1	0	0	1	0	0	0	0	0	0	0	0	0
260	4	3	4	4	4	4	4	3	1	2	3	3	3	3	3	3	2	2	0	2	3	4	4	5	5	4	4	3	2	4	3	3	4	4	4	3	3	1	1	0	1	1	1	0	1	0	1	2	1
261	2	3	5	5	5	7	6	4	1	7	9	3	7	7	5	3	2	1	0	0	3	1	2	3	2	3	3	2	1	2	2	3	4	2	2	3	3	1	1	1	0	0	0	0	1	1	0	0	0
262	3	2	3	2	2	2	2	2	1	2	3	2	2	1	2	2	1	0	1	1	2	2	2	3	2	2	3	3	1	3	3	3	3	3	4	4	2	3	2	2	1	2	2	1	1	1	2	1	0
263	3	2	2	4	4	4	4	4	2	2	4	4	5	5	4	4	4	4	4	4	4	4	5	4	5	4	5	5	5	5	5	5	5	5	6	5	5	5	4	3	3	2	3	2	3	4	3	3	3
264	3	3	5	5	3	5	4	4	4	5	5	5	4	3	3	2	3	2	0	1	2	3	2	3	3	3	3	2	1	3	3	4	4	3	3	2	3	1	2	2	1	1	1	1	1	1	1	1	1
265	4	3	4	4	4	4	4	4	1	4	4	3	4	4	4	4	3	2	0	2	4	4	4	5	5	4	4	3	2	4	3	4	4	4	4	4	3	1	1	0	1	1	1	0	1	0	1	2	1
266	4	7	7	7	7	6	5	5	4	7	7	6	6	4	7	6	4	0	0	0	5	5	4	5	4	3	5	5	3	4	4	4	4	4	4	4	4	3	0	3	3	0	2	3	1	3	3	3	0
267	3	2	3	3	4	4	3	3	2	3	4	4	4	3	4	4	4	1	2	1	3	3	3	3	4	3	3	3	3	4	4	4	4	4	4	4	3	2	2	1	1	1	1	2	2	1	0	1	2
268	2	2	3	3	3	4	2	4	1	3	3	3	4	4	4	4	3	1	2	2	4	4	5	5	4	4	4	4	3	4	4	4	4	4	5	4	4	2	2	2	2	2	2	3	2	2	3	3	2
269	3	3	3	4	3	3	4	3	1	4	3	3	4	3	3	3	2	1	1	1	5	2	3	3	5	4	4	3	1	4	3	4	4	3	4	3	3	1	1	1	1	1	1	1	1	1	1	1	1
270	2	1	3	3	2	3	2	1	1	2	3	4	4	3	4	3	2	2	2	0	3	2	2	2	2	3	2	2	1	2	2	3	3	2	3	2	2	0	0	0	1	1	0	0	2	1	2	1	0
271	4	4	4	4	4	4	4	4	3	4	4	4	4	3	4	4	3	3	3	3	4	3	4	4	3	4	3	3	3	4	4	4	4	4	4	4	3	3	2	3	2	3	3	2	3	3	3	3	2
272	2	2	2	3	1	1	3	3	2	2	3	3	3	3	3	2	3	1	0	1	2	2	2	3	3	3	2	2	2	3	4	2	2	4	3	3	3	2	1	1	0	1	0	1	1	0	0	0	0
273	3	3	3	4	4	4	4	4	1	3	2	2	2	1	2	3	2	2	0	1	3	2	3	3	5	4	3	2	1	3	3	3	3	3	4	3	3	2	2	2	2	0	2	2	2	2	2	1	2
274	1	0	2	5	5	5	5	4	2	5	5	4	4	2	4	3	2	2	1	1	4	3	3	3	4	4	3	3	1	3	3	3	2	4	4	3	3	1	1	1	1	1	1	1	2	2	2	2	1
275	3	4	4	4	4	4	4	4	3	4	4	4	4	4	4	4	4	3	3	3	4	4	4	4	4	4	4	4	3	4	4	4	4	4	4	4	4	2	1	1	2	2	2	2	1	1	2	2	1
276	4	7	7	7	7	6	5	5	5	7	7	6	6	5	7	6	5	5	5	5	5	5	5	5	5	5	5	5	4	4	4	4	4	4	4	4	4	4	4	4	4	4	4	4	4	4	4	4	4
277	2	2	1	2	1	1	2	1	0	2	2	2	2	2	3	3	1	1	0	0	1	2	1	2	2	2	1	2	1	1	1	2	2	2	2	2	2	0	0	0	1	0	0	0	0	0	0	0	0
278	3	1	2	2	2	3	2	3	2	3	2	3	2	3	3	3	3	2	2	2	3	3	4	3	3	3	4	4	2	4	4	4	4	4	4	4	4	2	2	2	1	1	1	2	2	2	2	2	2
279	1	0	1	0	0	0	0	0	0	1	1	1	1	0	0	1	1	0	0	0	0	0	0	0	2	1	0	0	0	1	0	1	0	1	1	1	1	0	0	0	0	0	0	0	0	0	0	0	0
280	0	0	2	2	2	3	3	3	2	3	3	4	2	1	2	3	2	0	1	1	2	2	3	2	2	3	3	2	0	2	2	3	4	3	2	4	2	1	0	0	0	0	1	1	0	0	0	0	0
281	3	2	2	3	2	2	2	2	1	2	2	2	2	2	3	2	2	0	0	1	1	2	2	2	2	3	2	2	1	2	2	3	2	3	4	3	2	1	1	1	1	1	1	1	1	1	1	1	1
282	4	4	4	4	4	5	5	5	3	5	4	3	4	4	4	4	4	2	1	2	4	3	4	4	3	4	4	4	3	4	4	4	4	4	4	3	4	3	3	3	2	3	1	2	2	2	2	2	2
283	1	2	1	2	3	3	3	3	1	2	5	5	4	3	6	4	4	1	1	1	4	3	3	4	3	4	4	3	3	4	3	4	4	4	4	4	3	3	2	3	1	0	0	1	1	1	2	1	3
284	2	2	3	2	2	4	3	4	3	3	4	4	3	3	4	3	3	2	2	2	3	3	3	3	4	4	4	4	3	3	4	4	4	4	5	4	3	3	2	0	2	1	2	1	1	2	2	1	1
285	3	1	1	0	1	3	2	2	1	1	1	1	2	4	4	3	2	1	1	0	1	1	0	0	0	0	0	1	0	1	0	1	0	1	1	2	1	0	0	0	0	0	0	0	0	0	0	0	0
286	3	2	4	3	3	4	3	4	3	4	4	4	3	3	4	4	4	3	3	3	4	5	3	3	4	3	4	4	3	4	4	6	5	5	5	5	4	3	2	2	1	2	2	2	2	3	2	3	1
287	1	2	2	2	1	2	2	2	1	1	1	1	0	1	1	1	1	1	1	1	1	1	1	1	0	1	1	1	0	0	2	1	0	0	0	1	1	0	0	0	0	0	0	0	0	0	0	0	0
288	0	1	1	1	2	0	1	2	1	1	2	1	1	1	2	1	1	1	1	1	1	2	5	5	5	4	4	4	3	4	4	2	2	4	5	4	4	1	1	1	1	1	1	2	1	1	1	1	1
289	4	4	3	4	4	3	3	4	3	2	3	3	3	3	3	3	3	3	2	3	3	3	4	3	4	4	3	4	3	4	4	3	3	2	3	3	2	2	2	1	1	1	1	1	0	0	0	1	1
290	3	5	7	4	3	2	3	3	1	3	4	2	2	3	7	5	3	2	2	2	3	7	7	7	7	7	7	5	4	7	7	7	8	7	7	7	6	4	4	2	3	3	2	2	3	2	2	3	2
291	3	5	5	5	5	4	5	5	4	4	4	4	4	4	4	4	4	5	5	5	5	5	5	5	5	5	5	5	5	5	5	5	5	5	5	4	4	4	4	4	4	4	4	4	5	5	5	5	5
292	3	2	1	1	1	2	1	2	0	1	1	0	0	0	1	0	1	0	0	0	0	0	0	0	0	0	0	0	0	0	0	2	1	1	1	0	1	0	0	0	0	0	0	0	0	0	0	0	0
293	2	2	0	0	0	0	1	2	3	3	2	3	1	1	2	1	1	0	1	0	1	0	0	0	1	0	0	1	1	1	1	2	3	2	0	0	1	1	0	0	0	0	0	0	0	0	0	0	0
294	3	4	4	4	4	4	4	4	3	4	4	4	4	3	4	4	3	3	3	3	3	4	3	4	3	3	3	3	3	3	4	4	4	4	4	4	3	3	2	3	2	3	3	2	3	3	3	3	2
295	2	7	7	6	8	6	6	7	6	8	7	8	7	7	8	8	7	3	5	7	8	7	8	7	7	7	7	7	6	7	7	7	8	7	7	7	6	4	4	2	4	5	4	2	3	2	2	3	5
296	3	2	4	3	4	3	3	3	2	3	3	2	4	3	4	3	3	2	2	2	3	3	3	3	3	3	4	3	2	3	4	4	4	4	5	4	3	3	2	2	2	1	2	1	2	2	2	2	1
297	2	0	0	0	2	1	0	2	1	1	1	1	1	2	1	1	2	0	1	1	2	1	2	3	3	3	2	2	1	3	2	4	2	2	2	4	1	1	1	1	1	1	1	1	1	1	1	1	1
298	2	2	2	2	2	2	2	2	2	2	2	2	4	5	4	4	4	2	4	1	4	4	5	5	5	4	4	4	1	4	4	1	2	2	2	1	4	1	0	1	1	1	0	0	0	0	0	0	0
299	4	2	2	3	2	2	2	2	1	2	1	1	2	2	3	2	2	1	1	1	2	3	1	1	1	1	1	1	1	3	3	1	2	1	1	1	1	0	1	1	1	1	1	2	1	1	1	1	1
300	3	4	4	4	3	2	3	3	1	4	2	4	0	1	4	4	4	3	2	2	4	4	4	4	4	4	3	2	1	4	4	4	4	5	5	4	4	2	2	2	2	2	2	3	3	2	2	2	2
301	4	3	6	6	6	6	5	1	1	6	7	6	2	6	5	2	6	2	1	1	4	3	3	4	3	4	4	4	3	4	3	4	4	3	5	4	3	3	0	3	2	1	1	1	1	2	0	0	3
302	5	7	7	6	8	6	6	7	6	8	7	8	7	7	8	8	7	3	5	7	8	7	8	7	7	7	7	7	6	7	7	7	8	7	7	7	6	4	4	1	4	5	4	1	3	2	1	3	5
[truncated: 3 more columns]
