# Supplementary material for: Network analysis of the NetHealth data: exploring co-evolution of individuals’ social network positions and physical activities
Source: Appl Netw Sci. 2018 Nov 2;3(1):45. doi: 10.1007/s41109-018-0103-2 (PMC6223883; doi:10.1007/s41109-018-0103-2)
Supplement: Supplementary file 2 — Data. (ZIP 375 kb) [file 41109_2018_103_MOESM2_ESM.zip › Additional file 2/Neuroticism.csv]

id	score
9	3.25
276	3
204	2.75
47	2.375
205	4.625
116	3
301	3.5
88	3.75
209	3
300	2.625
251	3.5
66	1.875
41	2.125
30	3.625
273	3.25
252	4.125
86	2.125
227	3.125
265	2.75
171	3.125
199	2.25
190	2.625
161	3.875
135	2.75
165	2.5
93	3
293	3.75
80	2.625
295	2.75
139	3
157	2.25
188	3
302	3.5
72	1.875
96	3.5
126	2.625
32	2.875
297	4.25
186	2.625
123	3.25
266	3
233	2.625
152	2.25
149	3.875
83	2.125
60	2.25
291	1.875
113	3
250	2
89	2.75
125	3.5
178	2.75
44	2.25
92	2.875
185	3.25
284	2.75
56	1.875
296	2
39	2.5
132	3
95	2.625
184	3.375
150	2.75
215	2.375
210	2.75
18	3.625
285	2.625
280	3.375
55	4
100	3.375
226	2
122	3.75
109	2.125
36	3.875
176	2.75
261	3
230	4
26	2.875
108	1.75
242	4
191	2.375
224	2.75
82	2.875
29	2.25
134	2.875
129	3.75
98	2.25
13	3.375
279	2
40	2.125
1	1.25
137	2.125
28	2.25
246	2.625
15	3.75
76	3.75
274	3.25
106	4.625
219	3.75
254	3.25
103	2.875
263	2.375
124	4.125
262	3.125
198	1.5
52	3.5
78	3
197	3.25
112	2.25
275	1.875
170	1.5
187	2
99	1.875
147	2.75
117	3.625
58	2.125
202	2.25
146	3.75
183	2.5
67	2.875
57	1.75
110	2.75
283	3.375
84	2.375
264	4.125
49	2.625
208	2.5
45	3
77	3
19	3.875
120	2.5
23	3.375
79	3
236	3.5
2	3.625
196	1.375
115	3.5
203	3.25
37	2.5
101	3.5
214	2.75
288	3.375
253	3
31	3.375
102	2.875
260	2.625
107	1.75
270	3.25
5	3.25
258	2.875
281	3.625
51	1.375
220	2.375
213	3.375
192	3.125
68	1.875
59	3.625
158	2.375
272	3.375
286	2.25
237	2.125
268	3.5
43	3
162	2.5
94	4.625
64	3
130	3
225	1.625
141	3.375
148	3.625
69	1.75
292	3.125
180	2.875
70	3.25
177	3.5
22	3.125
142	2.375
248	3.625
298	2.375
74	3
223	3.75
62	3.75
10	3.375
256	2.625
216	1.75
201	2.375
118	1.5
119	4.125
240	3.25
105	4.25
195	2.125
278	3
282	1.75
231	2
87	3.625
257	2.875
271	3.25
247	2.5
155	3
277	2.625
212	3.75
128	1.5
33	2.75
255	1.125
61	3.5
111	3
12	2.125
259	3.875
244	3.125
151	2
182	1.75
16	2.5
50	3.125
8	2.25
127	3.25
65	3.375
218	3
174	2.5
269	3.5
4	3.25
235	3.75
211	2.125
166	2.5
234	2.375
289	2.375
24	2.5
167	1.875
38	3.25
133	3
138	3.375
238	2
207	2.125
159	2.25
245	3
181	3.625
163	2.5
169	2.875
3	1.875
71	3.125
179	2.25
290	3.5
294	2.375
189	4.5
239	3
217	2
6	2.75
42	2.375
168	2.125
287	3.625
193	4.125
144	2
229	3.75
172	3.75
200	2.375
153	3.625
20	2
160	2.5
21	3.75
267	3.375
154	3.875
34	2.25
156	2.375
241	1.875
97	2.5
243	3.25
90	3
17	3.75
91	3.625
85	2.875
222	3.25
104	2.75
75	3.625
232	2.875
53	3.25
221	2.5
25	1.75
249	2.25
299	3.375
81	1.625
175	2.25
