# Supplementary material for: Network analysis of the NetHealth data: exploring co-evolution of individuals’ social network positions and physical activities
Source: Appl Netw Sci. 2018 Nov 2;3(1):45. doi: 10.1007/s41109-018-0103-2 (PMC6223883; doi:10.1007/s41109-018-0103-2)
Supplement: Supplementary file 2 — Data. (ZIP 375 kb) [file 41109_2018_103_MOESM2_ESM.zip › Additional file 2/Openness.csv]

id	score
9	3
276	3.77777767181396
204	3.55555558204651
47	3.33333325386047
205	3.11111116409302
116	4.33333349227905
301	3.11111116409302
88	3.44444441795349
209	3.22222232818604
300	4
251	3.44444441795349
66	3.66666674613953
41	2.88888883590698
30	3.77777767181396
273	2.88888883590698
252	2.66666674613953
86	4.33333349227905
227	3.22222232818604
265	3.22222232818604
171	3.44444441795349
199	4.33333349227905
190	3.66666674613953
161	3.77777767181396
135	3.55555558204651
165	4.88888883590698
93	3.22222232818604
293	3.77777767181396
80	3.44444441795349
295	2.33333325386047
139	3.44444441795349
157	3.44444441795349
188	3.33333325386047
302	3.44444441795349
72	4.33333349227905
96	2.77777767181396
126	3.77777767181396
32	3.55555558204651
297	3.22222232818604
186	3.66666674613953
123	3.11111116409302
266	2.77777767181396
233	3.22222232818604
152	3.77777767181396
149	3.88888883590698
83	2.55555558204651
60	4.11111116409302
291	3.44444441795349
113	3.66666674613953
250	3.22222232818604
89	4
125	4.11111116409302
178	3.44444441795349
44	3.22222232818604
92	3
185	3.33333325386047
284	3.22222232818604
56	4
296	2.55555558204651
39	3
132	3.77777767181396
95	3.22222232818604
184	3
150	3.77777767181396
215	4
210	3.44444441795349
18	3
285	3
280	3.44444441795349
55	3.44444441795349
100	3.44444441795349
226	2.77777767181396
122	3.33333325386047
109	3.44444441795349
36	3.44444441795349
176	3.77777767181396
261	3
230	3.66666674613953
26	3
108	4.55555534362793
242	2.55555558204651
191	3.66666674613953
224	4.55555534362793
82	2.77777767181396
29	3.22222232818604
134	4
129	2.55555558204651
98	2.55555558204651
13	2.44444441795349
279	2.66666674613953
40	3.22222232818604
1	3.22222232818604
137	3.44444441795349
28	4.11111116409302
246	3.77777767181396
15	3.44444441795349
76	3
274	3.77777767181396
106	3.22222232818604
219	2.66666674613953
254	3
103	2.88888883590698
263	3.66666674613953
124	3
262	4
198	3.88888883590698
52	3.11111116409302
78	3
197	3.44444441795349
112	2.88888883590698
275	3.77777767181396
170	3.88888883590698
187	2.66666674613953
99	3.66666674613953
147	4.33333349227905
117	3.77777767181396
58	4.11111116409302
202	3.11111116409302
146	4.11111116409302
183	3
67	3
57	3.88888883590698
110	3.11111116409302
283	4.11111116409302
84	4.55555534362793
264	3.55555558204651
49	3.11111116409302
208	3.88888883590698
45	3.44444441795349
77	2.66666674613953
19	3
120	3.44444441795349
23	3.44444441795349
79	3.11111116409302
236	3.77777767181396
2	2
196	4.11111116409302
115	3.55555558204651
203	3
37	2.77777767181396
101	2.55555558204651
214	3.66666674613953
288	3.22222232818604
253	2.22222232818604
31	3
102	2.44444441795349
260	3.22222232818604
107	2.77777767181396
270	4.22222232818604
5	3.44444441795349
258	4.66666650772095
281	3.88888883590698
51	3.55555558204651
220	2.88888883590698
213	3.88888883590698
192	2.33333325386047
68	3.55555558204651
59	3.11111116409302
158	3.44444441795349
272	2.88888883590698
286	3.11111116409302
237	3.66666674613953
268	2.88888883590698
43	2.77777767181396
162	3.66666674613953
94	2.44444441795349
64	4.22222232818604
130	3.44444441795349
225	4.55555534362793
141	3.33333325386047
148	4.44444465637207
69	3.77777767181396
292	4.22222232818604
180	3.55555558204651
70	4.44444465637207
177	3.33333325386047
22	2.55555558204651
142	4
248	3.55555558204651
298	3.88888883590698
74	4
223	3.44444441795349
62	4.22222232818604
10	2.77777767181396
256	3.33333325386047
216	3.88888883590698
201	2.66666674613953
118	3.44444441795349
119	2.88888883590698
240	3.11111116409302
105	3.88888883590698
195	2.88888883590698
278	2.55555558204651
282	2.88888883590698
231	3.33333325386047
87	3.55555558204651
257	4
271	3.77777767181396
247	3.77777767181396
155	2.44444441795349
277	2.44444441795349
212	3.55555558204651
128	4.55555534362793
33	2.88888883590698
255	3.11111116409302
61	3.55555558204651
111	3.33333325386047
12	3.77777767181396
259	2.66666674613953
244	3
151	3.22222232818604
182	3.11111116409302
16	3.66666674613953
50	3.33333325386047
8	3.88888883590698
127	4.11111116409302
65	4.33333349227905
218	3
174	3.33333325386047
269	4.11111116409302
4	2.88888883590698
235	3.44444441795349
211	4
166	4
234	3.77777767181396
289	3.22222232818604
24	4.33333349227905
167	4.33333349227905
38	3.22222232818604
133	4.33333349227905
138	3.44444441795349
238	3
207	3.77777767181396
159	3.77777767181396
245	3.55555558204651
181	3.55555558204651
163	4.11111116409302
169	3.88888883590698
3	3.22222232818604
71	3.66666674613953
179	3.22222232818604
290	3.88888883590698
294	3.11111116409302
189	4
239	3.55555558204651
217	4.55555534362793
6	3.88888883590698
42	4.33333349227905
168	4
287	3.44444441795349
193	4.33333349227905
144	2.88888883590698
229	3.77777767181396
172	3.66666674613953
200	2.55555558204651
153	3.66666674613953
20	2.22222232818604
160	3.44444441795349
21	3.66666674613953
267	4.33333349227905
154	3.22222232818604
34	2.33333325386047
156	4.11111116409302
241	3
97	3
243	3.33333325386047
90	2.33333325386047
17	4.11111116409302
91	3.66666674613953
85	3.55555558204651
222	2.77777767181396
104	2.44444441795349
75	3.44444441795349
232	3.77777767181396
53	4
221	4
25	3.11111116409302
249	3.55555558204651
299	3.55555558204651
81	2.44444441795349
175	4
