# Supplementary material for: Network analysis of the NetHealth data: exploring co-evolution of individuals’ social network positions and physical activities
Source: Appl Netw Sci. 2018 Nov 2;3(1):45. doi: 10.1007/s41109-018-0103-2 (PMC6223883; doi:10.1007/s41109-018-0103-2)
Supplement: Supplementary file 2 — Data. (ZIP 375 kb) [file 41109_2018_103_MOESM2_ESM.zip › Additional file 2/Physical_activity.csv]

id	week 1	week 2	week 3	week 4	week 5	week 6	week 7	week 8	week 9	week 10	week 11	week 12	week 13	week 14	week 15	week 16	week 17	week 18	week 19	week 20	week 21	week 22	week 23	week 24	week 25	week 26	week 27	week 28	week 29	week 30	week 31	week 32	week 33	week 34	week 35	week 36	week 37	week 38	week 39	week 40	week 41	week 42	week 43	week 44	week 45	week 46	week 47	week 48	week 49
1	NA	NA	NA	NA	NA	NA	NA	NA	NA	NA	NA	15998	12450.7142857143	11364.8333333333	16191.5714285714	16365.5714285714	12873.7142857143	7149.71428571429	4764.83333333333	8764.85714285714	13786.4285714286	13225	13746.5714285714	15746.2857142857	13847.2857142857	13590.2857142857	15425.4285714286	15410.2857142857	13105	15430.5714285714	13439.8571428571	11916.5714285714	12791.5714285714	17592.4285714286	16584.4285714286	10728.5714285714	12580.5714285714	9745.57142857143	11831.4285714286	12374.8333333333	12634	13246.2857142857	15027	15865.6666666667	16566	13744.5714285714	16006.5714285714	19569.3333333333	22099.8
2	11914.5714285714	13612.8571428571	12564.4	14126.7142857143	15780	13568.7142857143	16543.8333333333	13621	7975	10800.2857142857	12636.6666666667	14273	14456.7142857143	10133.8	16778	12647.7142857143	10684.1428571429	5529	7674.85714285714	5757	9479	12023.2	13680.2857142857	10955	12203.5	12637	12041.2857142857	8954.16666666667	7593.5	13524.2857142857	12038.6666666667	13365.1428571429	12013.4285714286	14610.1428571429	13182.8571428571	11439.8333333333	16218.8333333333	11252.3333333333	7931	9302.28571428571	9396.6	10184.6	11153.25	12072.5	NA	NA	11335	12194.5714285714	11916.5714285714
3	NA	NA	NA	NA	NA	NA	NA	NA	NA	NA	NA	14922.5	16679.3333333333	9804.71428571429	13291	14871.3333333333	11293.8571428571	10255.6666666667	12979.2857142857	11037.5	14610.8571428571	13605	12652.5	12857.1428571429	14551	10813.5	10494	12890.5714285714	11344.5714285714	15720.6	12029.25	12132.6666666667	12719.75	13052.5	14737.5	11717.25	11896.3333333333	12422.5714285714	11436.5714285714	11249.2857142857	12668.1428571429	11346.2857142857	14375	12658.5	23702	13502.5714285714	11907.7142857143	9657	13744.8333333333
4	NA	NA	NA	NA	NA	NA	NA	NA	NA	NA	NA	20749.3333333333	15839.4	8510.57142857143	14302.8571428571	12473.4285714286	10488	NA	4872.75	NA	NA	20446.6666666667	16431.2857142857	11085.5714285714	15635.6	14578.7142857143	14937.1666666667	8263.28571428571	6376.4	16039	12739.2	12957.2857142857	13409.6666666667	15286.8333333333	15152.3333333333	13622.6666666667	14500.4	5764.83333333333	5286.28571428571	6396.6	7594.66666666667	10822.75	5998	7164.8	7264.5	5896	6674	10789	10562.8
5	15877.1428571429	13915.2	15576.5	16356	13635.7142857143	13770.1666666667	14397.5	8824.2	10760.2	12847.2	12292.8333333333	12111.6666666667	12115.6666666667	9089.83333333333	12412.5	11239	8931.4	4040	7945.2	10545.7142857143	13386	NA	9538.5	9829.85714285714	10048.6666666667	12667.5	9732.85714285714	12112.5	7958.5	13961.5	10341.2857142857	10190.5	13571.6666666667	10537.1666666667	11953	11944.8333333333	9024.16666666667	4992.5	5742	7969.57142857143	6639.2	5342.66666666667	12069.4	8591	19572	4687.6	13238.8	12857.1666666667	8900
6	12096.2	15704.3333333333	17882.6666666667	16003	8847.5	8356.4	10362.75	14674	6281.25	9148.83333333333	10771.2857142857	8055.5	9550.8	8498	14496.25	12008	10998	8952	NA	NA	NA	10140.6666666667	10884.25	12515.25	12545	11849.6666666667	10660	5644	9777	13512.2	17557.3333333333	NA	0	18418.4	20003.8	9007	8299.25	11108	9451	12712.6666666667	NA	14785.5	NA	NA	8782	8988	NA	NA	NA
7	8620	10676	11868	NA	NA	11079.25	14802.75	16379	10689	12609.4	12966	12826.8	13539.5	NA	NA	NA	NA	9008	10598.5	9351	11356	12489.8333333333	12851.3333333333	13012.25	11129.5	11097.3333333333	NA	11874	11806.8	12532	11754.75	10886	12132.3333333333	NA	6161.5	13364.3333333333	3773	19355.6	NA	NA	NA	23359.6666666667	15774.75	NA	NA	NA	NA	NA	NA
8	14312.5	18548.8	12531.25	11526.1666666667	11783	14976.8333333333	13407.7142857143	11494.3333333333	5293	11654	13088	12081.8571428571	13736	9730	11050	15919.6666666667	10555.1666666667	18115	5704	4208.6	12325.1666666667	14884.8571428571	14676.5	14605.1666666667	12594.1428571429	15177.6666666667	NA	NA	NA	NA	NA	NA	NA	NA	NA	NA	NA	NA	NA	NA	NA	NA	NA	NA	NA	NA	NA	NA	NA
9	9642.25	12668	14241.6666666667	10115.3333333333	13226.3333333333	10421.3333333333	9062.33333333333	9144.16666666667	3084.28571428571	10488.5	8153.66666666667	9113	9115.42857142857	4525.42857142857	9842.33333333333	8149.5	7590	1849.8	5926.71428571429	4022.6	6811.5	8859	8088.57142857143	8484	10940	7961.5	8998.14285714286	12053	12836.2857142857	7151.6	7835.16666666667	6575.83333333333	10133.8333333333	10418.1666666667	10116	8275.25	13694.6666666667	NA	NA	NA	2558.66666666667	3899.71428571429	7373.4	7131.16666666667	7779.5	NA	5412	5098	5963.16666666667
10	NA	NA	NA	NA	NA	NA	NA	NA	NA	NA	NA	15462.6666666667	11798.8571428571	8544.66666666667	11517.6666666667	10943.3333333333	9538.33333333333	12421.6	7610.85714285714	6449.33333333333	14757.5	15459	16923.6666666667	17513.8	14997	16338	10690.6666666667	6885	NA	12087.5	NA	15720.6666666667	9758.57142857143	14280.6	12196	10282.3333333333	8258.42857142857	8773.75	10947.8333333333	11292.75	14307.8571428571	11594	12847	11686	10040.3333333333	11300.5	15131.5714285714	11440.8	11037.1666666667
11	NA	NA	NA	NA	NA	NA	NA	NA	NA	NA	NA	NA	NA	NA	NA	9127.85714285714	8602.33333333333	8014.5	NA	7032.66666666667	14500.4	14704.5714285714	16315	15523.7142857143	16521.5	18924.7142857143	18468	16867	11542.2857142857	21751.5714285714	16508	16897.4285714286	15528.2857142857	14359.2857142857	20529.5714285714	15191	9489.71428571429	8156.4	10102.2	9156.14285714286	9111	10797.3333333333	10127	7894.66666666667	7934.57142857143	7681	6009.66666666667	5913	4703
12	NA	NA	NA	NA	NA	NA	NA	NA	NA	NA	NA	14046.6666666667	9732	7074.5	10265.8	8774.33333333333	6332.28571428571	7520.71428571429	3914.16666666667	5321.28571428571	9120.57142857143	8928.14285714286	10943.5714285714	9205	11265.2857142857	11066.2857142857	11932.4285714286	9965.8	8789.57142857143	11697.4285714286	9215.14285714286	8976.14285714286	10896.8571428571	12476	10473.6666666667	10329	7408.42857142857	5358.16666666667	7566.14285714286	10065.5	13462.5714285714	13785.75	8756.16666666667	13038.1428571429	8525.2	11805.5	8004.5	NA	NA
13	14164	16665.2857142857	13244.3333333333	9625.14285714286	15390.2857142857	16190.5714285714	17725.1428571429	12240.4285714286	7245	14822.5714285714	16634.4285714286	14290.2857142857	11222.4	7381.66666666667	6458.6	11667.5714285714	5234.6	NA	NA	NA	NA	NA	0	11453.5	13720.6666666667	14832.5714285714	15130	11283	NA	NA	NA	13039.6666666667	13074.5	15776.4	14239	14784.25	12905.1666666667	10975.3333333333	9947.28571428571	5239.5	4819	3165	4986.16666666667	3394	NA	NA	NA	NA	NA
14	12127.4	11955.3333333333	13894.3333333333	12402.8	9419.25	14329.6	10806.6	13418	6553	12062.5	11828.5	12735.2	11627	5211	12520.5	13129.25	NA	5954.25	NA	NA	NA	NA	NA	NA	NA	NA	NA	NA	NA	NA	12048.75	17177.5	17850	16949	10652	9383.25	11205.6666666667	NA	NA	11745	11571.5	14898.3333333333	NA	NA	8382	NA	NA	NA	NA
15	15715.1666666667	21297.8333333333	25081	12717.5	15291.2	11285.8333333333	14083.1666666667	17165.8333333333	NA	13429.4	12886	13407.8571428571	13800.7142857143	9407.14285714286	14256	14576.5714285714	11177.2857142857	4549.14285714286	5988	6170.5	16707.5	13456.5714285714	NA	NA	11768	13069.7142857143	11298	9284.28571428571	10678.5	14506.2857142857	15177.6666666667	15920.8333333333	13014	14151.7142857143	13375.1428571429	10496.2857142857	11193	8320.28571428571	5964	NA	NA	NA	10706.75	7685.83333333333	NA	8776.33333333333	8684.14285714286	12702.4285714286	8941.14285714286
16	17088.8	17478.8333333333	13384.1666666667	18705.2	16118.3333333333	14821.2857142857	17186.8	16530	9676.66666666667	17257.2	15800	15915.8571428571	16801.2857142857	10640.7142857143	16320.6666666667	15006.8571428571	13339	8926.33333333333	7458	8399	14122.1428571429	17773	17780.1666666667	16836.8333333333	17899.8333333333	16659.2857142857	17959.1428571429	15627.6666666667	11387.8571428571	16088.8	15449	14249.5	16542.75	17978.75	22197	16141.2	16106.6666666667	11697.3333333333	11085.6666666667	7131	11226.6	9151.33333333333	5976.5	9903.16666666667	11474.1666666667	8997	9704	14683.75	10151.4
17	14527	15721.25	15186	16518.2	14041	16025.3333333333	14365	14038.3333333333	6654.6	19331.6666666667	16802.5	15576.5	NA	8266.5	10217	14660	10408.5	5826	5090.25	11346	14405.3333333333	13051.6666666667	14465	15651.75	16513.5	11686.6666666667	17064	12952	17174.6666666667	18032.5	17508.6666666667	18472.5	19476	15422	17834.6666666667	16100.6666666667	16170	25175	12795	7118	5014.25	NA	NA	NA	NA	NA	NA	14081.6666666667	14667.7142857143
18	15326.7142857143	16513	10188.8333333333	12909.8333333333	10465.6	7901.33333333333	17060	10522.4	7891.4	10058	12856.2	9892	11390.8571428571	8674.66666666667	9498.14285714286	9461.57142857143	6655.75	8493.2	6018.5	6439.5	10265.4285714286	9093.57142857143	8896.71428571429	8874.42857142857	9329.14285714286	10177.4	10519.3333333333	6356.2	8649	12424.6	13905	13124.6	12089.1428571429	8882.8	11593.6666666667	10831	11590	6587.4	6594.4	5569	5462	5375	6555.2	5838	7534.33333333333	7263.5	NA	NA	NA
19	22390.1428571429	19294	14779.8571428571	18777	18632.7142857143	16448.5	20585.1428571429	18855.6666666667	13896.2	19682.4285714286	18917.8571428571	21545.7142857143	21392.8333333333	9666.25	15768.1428571429	13893.4	10728.7142857143	5665	7501	6910	21274.3333333333	13982	13872.4285714286	14247.1428571429	14914.2857142857	15282.3333333333	14859.8333333333	11279.1428571429	9247.75	15224.3333333333	11817.4	15757.5	12786.5	12987.4285714286	11826.1666666667	10637.3333333333	11229.4285714286	12388.75	13445.8571428571	17702.4	14528.2	20569.7142857143	14415.8	21844	NA	NA	NA	NA	NA
20	15793.2857142857	14117	10464.2857142857	14872.1428571429	12652.7142857143	14369.1428571429	15540.8571428571	11821.4285714286	4690.42857142857	14829	11538.4285714286	13269.1428571429	13718.2857142857	6842.85714285714	10983.5714285714	10189.8571428571	8051.14285714286	4354.14285714286	2898.28571428571	4279.42857142857	10759.5714285714	11143.8333333333	11377.7142857143	12721.7142857143	12006	13609	12136.1428571429	12354	6238.71428571429	13650	8789.28571428571	14403.5714285714	10671.1428571429	13869.5714285714	15142.2857142857	10746.1428571429	12121.1428571429	3327.57142857143	5188.66666666667	5141.66666666667	3823.28571428571	3875.42857142857	8058.14285714286	8608.71428571429	7769.14285714286	5476.28571428571	8701.28571428571	7194.4	4612.85714285714
21	14989.5	14551.6	13535.8571428571	14492.1666666667	16893.2857142857	15492.5	16057.2	13402.8333333333	10112	13423.75	14093.2857142857	13306.25	12767.3333333333	15171.1428571429	8308	NA	NA	NA	11596	NA	14418	9956	13449.2	10687.5	12976.6666666667	11001	12047	NA	NA	11498.8	12123	13141	9815.75	13707	10819	13035.3333333333	10652.25	NA	NA	NA	NA	NA	NA	NA	3894	NA	NA	NA	5774.66666666667
22	18097.8	16229.5	14744.3333333333	12644.3333333333	14670.5	18476	15886.5	12354.2	9331.4	14961	16141	13836.4	15242.5714285714	9762	16119	12718.5	8816	7592.8	7918	8629.33333333333	15768	16890.7142857143	13738.2857142857	16492.5714285714	16978.7142857143	15707.1666666667	14924.3333333333	19210	17339.75	13641.6	15341.8333333333	17675.4285714286	16516.1666666667	17705.4285714286	16397	NA	NA	NA	NA	NA	NA	NA	NA	12631.2	17568.8333333333	14859.6666666667	15010.5	18212.8	17048
23	16252.8571428571	14405.8333333333	15144	12717.5714285714	15970.3333333333	16588.4285714286	15983.4285714286	15194.1428571429	16731.8333333333	17593.8571428571	17959.7142857143	15515.4285714286	14348.5	9303.57142857143	14893.2857142857	16298.1428571429	11695.3333333333	11603.7142857143	9637	12205.1428571429	16214.6666666667	15959.2857142857	15661.5714285714	13591.8571428571	14347.6666666667	14364.1428571429	15823.8571428571	13382	9509.14285714286	19413.2857142857	15065.8571428571	18829.4285714286	17978.3333333333	16301.4285714286	17023.1428571429	17665.7142857143	13467.2857142857	15156	14140.8571428571	15838	9294.83333333333	8647.42857142857	12634	14711.5714285714	15512.5714285714	18900.1666666667	15341.5	16094	11022
24	NA	NA	NA	NA	NA	NA	NA	NA	NA	NA	NA	18999	12905.1428571429	9445.28571428571	11772.1428571429	13933.5	11493	12607.5	8538	7827.57142857143	11592.7142857143	14342.3333333333	13291	12024.8571428571	12721	13042.8333333333	14583.8	11212.6666666667	8557	13073	14218.8333333333	10265.1666666667	11478.5714285714	10677.1428571429	11537	9674.14285714286	11814	7605	NA	NA	NA	NA	NA	NA	NA	NA	NA	NA	NA
25	20423.6	17499.6	16717.7142857143	16651.6	15847.2857142857	14594.6666666667	15740.5	15543.6666666667	12377.8333333333	15250.1428571429	15922.5	14505.7142857143	14416.7142857143	12643	16724.7142857143	15465.7142857143	11846.4285714286	13891.7142857143	9499.5	9884.85714285714	19386.3333333333	17834	16461.3333333333	19023.5	16700.4285714286	16536.4285714286	14357.1428571429	15173.8571428571	15729.1428571429	18800	15156.2857142857	16893.1666666667	18252.2	15117	18107.1666666667	16419.4285714286	15944.4285714286	23430.2857142857	16575	18725.8571428571	21029.1666666667	15867.3333333333	15700.8571428571	19253.5714285714	15202	18983.3333333333	17256	16657.2857142857	15428.3333333333
26	11403.5	13008	11453	11825	NA	NA	NA	NA	15415	11140.75	15764	14237	9293.8	8288	11879.1428571429	10065.6	8512.14285714286	4256.2	8437	5656.5	15693.8333333333	14901.6	11724	10978	10082.6666666667	NA	NA	NA	NA	10848.5	12603	NA	NA	NA	NA	8109	8050.83333333333	7907	6115	9309	7170.75	7879.5	10674.6	10884	8726.6	7548.25	NA	6103	5882.33333333333
27	NA	NA	NA	NA	NA	NA	NA	NA	NA	NA	NA	NA	NA	NA	NA	12006.75	13105.2857142857	9688.71428571429	9523.57142857143	9517	15000.2857142857	14157.7142857143	9942.57142857143	11917.7142857143	12183	13666.2857142857	13678.6666666667	11302	7781.71428571429	16124.8571428571	11484.8571428571	16106.8571428571	11573.2857142857	15183.5714285714	16687.7142857143	12236.1428571429	11661.8333333333	8663.57142857143	7905.71428571429	10527.2857142857	10798.1428571429	8780.85714285714	5883.66666666667	NA	NA	NA	NA	NA	NA
28	18168.1666666667	15623.4285714286	12597.8	15300.8333333333	16844	13980.8333333333	16162.5	14851.6666666667	9218.66666666667	15306	15009.5	16301	12682.5	7751.8	15618.25	10411	8031	4009.6	6005.6	6141	13298.4285714286	14017	14630.2	13330	13446	16309.4	12656.6666666667	10740.4	3485.66666666667	12881.2	11180	12338.6	11871.6666666667	14396.4	13443.2857142857	10298	12233	8242.83333333333	16015	NA	NA	NA	NA	NA	10138.8333333333	9838	17746	NA	13479.1666666667
29	NA	NA	NA	NA	NA	NA	NA	NA	NA	NA	NA	11761	14149.1428571429	8305.8	15083.75	15081.7142857143	12542.8	4892.25	7699.14285714286	6915	12839	13558.6	16167	14424	16066.4	16247.5	15563.3333333333	16565.6	11265.5	14791.2	18549.8333333333	15040.5714285714	18644.4285714286	12311	12466	14031.7142857143	11975	10174.1666666667	11668.4	12669.25	9694.66666666667	10599.4285714286	11804.5	10540.1666666667	11669.5	8999.83333333333	10171.2857142857	8125	11430
30	13003.6666666667	17542.5714285714	14293.8333333333	14909.5714285714	17308.5	15448.6	14811.7142857143	17892.6666666667	12394	12857.2857142857	13815.8	13460	15290.7142857143	10418	6816	12710.3333333333	8166.83333333333	9498.33333333333	6642.42857142857	7347.16666666667	9009.28571428571	8530.75	10979.8571428571	10458.4285714286	11041.8	10231.8333333333	9997.4	10234.7142857143	8009.2	10087	12266	12972.8	9671	11353.8571428571	11522.1666666667	10856.1428571429	14414.1428571429	12598	14318.7142857143	13611.6	13169.5	19809.7142857143	15580	10127.75	9484.33333333333	11921.4	11213.1666666667	13594	14186.3333333333
31	11374.2	13558.1666666667	15458.1666666667	13445	14897.6666666667	15400.7142857143	12738.8571428571	12523.2	8058.85714285714	15819.6666666667	12005.4285714286	13443.5	14004.3333333333	7440	11721.2	10368.2857142857	8698.83333333333	6954.42857142857	9577	2496.16666666667	7278.75	11882.6666666667	11346	11810.4	12393.4285714286	10244.8333333333	16141.5	9488.16666666667	8428.85714285714	10177.2857142857	12573	11848.1428571429	11451	11648.8571428571	12898.2857142857	9811.57142857143	9577.5	7557.42857142857	16263.6666666667	16269.5	NA	NA	NA	NA	NA	NA	13236.6666666667	9242.71428571429	6768.14285714286
32	19865.8571428571	17920.3333333333	18164.3333333333	19287.6666666667	21640	14010.5	NA	NA	NA	NA	NA	22118	16838.3333333333	7372.33333333333	22146.75	16821	14331.8	7476.33333333333	9795	6992	NA	26641.5	17077.2	17966.1666666667	17723.3333333333	14221.6666666667	19961.8	15828.1666666667	12685.3333333333	20842.8333333333	13986.1666666667	16883.3333333333	16560.75	11496	18197.5	NA	16284	5320	7014.25	7789.83333333333	7952	8783	8569	7159.33333333333	7888.4	9025	12225.5	14204.5	12451
33	17614.4285714286	18144	15752.7142857143	12213.7142857143	14084.4285714286	10030.4285714286	15631.5714285714	10513	5058.66666666667	11626.4285714286	8700.42857142857	10903.7142857143	13041.8571428571	12282.4285714286	9929.71428571429	8388.71428571429	8061.71428571429	2836	3201.28571428571	3308.42857142857	12294.5714285714	15503.2857142857	13551.7142857143	14081.7142857143	14373.1428571429	15434.1428571429	17893.4285714286	13732.2857142857	6002.85714285714	17470.4285714286	13992.5714285714	12518.5714285714	18847.8571428571	17562.8571428571	18214.1428571429	11270.8571428571	9700.14285714286	6578.42857142857	5710.28571428571	4804.57142857143	5165.14285714286	4044	4527.14285714286	5193.14285714286	4387.57142857143	5715.42857142857	5315	4635.14285714286	3642
34	12901.1428571429	13007.4285714286	10514.8333333333	13910.4285714286	12886.2857142857	12910.8571428571	11998.2857142857	10256.7142857143	6851.57142857143	10390	12137.1666666667	11861.5714285714	12558.3333333333	6959.28571428571	11512.8571428571	9841.71428571429	8551.42857142857	4358.85714285714	4987	4586.42857142857	9144.42857142857	13224	10770.2857142857	11281.5	11231.5714285714	13498.5714285714	10575.6666666667	10225.8333333333	11002	11401.5714285714	10104.4285714286	11247.2857142857	10629.8571428571	14355.4285714286	13202.7142857143	9004.5	7776.2	6743.57142857143	3688	5161.5	NA	NA	NA	NA	NA	NA	NA	NA	NA
35	18068.4285714286	16031.1428571429	19018.5	14664	13057.5714285714	13042.2857142857	11279.5	13786.2857142857	9530.57142857143	15355	14417.1428571429	15774.5714285714	14202	13665	NA	NA	11027.2	7451.42857142857	10179.1428571429	9586	14770	14920.1666666667	12598	13631.6666666667	13890.7142857143	13291	14871.6666666667	11497.8571428571	7516.33333333333	15187.8333333333	16341.6	12918.6	12865	15619.8333333333	14452.1666666667	11886.6666666667	10069	NA	NA	NA	NA	NA	NA	NA	7771	11320.3333333333	9549.16666666667	11105.8333333333	9517.66666666667
36	13842.8	12526.8	13089	11528.4	8954.5	12667.5	6847.75	8954.85714285714	7584.5	13244.75	10979	13805	10672.4	10345	11848.6	11104	7045	2752	9211.25	9929.33333333333	9754.8	12844.5	11573	12401	NA	11347.2	10721.1666666667	9087.5	NA	11670.6666666667	12806.8333333333	12736	12738.8	15258.4285714286	13508.3333333333	9074.16666666667	13698	NA	8807.6	8101.66666666667	9433.75	NA	NA	NA	NA	11815	10740.2857142857	10963.6666666667	10214.5714285714
37	NA	NA	NA	NA	NA	NA	NA	NA	NA	NA	NA	14283.6666666667	15477	12085	11967.2857142857	9362.16666666667	9589.42857142857	9065.5	10789.2	7885.85714285714	9717.71428571429	10852.5	18189.75	12450.4285714286	14282.2857142857	12924.8333333333	17633.7142857143	12051	6557	14192	10311.6666666667	12249.25	11738	13484.8	15863.4	12009.7142857143	10760.2	14674.25	13824	15609	18933.8	18232.7142857143	15956.5	15107	30747	8831.5	17143.5	23771.75	19404.6666666667
38	NA	NA	NA	NA	NA	NA	NA	NA	NA	NA	NA	11389	10614.3333333333	8224.28571428571	7450.14285714286	10066	6856.33333333333	3303.16666666667	4081.25	4942.5	5662.83333333333	7290.16666666667	9929.14285714286	9932.28571428571	9339.75	6507.4	11585.8333333333	9057.5	3841	10764.4285714286	11599.5	9625	10617.5714285714	17378.5	13765	7989.66666666667	10289	3115.5	3236.8	2924.6	2962	1711.75	3032	6142	NA	NA	5985.5	NA	NA
39	16220.25	14802.5	9445.6	12973.75	16802.3333333333	14965.6666666667	14317	11535	NA	15302	9049	12812.6	15707.4	14838.5	16293.5	14262.8333333333	11628.25	9539.5	16400.4285714286	18850	14813.1666666667	19302.25	17238.6	15581	18662.2	15345.3333333333	16746.7142857143	16955.2857142857	12199.6666666667	17768.6	19351.6	16487.25	16264.75	16068	15716	16825	14781	13968.3333333333	15835.2	17860.4	NA	NA	24026.6666666667	14585.1666666667	21841.2	25166.75	24893.5	11983.1666666667	17323.6
40	16706.6666666667	14288.5	16007.25	12258	11857.5	15586.6666666667	NA	16414	6530	18800.2	19061.7142857143	16017	15234.8571428571	11277.8571428571	17743.3333333333	15356.75	15563	5178	15924.2	13889.75	14790.6666666667	13455	14222.5	13767.6	12165	14534.7142857143	13660.8	14569.4	NA	10757.5	10005.6666666667	16098	13929.6666666667	13188	14539.25	11083	18266.6666666667	NA	9222.5	7032.5	16325	NA	NA	8987	11960.6	10302.6	30636	10704.6666666667	10374
41	11558.25	13979	14068.1666666667	11753.3333333333	13266.1666666667	11814.6666666667	13145.75	17978.3333333333	7709.75	12843.5	12486	10652.1666666667	12305.5	8645.75	9478.5	9438.83333333333	9402.85714285714	11287	6875	6669	8523.42857142857	9564.14285714286	7933.8	11048	12307.8571428571	10712.1666666667	9351.14285714286	9992.6	7422.25	11280	10465.1428571429	9879.14285714286	10388.8333333333	10593.6	10639.1428571429	8949.57142857143	11119.3333333333	7246.5	9388.42857142857	5560	4212	NA	7210	5368.83333333333	6897.71428571429	9676.42857142857	12516.8333333333	8092	12104.5714285714
42	14429.75	15123.2	13257.1666666667	17394.6666666667	13683	13050.4	15437.8	11722.5	NA	14042.4	14374	15262.6666666667	12202.25	8203.57142857143	12261.5	12248	10145.75	4590.4	4592	3491.66666666667	12838	12558	12655.8	12839	NA	NA	NA	6534	NA	11831	13623.8333333333	12729	11402	10718.6666666667	10147.3333333333	8739	NA	6426	5139.71428571429	6055.42857142857	15233.25	15900	NA	NA	NA	NA	NA	NA	NA
43	17248.6	17684.8571428571	16939.4285714286	20182.3333333333	17126.8333333333	18963.2	18879.8571428571	14872.5714285714	16078.8	18405.4285714286	18810	19709.5714285714	17892.8571428571	12196.8	18456.5714285714	18154	13258.1428571429	13413.1666666667	8292.2	10971.8571428571	18756	13491.8333333333	14382.4285714286	11932	11354	17031.5714285714	15813	16726.2	11957	14246.8333333333	13048	14892.2857142857	16455.6666666667	15417.5714285714	17227.6666666667	15162.2857142857	13170.2857142857	11079.5714285714	9053.28571428571	10107.5	10729.2857142857	10428.2857142857	12089.1428571429	11204.4285714286	13369.1428571429	14233	12894.6	14593.4285714286	13572
44	14872.3333333333	13662.2857142857	13936	12631.1666666667	13090.25	9719.28571428571	14843.5	14829.3333333333	11788.1666666667	15351.5	15002.3333333333	15922.8	13195	11474.6	14202.4285714286	12435.7142857143	10602.8333333333	8675.85714285714	12343.75	7298.2	15102.3333333333	12042.1666666667	15613.7142857143	9922.5	11377.7142857143	12086.8333333333	13935.1666666667	14202	NA	13334	11555.75	13338	15819.75	9402.6	12572.2	10540.4285714286	13223	NA	NA	NA	NA	NA	NA	NA	NA	9445.33333333333	13723.4	8421.4	11103.8333333333
45	18177	21874.1428571429	17920	21507.1428571429	23053.8571428571	15840.7142857143	13745.4285714286	17341.1428571429	5178.57142857143	18040.1428571429	19068.2857142857	20844.5714285714	18301.2857142857	10261.1428571429	14188.4285714286	10244.4285714286	8345.57142857143	5067.14285714286	3849.71428571429	4410.85714285714	11909.4285714286	10909.7142857143	12726.8571428571	9839.28571428571	11339.8571428571	11298.5714285714	11796.2857142857	9613	3852.28571428571	12920.2857142857	11753.5714285714	8507.57142857143	9452.14285714286	10579.1428571429	10375.4285714286	11145.5714285714	10114	4240.57142857143	4374.42857142857	8379.71428571429	6036.42857142857	13032.4285714286	9786.14285714286	9612.42857142857	10874.1428571429	16131	15838	15948	10242.7142857143
46	24099.5	22163.3333333333	19924.8571428571	22224	22006.1666666667	20135.7142857143	18819.8333333333	23963.8571428571	17049.75	22569.1428571429	20807.7142857143	17968.1666666667	20623.6666666667	10788.3333333333	21383.5714285714	14662.2	12148.2	11561.1666666667	10155.5	10670	20263.5714285714	15366.4285714286	17953	14608	14845.75	20133	16549.25	21597	25097.6666666667	19810.5	13258.8333333333	18903.75	16946.8	18181.4	15271.1666666667	13562	NA	NA	NA	NA	NA	NA	NA	NA	NA	NA	NA	NA	NA
47	13701.5714285714	16902.4285714286	14698	13335.5	15660	12137	13007.6	12825.6666666667	9470.16666666667	9855	13413.6	12511.1428571429	11863.4285714286	7803.16666666667	11758.1428571429	9426	9513	4910.85714285714	5118.6	5333.33333333333	10013.5	11587.2857142857	11026.8571428571	12241.5714285714	13873.4	10855.2857142857	12102.1428571429	9465.28571428571	9242.25	12290.3333333333	9542.71428571429	11424.3333333333	11378.3333333333	12987.1428571429	12412.8	10714.3333333333	7269.71428571429	6102.8	14998.5714285714	16981.6	10840.2857142857	7693.85714285714	10993.4	5934	6953	4604.33333333333	4780.5	5729.66666666667	6228.16666666667
48	19089	15079.8333333333	13252.8571428571	13557.8571428571	14007.1428571429	15264.8	14099.1666666667	14274.5	NA	16010.8333333333	15935.2	17201.5	14505	NA	12676.3333333333	17725.6666666667	NA	4943	7717	15149.6666666667	16270	16599.4285714286	14332.25	18184.1428571429	16153.1666666667	18240.4285714286	15231	15320	13923.3333333333	16981.8571428571	15892	17427.3333333333	17509.75	16402.1428571429	20369.2	18323.1666666667	17154.8	5836	7954	7980.25	8905.5	8155.8	7541.25	10679.75	17960	13784	NA	13959	12056.5
49	22316	20892.1428571429	16102.8	16359.8	15871.5	NA	16776	19923.3333333333	14496.3333333333	16303.8	20128.3333333333	NA	NA	10042.3333333333	18097.7142857143	14906	11259.8	9457.5	4825.4	9267.6	17830.4	16197	14923.5	15064.75	18400	15200.2	17697	15416	12712	11983.3333333333	12045.5	10803.2857142857	17963.6666666667	12070	17848	12895	18667.75	9163.71428571429	7593.66666666667	11972.8	9701.16666666667	6752.16666666667	8497.5	6119.16666666667	9467.5	6963.66666666667	NA	12031	7998.8
50	14017.4	13697.5714285714	14534.2	10000.6666666667	9764.2	11514.8333333333	9334.8	13646	4371.66666666667	12242.5	9959	13251	7508	8075.75	10253	8972.5	8077	6722	11345.5	7241	12726	9635.2	7620.5	10690	10719.75	10332.5	13177.4	10702.6666666667	10131	14064	11578.5	20769	16102	13488.5	11451	12245	13755.5	NA	6119.5	NA	NA	6137.33333333333	9495.28571428571	9965.2	9499.16666666667	9386.2	11946.3333333333	10361.5	8965.2
51	17739	17686.1428571429	17012.4285714286	14984.2857142857	16134.1428571429	20382.3333333333	14929.1428571429	14375.1428571429	12464.3333333333	12972.1428571429	15907.7142857143	13901.2857142857	13701.2857142857	9610.33333333333	14937.2857142857	9505.28571428571	7843	4760	8989.42857142857	5882.28571428571	15303.1428571429	16778.2857142857	16967.1428571429	16047.1428571429	17858.2857142857	19130	18533.5714285714	11280.1428571429	5095.14285714286	16401.1428571429	17419.8571428571	13000.1428571429	14419.8571428571	14377.2857142857	16567.2	6578.5	10855.4285714286	5386.14285714286	5266.66666666667	9115.33333333333	17921.6666666667	18557.8571428571	22013.5	20576.1428571429	20544.1666666667	13539	NA	NA	NA
52	14138	14277.3333333333	14102.6	11497	14334.25	13684.8571428571	10268.4285714286	9242.57142857143	4780.83333333333	10537.8333333333	8151.57142857143	11268	8605.57142857143	10040.1666666667	10310.1666666667	9794.33333333333	6856.14285714286	15765.4	5989	31109.3333333333	9282	10880.8571428571	11269	6593.28571428571	7880.57142857143	8334.33333333333	7003.5	10095	15363.5	8795	8119.8	7488.33333333333	8679.33333333333	8826.6	10160.5714285714	6626.16666666667	12414.6666666667	4282	4020.33333333333	4532.25	4121.83333333333	3980.71428571429	4294.33333333333	5764	4250	5574.14285714286	6860.6	8536.33333333333	12164
53	NA	NA	NA	NA	NA	NA	NA	NA	NA	NA	NA	11533.6666666667	12178	12349.4285714286	11716	9696.71428571429	7490.83333333333	8022.85714285714	11717	6476.57142857143	12119.3333333333	9798.66666666667	10473.1428571429	9866.42857142857	15750	8984.5	11150.8	11769.8333333333	13655	9503.42857142857	9037.14285714286	9849.33333333333	9045	12562.25	9963	NA	8859	NA	NA	NA	NA	NA	NA	NA	NA	NA	NA	NA	7655
54	NA	NA	NA	NA	NA	NA	NA	NA	NA	NA	NA	NA	NA	NA	NA	NA	NA	6781.5	5708	8941.42857142857	13915.6	15806.1666666667	13278.1666666667	13746.5	16253.3333333333	16867.8	18135.4	15967.6	9987	21417	12983.4	19472.8	18948.6	17625.25	21095.25	18273.6666666667	13183	8925	9085	9165.6	9568.6	9121	3708	6960	NA	11480.5	7891	5879.5	47175.5
55	NA	NA	NA	NA	NA	NA	NA	NA	NA	NA	NA	20470	20248.1428571429	16054.7142857143	21961.1666666667	22147.5	20624.1428571429	13138.8571428571	12721.5714285714	23082	23669.7142857143	22435.5714285714	22123	21089.2857142857	24058.2857142857	22503.7142857143	19622.4285714286	16687.3333333333	15545.1428571429	17555.5714285714	16469.7142857143	19083.2857142857	8525.14285714286	16398.8571428571	19598.4285714286	22489.5714285714	23412.2857142857	16220.2857142857	15060.5	17280.2857142857	16292.5714285714	16462.4285714286	17568.8571428571	15755.2857142857	16080.7142857143	16475.4285714286	18611.3333333333	13280.8571428571	12356.7142857143
56	21433.5	17900.4	17047.5	16635.75	23163.8333333333	23888	18658.1428571429	16132	18155.5	NA	NA	20968.6666666667	15192.6666666667	NA	22789	15576	11456.6666666667	9261.66666666667	6892.5	6355.75	19656.5	NA	NA	15914.3333333333	NA	NA	NA	NA	NA	4484	14266	NA	NA	NA	16440.3333333333	NA	NA	11825	18595	17416.2	11143.3333333333	12327.3333333333	19469.5	17322	18262.5	26033	13301.6	16434	18818.6666666667
57	13075.8333333333	15049	14059.6	16815	17336.4285714286	12265.7142857143	15325	14821.8333333333	5359.42857142857	10207.7142857143	13927.4285714286	16506.1428571429	14028	8127.25	16549.2857142857	14101.1666666667	8460.33333333333	3973.71428571429	7421	3805.28571428571	10725.2857142857	14661	12178.2	12557.6666666667	13427.7142857143	10962.4285714286	13736.7142857143	11801	6966.57142857143	14419.5714285714	9395.71428571429	13095	11758.4285714286	14944.5	16896.3333333333	11622.1428571429	9552.83333333333	5858.14285714286	9734.4	10576.5714285714	13328.5714285714	21543.2857142857	15263.2857142857	17613.6666666667	NA	NA	NA	NA	10526
58	18532.6	17371.75	13658	14177	15718.4	13932.25	16978.3333333333	17161.2	13899.6666666667	13780.5	13594.8333333333	17164.8	13910	7630.66666666667	13653.6666666667	13254.4	10305.8	10303.8	8188	9960.2	NA	15679.75	13811.75	14706	15045.5	16960.1666666667	14694.2	13188	10439.25	11407.1666666667	12287.5	10036.8	11446	13328.8333333333	14442.25	11265.6666666667	13516.75	14536	12431.3333333333	7384.28571428571	7224.2	14872.3333333333	NA	10093.6666666667	14989	10978.3333333333	11920	13385.5	NA
59	12779.25	11728	NA	NA	9072.16666666667	7021.25	9341.14285714286	10647.2857142857	6116.42857142857	12586.5714285714	12036.5	11880.3333333333	11277.7142857143	7051	9490	9802.28571428571	9492.8	10099.25	11307	4455.5	10340.7142857143	7812.28571428571	10595.3333333333	8841.16666666667	11366.3333333333	10468.2857142857	8139	10113.1428571429	7501.71428571429	11139.7142857143	12520.8571428571	10788.5714285714	8811	9960.57142857143	10238.2857142857	8735	8036.28571428571	4248.85714285714	10548.5	11584.2857142857	11755.5714285714	15431.4285714286	12718.4285714286	18796.5714285714	9905.71428571429	6437.85714285714	7654	9070	7898.71428571429
60	NA	NA	16847	16072.6666666667	13484.5	12946.3333333333	15751.5	12277	NA	14942	14883.8571428571	14457.4	12289.6	9580	14770	13154.75	12180.3333333333	NA	NA	NA	13827	12687.6666666667	11810.6666666667	11704.5714285714	14190.8571428571	11504.1666666667	17429.5714285714	11093.6666666667	NA	15914.8	16319.6	19005.2	14880.6	13176.6666666667	13237.25	12799.8333333333	17039.3333333333	9512.5	8579	17889.5	NA	NA	NA	NA	NA	NA	NA	NA	NA
61	15861.1428571429	17114.4	13141.7142857143	14219	12325.6666666667	14103.3333333333	12812.3333333333	16338.6666666667	15319.75	14552.1666666667	11657.1428571429	15576.7142857143	14142.4285714286	12996.2	17810.4285714286	17271.6	13969.6666666667	7855.25	10034.4	9159.5	14607.8333333333	13831.5	12630.3333333333	16640.6	14849.8333333333	18621.3333333333	15827.8571428571	16313.6666666667	13102.8	16651.1666666667	14319.5	13405	15104.6666666667	13060	13975.6	11189.4	12824.1666666667	10501.6	12690	9830.83333333333	9152.2	12311	10132	9431.5	16002	15505	14585.3333333333	12181.8333333333	12807.3333333333
62	13430.1666666667	14262.2857142857	13782.4285714286	9952.33333333333	13280.6666666667	11420.5714285714	14481.8571428571	14820.5714285714	7338.83333333333	12516	14013.1428571429	12862.5	13309	5190.4	10240	12204.4	9672.5	4072	NA	8556	13451.4	11467.2857142857	13416.1666666667	12290	13775	13716	13612.75	11432.6	6372.25	16667.3333333333	14169.8333333333	10487.4285714286	14824	15590.1666666667	13974.5	11526	13039.3333333333	6249.5	7866.66666666667	7776.66666666667	8983.6	8638.57142857143	10678	8592	11067.4	10319.4	7088.5	9210.4	13533.8
63	NA	NA	NA	NA	NA	NA	NA	NA	NA	NA	NA	NA	NA	NA	NA	NA	NA	8190.5	7412.33333333333	6713.16666666667	10904.7142857143	11966.5714285714	11157.7142857143	10713.8571428571	10214.2857142857	10430	11020	10658.5714285714	9192.5	12174.5714285714	12813.2857142857	9506.85714285714	11850.6666666667	13759.5714285714	11357.7142857143	10426.8571428571	9574.28571428571	6640.71428571429	8270.71428571429	8268.85714285714	6961.83333333333	5993.28571428571	7935.42857142857	8004	9663.14285714286	7920.71428571429	12688	5420.14285714286	7163.71428571429
64	18080.4285714286	18315.4	15747	15192.6	14910.1666666667	14345	16349.1428571429	12697.1666666667	6195	13989.2	15485.3333333333	13792.5	10781.6	8410.4	14344	11938.7142857143	8778.4	11532.6	7701.33333333333	7029.16666666667	14512	13819.6666666667	15130.5	15266	14952.2	15208.7142857143	15931.8333333333	15527.7142857143	14301.5	11109	16128.2857142857	14504.2857142857	14851.3333333333	16056.8333333333	14525.2857142857	13571.2	5732	9029	7727.57142857143	6555.16666666667	11713.8	7252.66666666667	12618.5	11539	6009.5	8548.57142857143	8761.33333333333	7385.16666666667	5532.5
65	17100.2	16334.5	13870	13188.6	15215.1428571429	10381.1666666667	17473.8	9843.5	9840.33333333333	15635.75	11479.8	12725.1666666667	11823.75	6505.5	11661	8696.2	10373	6605.33333333333	4406.83333333333	3591.6	NA	NA	NA	NA	NA	NA	NA	NA	NA	NA	NA	NA	NA	NA	NA	NA	NA	NA	NA	5191.5	6315	5015.66666666667	4464.5	3615.6	3341	5607	7327	4272.33333333333	6833.6
66	15086.5	15806.6	13166	12245.8	13304.8333333333	10687	13285.8	13085.8333333333	9029.8	11254.8	10934	10914.8571428571	14691.3333333333	8154.33333333333	8698.5	NA	NA	4484	6731.5	5047	8405	NA	11464	NA	18565	11782.8	8031.25	8943	NA	NA	NA	NA	NA	NA	NA	NA	NA	NA	NA	NA	NA	NA	NA	NA	NA	NA	NA	NA	7104
67	10026.5	13938.8333333333	13158.8571428571	12286.8	10546.2	13149.6666666667	14009.4	13430.5714285714	9749.5	10900.4285714286	9971.33333333333	10926	11282.2857142857	11272.8333333333	13734.8	13308.6666666667	14438.6666666667	12398.5	7218	8063.66666666667	9570	8805	9597	10854.5	9929	7785.14285714286	12574.7142857143	12188	9699.33333333333	12413.8333333333	13219.8571428571	11485.8333333333	13206.4285714286	17453.5	8276.85714285714	13400	14795.5	8686.75	10590.1666666667	11196	NA	NA	NA	9499.83333333333	12889.2	7578.25	8103	8182	9373.33333333333
68	25430	23946.6666666667	20565	17046.3333333333	17726	15688.3333333333	23165.1666666667	16420.3333333333	22112.8	18843.2	16720.8333333333	18475.8333333333	12619.4	17198.5	16782	12585.1666666667	15665	15237	11726.5	NA	NA	NA	14363.8	13770.2	8952.8	10801.5	10564.6	11986.75	19230.5	11497.5	10473.2	13793.5	13218	12165.6	10777.8571428571	11197.25	11668.6	11828.6666666667	NA	NA	NA	NA	NA	NA	NA	NA	NA	NA	NA
69	13364.8571428571	14332.4285714286	12259.8571428571	11870.5	11623.8333333333	7145.57142857143	11149	NA	NA	NA	NA	NA	NA	NA	NA	NA	NA	NA	NA	NA	NA	NA	NA	NA	NA	NA	6884.33333333333	8784.8	NA	8222.71428571429	10114.1428571429	8092.57142857143	10644.1428571429	7342.42857142857	9119.14285714286	9484.42857142857	9672.57142857143	4526.85714285714	3033.71428571429	3903.28571428571	7273.14285714286	9422.85714285714	4121.28571428571	3436.71428571429	3135.66666666667	4483.71428571429	3944.66666666667	5119.85714285714	27791.6666666667
70	19471	17469.4	14087.75	15744.6	14648	14444.2	15600.4	15997	6203.4	15786.6666666667	14741.8333333333	14650.8333333333	14777.2	10151.5	18592	14354.3333333333	13901.5	NA	NA	NA	16603	15391.1666666667	11848	12878.6666666667	15653.1666666667	13988.75	12581.25	13960	NA	NA	NA	NA	NA	NA	NA	6997	NA	NA	4983	13170.6	9802.8	9762.5	10903	NA	6341.8	16840.4	13726.6	5707	9552.4
71	17537	17704.1666666667	18428.1428571429	16058	13306.2	14297.4	16470.6	14321.5	10649	16174.5	16348.6	18396.8	15951	14649	16146.5	13297.25	13923.8	10452.8	7655.83333333333	8370.2	18107.2857142857	18337.4285714286	13841	18719.4	16177.3333333333	14532.5714285714	14294.4	10173	8095.8	11640	NA	15076	10224.5714285714	15189.8	15849	12224.5714285714	8516	12751.25	20161.2857142857	13927	15119.1666666667	16464.2	13725	11966.6666666667	11128.5	14782	NA	NA	7443.75
72	14941.8	13992.1666666667	14350.6666666667	11776.2857142857	11045.4	8097.33333333333	11066.6	11883.1428571429	5407.33333333333	12562.6666666667	10567.1666666667	14816.5714285714	11848.8333333333	7108.5	13618.1428571429	9956.5	9824.4	3949	5234	5385.28571428571	14482.1428571429	11604.5	11553.5	10861	13439.7142857143	13601.5714285714	13787.4285714286	10736.8571428571	11611	13807.4285714286	9935.57142857143	12939.6666666667	9956.5	11517.5	11083.2857142857	9549.4	9223.75	3680	3391	5024.8	4085	10171	11781.75	4893	10727.2	6970.5	4736.5	7835	6290.5
73	NA	17456.3333333333	14094.1428571429	18393.8333333333	11896	10507.8333333333	16296.6666666667	13944.8	7495.8	10264	12076.2857142857	11898.3333333333	11622.6666666667	NA	NA	13837	6745.83333333333	4067.85714285714	6402.4	6134.2	14841.1666666667	14998.8333333333	11762.6666666667	11951	13614.5714285714	10047	8036.33333333333	6731	NA	12314.5	3783	7277	NA	NA	NA	NA	NA	NA	NA	NA	NA	NA	NA	NA	NA	NA	NA	NA	NA
74	9498	7458	16980	10654.3333333333	7001	10678.5	12301.6666666667	NA	NA	NA	NA	11251	9555.5	3773.2	9522	6573	5990	2627.25	5654.5	6181.75	5270.8	8984.4	9349	7775.5	10057.5	9306.6	7999.5	9284.8	4277.5	10324	NA	9931	6704	7247.33333333333	15396	4830.5	6836	NA	4956.5	11468	7805	NA	NA	7893	8082	5363	NA	5353	NA
75	15508.4	16852.6666666667	16584.1666666667	16902.5	14024	14747	19389	20484.5	13404.25	20348	22216.3333333333	18906	15885.75	11821.75	15060.8	15132.5	7425.33333333333	NA	8989.66666666667	NA	13312	17500	NA	17237	NA	NA	NA	16201	NA	20622	NA	16662.5	16365	13405.5	14357.6666666667	6414	12567	15596	NA	NA	NA	NA	NA	NA	NA	NA	NA	NA	NA
76	18094.8571428571	21289.8571428571	21416	22353.4285714286	17844.5714285714	21161.8333333333	22541.2857142857	20592.5	7180.57142857143	20533.6666666667	19726.1428571429	17078.7142857143	16342.3333333333	11881.8333333333	15985.8333333333	14331.1428571429	13777.7142857143	12231.6	8448.8	11468.4	17032.4285714286	14441.7142857143	14465.8333333333	16122.2857142857	18361.4	17432.6666666667	16364.1428571429	19434	13004	18100.5	14512.7142857143	15280.3333333333	15144.1666666667	16587.5714285714	16381.5714285714	14879.7142857143	14646.5	8429.42857142857	21349.6666666667	22378.2857142857	18662	NA	NA	NA	NA	NA	NA	21666	8538.5
77	13474.5714285714	11014.2	13051	10018	9215	9734	12919.4	11216.5714285714	5981.8	9193.6	9483.83333333333	11245.8333333333	11029.6	6523.4	7634.33333333333	8063	8151.5	8055	4481.14285714286	5389.66666666667	10931.8	10845.6	9191.5	8914.5	9732.6	10763.1666666667	10429	9654.28571428571	6098.8	8760.2	7927.83333333333	10786.5714285714	9103.71428571429	10704	9861.2	8346.5	7668	6034.2	5791.42857142857	5942.8	6694.5	8590.16666666667	10306.1666666667	10367.6666666667	9489	9834.71428571429	9537.5	11165	10638.8
78	18669.5	NA	19166	15214	15273	13611	15767.3333333333	16933.1428571429	8916.83333333333	16835.8571428571	20563.4285714286	15883.2857142857	16164.5714285714	8331.16666666667	14227.4285714286	15445.8571428571	8733.71428571429	7197.16666666667	8006.28571428571	6140.14285714286	13768.8571428571	11700.4285714286	14117.1428571429	12822	10965.8333333333	14262.3333333333	16117.75	14568.3333333333	21169.4	16796.8333333333	13655	14646.3333333333	12306.2857142857	18379.4	14160	12389.6	10504	11475	9972.6	8286.42857142857	6754.5	10766.4285714286	5043.33333333333	6251.57142857143	7788	8303.66666666667	8277.2	12423.1428571429	7796
79	16845.25	14267	18074.3333333333	17859.8	15676.1666666667	11596	15317.5714285714	18464.2	10740.2857142857	13699.5	15067.8333333333	16567.8571428571	14643.5714285714	13969.6666666667	13264	15577.2857142857	10937.5	6919.4	6520.57142857143	7027.5	12455.5714285714	13437.7142857143	13535.4285714286	14259.1428571429	14015.7142857143	12780.5714285714	11717.4285714286	12294.8571428571	7253.14285714286	15230.5714285714	13262.1428571429	16231.1428571429	12563.2857142857	16429.8333333333	16048.1428571429	15123.5714285714	14247.5	6044.5	7579.71428571429	11462.8571428571	10477.6666666667	NA	NA	NA	NA	NA	NA	NA	NA
80	NA	7286	10857.5	10590.6666666667	12561	12008.5714285714	12691.2857142857	13600.1428571429	10307.25	12598.5714285714	16366.8571428571	13068.1428571429	12214.8571428571	14041.8	13458.8571428571	13127	10018.3333333333	20316.3333333333	10347.6	NA	9755.33333333333	13408.6666666667	11977.4285714286	11670.2857142857	10897.1428571429	12940.4	8714.5	14338	10320	11880.7142857143	10540.6666666667	13526.5714285714	10016.6666666667	14896	12677.4285714286	13001	13735.8571428571	NA	12061.6	12749	10946.6	13753	14062.5714285714	13380.3333333333	12691.6666666667	13448.6666666667	13814.6666666667	15055.2	13267
81	NA	NA	NA	NA	NA	13934	15124	15125.6	10423.25	15758.2	15858.8	16096.5	17470.1666666667	10768	17945.5714285714	15024.8	NA	NA	NA	NA	NA	13937.3333333333	14860.75	16174.5	18096.1666666667	18423.1666666667	17166.4	16719.8333333333	13624.4285714286	16239.5	17653	NA	NA	19369.2	21229.6	22856.8	17142.2857142857	8238.85714285714	7499.42857142857	6886.57142857143	6724.28571428571	9535.66666666667	9939	10064.7142857143	7816.85714285714	8298.4	8784	10248.4	11890
82	16626	15023	16938.6	17973.1666666667	17134	20817.25	17020	14331.1428571429	4403	15788.2	13311	14022.6	11470.4	9677.5	13528	12387.3333333333	11534	NA	NA	NA	14936.75	17205.25	12263	15419.25	14625	15199	NA	12191	6374.16666666667	16004.3333333333	16840	13288	13276.8333333333	14339.8	14723.4	14090.4	11252.1666666667	8242.4	7863	10761.75	7744.5	7838.6	7793.14285714286	11828.25	NA	NA	NA	NA	NA
83	12659.2	11280	12094	11201.8333333333	13154.2	11645.1666666667	12453.4285714286	10141.5	7042	10920.5714285714	10935.4285714286	11575.1428571429	13094.3333333333	8394.16666666667	11618.7142857143	10443.2857142857	8009.71428571429	4787.25	7876.83333333333	7448	12952.8571428571	10406.5714285714	12942.1666666667	9817.4	9638	12280.2857142857	9857.4	6802.75	NA	9528.5	8996	12014.25	12129.8333333333	14480	NA	8237.66666666667	11629	4490.66666666667	7170.6	5521	5516	6697.5	5096.5	5639	4400	6274	5875.5	5466	5146
84	NA	NA	NA	NA	NA	NA	NA	NA	NA	NA	NA	21003	14852.2	16873.25	19811.1666666667	12007	12127	11305.3333333333	NA	10288	14561.6666666667	11296.4	10959	9416.66666666667	13598.6666666667	13503.3333333333	10590.4285714286	9616	NA	12665.5	12336.4285714286	10009.1666666667	9262.6	12130.5	12663	9433.85714285714	11237.8	7616.6	16468	14808.6	21895	NA	16043.2	NA	NA	NA	NA	NA	NA
85	21686.1428571429	19668	17163.1428571429	16897.5714285714	18540.4285714286	18211.8	17219	16039.4285714286	23871.7142857143	16804.8333333333	18653.1428571429	17616.2857142857	15324.5714285714	24289	23101	14036.2857142857	12584.75	NA	13020.5	9452	22321.6666666667	16960.7142857143	19392	21723.4285714286	17785.8571428571	22009.4285714286	19588	20342.1428571429	18559.5714285714	16138	17722.4285714286	16843.7142857143	16706.8571428571	16607.8571428571	17601.7142857143	16890.1428571429	NA	NA	NA	NA	NA	NA	19179	NA	NA	NA	NA	NA	NA
86	NA	NA	13477.1428571429	13304.8571428571	14840.4285714286	15332.1428571429	18376.5714285714	15452.2857142857	10518	10023.5	12062.7142857143	13950.6666666667	13153	9439.2	17946	11480.7142857143	8103.85714285714	4053	8826.33333333333	4448.42857142857	9551.25	10060.8333333333	11271.4285714286	11223.4285714286	10443.8	14321	11222.6	11402.1666666667	5436	10898.2857142857	10727.25	12602.4	11530.25	14220	16143	16073.75	8344.66666666667	NA	NA	NA	NA	NA	NA	NA	NA	NA	NA	NA	NA
87	27802	15335	16529.3333333333	19484.4	16864.5	16656.5714285714	20797.6666666667	16832.5	NA	23617.75	19176	20129.6666666667	17762	12374.5	16560.8	12717	16561.3333333333	NA	8370.5	10703.3333333333	15513.4	17671.3333333333	16538.25	16455.8333333333	17442.25	16183.8333333333	14914.8	NA	NA	NA	NA	NA	NA	NA	NA	9060	NA	NA	NA	NA	NA	NA	NA	NA	NA	NA	NA	NA	11096
88	NA	NA	NA	NA	NA	NA	NA	NA	NA	NA	NA	11758.3333333333	12193.7142857143	9519.42857142857	12214.5714285714	9339.57142857143	10758.7142857143	8781.16666666667	11415.6666666667	3639.25	12457.75	13695.4285714286	14333.1428571429	13473	NA	NA	15259.5	13747.4285714286	8513.14285714286	12794.2857142857	11475.1428571429	14077.5714285714	13743.8333333333	12195.1428571429	12306.7142857143	10272.4285714286	11289.8	11298.4285714286	18146	16658.2	10314.1666666667	12955.4285714286	9700.66666666667	14036.1666666667	8330.6	9919.66666666667	10319	12468.6666666667	7179.66666666667
89	11145.8571428571	12104.5714285714	10476.1428571429	10680.8333333333	10055.1428571429	11073	9966.42857142857	10482.8571428571	7628.71428571429	11071.5714285714	10726.2857142857	11131.2857142857	10840.2857142857	9325.83333333333	11600.4285714286	10834.8571428571	9587.28571428571	8780.28571428571	7988.71428571429	8654	10173.1428571429	11073	10492.4285714286	11537.2857142857	10627.5714285714	11976.7142857143	11389.2857142857	9569	7504.14285714286	11955.7142857143	10076	11140.1428571429	10749.2857142857	11971.1428571429	11428.6666666667	10087.7142857143	10109.8571428571	7246.42857142857	8709.57142857143	8069.85714285714	7688.4	13972.7142857143	7638	7737.28571428571	8318	7642.71428571429	8057.85714285714	3520.85714285714	2126
90	NA	14977.5	11087.3333333333	5458	NA	NA	NA	NA	NA	NA	7752	7970	8640	5804	12701.5	10814	7280	6523	3964	6392.33333333333	9366.6	9646	10088.6666666667	NA	NA	NA	NA	NA	13005.6	9721	11619.4	9972.5	10593.25	9921	10649.4285714286	7392.28571428571	9501.85714285714	8807.16666666667	8355.83333333333	7576.8	6151.8	10222	7490	9727.14285714286	9647.6	6798.4	10380.8333333333	8002.4	11011.7142857143
91	NA	NA	NA	NA	NA	NA	NA	NA	NA	NA	NA	16948.3333333333	16807	12730.2	17069.5714285714	14984	11053.5714285714	8770.28571428571	10748.75	11226.6	17307.2857142857	15560.8333333333	14122	15662.3333333333	15137.8571428571	18296.7142857143	16355.8333333333	14426.7142857143	8864	15259.4	11909.2857142857	15552.8333333333	15717.2	15339	17576.6	13352	16465.3333333333	10523.5	9762.4	13206	8940.66666666667	9160.75	11049.6666666667	13893.6666666667	11182	NA	NA	NA	NA
92	NA	NA	NA	NA	NA	NA	NA	NA	NA	NA	NA	12503.3333333333	11223.6666666667	10136.2857142857	10750.8571428571	10679.5	11079	7755	5551.16666666667	4771.14285714286	12102.1666666667	9001.71428571429	5505	8871.75	9996.83333333333	9948	11000.6	9935	NA	NA	NA	9809.75	9741.71428571429	11083.8	11490	11525.5714285714	10101	8443.25	11885	5020.8	6474.71428571429	10978	NA	NA	12803.7142857143	9428.14285714286	11038.5	14863.6666666667	8662.83333333333
93	9011.6	12079.5714285714	9694.85714285714	10387.7142857143	8472.14285714286	8677.57142857143	11186.5714285714	11069.1428571429	6439.83333333333	9875.71428571429	11752.7142857143	12489.2857142857	10395.7142857143	8198.42857142857	12489	9875.28571428571	9093	2935.5	2335.25	4514.28571428571	12166.4285714286	11045.5714285714	12050.1428571429	11442.5714285714	13403.8571428571	14815	14685.8333333333	12549.6	4095	14078.5	NA	NA	10676.75	14759.4285714286	12184.7142857143	12067	11211.4285714286	3340.14285714286	13746.5	13785.1428571429	24535.6	18334.8571428571	13703.1428571429	11199.7142857143	18178	13023.5	12451.8571428571	15529.5714285714	14540.2857142857
94	14448	14833.6	12481.8333333333	14365.8	14895	13274	16186.4	16174.3333333333	NA	10756.3333333333	12200.75	18228.75	14326.4285714286	4580	11422	13940	10381.1666666667	9886	3977.6	7379	12298.5	14012.6	11629.75	10596.5	14670.4	11697	11462.5	6971	6729.5	5649.5	10748	13003	NA	NA	NA	NA	NA	NA	NA	NA	NA	NA	NA	NA	NA	NA	NA	NA	NA
95	NA	NA	NA	NA	NA	NA	NA	NA	NA	NA	NA	13504.3333333333	15112.6	6063.83333333333	12808.8333333333	12649.7142857143	8400.85714285714	5179	6940.5	9140	13736.8	14071.8	12657.5	12335.1428571429	12793.6666666667	12025.5	11616	16140.5	15178.5	9831.4	8958.66666666667	17469.8333333333	13564.7142857143	13651.6	14090.5	15048.6666666667	NA	NA	5696	NA	NA	22094.5	NA	13221.1666666667	13408.2	11556.8571428571	13300.8571428571	11970	8954
96	28637.3333333333	23150.4285714286	26501	19597.8	17631.25	21779.6666666667	16591.4285714286	14025.5	12315	21311.8	16429.8	16997.8	11581.5	NA	NA	NA	NA	NA	NA	NA	22379	14313.2	14662.4	16712	17875	21389.2857142857	18280.2	12184.7142857143	13865.75	16998.8333333333	16398.3333333333	19729	NA	NA	NA	NA	NA	NA	NA	NA	NA	NA	NA	NA	NA	NA	NA	16249.5	15594.8
97	17372.5	20584.2857142857	18040.6666666667	16123	15393.4285714286	17344.75	13957.2857142857	14354.1428571429	10406.3333333333	15171.6666666667	14587.8571428571	15967.3333333333	16516.8333333333	11506.7142857143	14581.5	12351.8	8444.83333333333	7559.14285714286	7346	8052	14838.2	14736.1666666667	16038.5	11565.8333333333	13699.75	NA	19002	11910	11417.8333333333	13917	11612.8333333333	13246.6666666667	12375.4	16453	12068.3333333333	10254	11243	7747.4	7298.14285714286	12628.8571428571	14381.4285714286	13880.7142857143	12639.8571428571	13928.8	15523	11425.75	12499.5	14163.3333333333	16928.2
98	14361.6	14208.3333333333	11719	12620	13998	12260.6666666667	15804.1428571429	13788.2857142857	7294.57142857143	12231	12692.2857142857	11340.1428571429	13411.4	8571	10754.1428571429	12116	8417.28571428571	4524.83333333333	5604.16666666667	5848.71428571429	11102.2857142857	11243.5	10993	12018.5714285714	10017	11357	12206	11971.1666666667	6038.83333333333	10924	11429.4285714286	9949.28571428571	11422.5714285714	12264.8571428571	9671.5	8426.28571428571	9875.57142857143	5872.28571428571	7363.42857142857	6374	14321	6418	5476.66666666667	10812	11648.5	5476.33333333333	6481	6445.6	5630.5
99	16210.4285714286	16661	15507.5714285714	16526	20247	17617.4285714286	19105.5	17638.2857142857	5991.14285714286	20316.5714285714	18538.5714285714	18495.7142857143	16525.8333333333	9632	16332.4285714286	15362.5714285714	12848.8571428571	7473.57142857143	9458.28571428571	8743.14285714286	14082.7142857143	14137.2857142857	13370.5714285714	14234.8333333333	14151.2857142857	15491.1428571429	12131.5714285714	13284	9013.28571428571	13930.5714285714	12787.5714285714	13629.7142857143	12543.2857142857	17675.8571428571	17739.5714285714	18447.8333333333	12746.8571428571	7386.57142857143	10207.2857142857	12627.5714285714	15072.2857142857	30000	31378.5	NA	NA	NA	NA	NA	NA
100	21792.4285714286	22783.5714285714	8924.5	25223.1428571429	21637.6666666667	17627.2	20494	25197	19539.7142857143	22374.7142857143	21954.8571428571	17685.8571428571	18604.2857142857	14490.5714285714	21836.8571428571	17490.8571428571	11529	NA	NA	23138.4	20427.8571428571	22283.7142857143	19619.8571428571	23120.5	20253.2857142857	26601.8571428571	22375.8571428571	21914	21779.7142857143	19111.4	20441.5714285714	20393.4285714286	16171.7142857143	20913.8571428571	18327.2857142857	19082.2857142857	21345.7142857143	22962.3333333333	NA	NA	NA	NA	NA	NA	NA	NA	NA	NA	NA
101	18749.6666666667	16847.8333333333	14589	18244	19588	17294.3333333333	18801	15498.3333333333	11173.25	19028	18042.3333333333	16910.8571428571	14614.25	12469.5714285714	17766.5	NA	5710.33333333333	7180.16666666667	6009	9866.5	15325.4285714286	16438.7142857143	19407	NA	17963	16999	15277.4285714286	7905.5	13638.8571428571	16722	12330.8333333333	17571	11896.5	14438.5	18325.6666666667	15947.6666666667	17694	10067	NA	NA	11495	NA	NA	7419	9682.66666666667	9148.66666666667	19379	10730.7142857143	12427.5
102	NA	NA	NA	NA	NA	NA	NA	NA	NA	NA	NA	12604	12716.2857142857	10519	12788.2857142857	11125.7142857143	10653	10579.5714285714	12262.4285714286	14775.25	19670.5714285714	15688.2857142857	16095.1666666667	14734.2857142857	12647.4	16401.1428571429	16779.4285714286	13439.3333333333	12842.8571428571	15768.4285714286	15231.1428571429	16721.4285714286	17160	18109.5	16545	14631.5714285714	16946.4	14151.3333333333	20371	18743.2	17680.8	17608.6666666667	NA	NA	NA	NA	NA	17938	13770.4285714286
103	16097.5714285714	16516.1666666667	13444.2857142857	13625.3333333333	12634.2857142857	7044.5	11052.4	11634.7142857143	4031	11192.1428571429	11923.1428571429	14354.1428571429	13981.5	5061.5	10202.2857142857	8803.83333333333	4804.71428571429	2028.75	8058.66666666667	3481.57142857143	8744.42857142857	6190.16666666667	7874.33333333333	6030.5	9207.75	11155	9028.8	2761	1848	NA	8829.5	6618	7767.66666666667	12557.75	11620.7142857143	7060.14285714286	7127	4887.33333333333	7154.8	9932	5339.71428571429	4334	NA	NA	NA	6589	3607.8	3973.16666666667	4568.5
104	16487.2857142857	15350	14265.8	14527.2	20650.2	19266.3333333333	18060.5	16794.3333333333	12603	19325.1428571429	16924.2857142857	17016.5	17262	10130.4	18040.8571428571	17066	11014.6666666667	8283.83333333333	8187.85714285714	10892	15358.2857142857	16994.2857142857	16489	16609.1428571429	15398.1428571429	17843.8571428571	17692.7142857143	14045.5714285714	11588	NA	NA	NA	13911	19378.1666666667	16210.1428571429	12375.8333333333	17806.7142857143	22206.8	19869.5714285714	21580.8571428571	16181.2	19816.25	21248	16620.1428571429	24855.4285714286	21457.5714285714	20673.5714285714	20537.5714285714	20514
105	NA	NA	NA	NA	NA	NA	NA	NA	NA	NA	NA	12257.3333333333	9360	6297	12912.6	8685.42857142857	6597	5074.83333333333	5690.33333333333	2438.28571428571	7359.14285714286	10498.5714285714	8125.28571428571	8278.83333333333	7874	7583.14285714286	10329	6118.28571428571	3699.6	9034.28571428571	6981.28571428571	7195.66666666667	6525.33333333333	6672	10695.5	5421	6927.33333333333	2902	3427.66666666667	5783	NA	NA	NA	NA	NA	NA	NA	NA	NA
106	19687.2	19408	16712	16791.6	17371	19122.2857142857	17903.1666666667	18756.6	10316.4	16993.5	17293.4285714286	20176.6666666667	16122.3333333333	10902	18369.8333333333	14265.7142857143	10227.7142857143	7647	10008.1666666667	14910.5	18457.5	15363.8571428571	13654.7142857143	14618.8333333333	16817.8333333333	14674	13132.1428571429	12341.8571428571	9173.75	13095.5714285714	9922	13498	16789.6666666667	14685.3333333333	14304.5714285714	13850	13802	16208.1428571429	7415.5	7472.16666666667	8454.6	7847.25	11130.6666666667	5392.6	7323	6313.14285714286	7090.83333333333	6750.28571428571	5786.33333333333
107	13441.8571428571	13537.4285714286	12954.5714285714	11576.1428571429	12982.8571428571	12653.1428571429	11897	16348.8333333333	5496	13644.1428571429	11512.1666666667	15003	13396	6987.57142857143	12087.4285714286	9223.14285714286	7620.42857142857	4634.71428571429	5244	5674.71428571429	8157.85714285714	10404.4285714286	11118.1428571429	14185.8571428571	11191.7142857143	12611.2857142857	10263.5714285714	9355.5	4467.66666666667	11389.4285714286	14439.7142857143	8805.57142857143	10351.4285714286	10942.2857142857	9831.14285714286	7104.66666666667	7629.57142857143	5550.14285714286	7533	7547.5	9720	10002.3333333333	8726.5	10098	11827.2	6666.4	8537	6993.5	10876
108	18895.5714285714	14888	11919.8333333333	15310.6666666667	12281.5714285714	12606.1666666667	17982.25	NA	NA	NA	11720.3333333333	12673.2	13730.8	13187.25	16919.6	13603.2	11561.3333333333	16943.25	11366.3333333333	14691.4	13941.2857142857	13457	12953.1666666667	13418.5	13700	13932.5	16839.4285714286	12295.3333333333	NA	NA	12062	12309.25	11723.25	16166.8	20195	10163	NA	NA	NA	NA	NA	NA	23453	19882	13276.6666666667	19086.3333333333	20958.3333333333	13484	NA
109	8605	12828.3333333333	10082	8488.2	5632	11251.6666666667	7513	9068	9646.33333333333	10014.6	8584	10225.6	12691.2	3284.6	9428.16666666667	6716.4	4058.33333333333	4396	2027	4841	3679.5	9962	10529	10360.6666666667	12053.5	11256.8333333333	13871.3333333333	10269.5	5941.57142857143	13071.75	9219.4	13923.6666666667	14646.8333333333	13912.3333333333	11181.5	8527	6851	10258.8	6816.25	5836	13060.8	7264.66666666667	11540	NA	NA	8296	NA	NA	NA
110	17040.2	17010	15109.2857142857	16866.1428571429	16804.2857142857	16171.4285714286	15630.1666666667	17428.7142857143	11876.7142857143	14930.3333333333	15362.7142857143	15055.1428571429	16456.8333333333	14045.2857142857	14902.7142857143	15049.2857142857	14115.8333333333	6390.83333333333	12645.8571428571	3494	13502	NA	16457.5	15032	14928.7142857143	13274.6666666667	15888.5	15947.3333333333	8360	15568.5	11221	14011.4	14653	17028.2	15194.4285714286	14428.7142857143	13927.6666666667	17385.5	18742.4285714286	21645	NA	20223.5	18184	12963.6	10885.5	14438	16197.5714285714	11423	9840.5
111	15141.8571428571	18058	15225.5	17868.2857142857	16696	15539.1428571429	17190.4285714286	16786.7142857143	10509.6666666667	NA	NA	16327.5	11649.5	9070.33333333333	14629.8571428571	13028.8571428571	11102.3333333333	9010.6	8419.28571428571	7877.75	13299.3333333333	11207.2	14684.8571428571	13326.1428571429	12508	14464.1428571429	13660.6	13258.8	7990.33333333333	15555	11192	11407.2857142857	14596.2857142857	14337.7142857143	14184.8571428571	13526.7142857143	11373.5	9513	8977.2	7217.4	9136.5	9656.8	7805	9626.5	9284.6	9145	10394	8644.83333333333	8150.6
112	NA	NA	NA	NA	NA	NA	NA	NA	NA	NA	NA	18201.6666666667	14165.6	12948	16949.6666666667	10779.3333333333	7767.2	NA	9593.5	9373.4	16013.2	17118.7142857143	13616.6666666667	15100	12477.25	13493.4	12062.8	15253.4	NA	16531.75	11397	12353	11325.75	10981.4	9227.5	9889	10685.75	11240.5	22883	16629	12448	NA	15275.25	8258.5	13813	NA	NA	NA	NA
113	NA	NA	NA	NA	NA	NA	NA	NA	NA	NA	NA	15555.5	19345.5714285714	8231.14285714286	19938.1666666667	20077.5714285714	7777.71428571429	5624.83333333333	5699	6744.71428571429	18284.2857142857	20665.5714285714	17085	19909	19929.2857142857	18314.5	18545.1428571429	17047.6666666667	NA	16388.2	11796.7142857143	17324	18951.6666666667	19408.8333333333	16730.6	17901.5	11756.75	12016.3333333333	7468.5	7262	NA	NA	NA	NA	9873	NA	12488	12169	13441.5
114	NA	NA	NA	NA	14264	NA	12547	8274.5	4994	13629.5	11707	12209.6	11486.5	14659.6666666667	NA	12590.3333333333	NA	6493.66666666667	4716.71428571429	8870.5	11979.5	11388.5714285714	8066	10973	16601	NA	11773	7642.2	5596.5	11709.6666666667	7425.5	8640.5	NA	NA	NA	1498	8466.4	3350.6	3193.33333333333	4468	1614.33333333333	5405.5	3706.28571428571	5690.8	4229	4444.25	2643	2381.2	3032.75
115	17530	18796	15898.8571428571	20637.8333333333	16746.3333333333	18783.1428571429	17061.8333333333	15817.4	NA	16548.5	19895.6	16812	14430.1666666667	NA	16691.7142857143	15285.25	9161.8	8356.33333333333	5551	8734.4	13848.5	15820.2	14819.2	13439.75	15444.6666666667	18098.6	13958	21396.75	17018.25	21769	16512.3333333333	NA	NA	NA	NA	NA	12036	12445.8	11501	14049.6	10998.5	17528.6	12874.6	12954	12910.3333333333	11804.25	12814.75	8141.33333333333	9717.83333333333
116	13348.2857142857	12628.3333333333	13889.8571428571	12460.6	13744.2857142857	12887.1428571429	14166.8571428571	15342.2857142857	10904.8333333333	14174.1666666667	14314.2857142857	13922.8333333333	13939.1666666667	9939	14963.1666666667	9949.83333333333	7079.5	15267.6	10269.7142857143	11521.6	10239.8333333333	10839.6666666667	11521.3333333333	12411.8571428571	12094.1666666667	12627.3333333333	13396.8333333333	12914.5714285714	7336.5	12343	10459.5	10026.3333333333	12541.5	13021.3333333333	13458.8333333333	11044.7142857143	8134.4	10188.2	11545.6	10270.4285714286	14630.6666666667	12274.4	9337.8	9674.57142857143	9730.16666666667	11281.4	10746.4285714286	12506.4	8177.4
117	10464.25	10511.5	8761	6380	9947.66666666667	11650	12429.6666666667	NA	NA	NA	6749	9844.2	10459.6	6301	NA	NA	8211	889	NA	NA	7751.5	9437.16666666667	7650.8	8463.5	8379	11100.25	NA	12375.6666666667	5479.5	8028.66666666667	8426	6877.66666666667	10324	12867.75	12780.2	5589	8290.4	NA	NA	6805	3788.5	6646.8	8303.2	5458.25	4872.4	6893.5	9021.2	4636.66666666667	7989
118	14513.8571428571	15507.1666666667	11913.2857142857	14964.4	10446.2	13961.6666666667	16146.4	13472.5	8074	13635.6666666667	12741.1666666667	15290.8571428571	10289.5714285714	8150.71428571429	10802.7142857143	9623.57142857143	8981.57142857143	11655.8	5124.2	6081.42857142857	11920.5714285714	11523.8571428571	12820.4285714286	10914.2857142857	11052.2857142857	11186.3333333333	9570.57142857143	10838.3333333333	6433	11113.4	8454	8172.83333333333	10728	13818.8	14034.8333333333	8911.4	13019.3333333333	8200	20627	22383.8	17188.6666666667	15805.75	18930.6	16786	13600	NA	11559.75	13519.1666666667	11026.1428571429
119	11657	13073.7142857143	11891.4285714286	13784	18450.7142857143	12895.4285714286	12326	12826.2857142857	7617	10612.2857142857	11363.7142857143	14266.1428571429	9273.28571428571	11585	11259.1428571429	9719	8895.14285714286	8498.28571428571	8927.8	9043.25	9100.71428571429	10668.8571428571	10715.7142857143	10328	10716	11910.1428571429	11150.7142857143	12240.4285714286	9756.85714285714	10945.7142857143	10817.8571428571	8246.71428571429	9474.57142857143	8960.57142857143	9293	8078	9584.71428571429	10983.3333333333	10447.2857142857	8574	8880.57142857143	8662.71428571429	7599.85714285714	7288.28571428571	7313.71428571429	9169	9792	7474.28571428571	8684.57142857143
120	15394.6666666667	17231.8571428571	15167.4	15525.8	14979.5714285714	11152.8571428571	16812.5714285714	12046.7142857143	22645	10586	15452	11258.2	12748.1428571429	9773.33333333333	9575.33333333333	8599.85714285714	8758.83333333333	18541	19097	13438.4	8289	6968.16666666667	9842.85714285714	12284.7142857143	10115.6	10035.8333333333	10633	13400	11424.1666666667	11453.1428571429	9634.4	8837.5	12842	13404.3333333333	14895.2	12219.5	14008.4	9628.33333333333	21826.6666666667	22451	21626.75	17252.8333333333	18448.6666666667	20404.4	20151.1428571429	13674	17796.6666666667	19939.5	19949.8
121	17395.6666666667	15434	16528.4285714286	16385.4285714286	16426.7142857143	16018.1666666667	15164.2857142857	13851.8	10381.3333333333	12191.5	13644.2857142857	12959.3333333333	15786	10318.6666666667	12596	13794.5	12254.5	NA	NA	NA	16855.5	17403	14649.3333333333	15907.5	NA	13363	13083	11457.8	17063.5	14878.5	17368.2	16074.8333333333	14373.7142857143	17359.1428571429	18524.6666666667	11978.4	11565.4	NA	NA	NA	NA	NA	NA	NA	NA	NA	NA	NA	NA
122	13830.2	12018	13151.6	14698.1666666667	14996.8571428571	13842	14338.1666666667	12148	6032	13961.5	14971.8	14490	12057.5714285714	11896	11552.2857142857	8888.8	10962.7142857143	6670	3963.2	5928.2	8336.14285714286	9053.66666666667	11843.8	11273.3333333333	12558	11570.8333333333	11262	9581.66666666667	NA	7580.33333333333	NA	10793.25	13232.1428571429	16293.8571428571	13954.8333333333	11036	11357.25	6712.5	4897	10777.5	7265	10662	4514.75	9171	9564	9754	6155.75	7480	NA
123	NA	16852.6666666667	13071.4	17222.5	14880.5	9992	14935	15306	NA	16230.6	15721.3333333333	13562.5	15366	NA	NA	10380	10949.6666666667	NA	NA	11652.8	NA	12642	13357.6666666667	10203	10063.8571428571	13633.6	13114.5	11948.8	3717.8	12288.3333333333	7505.83333333333	10087	13273.2	14572.1666666667	14706.6666666667	12736.5	15043.6666666667	3446	6198.66666666667	3413.33333333333	NA	5802.5	5255.66666666667	4651.25	4793.2	4121.75	4802	NA	NA
124	NA	NA	NA	NA	19304	14157	17792.75	13687.8	8944.25	12841.75	14829.5714285714	12682.2	11742.1666666667	10367.1428571429	12567.8571428571	10492.4285714286	8511	7049.4	6165.83333333333	5711	11214.8	10905.5	13205.8	12462.3333333333	11433.8571428571	14009.5	12402.8571428571	11842.5	5869.25	14799.8333333333	11034	13324.4	12879	15345	14780.1428571429	11769.8571428571	10328.2	6157	7407.66666666667	6370	6181	8323.8	9573.71428571429	9218	9318.71428571429	8547.8	12963	10741.6666666667	7129.66666666667
125	16460.25	NA	12622.3333333333	15387.25	11672	8151	14146.6666666667	12773.1666666667	3978.5	9705.71428571429	7059	11161.3333333333	4970.71428571429	3480.2	9039.6	8170	7363.57142857143	3152	3776.66666666667	5306	9361.5	7823.71428571429	12390	12411.1428571429	15006	13280	12059.7142857143	7083.33333333333	9321.8	9130	6555.4	11768.1428571429	9522.28571428571	11013.5714285714	13513.5714285714	8308.28571428571	8091.71428571429	2291	4223	8439	7635	5756.33333333333	8866.2	11318.6	5811.33333333333	7692.33333333333	5522	16754.2	6332.66666666667
126	15845.6666666667	15113.3333333333	13098.8571428571	20187.5	15776.1666666667	13964.1428571429	16642.8571428571	15410.1666666667	8473.16666666667	13448.8	18993.2857142857	17597.5	18024.5714285714	6730.57142857143	11570	13577	9624.42857142857	6661.28571428571	8979.14285714286	5640	15300.4	14443.1428571429	13915.3333333333	12838	6571	14769.5	14135.6666666667	16229.6666666667	10115.25	14097.1666666667	10740	15383	12863.3333333333	17163	11718	12624.5	15159.2	17335.7142857143	7591.85714285714	6525.75	10951.2857142857	11924.8571428571	12473.1428571429	11652.2	13583.2857142857	10963	12953.6	16176.25	10879
127	13528	14059.5	12442.3333333333	12724.1666666667	13768	12425.1428571429	13063.5	13057.6	3925.5	15280.8	13959.2857142857	14269	12675.5714285714	8959	14139.8333333333	NA	NA	NA	NA	6942	13734	14749	NA	11815	11856.6666666667	13664.6	NA	NA	24967	13036	NA	14959.5	13061.2	12496.5	17199	13176	NA	17965	9010	11836.75	5965.5	NA	15031.3333333333	15547.3333333333	14824	10987.4	14860.6	14587.75	17366.6666666667
128	23220	24474.1428571429	20798.2	26662.7142857143	27034.1428571429	18517.1666666667	25761.25	21203.2	11636.2	21246.3333333333	29588	27298.8571428571	25037	10089.3333333333	20568.6666666667	20463	12261	4345.5	8200	12268.6666666667	20512.2	21865.4	20205.75	22986.8333333333	17701	18471	19087	20038.1428571429	14615.2857142857	20867.5	20415	19480.4	19292.5	17355	20565	22983.5	NA	NA	NA	NA	NA	NA	NA	NA	10060	9495	9034.14285714286	8819.57142857143	9375.71428571429
129	NA	NA	NA	NA	NA	NA	NA	NA	NA	NA	NA	13099.5	15856	12292.8571428571	16885	16277.7142857143	11854.2857142857	8067.85714285714	3516.85714285714	6103.14285714286	12903.5	12599.6666666667	14518.1428571429	15148.2857142857	15944.1666666667	12036.5714285714	12750	11852.5	8799.14285714286	12341.2857142857	9086.42857142857	10077.4285714286	14319.6	14818	12464.5714285714	10765.4285714286	9581	NA	NA	NA	NA	NA	NA	NA	NA	NA	NA	NA	NA
130	19987.6666666667	19594	16409.8	13601.4	12384.3333333333	12987.5	12180.8	12897.8	13967.8	12863.2857142857	12556.75	NA	11119	10271.1666666667	14891.4	11431.5714285714	13913.1428571429	11317	12977.5	9227.4	10413.6666666667	10765	12918.2857142857	12426	14710.1666666667	11605.4	15357.7142857143	12246	16149	14575.6	14478.25	17528	16498	15808.6	16336.4285714286	15535.8	16259.6	14810.8	NA	NA	NA	NA	NA	NA	NA	NA	13833.3333333333	15380	12400.8333333333
131	19907.4285714286	18589.1666666667	16467.1666666667	20153.1666666667	20285.6	17038.2	19103.6666666667	18655.5	14215.25	19853.8	21997.3333333333	NA	14386.6	17271	NA	18134	15792.6666666667	16971	NA	NA	13955.75	18255	18692.8333333333	16907.4	17973.8	17615.6666666667	17393	16008	NA	17180.5	14381	NA	23200	NA	NA	NA	NA	NA	NA	NA	NA	NA	NA	NA	14819	12086	NA	NA	NA
132	13890	15984.4285714286	14109.8333333333	17075.5	17117.4285714286	14557	16017.6666666667	14169.2857142857	5565.83333333333	16454.6666666667	15394.6	15981.8333333333	15582.6666666667	12855.3333333333	16523.5714285714	14462.5714285714	9507.57142857143	8766.66666666667	5708.28571428571	8793.16666666667	16405.7142857143	17232.8571428571	15011.2857142857	18376.6	13955.8571428571	14088	15335	12795.4	NA	18519.5	20418.8571428571	16147.1428571429	15967.6666666667	19073	15557.2857142857	14684.8571428571	17558.1428571429	10102	9071.83333333333	8678.28571428571	12384.7142857143	11389.2857142857	9824.5	11825.5714285714	18434.4285714286	19228.25	NA	NA	NA
133	13690.2857142857	14083.8	13696	17390.75	16457.5	17173	15232.2	13786.3333333333	12517.2	12097.1666666667	12461	13140.75	14609.4	13005.6666666667	10935.6	12457	15085.5	NA	10839	5738.25	3468	14793	NA	NA	NA	NA	13159	11105	NA	16558	13673.3333333333	12882.3333333333	16520.6666666667	NA	NA	NA	NA	NA	NA	NA	NA	NA	NA	NA	NA	NA	NA	NA	NA
134	18080.5	16615.8	15618.2857142857	17692.2	15605	13189.3333333333	17626	15160.7142857143	10691.8333333333	15254.8571428571	19292.8333333333	15691	14945.8571428571	11126.5714285714	13385.5	15667.1666666667	12386.1428571429	NA	8686.14285714286	10076.5714285714	16344.5714285714	14460.4285714286	17988.1666666667	14383	14961.7142857143	14953.5	15801.6666666667	12607	14540.1666666667	17043.1666666667	12872.7142857143	14592.4	NA	NA	NA	12581.25	14798.8333333333	13092.8333333333	6836.83333333333	10250.8333333333	11600.3333333333	9371.71428571429	12589	9912	7291.28571428571	8617.6	11170.2857142857	15553.1428571429	16971.4
135	23116.6666666667	17625.5	12900.5	12818.3333333333	15936.8333333333	13773	19930.3333333333	15768.4	9120.8	16827.3333333333	18100.4	21199.5	16799.2	700	19629	13252.8	10286	8206	11176.5	8851.28571428571	18096.25	16433.2	17635	19174	16602.3333333333	13187.5	16479.6	13719.3333333333	14197	12887.5	17059.5	13750.6666666667	NA	16738.3333333333	16031.5	13070.2	9596	NA	NA	NA	NA	NA	NA	NA	NA	NA	NA	NA	NA
136	NA	NA	NA	NA	15558	15408.6666666667	15893.7142857143	15373.6666666667	7359.33333333333	15931.25	20104.5	14907.1666666667	13161.7142857143	15501.5	15182.8333333333	19772.75	11859.1666666667	6044	6421.33333333333	8896	15560	14865.8333333333	16685.5	18311	14448	13948	15428	10418.4	NA	14678	11734.6666666667	16383.6666666667	14619	13362.4	12349.6666666667	12668.4	11256.5	14068.5	NA	NA	NA	NA	NA	NA	NA	NA	NA	NA	NA
137	12994.4	12640.2857142857	13226.6666666667	17875.6666666667	15992.6	13425.2	13070.8571428571	15788	NA	18490.75	13962.8571428571	13258.8571428571	11504.3333333333	11414	10641.8	10451.1666666667	12319.5	NA	NA	NA	NA	NA	17377.5	12545.7142857143	11591.4285714286	12827.4285714286	10393.6666666667	10642.7142857143	13155	10996.6666666667	10559.25	14574.75	11606.5714285714	11175.2	9939.71428571429	11264.7142857143	12577	7643.83333333333	12130.8571428571	8868.16666666667	10299.8	8778.75	7892.4	12387.6	9531	10598.5	8260.83333333333	10017.4285714286	10781
138	NA	NA	NA	NA	NA	NA	NA	NA	NA	NA	NA	19356	12032.7142857143	9378.33333333333	11765	11631.6666666667	8436.75	5231.33333333333	6143	10159	9584.28571428571	9264.33333333333	12678.1666666667	10697.3333333333	10310.5	12642.2	10604.5	10668.1666666667	8225.5	12355.6	7239.75	9325.83333333333	10166	9900.66666666667	9480.42857142857	8739.5	11074.2	7254.6	6838.5	6899.5	5881.33333333333	5853.2	6966.28571428571	7664.8	11639.75	7440.33333333333	4113	NA	NA
139	13145.7142857143	13360.1666666667	10319	13124.4285714286	10881.5714285714	12413	11194.5	14030.2857142857	3440.2	13486.1666666667	12222.8571428571	11776	11418.1666666667	10292	10546.6666666667	9802.66666666667	9414.33333333333	3226	2186.16666666667	3241.83333333333	10209.1428571429	9931.71428571429	11426.2857142857	10614.8333333333	9890.85714285714	11371.4285714286	11536.5714285714	13033.4285714286	8326.6	11463.8571428571	10701	11867	10767	13946.2857142857	12693	8831.57142857143	7909.66666666667	4719	2779.8	NA	NA	NA	6100.2	4807	9850.83333333333	8919.8	7769.57142857143	7060	7197.42857142857
140	NA	17463	11966.25	16254.4	15712.4	13428.4	16427.7142857143	15074.8571428571	6763.28571428571	17206.1428571429	16037.4285714286	15748.2857142857	12988.8333333333	8410.6	13881	14572.7142857143	13264	9901.83333333333	5163.16666666667	6190.85714285714	10303.1428571429	11530.1666666667	12683.6666666667	12846.4285714286	13537.1666666667	15352.3333333333	13928.8333333333	13307.4285714286	6084.66666666667	16885.2857142857	9591.14285714286	16294.8333333333	12848.8571428571	13209.25	20594	15115	9150.66666666667	7207	22534.1666666667	40415.1428571429	7402.16666666667	4922.6	3385.16666666667	3695.4	4879.66666666667	4697.8	5818	5844.8	5105.33333333333
141	NA	NA	NA	NA	NA	NA	NA	NA	NA	NA	NA	15531.3333333333	13400.5	9499.42857142857	9126.85714285714	6263.5	9197	11171.75	10574.75	7573	15465.6	13042.2857142857	8976.83333333333	10226.8	10539.7142857143	10778.6666666667	8796.8	10524.5	10759.4	9778.5	NA	10577	7275	NA	NA	6730.33333333333	9791.5	10329	11217.6666666667	15259.25	8785	11582	10054.5	12867.25	22091	11222.6666666667	12496.5	11878	11084
142	10161.5	21105	25102	11291	11698.5	9531.5	12442.8333333333	11028.2857142857	10914	16253.7142857143	11659.4285714286	14436.1428571429	12854.2	11491.5714285714	13268.5714285714	13805	12257.8571428571	11934	11709.8571428571	14895.2857142857	18776.7142857143	10413.5714285714	11636.3333333333	12538.7142857143	9047.71428571429	13514	13421.8	10680.8571428571	8048.28571428571	10822.4	11829.5714285714	9317.16666666667	9946.71428571429	11978.1428571429	12515.6666666667	9008.42857142857	13325.1428571429	8271	6663.57142857143	5605.8	8427.5	NA	NA	NA	7267	8042	8340.28571428571	11064.7142857143	8941.42857142857
143	14881.3333333333	18021.1666666667	16357	13626.5	13398.6666666667	15433.6666666667	24550.6666666667	13424.2857142857	13435	21818.4	23590.5	22274.2	13789.6666666667	16464.6666666667	21422.4	15530.5	12479	6206	8640.57142857143	12039.75	20365.8571428571	16417	17458.5	13179	NA	NA	NA	NA	NA	16449.2	18816	14136.5	NA	NA	NA	NA	NA	NA	NA	NA	NA	NA	NA	13524	12809	NA	8766	16168.5714285714	11541.1666666667
144	NA	13008.5	16310.75	16001.2	17561.4285714286	16498	17076.5714285714	15683.4285714286	7321.66666666667	18062	15403	16680	18802.5	11537.5	20723.2857142857	16067.8571428571	16878.5	8281.71428571429	12731.4	11029.2857142857	16244.1666666667	15839.4285714286	16722.2	15848.3333333333	14680.8333333333	19298.4285714286	20324.5714285714	12878.4285714286	10511.25	16459.7142857143	17342.5714285714	16444.8333333333	18554.1428571429	20150.8571428571	20087.7142857143	13809.1428571429	17773.3333333333	18102.5714285714	10677.8571428571	12424.8	10376.6666666667	10039	8100.66666666667	12986.1666666667	16470.8333333333	NA	NA	11273.25	11892.4285714286
145	NA	NA	NA	NA	NA	NA	NA	NA	NA	NA	NA	NA	NA	NA	NA	NA	NA	NA	NA	7709.16666666667	12996.5714285714	13916.7142857143	12711.8571428571	16415.5714285714	16107.4285714286	17783.8571428571	19814.8333333333	14831.6666666667	9535.83333333333	12733.3333333333	16625.1428571429	18406	14515.2857142857	15395.8571428571	16952.8571428571	15001.5714285714	10816.25	8706.83333333333	7686.66666666667	7474.33333333333	9069.14285714286	9159.25	6927.16666666667	10770.4	22859.1666666667	15667.1666666667	23856.8333333333	20470.3333333333	8552.57142857143
146	11999	13954.5	11161.8333333333	11222.4285714286	14111.6666666667	13567.4285714286	12830.4285714286	13814	9953.2	12852.7142857143	11345.5714285714	11665.2857142857	15251.5714285714	10473.2857142857	13078.7142857143	10824.8571428571	8386.85714285714	4386.33333333333	3456.6	6192.42857142857	9721.83333333333	9611	9800.28571428571	11919.5714285714	10432.1428571429	10235	11004.1428571429	11066.7142857143	9213.8	10657.1428571429	10367.1666666667	9327.14285714286	11465.6666666667	NA	NA	8374	7745.2	4709.2	5032	5807	5392.33333333333	7383.4	7820.4	NA	5669.2	5851.85714285714	7159.2	8692.5	8569.5
147	15209.6	18844	15204.6	16552.8333333333	16233	13107.3333333333	18513	19933.1666666667	10882.4	14548.6666666667	8431.57142857143	6112.28571428571	7713.16666666667	2602	9394.16666666667	5946.14285714286	5582.28571428571	4867.57142857143	4241.14285714286	5050.57142857143	14069	13383.8571428571	16258.4285714286	17176.3333333333	15749.1428571429	13479.5714285714	13994.6666666667	9821.28571428571	8635.14285714286	14366.8571428571	9708.42857142857	14437.4285714286	15321.1428571429	15692.5714285714	14269.1428571429	14571.6666666667	15202.6666666667	7952.71428571429	12509.75	7692.71428571429	8337.5	8492.14285714286	9947.42857142857	10462.8571428571	12268.4285714286	10302.5	9841.5	10103	9970
148	21558.75	17764.2	21626	16661.2	13752.2	11081.5	14093.8	15041.5	NA	17371.8	15751	16064.6666666667	11449.8333333333	9428	16147	9467.66666666667	9629	NA	NA	NA	6746	14998.5	NA	NA	NA	NA	NA	NA	NA	14353.8	11234.3333333333	12324	NA	20491.6666666667	15994	11232.3333333333	10060	4041.66666666667	5185	8388.5	5463	5938.5	NA	NA	4817	8428	10443.3333333333	NA	NA
149	13367.8571428571	14794.2857142857	18507.7142857143	19259	17192.4285714286	16571.5714285714	17294.1428571429	16468.2857142857	18447.8571428571	15704.2857142857	16452.2857142857	11102.7142857143	13058.7142857143	13274	14144.1428571429	12111.2857142857	13598.4285714286	9072.14285714286	9506.42857142857	6816.57142857143	12285.2857142857	11974	14827.1428571429	15006.6	13928.5714285714	12149	11537	12217.2857142857	11173.4285714286	13020.5714285714	12345.1428571429	13534	12539.7142857143	11984.4285714286	12852.4285714286	8904.85714285714	10078.4285714286	9919.42857142857	9958	9032.57142857143	10335.1666666667	6371	8857.42857142857	10850.8571428571	9346.14285714286	9846.14285714286	11279.8571428571	10730.7142857143	6512.14285714286
150	NA	13409	NA	NA	NA	NA	10067.5	17332	11880	14334.1666666667	15285.5	14618.7142857143	18655.6666666667	10426.5	NA	25428	13913.2	NA	7046	9987.5	13734.5714285714	21041.25	15985.25	15372	20537	16484.5	11712.7142857143	17268.5	10061	NA	11113.5	14813.5	18286.6666666667	15822.25	16446.6666666667	13911.3333333333	9728.2	NA	6256	NA	NA	NA	NA	NA	13111	14061.5	10224.5	12566.2	NA
151	16916.6666666667	18558.1666666667	14305.1666666667	15607.2	14485.7142857143	15537.6666666667	15129.2857142857	15003.2857142857	10546	15260.8333333333	13705	14782.8571428571	12557.7142857143	9027.85714285714	14790.1666666667	14337.4285714286	12743.5	5813	9121.85714285714	8157.42857142857	16248	13450.8571428571	14744.3333333333	17738.1428571429	13630.4285714286	14943.1666666667	17561.5714285714	12192.4285714286	7936.83333333333	17599.5714285714	14239.7142857143	16499.5714285714	13006.7142857143	18219.5	15980	13249.1666666667	15264.4285714286	17434.5714285714	13921	12584.8571428571	15691.1428571429	13105.3333333333	13214.4285714286	11507	11536.4285714286	13226	12213.5714285714	12682	12280.7142857143
152	12336	15231.6	14811.6	13191.3333333333	13546.6	10327.25	12344.8	14173.1428571429	9397.14285714286	15043.8571428571	9181.71428571429	8156	9893.57142857143	11892	13587.8571428571	12524.5714285714	9816.57142857143	8325	12225.4285714286	10241.5714285714	8569.28571428571	12331	13559.2857142857	11973.2857142857	12347	10284.8	15512.8333333333	12926.4285714286	7864.4	13139.1428571429	11960	13366.1428571429	13664	14230.7142857143	17073.4285714286	11941.8571428571	13560	7200	11116.4285714286	9627.33333333333	13418.4285714286	22164.1428571429	23804.8333333333	16859.5	18605.2857142857	13707.1666666667	13314.6666666667	12833.3333333333	9690
153	15218.5	10638.3333333333	19050	14462.5714285714	13384	13919.5	13109.8	13195.1428571429	7957.5	13105.4285714286	12210.1428571429	15997.5714285714	13658.1666666667	12357.8333333333	11862.1666666667	12501.4285714286	10936.4285714286	8169.5	7537.8	4973.85714285714	14389.7142857143	12221.5714285714	14550.1428571429	11797.1428571429	14270	15536.8571428571	12508.7142857143	13746.8571428571	12609	8981.57142857143	9467	9643.42857142857	12364.5714285714	12592.5714285714	NA	NA	NA	NA	NA	NA	NA	NA	NA	3672	4889	4717.4	6617.42857142857	6550	8179.14285714286
154	11427	15740.75	21836.8	18833.4	19186	13670.6666666667	NA	NA	8563	NA	15792.4	15718.7142857143	12567.75	16545	NA	NA	NA	NA	NA	NA	13596.3333333333	18068.5	15720.6666666667	16557	13114	15649	14665	16599	13531	NA	NA	NA	NA	NA	NA	6803	11762	10367.1428571429	8603.33333333333	17166.5714285714	13562.8	16959	13606.6666666667	16737.3333333333	11472.5	13902.4	13717.6666666667	12859.2	15023.8
155	11777.2857142857	10663.6	9637	11803.7142857143	13938.7142857143	11598.2857142857	13620.1428571429	12922.1428571429	11112	12052.2857142857	11787.5714285714	13416.8571428571	12747.8571428571	10626.4285714286	13881	11865.7142857143	10425.8571428571	7522.66666666667	10330.1428571429	9515	12758	13304	14714.1428571429	14499.7142857143	15106.8333333333	12977	14548.2857142857	10156.7142857143	9097.14285714286	13969.1428571429	13616.5714285714	11440.6666666667	11630.5	12638.5714285714	13038.4285714286	11814.1428571429	12180	5745.42857142857	12426.2857142857	8199.14285714286	12928	12039.4285714286	12802.8571428571	10827.8571428571	14733.8333333333	9722.14285714286	9602.28571428571	10064.8571428571	6330.42857142857
156	NA	NA	NA	NA	NA	NA	NA	NA	NA	NA	NA	NA	NA	NA	NA	4367.5	7028.85714285714	6049.5	4691	4600.4	10746.1666666667	9647.66666666667	12587.1428571429	10418.1666666667	10666.8571428571	9188.16666666667	11134.4285714286	9472.71428571429	9451	12887.1666666667	7233	8533.75	10086.3333333333	8871.28571428571	9503.8	7552.66666666667	7380.66666666667	4084	5884.4	5199.4	NA	NA	NA	NA	5478.5	6093.25	3967.66666666667	6317	4062.75
157	13778.8333333333	17661.6666666667	12102.6666666667	12414.1666666667	14754.4285714286	12987.5714285714	14266.5714285714	10713.5	5795.85714285714	9247	11780.3333333333	14673.4285714286	13834.2857142857	8961.83333333333	11732.2857142857	11559.5714285714	10628.2857142857	7079	8041.71428571429	8136.16666666667	10786	9617.71428571429	10254.1428571429	10540.4285714286	8908.16666666667	12536.2857142857	14799.2857142857	9633.16666666667	6572.71428571429	8660	11133.8333333333	12040	9908.71428571429	11449.5	14108.6666666667	8608.57142857143	10699	8901.57142857143	6911.42857142857	8645.66666666667	8141	7207.66666666667	6670	5057.71428571429	8202.6	11169.8333333333	13941.6666666667	13129.5714285714	11434.4285714286
158	9002	13639	7819.33333333333	10056	13271	NA	7994.5	11406.8	NA	11513.3333333333	10936.5	9718.66666666667	9279.4	4248	6010.66666666667	5731.33333333333	5235	3450	3532.6	6723.6	9870.5	7669.33333333333	7638	8082	6522	7158.66666666667	5073.33333333333	5681.25	7878	NA	4043.4	5074.5	4438.75	5078.25	6185.66666666667	5584.8	6298	2750	3196	NA	NA	NA	NA	NA	NA	3119.33333333333	3840	2743.5	NA
159	23173	20870.25	16753.6666666667	18425.5	11429	16914	19370.5	16378	9410.5	NA	NA	16146	22021	14389	11525	NA	6812	NA	8799	10523	16281.3333333333	15835.6666666667	NA	15684.5	13310.6666666667	13288.4	14483.6666666667	11782.8	8931	NA	14975.75	15597.3333333333	18625.25	15805.5	15117.75	13518.2	10537	NA	NA	NA	NA	NA	NA	NA	NA	NA	NA	NA	NA
160	19542.2857142857	14976.5714285714	14305.8	14901.2857142857	13934.1666666667	16626.8333333333	16660.5714285714	14493.1666666667	15761.3333333333	14181.6666666667	16902.4285714286	13799.2857142857	12545.2857142857	11696.8333333333	13472.4	12342.8333333333	10021.2	8306.4	9377.75	11349.25	15125	15490.4	13366	10543.75	12530	17622.1428571429	12415.1666666667	11505.2	NA	15449	18409	11364	17061.6	18194	NA	11192.5	14972	NA	NA	NA	NA	NA	NA	NA	NA	NA	NA	NA	NA
161	NA	NA	NA	NA	NA	NA	NA	NA	NA	NA	NA	NA	11814	9307.42857142857	13198	10630.5	7467.33333333333	7569.4	7783.5	3873	11969.5	13562	10893.25	10506	8962	15278	11938	9509	12542.5	12071	NA	11976	12544	NA	16172.5	NA	13007	7431.5	6944	5676.25	3812	6256	5388.75	2211	6851	NA	8231	5539	NA
162	NA	NA	13973.5	19575.3333333333	15992	13297	NA	NA	NA	NA	NA	18883	16882	4905	12802	13965	10281	4648.33333333333	16126	12587	14925.5	14149.25	14899.3333333333	13580	18849	16844	16229.6666666667	9775	14296.8	13248	21433	13171	15307.3333333333	16824	14175	15180.5	17629	10667	17214	NA	13937	8898	13186.5	13068	9675	7969.5	9769	6547	NA
163	12043.1666666667	15728.1666666667	16175.5714285714	11536.6666666667	16514.8	13890.8333333333	12038.3333333333	13345	11579.6666666667	11169.1428571429	14180.7142857143	15157.2857142857	14843.4	9338.66666666667	16144.1666666667	12621.8333333333	14893.8	10613.5714285714	10058.4285714286	10415	15928.5714285714	15039.5	12564.3333333333	14072.2857142857	15595.6666666667	14288.8	16839.8333333333	14144	16011.4285714286	19532.8333333333	12238	12386.1428571429	13787.8	14100.4285714286	17046.5714285714	9051	17471.25	8402.5	11183.5714285714	11486.2	8047.14285714286	11212	7467.66666666667	8943.66666666667	9036.14285714286	10509.1666666667	7493.85714285714	7091.5	6869.83333333333
164	NA	NA	NA	NA	NA	NA	NA	NA	NA	NA	NA	NA	NA	NA	NA	NA	NA	NA	4906.5	5984.16666666667	14811.2	13414.4	14153.6666666667	17399.8571428571	18162.1428571429	15124.4	15322.75	14937	7301.5	11267.6666666667	10183.5	NA	12631.75	14332.1666666667	13120	10096.3333333333	13586.6666666667	NA	8034.66666666667	6406.25	6842.25	19135	11231	15180	NA	NA	11911	NA	13045.6666666667
165	NA	16382	20279.6666666667	20031.8333333333	14738.5	12063.6666666667	22392	14472	NA	19197.3333333333	12546.8333333333	23367.3333333333	11281.6666666667	15155.25	16802	NA	NA	NA	NA	NA	20222	19048.6666666667	12011.5	NA	NA	17353	10459	10193.5	9974.75	11053.5	11126	NA	NA	NA	NA	NA	NA	NA	6957	8199.6	14981.5	12103.8	18613.75	15324.8	15950.4	NA	NA	NA	NA
166	12294.2857142857	14271.2857142857	16654.5714285714	18996.6	16005.7142857143	17740.8333333333	18235	17741.7142857143	10835.5714285714	19744.5	17371.5714285714	19159.5	15650	10220.8333333333	16719	12848	12468.6666666667	4161.83333333333	6304.33333333333	5349.8	14000	14055.5714285714	17018.5	20400.5	16265	18182.4	19491.5	15289.6666666667	13026.5	17328	17934.3333333333	16581.25	18046.2	22011.6	16667.4	17313.75	11235.6666666667	4543.8	6587.6	10094.1666666667	10145.3333333333	10734.5	9941.5	10239	9713.75	10694.1666666667	9899.5	9801.25	13609
167	16134	14541.5	19180	16825.6	14422.1666666667	15229	NA	NA	12781.5	13115	16461.25	17338.3333333333	11755	14693	16301.5	15882	NA	NA	NA	NA	16013	14365.6	11682.3333333333	14447.8333333333	16594.1666666667	15848.8333333333	17852	18841.75	NA	NA	4570	15665.8571428571	15192	17435.8333333333	21839	14547.8	16482	17245.6666666667	13810.4	17051.5714285714	10512.6	9588	13964.6666666667	9423.16666666667	10114	8213	12713	12232.4	12445.4
168	3684.4	18635.6	14260.1428571429	11516.6	13592.3333333333	15000.4285714286	16271.5	0	0	1825.5	12088	10856.5	16140.5	7137.6	15299.8571428571	10254.7142857143	5578.75	3303	5204.25	4381.4	11914	10369	12696.8333333333	13073.5	13160.8	9879.4	12537.8333333333	11620.6	4531.57142857143	14925.6666666667	10472	13408.8	11082.75	12673	14225.1428571429	8606.4	9284	4071.33333333333	5062.83333333333	5286.2	17774.8333333333	15716.5714285714	18635.2	NA	NA	NA	NA	NA	NA
169	11844	13723.5	13457.6	11212.5	8558.5	9824.66666666667	12335.7142857143	13729	11262.4285714286	13942	10563.8333333333	10778.5	12282.2857142857	8103.5	9200.4	9972.42857142857	9841.5	NA	NA	NA	12384.6666666667	12623.75	12102.5714285714	13013	9040.28571428571	10040	11536.2857142857	10588.8571428571	8470.8	13495	10171	11966.6666666667	12454.3333333333	12704.2857142857	13571.4285714286	12672.1428571429	10695.4285714286	8026.42857142857	12242	12977.8333333333	13245	14900	9992	20971.1428571429	15895.5	9210	10642.5714285714	14054.8571428571	8503.83333333333
170	20977	15943	10771.6666666667	13836.6666666667	24910.3333333333	10910.3333333333	11489	10243.3333333333	6178	13025.3333333333	NA	10198.25	21161.3333333333	NA	8987.75	9435	10100.75	5215.66666666667	6910	11161	15341.3333333333	NA	10452	16099	NA	7280	17506	NA	NA	NA	NA	NA	NA	NA	NA	NA	NA	NA	NA	12112	NA	NA	NA	18970	10219.6	12186	12952	17159.6666666667	12340.5
171	20670.5	21722	15455.4	20607.5	22060.75	15824	20313.5	24218.6	6899	NA	NA	NA	NA	NA	NA	NA	NA	NA	NA	8919	19829	17981.6	17665.8571428571	21165.6666666667	20822.1666666667	19444.2	23262.8	17704.2	25233.2857142857	21656	17687.8571428571	21838.6	16270	21951.3333333333	21213.6666666667	NA	11914.5	6021	15759.6	NA	NA	NA	NA	NA	NA	NA	NA	NA	NA
172	18100.75	19099.8333333333	18393.75	16346.5	13497	18624.3333333333	18856.75	15935.8	14390.3333333333	20353.3333333333	15904.8571428571	19998.8333333333	17480.5714285714	19408.5714285714	17397.8571428571	10849.2857142857	10820.5714285714	6378	7488.5	6614.14285714286	14424.5714285714	13039.5714285714	14400.8571428571	17461.4	14890.3333333333	16405.1428571429	19335.1666666667	15603.1428571429	9814.57142857143	19734.8571428571	22451.5	15816.1666666667	14995.2857142857	18903.1428571429	14389.7142857143	14348.2857142857	12342.5	6797.85714285714	7046.28571428571	7481.42857142857	5396.28571428571	3587.57142857143	4447.14285714286	6620.42857142857	4901	6129.42857142857	6383.14285714286	5917.57142857143	18397.3333333333
173	NA	NA	NA	NA	NA	NA	NA	NA	NA	NA	NA	14574.6666666667	10322.2857142857	6435.66666666667	12315.6666666667	12843	10088.2	8358	3434	6696.16666666667	9497.4	15885.6	17491.5	16390.8333333333	20331	12090	12144.4	14867.8333333333	12358	22860.4	21327.6666666667	11401	14297.1666666667	13389.2	11021.2	6019.83333333333	10309.6666666667	9389	12074.4	9915.6	11815	11678.6	12371.8333333333	11789	13187.1666666667	9969.8	16065.2	10737	14572.1666666667
174	12917.8571428571	16307.8571428571	15567	16516.8333333333	15677.2857142857	14477.8	15918	14552.8333333333	8309	14531.6	17617	13181.8333333333	13562	5089.4	16173.6	11140.3333333333	11264.5714285714	8208.14285714286	4290	9082.83333333333	10190	13339.6666666667	14806.5714285714	14320.1428571429	11997.6	13708.4285714286	13873.5714285714	11284.5714285714	16617.5	14373.8333333333	12563.6666666667	14689.8	12826.8333333333	18148.1666666667	14660.1666666667	12857.3333333333	11654.5	8874.16666666667	7351	8990.28571428571	9311	11412	7872.75	4932.4	11257.1666666667	17991.5	14926.8333333333	9654.66666666667	14585
175	18960.75	13754.5	14553.75	12114.6666666667	11987.4	11634	13466.3333333333	14582.8333333333	8890.16666666667	13855.6	15337.1428571429	16512.1666666667	14649	14490.6666666667	16641.1666666667	13466.1666666667	10102	7897.6	7534	6210.66666666667	15281.5	15165.75	12638.6	14385.8333333333	15063.25	16143	14313.1666666667	13456.5	8419.4	15233	16048.1666666667	15078.75	14323	12987.5	10070.3333333333	NA	13729	12895.6666666667	19446.5	10213	16613	NA	NA	NA	NA	NA	NA	NA	NA
176	12410.1666666667	15797	15156.5714285714	15339	16832.5	12687.8333333333	15999	15812.5714285714	7729.4	13056	11927	13068.6666666667	12790.8333333333	7807.57142857143	11660.5714285714	12711.8571428571	10961.75	4852.5	4442.83333333333	7241	9913.85714285714	11321.8	10643.3333333333	12486.1428571429	13421.2	14902.25	10999.5	9258.85714285714	6174.8	12080.3333333333	8184.2	8615	11343.8333333333	13561.8333333333	15120.3333333333	11487.2	10580.7142857143	8161.66666666667	11147	14652	NA	NA	23345	17255.2	4104.8	3976.28571428571	2519	3939.25	4812.75
177	19559	31869	21579.8	19466.3333333333	24921.2	27516.6	26554.2857142857	24657.6666666667	21793.3333333333	28304.4285714286	26131.2857142857	24758	21923.7142857143	17604.7142857143	23177.2857142857	19164.6666666667	20327.8571428571	20928.2	21328.7142857143	22399.2	26725	23525.7142857143	21332.1666666667	20082.1666666667	23429.2857142857	23923.4	23721.6666666667	23458.5714285714	17469.8	32805	29639.6666666667	24441.2	22744.5	NA	23167.75	26090.6	20586.8333333333	NA	18579	13503	9702	18923	NA	NA	NA	NA	18114	NA	12755
178	NA	NA	NA	NA	NA	NA	NA	NA	NA	NA	NA	14428.3333333333	10833.25	9715	9038.33333333333	9615.66666666667	4461.5	3521.66666666667	4177.6	6440.33333333333	13244	9882.83333333333	9885	9172.16666666667	12065	15411.3333333333	11943.3333333333	7829.5	5421.66666666667	10811.5	8762	11773.8	11187.1666666667	11952	11434.7142857143	10021.4285714286	10840	4141.5	10637.1428571429	NA	NA	NA	NA	NA	NA	NA	NA	NA	NA
179	17202.3333333333	19195.8	14592.3333333333	13953	9218.8	NA	11194.3333333333	11701	7140.8	12331.6666666667	13391.2	15423.5	14842.2	11407	9276.4	8567.66666666667	12622.75	7596	NA	NA	NA	9008	NA	14672.6666666667	NA	NA	NA	NA	NA	NA	NA	12766.75	11115	3960	NA	NA	NA	NA	NA	NA	NA	NA	NA	NA	NA	NA	4637.66666666667	6728.16666666667	NA
180	20913	19946	16268	16941.3333333333	20215.5714285714	18910.2	19494.2857142857	19518.8571428571	10111.8333333333	18198.7142857143	18472.5	15811.6666666667	17785	11635.5	17492.6666666667	15882.5	9945.4	11667.4285714286	12610.6666666667	NA	17831	13138.25	20498.5	18262.25	20439.5	20518.1428571429	18531.8333333333	18981.8	NA	15297.2	13819	15989.4	14132	NA	NA	NA	NA	NA	NA	NA	NA	NA	NA	NA	NA	NA	NA	NA	NA
181	NA	NA	NA	NA	NA	NA	NA	NA	NA	NA	NA	16177.6666666667	14030	10498.6	13025.75	17029.25	8488.5	10417	5551.33333333333	5496	14480.75	11489.8	12905.6666666667	11682.8	11178.3333333333	8471.25	13492	14101	NA	14144	11350	12781.1428571429	14417	14039	15880.6666666667	11350	NA	NA	9893.28571428571	11640.1428571429	12119.2857142857	12199	6713.83333333333	10529	10535.8333333333	7728.2	7828	8754.66666666667	NA
182	10872.5	12744	12685.7142857143	15754.3333333333	13338.8	10474.5714285714	8650.2	10715.3333333333	8740.75	12084	11029.6666666667	12976.1666666667	13522	7798	10345.8333333333	11410.5	5922.6	6308.2	6119	6792	12914.6666666667	12883.5714285714	10886.2857142857	11547.6	10544.7142857143	10699.75	12728	13341	12517.2	14503.6	13172.5	11368	13331.6666666667	12379.5	15873.4285714286	11052.8571428571	11380.4285714286	15520.4285714286	14167.5714285714	10790.8	15311.8	11646.3333333333	11506.3333333333	11382.3333333333	7355.66666666667	9541	17083.5	12512.4	12865.8571428571
183	19767	16644	13670.5	13107.2	16096.5714285714	10737.75	15145.3333333333	14838.4285714286	9176.42857142857	13541.6666666667	13585.8333333333	13892.8	12389	7293.28571428571	12275.6666666667	9932.28571428571	9186.14285714286	7409.6	4991	NA	NA	8899.33333333333	11689.2857142857	11204	13091.3333333333	12693	11157.6666666667	11397.25	11502	9956.2	10659	12071.6666666667	9455.16666666667	11198.8571428571	11277.1666666667	10750.3333333333	9689.71428571429	8321	9544.66666666667	10373	8964.28571428571	9211.8	9260.5	9403.8	9885	5371.66666666667	12797	8493	7971.75
184	13447.7142857143	15670	13308.6666666667	13647.6	10851.5	13415.4	14471.6666666667	11946.8571428571	7394.57142857143	12397.8571428571	9840.28571428571	10785.8333333333	11308.2	7017.33333333333	11420	9332.83333333333	6015.57142857143	5416.8	6916.33333333333	7831.6	11416	8743	11082.1428571429	11133	9969	11433.7142857143	10419.1428571429	8037.42857142857	8847.33333333333	9295.28571428571	9158.14285714286	12741.5714285714	10055.7142857143	NA	14701.75	8345.71428571429	10534.8571428571	6315.71428571429	11156.7142857143	10016.4285714286	11881.8571428571	10708.4285714286	13375.7142857143	15239	11573.3333333333	14823.2	14331.7142857143	15919	18027.5
185	15107.25	12667.75	9147.2	13756	10787.25	10443.6666666667	9775.25	NA	NA	7627.33333333333	9469.6	8678.33333333333	9893	10763.5	9263.66666666667	8924.66666666667	6672	2158	NA	NA	12488	NA	10673.5	10329.25	9388.4	12803.8333333333	10523.6	10752.3333333333	7227.6	9761	8753	2638	7451	6602	9109.25	NA	NA	NA	NA	NA	NA	NA	NA	NA	NA	NA	NA	6761	4796.5
186	17051.5714285714	18827.5714285714	20841.8	16915.6	18510	12475.25	18060.5	16659.4285714286	8854	21734.5	NA	20208.75	24259.8	17051	25173.6	23692.4	19897.5	9042	9652	13657.5	16925.3333333333	19773.8333333333	18369.7142857143	16820	NA	17384	17334.6666666667	NA	NA	NA	NA	NA	NA	NA	NA	NA	NA	NA	NA	NA	NA	NA	NA	NA	NA	NA	NA	23409.3333333333	16369.7142857143
187	12398.2857142857	14091.5714285714	13369.1666666667	13404.5	13170.8333333333	15459.4	15747.3333333333	15737.1666666667	10751.5	12832.2857142857	10408.5714285714	16445.4	13219.6	7279	13061.4285714286	11354.8333333333	8988	9577.4	5171.33333333333	8561.16666666667	13885.75	10709.2	14242	15977.3333333333	14959.3333333333	15952.4285714286	13161	10805.3333333333	8843.25	16830.2857142857	11564.8	17131.5	NA	NA	NA	NA	NA	NA	NA	NA	NA	NA	NA	NA	NA	NA	NA	NA	NA
188	12565.5714285714	13026.4	9965	15179.7142857143	13200	13227	13962.3333333333	9702.16666666667	5358.75	11279.5	10597.1428571429	9714.66666666667	9051	8970.25	9201.66666666667	10580.2857142857	8507	9971	5918.83333333333	4273.25	11904.5	13634.4285714286	12187.5714285714	12837.2857142857	12358.8571428571	13946.1666666667	14814.25	NA	5014	12345.5	NA	NA	NA	NA	10767.5	11614	7308.85714285714	6700.83333333333	7924	5969.71428571429	6290.5	8210	7874	5888.5	8336	7450.5	7684.57142857143	12758	NA
189	17057.8333333333	14608.1666666667	13514.6666666667	18425.6666666667	18213	19003	17582.5714285714	19369.2857142857	12115.5	14027.25	17549.7142857143	20595.75	15336.2	10363.8333333333	16251.5	13367	9734.16666666667	9801.42857142857	10783.5	7223.16666666667	12453.4285714286	15776.4285714286	16387.8571428571	19090.4	13118.6666666667	10405	14752.8571428571	11644.6	12044	16847	NA	NA	NA	NA	NA	7638.5	10257	7533.83333333333	9227.42857142857	11377.2857142857	14261.3333333333	16514.2857142857	10285.1666666667	10594	5999.2	8720.83333333333	12225	7563.8	4989.83333333333
190	NA	24240	19287.25	20915.5	17497	NA	20540.25	19444.1428571429	NA	21504.5	21452.4285714286	19682.4285714286	21054.2857142857	14364.3333333333	20960.1666666667	17066.6666666667	14259	10475.5	13389.75	12784.6666666667	19966.4285714286	21192	19319.75	NA	NA	NA	11540.25	20394.5	NA	NA	18865.5	NA	NA	NA	NA	14843	17680.4	NA	NA	NA	NA	NA	NA	NA	NA	19705	14891.2857142857	13090	16731.75
191	15218.2857142857	16386.7142857143	13088.1428571429	16636.4285714286	13126.8571428571	12416.1428571429	11987.5714285714	13662	8201.83333333333	11998.8571428571	12206	12647.8571428571	12194	8347.66666666667	12062	10882.2857142857	8322.42857142857	7964.42857142857	8420.14285714286	4197.28571428571	11568.8571428571	12820.8571428571	10284.5714285714	11629.8571428571	12300.1666666667	13748.4285714286	11020.5714285714	9648	5205.66666666667	10770.7142857143	11655.2857142857	8985.42857142857	13729.4285714286	12022.4285714286	12067.1428571429	9072	9746	5840.71428571429	8968.14285714286	7518.42857142857	8583.83333333333	7789.28571428571	8733	7898.85714285714	12166.4285714286	7927.57142857143	7933.28571428571	5649.14285714286	7611.85714285714
192	NA	NA	NA	NA	NA	NA	NA	NA	NA	NA	NA	NA	14625.3333333333	7861	14593.5714285714	12383.8571428571	7714.28571428571	6919.42857142857	9042.71428571429	7401.5	15886.3333333333	15019.4	11350	14341.25	10301.1666666667	12748.7142857143	8260	9570.4	8152	12815.1666666667	12662.6666666667	15501.6666666667	10699	11962.8571428571	11173	10889.5	14695.5	9251	12771.8571428571	5463.42857142857	9819	8224	9052	8397.4	9427.28571428571	8573.25	8759	7912.28571428571	8218.28571428571
193	18455	13691.6	17654.2	18741	17445.8	13641.5	15839.75	17735.6666666667	10651	14064.75	15486.1666666667	17535.2	18469	10795.25	16004.3333333333	15242.1428571429	14441.6666666667	6242	6687.2	8617.5	20929.3333333333	18327.2	16343.3333333333	15786	16121.6	17633.2	17043.5	11840.2	4726	12560.6666666667	10507.6	10261	10097.6	10770.75	11243.6666666667	14426.5	14806.5	10207.3333333333	10899.8	11650.25	NA	NA	NA	NA	NA	NA	NA	NA	NA
194	10819.7142857143	13584.5	14912.2857142857	13663	17686	8251	NA	11485.5	8467	8074	NA	NA	7118.5	14472	8755.5	7247.6	7161.5	NA	NA	NA	7971	8156.4	8210.8	11172.6666666667	10354.5	8768	8676.6	7619.66666666667	NA	5890.66666666667	6236.33333333333	7704	NA	13643	NA	NA	NA	NA	NA	NA	NA	NA	NA	NA	NA	NA	NA	NA	NA
195	14423.1428571429	15821.7142857143	13295.4285714286	14871.4285714286	14307.2857142857	16846.4285714286	14062.2857142857	15700.3333333333	6683.14285714286	16050	14577.1428571429	14551.4285714286	14622.5	8941.42857142857	14120	12831.4285714286	9998.85714285714	7092.42857142857	5331.85714285714	7007.42857142857	13743.5714285714	15659.2857142857	12424.2857142857	12336.7142857143	14556.5714285714	15398	14233.8571428571	12819	5919	11218.3333333333	11897.1428571429	13952.5714285714	13878.7142857143	13669.1428571429	14759.7142857143	14642.7142857143	13977.1428571429	9525.5	10620.2	12555.8571428571	15500.2857142857	15903.8333333333	18987.4285714286	21206.7142857143	18502.5	14884.1428571429	16801.5	20170.1428571429	17550.5714285714
196	12983.4	12420.1428571429	12544.8	11437.6666666667	14985	13169.2857142857	15065.7142857143	15757.4285714286	15614.8333333333	13390.1428571429	15396.5	9086.16666666667	13470.7142857143	11654.7142857143	10399	6174	7049.42857142857	7672.28571428571	8992	6795.42857142857	10728.5714285714	10647.4285714286	12133	9805.85714285714	10654	8510.57142857143	9162.42857142857	10076.4285714286	8949.71428571429	8809.71428571429	8441.33333333333	9682.85714285714	11094.5714285714	11870	9169.16666666667	7463	8976.33333333333	6546	10699.8333333333	10654	15127.2857142857	11319.8571428571	11673.3333333333	12908.4285714286	15191.5	14353.6666666667	16420.1428571429	19725.2857142857	18935.8333333333
197	NA	NA	NA	NA	NA	NA	NA	NA	NA	NA	NA	15404	12541.6666666667	6995	11212.6	14499	6020.75	4570.57142857143	5164.28571428571	4383.4	12662.6666666667	11876	11944.8333333333	13719.75	11469.6	14107	12967.4	12856.4	6247.8	11108.6666666667	9548.16666666667	9773.16666666667	11633.8333333333	11445.4285714286	11056.8	10329	12864.8	9940.16666666667	5567.4	8397	10321	11659.6666666667	5335.5	9020.75	9709	5986.33333333333	3611.2	4987	4171.33333333333
198	15390.1428571429	15012.5714285714	13407.1428571429	14377	12429	12293.5	14336.4285714286	13591.6666666667	8470.28571428571	12998.5714285714	12227.3333333333	13494.7142857143	12889	8338.83333333333	11873	11522.8571428571	10460.4285714286	5406.28571428571	11495.1428571429	10014	15070	11370.8333333333	13581	11326	12908.1428571429	13595.8333333333	14610.7142857143	15179.5714285714	9594	8618.4	10806.8571428571	19540.3333333333	12740.5714285714	14731.2857142857	11827.8571428571	12537.8571428571	13314.5714285714	9234.42857142857	7420.16666666667	11800.1428571429	4944	NA	NA	NA	NA	NA	NA	NA	NA
199	NA	10307	NA	NA	8321	12638.5	8723.5	10684.75	5660.33333333333	10022	9126	8435.2	8314.4	4957	9120.6	9180	7795.66666666667	NA	NA	NA	10526.6666666667	7656	8445	7943.25	6319	11209	5286	8042	NA	11716.3333333333	8654.5	NA	9524	NA	6924	NA	10989.5	NA	NA	NA	NA	NA	NA	NA	NA	NA	NA	NA	NA
200	14869.5	14549.25	16045.75	18405.75	17895.1666666667	18272.1428571429	17379.7142857143	14089	8313	15530.5	14871.7142857143	14646.8571428571	13188	8139.25	15994.4285714286	15272.7142857143	8580.4	7341.71428571429	6816.33333333333	8243.2	12913.8	11608.8571428571	10040.7142857143	12992.8333333333	14849	13517.7142857143	13876.6	11033.75	NA	15862.3333333333	9590.5	NA	NA	NA	NA	NA	NA	NA	NA	NA	NA	NA	NA	NA	NA	12245.25	12402.3333333333	15266.2	8660.85714285714
201	NA	NA	NA	NA	NA	NA	NA	NA	NA	NA	NA	5299	11726	NA	NA	NA	NA	NA	NA	11223	18937	16986.1428571429	13507	16758.3333333333	17409.2857142857	21411.5	19073	19454.1428571429	5345.85714285714	22782.1666666667	13356.6	18135.5	15082	19747.8571428571	20751.4	16998.1428571429	15182.1666666667	10845.2	14932.5	17487	15781.6	22106.6	15443.5	12573	10457.8333333333	9152.75	6529.83333333333	7695.83333333333	9045.5
202	17166.5	15624.4285714286	13784.1666666667	13659.8333333333	17422.1666666667	13236.1428571429	11555.1666666667	14594.6666666667	9362.5	13058.8333333333	11894.8571428571	11917	12615.8	11119.5	12321.8571428571	10625.6	8641.33333333333	7549.4	6910.57142857143	8046.75	9713.66666666667	11750.1428571429	10876	12387.8	11136.5	11171.25	10656	12806.4	7764	9874.66666666667	8686.33333333333	8324	10647.8	12281.4	11693.1666666667	9516.16666666667	10383	14266	15956.7142857143	11746.6666666667	16393	13343.6666666667	18414.25	13630	15456.2	13074.6666666667	13041.6666666667	11606	19444
203	19323.1666666667	17415.4285714286	17943.8571428571	18451.7142857143	19203	16670.4285714286	17924.1428571429	18575.8571428571	12237.5714285714	17423.2857142857	14553.1428571429	16685.8333333333	16000.2857142857	12037.8571428571	17587	18361.8	15924.4285714286	12335.8	11643.2857142857	6658.28571428571	19380	NA	20152.2	18497.1428571429	17642	19461.1666666667	17817	13883	12467.6	21238.7142857143	15758.1666666667	17731.1428571429	19508.8571428571	19505.6666666667	17260.5	17971.6	15551	NA	NA	NA	NA	NA	NA	NA	NA	NA	NA	NA	8922
204	15896.5	14597	12169	14950.8	11725.2	14103	11879	10106.1666666667	7205.75	14906	12300.8	10236.8333333333	10681	9387	10617.4	8702.16666666667	6957.6	5619.5	5157.66666666667	7387.8	7050.66666666667	9128.66666666667	12561.5	6692.83333333333	9611.5	7985	10415	12606.25	11067.3333333333	11494	9077.66666666667	6326.25	9136	9277	NA	2041	NA	NA	NA	7525	8877.5	6653.6	5734	7765.5	9703.8	7197.8	8268	10041.5	6739.66666666667
205	13392.6	11597	15733.3333333333	9826	NA	12594.6666666667	11500.25	11420.3333333333	NA	10887.75	10313	11421.6	12008.6666666667	6868.33333333333	11560	7640.2	NA	NA	NA	NA	NA	15167	10769.25	12214	12586.2857142857	12615.8333333333	14019	8947.25	7169	14146	NA	NA	NA	NA	NA	NA	NA	4280.66666666667	14742.5	15212	9268.2	8984	10056	NA	NA	NA	NA	9470	7226.16666666667
206	16328.8	21217.3333333333	11229.8	16242.75	13800.6	11236	16447.6666666667	13651.5714285714	13410.3333333333	21096.8	15121.2	14611.8	12543.8	8074.8	13225.6	9944.5	8980	7306.33333333333	8071.5	6820.33333333333	9374.33333333333	10251.5	8645.14285714286	9291.4	8378	11441	9774.6	8558	10807	11508	11828.6666666667	10463.3333333333	8341.66666666667	11051.8333333333	8631.75	8395.8	8353.66666666667	9621.5	3716	NA	NA	NA	13995	NA	NA	NA	NA	NA	NA
207	NA	NA	NA	NA	16148.6666666667	15094.5	17208.1666666667	16830	15153.6666666667	13587.6666666667	14096.1666666667	23005.6666666667	16758.1428571429	9862.5	13481.5	8028.8	7565.8	4550	NA	NA	NA	16263.8333333333	10944.25	11189.3333333333	11938.8333333333	13099.6666666667	11756.5	11820.75	7961.5	12506	13893.5	NA	13955	12647.6	11897.3333333333	NA	NA	NA	NA	15382.3333333333	16976.25	NA	NA	19582.1428571429	17702.4	15043.8333333333	14515.5	16496	15812.8
208	10703.8	12910	14774.5	8800.4	12612.3333333333	10104	12484.2857142857	12074.6666666667	8047	9869.2	9295.66666666667	14344.6666666667	11834.6666666667	6368.33333333333	10603.3333333333	8322	4441.33333333333	2865	3701.66666666667	4342.25	14495	13720.1666666667	16432.25	14115.8	13576.5	10182.25	7442.2	10253.5	4036.6	13804.6666666667	8731.5	11008.25	13674	11911	8190.33333333333	6873	8558.66666666667	NA	NA	NA	NA	NA	NA	NA	NA	6991.2	NA	7654	11241
209	19285.3333333333	20594.5	16298	21999.5	10257	16462.75	20106.5	15948.75	17555.5	19545.4285714286	19572.2857142857	21618	21641.1428571429	8867	20669.1428571429	12440.6666666667	NA	12192	13271.2	11721.5	19739.2857142857	20016.5	16433.1428571429	19720	16701.3333333333	17116.5714285714	18933.75	12805.3333333333	NA	16821	12199.8	16845.2	14457.5	19213	15654.8571428571	16184.6666666667	14118.3333333333	9864	14048.2	17444.25	NA	NA	NA	NA	NA	NA	NA	NA	NA
210	16848.5	9300	14343	19583.5	NA	NA	16107.3333333333	8807.5	9596.66666666667	12307	11240.25	13647	12295	9755.4	9504.5	7570.75	9783.33333333333	9634.25	6566.25	9493.5	8974.5	9274.25	12423.6666666667	18016.75	15405.2	14389.3333333333	17175.5	13283.75	7442	14578.5	11731	16826	7656.5	12551.3333333333	10472.3333333333	5353	15668	6753	NA	NA	NA	NA	NA	NA	NA	16075	NA	NA	NA
211	18404.25	12056.5	15969.75	13992.25	12098.5	15493.5	13816.25	16593.5	10286.2	14218.8	14233.2	16336.4	15121.4	6633.4	14914.6666666667	12386.25	9587	10613	13065.8333333333	9284.33333333333	11476.2	NA	NA	NA	NA	NA	7041	13421.4	7523.8	13964.8	12934.7142857143	12093.6666666667	12211.8333333333	13182	15790.2857142857	12417.75	14158.5	10124	11675.6	11612.6	7444.75	11993.8	15961.75	24918.3333333333	10360.4	12162.6666666667	9781.66666666667	14376	12106.25
212	17465.6666666667	19578.1428571429	15450.8333333333	15430.2857142857	15982.8571428571	13835	8517.5	10379.8333333333	5867.75	7623.42857142857	9514.4	12516.1428571429	14242.7142857143	8129.14285714286	13545.1428571429	12347.4285714286	10583	3169.2	2969.6	5189.5	7673	7855.71428571429	7402.85714285714	12401.7142857143	13875.3333333333	12338.4	13891.3333333333	9979.57142857143	7842.2	15668.1666666667	13454.2857142857	11691.3333333333	16844.5714285714	14845	17625	12450.5714285714	10988.6	9781.83333333333	10251.8571428571	9934	9570.42857142857	12066	NA	9127	9153.6	12592	13941.3333333333	13247.8	17752.3333333333
213	14202.5	18162.25	17009.2	14838.8333333333	11007.25	8656.75	11169	9571.2	7615.33333333333	8833	8850.5	11717.6666666667	7438.2	11352.4	10382	10122.2	11278.2	9003	6305.2	6335	12971.4	13735.8333333333	16761.6666666667	15722.6666666667	14823.3333333333	7840.75	11652.2	15817.5	8093.83333333333	11456.25	11625.4	13382.6666666667	10086.8	8424	11205	10208.4	9024	5470	12024.3333333333	9801	7901.33333333333	7718.25	7907.8	8855.8	9138	8813.5	7870	NA	NA
214	13718.3333333333	14057.5	14512.1666666667	13012.1666666667	15544.1666666667	14474	14136.7142857143	12187.4	6594.2	14890.8	14446.8333333333	15220.4285714286	13783.5	8577.2	11550.6666666667	12058	7843.71428571429	4698.66666666667	4741	4230.6	13230.4	14110.5	11275.1428571429	13056.1666666667	14221.8333333333	12871.75	13632.3333333333	10334.1666666667	NA	12479	9606.6	12761.2	13055.3333333333	12772.1428571429	14160.1666666667	11607.1428571429	10699	7351.71428571429	5738.8	8447.83333333333	8899.4	8402.2	9699	8057	14130	8657.4	6017.42857142857	4683.66666666667	5552.83333333333
215	17134.4	19525.8333333333	17497.4285714286	13823	13806.5	13034	12324.4285714286	13695.8333333333	7979.28571428571	11739	12589.5	11608.5714285714	9828.57142857143	10164.8	11554.1666666667	12754.3333333333	9018.5	8691.2	NA	NA	16502.6666666667	13233.5714285714	16165.5714285714	14630.4285714286	14918.8	16311	14110.2857142857	10520.3333333333	8905.4	16062.3333333333	14004	13841.4285714286	15711.8333333333	12027	12473.7142857143	10533.6666666667	10950.8571428571	13032.8333333333	11528.3333333333	13018.8571428571	12688.5	11009.7142857143	12556.3333333333	12844.5714285714	12890	11481.2857142857	NA	NA	NA
216	18834	17884.25	14225	17491.5	13147.5	14959.6	14791.6666666667	16086.8333333333	5520	16106.2857142857	17478.1666666667	16840.5714285714	17745.2857142857	11752	15607.25	12784	12157	7324.5	NA	NA	11977.75	NA	10507.3333333333	15048.4	13583	14796.7142857143	15934	12966.6666666667	7241	13287.3333333333	11429.6666666667	13023.8	13840	14385.1428571429	13319.5714285714	11402.1666666667	11022.6666666667	9431.66666666667	11215.2857142857	11016.5	8846	NA	10467	12788.8571428571	9871.16666666667	10454.2857142857	8876	9440	8737.16666666667
217	14253.3333333333	14816.1666666667	14067.6666666667	15103.5	11920.1666666667	13429.6	13217	13152.4	8172.42857142857	11699.4	11402.4	12940.2	12851	9741.2	11111.6666666667	11846.3333333333	8977.33333333333	9098.66666666667	NA	NA	9941.66666666667	10079.5	11333	11758.2	12163	9333.8	10904.3333333333	10975	10635	NA	NA	12937	10057.4285714286	12115.4285714286	13653.6666666667	10421.4	10873.1428571429	8170	4866	7273.6	7368	6418.33333333333	9871.25	NA	NA	NA	NA	NA	NA
218	20222.6666666667	18703.8333333333	20423.2	20714.5	17809.75	16115.6666666667	19999.5714285714	17617	15062.6666666667	17800.5714285714	18132.8333333333	19260	16734.2857142857	10457	15386.6666666667	16129.8571428571	12569	NA	9436	17437.8571428571	15450.3333333333	17988.1428571429	16228	15348.1428571429	17227	18184.7142857143	18602.7142857143	14190	11521.6666666667	19273.8	17753.5	17565	16769.8	16127	19820.6666666667	16786.5	15369.2857142857	10724.3333333333	24521.3333333333	35967.2857142857	11695.2	9508	19570	12953	10010	13225.6666666667	11318.1428571429	13693.4	11574.2857142857
219	NA	NA	NA	NA	NA	NA	NA	NA	NA	NA	NA	13994	13702.1666666667	9952.71428571429	12757.1666666667	14526.7142857143	10399.3333333333	11133.5	16660.5	NA	15515.3333333333	13944	16976.5714285714	17157.5714285714	16166.3333333333	18006.4285714286	14958.2857142857	13753.5	7750	15064.4	11850.5	18452.8571428571	16591.7142857143	17986.8333333333	15684	15881	9744.83333333333	8153.66666666667	12634.75	10220	9968	11638	10723.7142857143	11379.3333333333	11503.5	9848.83333333333	9831.42857142857	12351.8333333333	8108.83333333333
220	19856.2	20816.2	16767.1666666667	19633.5	19290.2857142857	17387	23278	16505	12813.6	21446	15161	21324.3333333333	18344	14335.3333333333	19519.25	13595.7142857143	11933.5714285714	6828.25	10586.1428571429	13527.1428571429	25165.8571428571	22072.5714285714	21940.2	22300.4	19387.5	15596.8	14045	NA	NA	NA	NA	NA	NA	NA	NA	NA	NA	NA	NA	NA	NA	NA	NA	NA	NA	NA	NA	NA	15872
221	NA	NA	NA	NA	NA	NA	NA	NA	NA	NA	NA	4554.66666666667	4332.71428571429	4588.71428571429	7854.8	5734	5225.71428571429	3290.71428571429	4555.42857142857	3833.28571428571	12743.1428571429	10488.6666666667	10983	10797.8571428571	10464.8571428571	9219.71428571429	10283.1428571429	9195.57142857143	6775.66666666667	10404.6666666667	13284.4285714286	11384.8571428571	8805.83333333333	15035.6666666667	10925.8	7246.8	6654.2	3698.28571428571	4674.8	4301.6	2648.5	3031	4487.66666666667	NA	NA	NA	NA	NA	NA
222	15624.5714285714	15428.5714285714	12745	14473.4	13239.3333333333	11030.8571428571	11429.5714285714	12787.7142857143	5526.71428571429	10999	10746.3333333333	10190.3333333333	9412.16666666667	8057.33333333333	11105.4285714286	10576.5714285714	11369.8	4418.75	NA	NA	NA	NA	NA	NA	NA	NA	NA	NA	NA	NA	NA	NA	NA	NA	NA	NA	NA	NA	NA	NA	NA	8356.5	6923.57142857143	10403.4	8338	12582.1666666667	14486.4	12888.6	12333.5
223	17091.5714285714	15241	15123.5714285714	18238.5714285714	18593.1428571429	18004.8333333333	12181.2	18544	12046.2857142857	21428.4285714286	22192.5	23456.3333333333	17331.1428571429	8383.75	12743.5	14342.6666666667	NA	NA	3491	10201	NA	NA	21008.5	NA	14026	22071.3333333333	15946.3333333333	13867.6	5055	NA	NA	NA	NA	NA	NA	NA	NA	NA	NA	17234.3333333333	NA	10223	12624	20445	15300.1428571429	14620.7142857143	14193.5	7356.4	18599.3333333333
224	16214.25	10630.5	13367	11022.5	10290.25	12825.5	8232	14281	11167.2	12182.6666666667	13922	12416.4	11082	9793.28571428571	11766.5	11313.4	6877.2	2788	2825.75	6232	10981.6	11375.4285714286	12571.3333333333	11067.5714285714	11221.8333333333	14804.6666666667	10483.6666666667	11963.3333333333	5635	13701.7142857143	9880.28571428571	10487.2857142857	11663.6666666667	14907.3333333333	14755	11282.8333333333	11419	3603.42857142857	4922	4420.5	10086.3333333333	12044.8571428571	13064	15028.8571428571	14428.4	12329.3333333333	13777.4	13319.1666666667	7875.83333333333
225	11147.6666666667	15373.5714285714	13985	13742.1666666667	14820.2857142857	15254	15748	11582.5	NA	15021.5714285714	14309.8333333333	13382.75	NA	7032	13282.2857142857	11715.4285714286	8768.16666666667	6402.66666666667	6252.66666666667	6827	12941.8333333333	11607	12561.5714285714	12429	12821.1428571429	13328.2857142857	11798.1428571429	13862.5	14216.5714285714	13031	15329	13329.8571428571	16183.1666666667	18283.8571428571	14533.6666666667	11006.8571428571	12432.6666666667	10348	8435.57142857143	12178.3333333333	6746.42857142857	5280.71428571429	5272.85714285714	7032.85714285714	7323.85714285714	6922.85714285714	8108.57142857143	7866.71428571429	8518.5
226	13581.4	16827.2	11405.6666666667	13390.7142857143	15648	11139.8333333333	11714	14425.7142857143	7659.28571428571	10652	12190.3333333333	12921.5714285714	11674	6906.28571428571	11561	10297.1428571429	9553.16666666667	NA	4793.33333333333	5775	11973.2857142857	10380.8333333333	10666.1428571429	13760.7142857143	11810.2857142857	11961.2857142857	15131	9316.5	10522.8333333333	12337.5714285714	12462.75	13170.8	12006	14157.8571428571	13617.1428571429	10872.4285714286	9586.5	NA	NA	7670.66666666667	5347.28571428571	7045.5	9119.57142857143	8194.66666666667	6623.83333333333	5738.28571428571	8271.57142857143	8656.14285714286	6272.14285714286
227	NA	5968	10954.5	11127.8333333333	10839	12649.8333333333	8687.83333333333	10566.3333333333	9248.85714285714	11639.1428571429	10632	12447.5714285714	12875.8333333333	8321.83333333333	14000.1666666667	13679.3333333333	11263.5714285714	9855.8	8164.85714285714	10224.7142857143	14338.5714285714	11035.5714285714	13804.5714285714	12954.1428571429	15232.8571428571	18060	14297	13743.4285714286	7735.28571428571	14116.2857142857	11445.1666666667	14444.5	14384.8571428571	15222.5	13984.6666666667	14136.2857142857	15607	8264.33333333333	12515.5	17098.1666666667	13141.7142857143	6021.5	6986.6	5798.6	7597.6	8912.28571428571	7839.28571428571	6912.2	8701.14285714286
228	NA	NA	22322	25252	13328.5	16218	15607.25	13654	16663	21736.3333333333	24126.75	22021.5	18208.1428571429	15593	17582	19524	14761.1428571429	4960.85714285714	7653	3796.6	14461.25	19869	15088	13946.3333333333	13710.75	NA	15790.6	12798	8802.66666666667	12333	11239.6666666667	NA	2338	18574	12293	13566.8	18076.25	17340.5	6089.14285714286	6533.25	11354.6666666667	6140.25	7913.28571428571	8530.66666666667	9841.2	7324.33333333333	8873.71428571429	6834.57142857143	6932
229	NA	NA	NA	NA	NA	NA	NA	NA	NA	NA	NA	19340	17668.8333333333	14819	17881.1666666667	14103.8571428571	12554.5714285714	7703.83333333333	10720.7142857143	7307.57142857143	16654.8	16371.8333333333	18122	18841	15256.8571428571	16402.7142857143	18032.7142857143	14857.8571428571	16023.7142857143	20594.7142857143	17610.4285714286	16985.5714285714	19240.1428571429	21371.1666666667	19171.5	15731.2857142857	17020.1428571429	10169.5	11669.8571428571	10373.3333333333	13050.8333333333	11395	11781.8571428571	10006.7142857143	9149	11161.8571428571	11091.5	NA	NA
230	13572.6	19204.6666666667	17222	18308.6	21375.5	17869.8	15745.5	15057.5	11666.3333333333	13865.4	15337.25	15927	17187.8333333333	11647.2	NA	NA	NA	NA	NA	NA	12135.8571428571	14193.6666666667	13713.8	15584.1666666667	17171.1666666667	19845.5	16037.8	10434	6929.75	13859.5	15572.4285714286	15470.3333333333	15147.5714285714	15028.8333333333	15054.6666666667	13403.5714285714	11914	5222.6	10403.6666666667	11368.8	20978	9433.16666666667	14267.8	7605.5	NA	NA	NA	NA	NA
231	12147.3333333333	13606.7142857143	13192.4285714286	15284.1428571429	15649.7142857143	15866.5	13386	14561.1428571429	8168.85714285714	13914	14842.4285714286	14516.5714285714	16019.5714285714	10937.1666666667	13967.6666666667	12272	9944.16666666667	NA	12390.8	8726.5	13186.1428571429	11474	9328.6	11911.2857142857	12856.7142857143	13475.8571428571	11221	11325.2857142857	8542.16666666667	10581.7142857143	11123.8333333333	8094.14285714286	11682	13094.2857142857	11311.1428571429	9039.85714285714	11034.4285714286	NA	NA	NA	NA	NA	NA	NA	NA	NA	NA	NA	NA
232	NA	17956.4	12968	14376.2	12395.4285714286	11651.2857142857	12701.7142857143	13348.1428571429	12243.2	15524.8333333333	11570.8571428571	11679.4285714286	8198.75	8845	10179.4285714286	10274.5	9211.5	6356.5	7659.16666666667	9372.8	10711.8571428571	10800.2	11759.1428571429	10532.6666666667	9387.33333333333	9490.5	11016	9564.42857142857	7701.2	15246.1666666667	13309.5	9406.14285714286	9781.83333333333	10952.4	12459.25	11036.6	10771.2857142857	8267.5	9983	3579.5	10608.8333333333	12716	NA	NA	7835.25	10966.5	12086	11451.3333333333	12164.6666666667
233	NA	NA	NA	NA	NA	NA	NA	NA	NA	NA	NA	13352.5	15677.5714285714	8832.85714285714	16708.7142857143	11820	8000.85714285714	6766	6591.28571428571	9357	16036.3333333333	14567.1428571429	14253.2857142857	15159.5714285714	14373.7142857143	16475.1428571429	13337.8571428571	11913.4285714286	8753.14285714286	17561.8333333333	14964.2857142857	17708.5714285714	14418.6666666667	17641	19344	13839.8333333333	8435.66666666667	7903.66666666667	9708.66666666667	10246.1428571429	13114	10554	8881	11358.5	NA	12355.6666666667	11438.1428571429	14278.8571428571	9604.16666666667
234	20620.5714285714	20200.3333333333	18809.8571428571	19814.3333333333	19931.5	20399.3333333333	21716.1666666667	21287.5	NA	23665.8333333333	22618.25	24930	15463.6	9684.66666666667	15458.1428571429	14069.5714285714	11060.2857142857	3300	11434	13594	18543.8333333333	16248.2857142857	16720.5	17851	18532.8571428571	14744.25	16174.1666666667	12618.4285714286	8100	14099.1428571429	11155	14143.5714285714	14972.1428571429	15922.5	15440.6666666667	14953.7142857143	12235.5714285714	13759.4	7907.28571428571	10067.3333333333	10642.5	14282.1666666667	13628.1428571429	8589.66666666667	13372	8733.33333333333	10885.8333333333	9028	14632.8333333333
235	8565.85714285714	12510.1428571429	11151.5714285714	10727.8571428571	12073	10463	11156.7142857143	12429.2857142857	4325.57142857143	11749.4285714286	10704.5714285714	12248.1428571429	11933.4285714286	5527.14285714286	11731.5714285714	11979.5714285714	7533.57142857143	2573.85714285714	5319.14285714286	4446.42857142857	10340.7142857143	12540.7142857143	14309.1428571429	11187.2857142857	9963.28571428571	12070.7142857143	13414.3333333333	13888.1428571429	9776.71428571429	12234.2857142857	11032	12426.1428571429	10976.1428571429	12347	12903.8571428571	9925.33333333333	10557.4285714286	11823.8333333333	4380.42857142857	4374.85714285714	NA	NA	NA	NA	9487.5	8617	6827.85714285714	5820.42857142857	2539.85714285714
236	NA	14109.5	14431.1428571429	9676.33333333333	8943.57142857143	9426.6	10371	12138.8333333333	7946	10057.8333333333	14185	9374.83333333333	10334.8333333333	8171.4	9417.42857142857	9060.6	NA	3340.25	6038.8	3726	9509.71428571429	10370	11720.2857142857	8204.85714285714	10293.2	11304.2857142857	9594.66666666667	11020.4	8842.83333333333	12154.6666666667	9788.16666666667	6321	10269.8333333333	11668.4285714286	12567.1666666667	11237.6	14189.6	4365	7239.2	9106.33333333333	5818.4	11829.6666666667	5383	12302	6059.2	9083.6	7768	7903.8	9594.8
237	25566.5	15280	18054.5	15239	14981.3333333333	14711	21274.5	31397.75	11035.3333333333	25421.8	23714.8333333333	19685.75	18159.1428571429	8955.66666666667	11488.25	11165	9370.33333333333	11539.5	10034	5343	11946.5	14742	14763.5	13678.2	14094	13455.75	13426.8571428571	15434.2857142857	7763	16775.1428571429	16017.2857142857	13284.1666666667	15536.2857142857	16117.5	15817.4	11094.5	12207.5	15829.7142857143	13516	14625	8289	11148.5	13708.8	14110.8333333333	12765.6666666667	14454.4285714286	19104	17074.6666666667	12877
238	15547	16669.8571428571	14937.5	15736	15397.1666666667	15616.4	16028	13989.8333333333	10270	15519.3333333333	12703.5714285714	14479.5714285714	12780.1428571429	9201	14685.1666666667	15734.6666666667	11360.5714285714	7552.57142857143	7706.25	7824	15086.6666666667	16653.8333333333	15456.1666666667	15713.2857142857	16137	15707.5714285714	15440.5714285714	11198	7948.33333333333	18690.4	13733.7142857143	14432.1666666667	11849.3333333333	16135.2857142857	15373.5	12112	14837.6	9339.33333333333	6964.8	7248.5	6158.8	7296.4	8046.66666666667	7133.75	5630.25	10191.8333333333	5447.75	6945.16666666667	8240
239	NA	NA	NA	NA	NA	NA	NA	NA	NA	NA	NA	15780.6666666667	14399.3333333333	9120.5	12665.3333333333	12609.4285714286	9549.66666666667	8104.5	4525.5	7283.33333333333	15379.8	12770.5	10052	9560	11761.2	10286	10295.2	8218.66666666667	9785.83333333333	11110.3333333333	8922.33333333333	13126.1666666667	8914.33333333333	14255.5	8805	7683	NA	NA	NA	NA	NA	NA	NA	NA	NA	8172	4974.33333333333	12391	8299.66666666667
240	12223	14158.7142857143	13341.5714285714	15517.2857142857	14749.2857142857	15547.4285714286	14123.8333333333	14096.8	8208	13636.8571428571	12830.8571428571	13762	11101.5714285714	8082	16049.6666666667	11301.8333333333	6971.66666666667	8111.4	6231.71428571429	12143.3333333333	NA	NA	17537.6666666667	13940.1666666667	12977.5	12741.5	13063.1666666667	10067.3333333333	10410.1666666667	14473.6666666667	9609	15524	9818	10625.4	11739.6	11173	13812	6347.4	8199.83333333333	7619.4	8934.75	7398.33333333333	6738.57142857143	7430.6	11030.8	NA	NA	NA	NA
241	15985.2857142857	NA	15388	14590	16611.3333333333	15765.2857142857	15396	17929	NA	NA	NA	11818.2857142857	11155.2857142857	14625.1428571429	11317.6	11253.1428571429	8802	7631.4	4934.83333333333	6996.28571428571	9315	9958.16666666667	9794	10117.4285714286	11545.2857142857	13118	14497.1666666667	11952.7142857143	NA	NA	NA	5679.5	14015.8571428571	13408.6666666667	12802.7142857143	12195.5	11592.5714285714	9557.5	6877.25	4940.66666666667	5056.28571428571	7218.5	9025	7361.5	11099.2857142857	11508	12921.4285714286	11065.1428571429	15208.3333333333
242	13768.6666666667	16127.2857142857	15655.2857142857	14679.8571428571	13999.5714285714	15006.2857142857	15150.5714285714	11180.8571428571	11465.2857142857	13084.7142857143	13590	13986.2857142857	14774.7142857143	13631.5714285714	15594.7142857143	11636	11390.4285714286	10231.7142857143	7952.14285714286	7347.71428571429	11005.7142857143	9430.28571428571	13317.1428571429	10801	11436.2857142857	11721.4285714286	11766	10396.7142857143	5638.14285714286	12270	10193.1428571429	10082.4285714286	12147.8571428571	14133.5714285714	11807.1666666667	10146.1428571429	8916.28571428571	8601.28571428571	6816.57142857143	10112	7826.85714285714	9044.71428571429	10918.8571428571	12781.2857142857	12784.5714285714	13213.7142857143	10667.5714285714	11540.8333333333	10928
243	14465.75	14052.5714285714	12326.3333333333	14403	10614.5	14651.5	11373.4285714286	13654.1428571429	8523.57142857143	12131	11637.5714285714	15031.3333333333	13339.7142857143	12815	10432.5	10881.7142857143	9950.5	8708	7213.2	8466.33333333333	13596.5714285714	11145.8571428571	11870.7142857143	12980	10568	12991.7142857143	16131.4285714286	13198.1428571429	7165.42857142857	11848	9674.66666666667	11581.2857142857	11106	13693.5	15098	11726.4285714286	12073.1666666667	11430.8571428571	8456	13000.2	11347	14417	11187.5714285714	12800.5	17382.7142857143	15296.4285714286	12917.3333333333	12417.4285714286	14592.4285714286
244	12403.4285714286	15726.1666666667	12515	12872.8333333333	13355.2	14308.4	11553.7142857143	14106	7113	12425.1666666667	13289.6	10317	13385.1666666667	6758	8814.5	9208.71428571429	10697.5	8054.66666666667	5896.16666666667	8000.5	11483	16354.4285714286	14065	13557.4	13186.1428571429	9638	8575.6	6621.75	10483.8333333333	13926.8	14459.75	12322.6666666667	15556	12906.25	12271.6666666667	8092.25	8440.8	5828.8	9063	14831.8	17334	NA	NA	12898	14064.6	2485.5	NA	4707	6263
245	NA	NA	NA	NA	NA	NA	NA	NA	NA	NA	NA	15109.3333333333	12670.4285714286	8853.2	12170.2857142857	14074.5714285714	12900.4285714286	11411.6666666667	10083.8	9380.85714285714	18990.4285714286	19788.1428571429	19792.5714285714	17230.7142857143	16732.5	14108.5714285714	14251.1428571429	13891.2857142857	16802	14795.8571428571	11127.8333333333	18117	13694.8571428571	18057.1428571429	15256.5	11427	12495.4285714286	15789.6666666667	17481.6666666667	13124.6666666667	14860.75	22541	15537	11956	19727.3333333333	17490.3333333333	17914.3333333333	18009.1428571429	16667.5
246	14012	13813	13453.1666666667	13622.5	14145.8571428571	14153.8	12677.3333333333	15991.6666666667	5463	13424.6666666667	10177.25	NA	NA	NA	NA	4658	8240.57142857143	3205.2	5392.66666666667	NA	NA	NA	NA	NA	NA	NA	NA	NA	NA	NA	7406	14119.8571428571	12984	13994.2	11037	9285.25	9960.5	2268	NA	6295	5029	NA	9217.33333333333	3344	5859	11372.4	6891	7708.5	7363
247	13363.6666666667	13043.8	13999.2857142857	15359.1666666667	10366.5	12036.5714285714	12794.6666666667	15253.5	9735.83333333333	12219.2857142857	12767.7142857143	14886	12910.7142857143	8526.66666666667	10260.5714285714	11538.4285714286	9797.71428571429	4715.85714285714	4923.85714285714	6647.16666666667	12364.7142857143	14053.7142857143	11136.5714285714	13132.2857142857	10587.6666666667	10764.4285714286	10416.7142857143	11906.8	10262.5	11714.6666666667	12024.5714285714	10388.6666666667	11175.8571428571	11188.7142857143	13066	9927.85714285714	10802.1428571429	4489	4332.28571428571	8774.5	5857	8934.66666666667	11570.1428571429	12947	13281.8571428571	13708.6	13800.6666666667	12443.6666666667	13188.8
248	14221.2	14563.2	13468.4	11985.25	15393.8	10476.2	14282	14998.3333333333	7791.28571428571	14648.1428571429	13346.6666666667	12124.1666666667	12252.1666666667	7906.66666666667	12171.2857142857	12738	7871.85714285714	3322.4	4895	6161.16666666667	10552.8571428571	9657.85714285714	10548	11226.8571428571	10059.8571428571	10308	11334.5714285714	10347.6	9530.2	13705.4285714286	10775	11721.3333333333	13886.5	12853.5714285714	10784	10639	10661	6910.16666666667	5246.57142857143	6080.83333333333	13981.8571428571	18975.2857142857	18244.3333333333	18962.4	16570	18998.8	8224.33333333333	19160.6666666667	17133.3333333333
249	20029.5	15551.2857142857	14520.3333333333	15540.3333333333	19031.8571428571	17867	18504	15860.8333333333	8083.33333333333	14761.8	11120.75	16422.5	13519.3333333333	7314	10422	13948.3333333333	18248.25	5030	7054.33333333333	6252.16666666667	15085.1666666667	12385.25	NA	NA	15884	14883.1666666667	14564.8333333333	13161.5	6455.8	16039.8333333333	16268.5714285714	13307.4	13350.8333333333	17066	14613	13990.6	12711	8482.2	18420	NA	NA	NA	NA	NA	NA	NA	NA	NA	NA
250	16050.6666666667	20034.4285714286	18182.5	19284.8	25351.8333333333	17835	18848.4285714286	21242.75	17964.6666666667	16878.75	16863.6666666667	18925.5714285714	17358.6666666667	14739.6666666667	14638.75	18128.75	17068.6666666667	NA	NA	16829.5	16647	17854.8333333333	15957.6	15206.5	NA	19030.6666666667	14151.2	17417.5	NA	NA	NA	24208	16920.5	16940.6666666667	20263.6	12211.5	15242.5	12418	13227	10194.3333333333	18000.3333333333	13315	18975	7581	NA	NA	NA	13183.3333333333	11479
251	13027	12358.5714285714	15073.8571428571	15370.1666666667	12308.8571428571	14406.4	16135.4285714286	10931.1428571429	7905.25	15190.4285714286	13703.8333333333	13591.7142857143	11438.2	10777.6666666667	14441.8571428571	13191.1428571429	8831.5	NA	6310	6007.2	13048.1666666667	15757	13377	16616	15243.2857142857	14276.2857142857	15943.8571428571	15055.4	6216.5	16213.25	15310.5714285714	12675.1666666667	15215.1428571429	14757.1428571429	12394	10697	15135	19269.75	8466.71428571429	8495.83333333333	5397	7568	8258.4	11320.3333333333	NA	NA	NA	NA	NA
252	11213	11267.4285714286	9238	10238.7142857143	9706.16666666667	10393.5714285714	11484	12721	5765.5	11464.5714285714	9968.57142857143	10005.2857142857	9952.57142857143	8156	10046.1428571429	10098.2	7959	4339.83333333333	4182	5033.66666666667	10487	9589	9763.57142857143	11096.2857142857	10686.6666666667	10519.4285714286	9093	9970.71428571429	5466.83333333333	12304.7142857143	9714.33333333333	11142.4285714286	8940.85714285714	12436.2857142857	9822	9225.5	8130.14285714286	2902	NA	8320.33333333333	4797.85714285714	6581.14285714286	9750.16666666667	3713.75	4027.57142857143	5969.28571428571	6405.57142857143	6220.57142857143	NA
253	8204.6	12686	8595.5	10688.8571428571	13934	10703.5	9237.5	12739	3812.25	6239	9014.16666666667	11518.1666666667	9997.2	15366	NA	7813	10418.8333333333	6587	10116	7765	9362.16666666667	11526.8571428571	8925.83333333333	10827.2	9052	8181.33333333333	9222.71428571429	9145	10022.3333333333	7828.33333333333	9046.14285714286	7986.66666666667	11446.3333333333	NA	NA	NA	5785.5	3075	NA	NA	NA	NA	NA	NA	NA	NA	NA	NA	NA
254	12881.6	14363	17073	11552	10517.75	10220.25	12599.4	10884.6666666667	4735.6	12353.3333333333	10162.4285714286	11914.2	10656.8333333333	7805	12771.5	9305	7037.4	6845.25	9224.4	4794.66666666667	8981.33333333333	9943	11743	10085.6666666667	9830	11414	10524.3333333333	10685	10797.1666666667	11022.8	12110.5	11613.6666666667	13330.1666666667	16150.5	13698.2	9754.25	7897.83333333333	7097.25	6279.25	11374	5434	6174	NA	NA	NA	NA	NA	NA	NA
255	17675.7142857143	18079.3333333333	14428.75	14892.2857142857	15405.8333333333	13069	16794.8333333333	14724.4	14360	16403.2	13277.5	14549	10424	6754.33333333333	12924.6666666667	14860.6	9389.5	9122.33333333333	8986	9111.25	15879	13608	14126.6666666667	18110	14412	15915.4	15353.75	8698.33333333333	NA	11130	NA	NA	4000	15129	NA	17429	NA	NA	NA	NA	NA	NA	NA	NA	NA	NA	NA	NA	NA
256	11766.6666666667	15909	12373.4285714286	13344.5714285714	15861.1428571429	11589.8333333333	12673.3333333333	11587.2857142857	11471.1428571429	13566.4285714286	12255.1428571429	13073.1666666667	10281.8571428571	8506.85714285714	12518.5714285714	10894.6666666667	8344.14285714286	6562.14285714286	6694.71428571429	7149.14285714286	11950	11182.4285714286	12993.8571428571	10704.4285714286	9801.33333333333	10570.1428571429	10336.8571428571	8416.16666666667	9546.57142857143	12452.4285714286	16090.4285714286	15574.2857142857	8827.28571428571	13715.4285714286	15359.1428571429	12928.1428571429	11568	11244.75	12115.8333333333	12198.8	12342.6	11918.1666666667	15313	12880.5714285714	9244.71428571429	11471.7142857143	11864.8571428571	14847.8	12475.5714285714
257	17067.1428571429	17534.6666666667	20089.6666666667	25230.4	15013.8	16914.5714285714	17323.8571428571	17224.7142857143	20205.2	16611.8571428571	11678.1666666667	15627.7142857143	15574.2857142857	11011.8571428571	11516	NA	9621.5	5339.5	7357	10138.2857142857	14890.25	15662.2857142857	12760.8333333333	13274	16608.5	9074	12391.3333333333	14890.3333333333	15711.8571428571	9351.71428571429	8919.71428571429	11569.4	NA	NA	3406.33333333333	8425.83333333333	9528.28571428571	7250.42857142857	9399.8	9898.33333333333	8494.16666666667	7382	6661.2	9484.2	5590.8	5354.5	8752.25	8418.83333333333	6257
258	NA	20374.5	22359	18684.3333333333	14942	14580.8333333333	15391.5	19633	NA	16193	12685.2	15120.4285714286	12837.2	9947.33333333333	12008.4	10343.8	11618.5	5080	6790	9179.5	13055.5	15551.5	13332.5	12266	11699.2	12689.5	10397.2	14055.75	NA	12869	8408.83333333333	9258.33333333333	10744.3333333333	12128	13516.2	10437	10876.5	NA	NA	NA	NA	NA	NA	NA	NA	NA	NA	NA	NA
259	14768.7142857143	14942.5714285714	12959.1666666667	12116.5714285714	12578.5	11755.3333333333	12489.6666666667	9727.83333333333	6116.42857142857	12671.8333333333	13584.2857142857	12767	12509.4285714286	8332.66666666667	11534.3333333333	10556	8195.2	NA	NA	5868.5	12233.8571428571	11136.2	10185.4285714286	10458.1666666667	10124.5	11094.7142857143	10883	10551.4285714286	4627.16666666667	11641.4285714286	8561	10068	10710.4	11673.4285714286	10550.6666666667	10412.6	8574.75	NA	NA	NA	NA	NA	1929	5314.83333333333	4623.6	3647	6325.5	NA	NA
260	15669	29040.6666666667	19376.1428571429	20560.2	14930.5	15530.1666666667	17427.8571428571	16131	19228	18519.8571428571	16848.3333333333	18787.6666666667	14403.5	13578.1428571429	16051.6666666667	18183.25	15601.6	11123.6	12204.5	11685.6666666667	14375	17326.5714285714	18172.6	21041	10544.25	16187.8	18328	17827	12987.8333333333	16775.5	15666.8	13476.6666666667	16062.5	15850.75	16589.8333333333	15540	15511.5	12410.4285714286	14698.8	11879	13286.6	4663	10067.25	12426.8	10277.75	12505.2	13299.1666666667	10469.5	11533.3333333333
261	14805.1666666667	12730.5714285714	12663.2857142857	13186.8571428571	14910.1428571429	15493.5714285714	15851.7142857143	12611.2857142857	6763.14285714286	12081.4285714286	14589.8571428571	15387	14200.8571428571	13323	13855.8571428571	14410.1428571429	10364.7142857143	11201.8571428571	10333.8571428571	9004.71428571429	11320.2857142857	12880.2857142857	11449.4285714286	11217	11087.1428571429	11054	10872.2857142857	10418.1428571429	4165.71428571429	10565.7142857143	11068.8571428571	13905.2857142857	11378.5714285714	13104.1666666667	13625.8571428571	11062.4285714286	8258.85714285714	6693.16666666667	9053.71428571429	7347	6140.66666666667	8632.28571428571	8158.57142857143	8446	9568.71428571429	8580.28571428571	8980.71428571429	8100.14285714286	8231.33333333333
262	15216.25	20940	22530	NA	NA	NA	NA	NA	NA	13533	15845.25	12168.5	14153.6666666667	11665	13925	NA	10062	6781.6	NA	8925	9403.5	11884.75	10649.75	8007	10685.6666666667	10794.5	14798	10142.5	6859.25	10606.5	13094.2	10551.3333333333	13800.2	11938.25	12012	7336.5	7552.25	9924	10956.5	14191.8	17316.3333333333	12876.2	19045	13148.3333333333	11873	9768.4	8771.33333333333	NA	NA
263	15838.2	16407.1666666667	15359	18528.5	15880.6666666667	14311	15260.3333333333	18910.5	10979.4285714286	13731.8571428571	14261.2	16049.7142857143	15793.6666666667	8364.2	14077.6666666667	13807.2	13574.8	5575.16666666667	6731.75	7671.25	14888.5	15611.4	17736	16793.8571428571	18056.2	17373	14374.3333333333	15003	7643.66666666667	14848.6	17614	13059.6666666667	16039	18013.5	16275.3333333333	11677.6666666667	NA	NA	NA	NA	NA	NA	NA	NA	NA	NA	NA	NA	NA
264	18784.75	16892.3333333333	13458.7142857143	15966.8571428571	14546.7142857143	14503	17690.25	15280.8333333333	7629.66666666667	12185.5	15260	NA	13373.75	5607.6	14393.7142857143	11563.75	12356.1666666667	6331.75	4465.4	6381.83333333333	9666	11943.8571428571	14004.1428571429	14701.5	15266.1428571429	14793.7142857143	14109.5714285714	13572.6666666667	NA	NA	NA	NA	NA	NA	NA	NA	NA	NA	NA	NA	NA	NA	NA	NA	NA	NA	NA	NA	NA
265	19096.5	18137.6	17484.3333333333	NA	16456.1666666667	NA	NA	13947.5	10974.5	11200.4	11544.1666666667	15506.5714285714	15048.5714285714	9310	15727.8333333333	12345	6699.5	11491.3333333333	NA	NA	NA	NA	NA	NA	NA	NA	NA	NA	NA	NA	NA	NA	NA	NA	NA	6991.33333333333	9453.25	7308.71428571429	7696	7928.28571428571	8668.57142857143	8004.71428571429	7596.71428571429	7229.85714285714	6842.28571428571	5539.75	7493.71428571429	4997.2	8880.16666666667
266	15301.3333333333	18682.6	16250	18125.4	10928.5	11034.8	14265.5714285714	13406	13211	14202	14003.1666666667	15253.7142857143	15163.7142857143	9627	12021.1428571429	13484.3333333333	10340.8571428571	11284	5376	11866.8333333333	10867.75	14758.1666666667	12710.1428571429	14612.3333333333	10357	14105.3333333333	15893.2857142857	14026	11704.3333333333	12716.7142857143	12302.2857142857	14723.6	15612.1428571429	18598.2857142857	18433.5714285714	13936.8571428571	16361.7142857143	14170.2857142857	17157.1428571429	10215.25	16037	17886	13783.1428571429	9398.8	NA	15043.2	15606.7142857143	14107.5714285714	14364.4285714286
267	23637	13920	20594.6	16525.8333333333	14572.8333333333	10640.6	12282.5	13217.8333333333	8254.14285714286	14094.6666666667	12115.5714285714	9313.5	8963.4	9523.2	14561	9809.14285714286	12865	8345.75	NA	NA	NA	16173.5	17017.1428571429	12764.5714285714	13620.75	11336.8	11175.2	9281	9195.6	7942.25	10390.6	11597	9739.33333333333	8265.8	11768.4	6951	8031.85714285714	7172.14285714286	6979.5	7985.28571428571	7585	6373.5	9481.57142857143	8149	7185.5	8195.5	8084	6629.14285714286	8254
268	16060.2857142857	19590.7142857143	17022.8571428571	17928.2857142857	17534.4285714286	17109.2857142857	17556.7142857143	18329.7142857143	13399.4285714286	19299.5714285714	19632.8571428571	19055.1428571429	17038.7142857143	11687.2857142857	18913.7142857143	15938.4285714286	14317.8571428571	12203.1428571429	11196.7142857143	11375.4285714286	16399.7142857143	17976.5714285714	16054.8571428571	17727.4285714286	16926.7142857143	17146.4285714286	17809.5714285714	13453.5714285714	12850.8571428571	16577	8236.57142857143	20144	15700	18453	16749.4285714286	14289	12782.6666666667	15063.1428571429	14939.7142857143	13029.2857142857	15302	14663.2857142857	13701	17659.2857142857	16554.7142857143	13551.4285714286	16494.4285714286	21831	21651.3333333333
269	11992	17629	14509	17604	10810	13438	NA	14632.5	5544.4	13082.4	11567.5	13507.2	11786	9337	8721	11849.7142857143	NA	8406	NA	NA	NA	NA	20759	13892.5	15821.3333333333	11324.6666666667	14674	10906.2	7830.4	14029.25	6326	8712	11882	14483.5	12330.3333333333	12009.3333333333	7790.33333333333	7101.5	5581	NA	9970	NA	6876.33333333333	NA	NA	NA	NA	NA	NA
270	14056.6666666667	15505.25	20026	17889	NA	13899.6	20307	19792.75	8989.5	14546	13159	17490.6	16988.6666666667	16844	14510.6	17487	12560.25	10505	9901	6963.25	13273.5714285714	14487.7142857143	12180.5	14541.5	14873.6	13544.6666666667	11238.25	14131.5	NA	11235	12149.6	12593	12908	17030.4	12768.2	12399	14907	NA	NA	NA	NA	12270.5	11521.5	NA	NA	NA	NA	NA	NA
271	15205.1666666667	13415.1666666667	13050.8333333333	12681	15411.5	11365.3333333333	15213.7142857143	12438	3663.2	14129.1666666667	12808.8	14937.8333333333	11371.1666666667	6330	13525.7142857143	9912.28571428571	5865.57142857143	3612	3202	5397	12261	11386.8571428571	12141	14571.4285714286	13997.1666666667	12723.1666666667	13377.1428571429	12419.2857142857	12430.3333333333	11704.1428571429	11829	13644.8571428571	12344.5714285714	12146.3333333333	12853.1428571429	8037.2	8837.57142857143	4503.4	5309.8	2469.8	4358.6	3365.14285714286	7836	13150.8571428571	12214	9305	11568.7142857143	12879.5	8256.42857142857
272	NA	NA	NA	NA	NA	NA	NA	NA	NA	NA	NA	20468	11778	8804.85714285714	14920.25	NA	NA	NA	NA	NA	NA	13167.5	13348.8333333333	12235.5	NA	9609	11540.6666666667	12188.4285714286	6844.75	11973.8571428571	8956.33333333333	10976.1428571429	12003.1428571429	11063.5714285714	12539.8571428571	9914.42857142857	10890.5714285714	6422.75	5509.66666666667	5298.2	5447.83333333333	5994.66666666667	7746.25	5963	10156.3333333333	9546	NA	NA	NA
273	NA	NA	NA	NA	NA	NA	NA	NA	NA	NA	NA	10142.3333333333	11501.8571428571	7822.14285714286	11705.2857142857	12043.1428571429	9268	6240	6563.57142857143	7562.71428571429	12320.5	10024.5	10670.3333333333	11002.8333333333	9643.14285714286	12772.5714285714	13108.8333333333	12132.8	8404.5	14500.7142857143	7756.71428571429	10809.4285714286	11149.2	11567.3333333333	10560.2	10485.2857142857	9945.57142857143	10239.8	8504.16666666667	6789.83333333333	4807.28571428571	6066.25	10585.4285714286	15151.5	14771.7142857143	13830.8333333333	12102.5	11330.75	11294.6666666667
274	17010.1666666667	14824.75	14466.3333333333	NA	14186.6666666667	10332.6666666667	12305.3333333333	12866.5	7564	10520	12907.3333333333	12543.6	13797	9271.4	11221.6	10304.3333333333	11619.75	NA	NA	6616	12575.75	NA	8437.5	11556.6	10596.6	12905.8	11023	10687.75	NA	NA	NA	NA	13578.6666666667	11218	13712	NA	13039	5795.4	4686.75	8317.75	4032.75	NA	5352	3895.2	6628.33333333333	4979.6	8065.2	7786.5	3168.66666666667
275	NA	NA	NA	NA	NA	NA	NA	NA	NA	NA	NA	22914.5	16090.25	15076.5	15389.1666666667	14098.5	13944.6666666667	10196.8571428571	11158	12116.7142857143	16879.8333333333	15393.1428571429	15237.2857142857	14837.8571428571	14740.5714285714	16702.4285714286	15607.4285714286	12590.1428571429	10791.2857142857	13933.1666666667	13963.3333333333	15630	11665.3333333333	14337.1666666667	16338.4285714286	12458.4285714286	11260.7142857143	12705.2857142857	12955.8333333333	8558	9392.42857142857	9280.71428571429	11596.8333333333	11768.6666666667	14042.8571428571	16654.5	16506.8333333333	10478.8333333333	6652.6
276	12880.75	17891	15201.75	14369.5	15981.5	11725.25	13601.2857142857	15010	11709.8	10128	13346	14710.5	13436.5	8110.8	16000.4	14477.8571428571	10111.4285714286	5599	1993.8	7054.5	14073.7142857143	10649.5	12953.8571428571	12857.5	13721.7142857143	16824.8333333333	11815.25	11388	NA	NA	NA	NA	NA	NA	NA	NA	NA	NA	NA	NA	NA	22471	NA	NA	NA	NA	NA	NA	NA
277	13676.7142857143	12992.5714285714	11717.4285714286	11978.8571428571	10792.2857142857	8563.57142857143	11078.1428571429	11775	6376.14285714286	9356.33333333333	10831.6666666667	10927	9192.14285714286	7912.57142857143	10925.5714285714	9324.14285714286	8461.57142857143	6535.57142857143	4120	6565.33333333333	5530.28571428571	7002.16666666667	7169	6164.14285714286	7952.71428571429	6241	7616.57142857143	7151.16666666667	5706.71428571429	6353	8007.42857142857	7308.57142857143	6889	9672.28571428571	7284.33333333333	4907.42857142857	8242	8954.85714285714	7312	10951.8333333333	8832.33333333333	NA	15233	NA	NA	19053.4	22846.5	16451	11671.4
278	15320.7142857143	15433.4285714286	11331.5714285714	12382.4285714286	13327.5714285714	12411.7142857143	13918.5	13330	9368.57142857143	14875	13376.4285714286	14395.5714285714	16157.4285714286	8458.85714285714	13672.8571428571	14989.1428571429	13717.4285714286	10667	7899.14285714286	9328	18741	17580	15161	15088.2857142857	13689.4285714286	13239.8571428571	15805.2857142857	12107.4285714286	9847	13552.2857142857	15408.4285714286	16633.8571428571	13518.5714285714	14607.2857142857	15335.4285714286	12225.7142857143	15845.1428571429	14269.2857142857	9120.57142857143	8034.42857142857	10042.5714285714	14651.7142857143	9773.28571428571	8727.57142857143	8140	6990.57142857143	8827.71428571429	12101.8571428571	7981
279	15990.6	12842.6	14001.3333333333	16438.8333333333	16200.5	12927.1666666667	13023.2857142857	13001.2857142857	4630.66666666667	12830.4285714286	13993.8571428571	15973.8333333333	16790.5	6954.57142857143	10976.1428571429	10392.4285714286	8590.66666666667	6686.2	6155	4629.71428571429	10745.8571428571	11910.1428571429	12253.7142857143	12138	11825.7142857143	12724.8571428571	11239.5	10589	8382.85714285714	11622.8571428571	11228.7142857143	11079.7142857143	11649.4285714286	12175.4285714286	11311.4285714286	11859.2857142857	9407.14285714286	8728	10454	7880	7354.42857142857	9485.85714285714	8599.42857142857	8382.85714285714	8736.71428571429	8496.42857142857	6603	8116	NA
280	NA	NA	NA	NA	NA	NA	NA	NA	NA	NA	NA	17069.6666666667	12708.1428571429	6114.33333333333	12579.8571428571	12088.8571428571	11299.1428571429	8402.83333333333	7953.28571428571	6286.71428571429	17089.8571428571	15305.8571428571	15807.5714285714	17645.5714285714	19174.2857142857	15397.1428571429	17518.4285714286	11811.7142857143	6462.71428571429	13468.2857142857	11460	17511.1666666667	14871.8571428571	14838	16404.4285714286	9033.28571428571	15887.2857142857	9057.28571428571	18991.4	20800.2857142857	19974.3333333333	20212.1428571429	17244.8	14472.5714285714	9800.71428571429	12453.8571428571	15683	12767	13059.2857142857
281	NA	NA	NA	NA	NA	NA	NA	NA	NA	NA	NA	NA	11938	9031.5	13662	9992.5	9489	6551.2	8231.66666666667	4858	9604.25	9451.66666666667	11469	10064	13593	12271.3333333333	10054.8333333333	12790.6666666667	12814.3333333333	11301	14847	11550.25	12269.75	11497	18593	13910.6	14100	NA	9893	7608.25	7290.6	7089.25	5917.33333333333	10798.6666666667	4839	NA	NA	8289.75	10199
282	17433.5714285714	16337.5	16896.8571428571	18275.8571428571	17226.8571428571	14587.2857142857	18368	18005.8571428571	10555.5714285714	17665.1428571429	20107.5714285714	19586.1428571429	17973.8571428571	10713.2857142857	18734.4285714286	16093.2857142857	11106	8177.14285714286	9520.28571428571	10995.8571428571	18647.2857142857	17450.8571428571	14679.8571428571	17643.2857142857	16999.1428571429	17075	17959.1428571429	14629.5714285714	10516.4285714286	14499.1428571429	13310.2857142857	16456.8571428571	16704.5714285714	18447.7142857143	20017.5714285714	17707	15386.7142857143	10177.2857142857	11940.7142857143	11836.4285714286	10183.8571428571	12719.75	16813.4285714286	16742.4285714286	17128.4285714286	10194.8571428571	16574	18939.7142857143	18494.5714285714
283	NA	NA	NA	NA	NA	NA	NA	NA	NA	NA	NA	19225.5	17256.1666666667	11719	18648.8	13441	NA	NA	NA	7764.33333333333	13852.3333333333	14584	13521.8	15017.5	16027.4	15099	18406.8	12993.1666666667	9215.4	14909	16800.8333333333	17017.6666666667	19408.8571428571	18758.1666666667	15160.2857142857	13642.6666666667	10313.5714285714	9154.25	13624	9817	14835.6666666667	NA	NA	NA	NA	NA	NA	NA	NA
284	NA	NA	NA	NA	NA	NA	NA	NA	NA	NA	NA	15755	11547	4638.33333333333	11766.8571428571	8422.71428571429	6307.14285714286	4788.66666666667	4087.16666666667	3814.75	12315.2857142857	11751.1428571429	12501.5714285714	12129.7142857143	14087.5714285714	13341.5714285714	12472.5714285714	11000.8571428571	7199.57142857143	12770.5714285714	11831.5714285714	10103.1428571429	12060.2857142857	13138.8571428571	13793.2857142857	8732.57142857143	10144.5714285714	5028.28571428571	5817.57142857143	4160.85714285714	2714.83333333333	4075.14285714286	5441.25	5978.33333333333	4203.85714285714	7087.28571428571	5230.57142857143	4810.42857142857	6454.14285714286
285	16798.1666666667	20365.6	15899.5	15603.2	14595.5	12647.4	15415	13465.8333333333	5781.25	10803.6666666667	11910.6	13527.1666666667	9405	8540.66666666667	15107.6	11768	8371.4	7404.4	5060	7327.33333333333	9984	8950.4	12828.6666666667	13778	10484.2	12381	9910.33333333333	12440.5	8005.83333333333	10934.8333333333	9897.33333333333	11241	14457	17179.4	14534.8	10430.5	10816.6	13841.8571428571	9299.66666666667	11722.1428571429	11769.25	10491.1666666667	12338.3333333333	11244.1666666667	18305.1666666667	7803.16666666667	12691.7142857143	12522.75	15045.6666666667
286	NA	NA	NA	NA	NA	NA	NA	NA	NA	NA	NA	15427	11930.5	11021.1666666667	11066.5	12914	11799	7270.8	9457.83333333333	13479	14710	11677.6	13372.5	12402	15149	17985.2	15445.6666666667	11315.25	7124	NA	NA	NA	NA	NA	15316	12751.1428571429	15005.3333333333	8915	13709.5	9571	10241.6666666667	11585.6666666667	10453.8	10683.5	10304.3333333333	9491.25	10115.4	12770	5595
287	NA	20353.75	14018.8333333333	15123.6666666667	18749.5	15907	14861.2857142857	14725	5904.8	13434.5	13785.3333333333	10763.7142857143	10463.5	9713.5	10688.7142857143	9081	10003	7415.83333333333	10053.4	6843.16666666667	7037	8529.16666666667	7800	10048.2	12248.8333333333	13483.75	8720.66666666667	10315.6	9189.25	10199.3333333333	9883.25	7775.5	9502.4	8656.5	6432	7136.75	10697.4	10877.5	29231.6666666667	39133.25	22895.25	38908.8	27303.8	34867	44075.3333333333	29607.6	29893.4	32781	9064
288	13154.5714285714	14400.7142857143	14705.8571428571	12399.7142857143	9875.57142857143	12227.8571428571	12793.5714285714	13329.6666666667	6591	14467.4285714286	12166.5	12647.4285714286	13591.6666666667	5942.71428571429	11939.3333333333	10198.2857142857	11650.5	3807	7627.42857142857	9789.4	12530.3333333333	14784.2857142857	13548.7142857143	13912.5714285714	13756.5714285714	17661.3333333333	15406.7142857143	14833.2857142857	9140.33333333333	14263	10618	14010.7142857143	13775.4285714286	13892.4285714286	16098.5714285714	12943.2857142857	12615.8571428571	10134.1666666667	12351.1428571429	12080.8333333333	11615.1428571429	9694.6	15737	11395.6666666667	13734	8808.71428571429	13008.4285714286	10885.5714285714	12710.7142857143
289	14107.1428571429	12828.8333333333	13849.1428571429	9861.33333333333	8620.8	11327.4285714286	10914.6666666667	11653.8571428571	6292	9466.5	12957.8571428571	10037.8333333333	10804.6666666667	10510.5	12904.6666666667	10000	8908.5	4751	4952.2	3889.66666666667	11233.3333333333	11634	NA	7224	13431.4285714286	11287.6	6401	13531	5941.83333333333	9480.14285714286	7842.71428571429	9773	10926.7142857143	13491.5714285714	12564.8333333333	9277.6	8238.14285714286	6378.28571428571	11435.6666666667	11722.6	10535	8206.16666666667	10074.2	10134.8333333333	9847	11551.8571428571	17988.7142857143	11472	7356.75
290	NA	NA	NA	NA	NA	NA	NA	NA	NA	NA	NA	4753	12435.2857142857	6848	13387.8571428571	11587.5714285714	8171.5	5887.5	10760.8571428571	4828.71428571429	12679.8571428571	12772.3333333333	11037.4285714286	12271	15435.8	15019.7142857143	14868.3333333333	13468.4285714286	9255.71428571429	12601.7142857143	14036	10386	12626	13538.8571428571	14570	9809.2	14416.4	6679	8836.16666666667	13539.75	10468	5498.85714285714	13129.7142857143	12242.1666666667	12782.2	12305.7142857143	17873.6	14444.1666666667	16344.4285714286
291	12336.1666666667	7911.2	10615.4	12079.5714285714	12421.4285714286	13810.5714285714	13715	11298	9011.5	14254.1666666667	13345.8	14588.6666666667	10755.4	8996.66666666667	11492.7142857143	9892.75	8176.71428571429	6638	3566.8	5451.83333333333	13730.6	12365.8571428571	14832.5	12844.2857142857	14536.2857142857	14636.7142857143	12741.1666666667	12713	10857	NA	10959	11453.4	NA	NA	NA	NA	NA	NA	NA	NA	NA	NA	NA	NA	NA	NA	NA	NA	NA
292	19182.5	14997.1666666667	14671.8571428571	13507.3333333333	13980	12954.8333333333	14313.6666666667	12157.8	11265.75	14431.6	15880.1666666667	13823.8333333333	14426.8333333333	10160.8571428571	11768.5	13141.8571428571	8927.71428571429	7151.14285714286	11411.5	6604	10770.3333333333	10826.8333333333	15638	13147.3333333333	12734	11757.7142857143	10049.8571428571	14047.7142857143	8706.14285714286	11185	12637.5714285714	13839.5714285714	10719.4285714286	13933.2857142857	11976.5	12540.8333333333	12364	11526.8	9032.14285714286	7730.5	10296	11690.5	9961.42857142857	11765	9993	10926	9196.71428571429	10472	NA
293	13171.2857142857	14103	13750.7142857143	13533.5	12654	11529.8333333333	12994.8571428571	14309.4	9381.6	11959.1666666667	10516.4285714286	9108.8	8247.71428571429	7448.5	11245.1666666667	8584.6	7827.57142857143	6475.28571428571	5474.16666666667	5931.28571428571	9106.28571428571	9677.66666666667	10380.8571428571	10761.1428571429	12232.7142857143	10887.8571428571	10733.1428571429	8578.14285714286	3436.71428571429	9189.85714285714	7130.85714285714	8133.28571428571	10201.1428571429	11354.1428571429	10145	7777.14285714286	11675	7444	9018.14285714286	8659.28571428571	6166.28571428571	8587.85714285714	6410	7861.28571428571	8708.85714285714	9213.85714285714	8685.57142857143	11389.8571428571	11056.5714285714
294	NA	NA	NA	NA	NA	NA	NA	NA	NA	NA	NA	13240.6666666667	11209.1428571429	7169.14285714286	10800.5714285714	6575.71428571429	6854.57142857143	3817.16666666667	4066.2	4275.5	10979	10755.4	8180.57142857143	11752.7142857143	10892.3333333333	10518.4285714286	11642.3333333333	6785	4991.2	10075.1666666667	10013.8333333333	9194.66666666667	8369	10925	10593	8101.28571428571	9006.33333333333	8352.5	5728.16666666667	3287.71428571429	2633	NA	4787	3173.28571428571	6195.14285714286	10148.8333333333	6248	3995.42857142857	3466.28571428571
295	13994.7142857143	13774.5	11970.4285714286	10252.5714285714	10790.7142857143	12963.8571428571	14116.4285714286	14047.3333333333	8394.28571428571	13032.7142857143	12741.4285714286	11062.7142857143	11423.2857142857	10753.1428571429	13490.4285714286	11825.5714285714	8874.28571428571	10843.1428571429	8563.42857142857	8448.42857142857	13083.8571428571	12764.5	12226.6666666667	13288.7142857143	NA	NA	10218.3333333333	9978.85714285714	7295.57142857143	11824.8333333333	10216.7142857143	12179	10904.5714285714	12352.5714285714	11147.1428571429	7761.42857142857	8301.28571428571	10337.1428571429	12697.8571428571	11516.8571428571	13326.5	14476	10580.1666666667	14863.1666666667	10397.8	10878.6666666667	17344.3333333333	11006.4285714286	13418
296	NA	NA	NA	NA	NA	NA	NA	NA	NA	NA	NA	16028.5	14322.5714285714	6211.28571428571	13638.1428571429	13247.7142857143	9848.57142857143	4201.14285714286	4379.16666666667	6385.57142857143	10203	13610.2857142857	13634.5714285714	14745.7142857143	13745.7142857143	13428	13378.5714285714	11955.5	4973.28571428571	11527.2857142857	15366.2857142857	15658.8571428571	12758.5714285714	15248.7142857143	12828.8571428571	10935.1428571429	12138.8571428571	4871.14285714286	7522.14285714286	12421.1428571429	11300.8571428571	11161.5714285714	10219.2857142857	9112	10198.5714285714	11192.2857142857	9762	8985.42857142857	8400.71428571429
297	10861.1666666667	16083.1428571429	12698	16078.4285714286	14126.8571428571	13700.2	16110.8	14763	7459.25	13114.8333333333	13817	15143.3333333333	14715.5	7574.33333333333	14902	14535.1666666667	9327.83333333333	4644.5	6360	4300.2	12475	8454.16666666667	11729.2	10717.2	12486.5714285714	10553	14560.6666666667	8596.8	6522.75	12002.2	10952.25	11152.5	10936	12211	8455	11864.6666666667	9658.33333333333	6418	9671.5	6934.75	8659.33333333333	14333.75	14134.6666666667	14056.6666666667	11252.3333333333	10317	13238.6666666667	12024	10810.5
298	NA	NA	NA	NA	NA	NA	NA	NA	NA	NA	NA	14143	13502.8333333333	9467.83333333333	11298.3333333333	11038.8571428571	8916.28571428571	5426.66666666667	7699.71428571429	8764.5	13600.7142857143	17025.5	14692.1666666667	14012.4	12133.1666666667	13507.4285714286	11832.7142857143	10783.5	7764.6	13963.8333333333	13088	15069.4	12051	15424.3333333333	16240.1428571429	12570.5714285714	10420	9452.5	10894	5547.33333333333	10135	NA	9927.75	7844	11978.75	8722.2	10141.25	7437	NA
299	17953	17597.6666666667	12915	14274.3333333333	16296.5	12493.3333333333	22068	17277.6	7468	14270	14226.5	22771	13195.3333333333	12136	13780.2857142857	13792.5	NA	4550.8	3655	4249.5	17013.3333333333	14236.2857142857	13865.3333333333	14697	10258.8	14845.5	12179.1666666667	10301.1428571429	5945.4	12418.1428571429	13415.4285714286	10777.6666666667	11179.8	15218.1666666667	12734.2857142857	10286.2857142857	10268.6666666667	NA	NA	NA	NA	NA	NA	NA	NA	4395	7840.83333333333	6921.28571428571	6066.8
300	14193.4285714286	12691.1666666667	12588.2	10574.8	11915	13713	12993.8571428571	14863	11405.75	11721.75	11305	11542.25	10709.25	8941.33333333333	11749	9775.66666666667	9312	NA	NA	NA	NA	NA	NA	NA	NA	NA	8154	9687.25	11136.5	NA	NA	15792.75	NA	NA	NA	NA	NA	NA	NA	NA	NA	5064.66666666667	6837.16666666667	4919.33333333333	5983.71428571429	4214.14285714286	5555.33333333333	7058.25	5985.5
301	17179.3333333333	16505.7142857143	18949.3333333333	16494.4285714286	17444.2857142857	16944.6666666667	15278	13566	15505.4285714286	15313.8	17441.1666666667	15436.8333333333	16072.5	15538.5	NA	13660.3333333333	12002.6666666667	NA	NA	NA	NA	NA	NA	NA	NA	NA	12663.5	14694.75	11724.5	17925.8333333333	13551.6666666667	17023.2	15288.5	15899.6666666667	17164.3333333333	11841.4	10441.5	13389.3333333333	13025.2	11856.4285714286	18727.4	17399	10053.2	8599.75	16076.5	16858.2	13158	22354.75	16773
302	19591	19646.25	22673.6666666667	19949	22266.75	28667.3333333333	16968	17268.8333333333	7257	17376.5714285714	17651.4	16586.5	15080	8195.5	14955	15754	18186	8589	8001.33333333333	6110.75	12999.3333333333	13910	15384.3333333333	14657.3333333333	12910	12565.6666666667	NA	11920	NA	NA	NA	15729.25	13577	NA	NA	NA	NA	NA	NA	NA	NA	NA	NA	NA	NA	NA	NA	NA	NA
[truncated: 3 more columns]
