# Supplementary material for: Network analysis of the NetHealth data: exploring co-evolution of individuals’ social network positions and physical activities
Source: Appl Netw Sci. 2018 Nov 2;3(1):45. doi: 10.1007/s41109-018-0103-2 (PMC6223883; doi:10.1007/s41109-018-0103-2)
Supplement: Supplementary file 2 — Data. (ZIP 375 kb) [file 41109_2018_103_MOESM2_ESM.zip › Additional file 2/SMS_activity.csv]

id	week 1	week 2	week 3	week 4	week 5	week 6	week 7	week 8	week 9	week 10	week 11	week 12	week 13	week 14	week 15	week 16	week 17	week 18	week 19	week 20	week 21	week 22	week 23	week 24	week 25	week 26	week 27	week 28	week 29	week 30	week 31	week 32	week 33	week 34	week 35	week 36	week 37	week 38	week 39	week 40	week 41	week 42	week 43	week 44	week 45	week 46	week 47	week 48	week 49
1	6	7	6	7	7	6	7	6	3	7	7	7	7	2	6	7	6	1	0	3	7	7	6	6	6	7	7	5	4	6	5	7	7	5	6	6	6	1	4	2	2	2	4	7	7	6	4	4	2
2	3	4	5	4	0	3	3	3	1	1	5	4	2	0	3	2	1	0	0	0	1	3	2	4	3	6	5	1	2	2	2	5	2	3	0	2	1	1	0	2	2	3	0	0	0	0	1	5	5
3	5	3	7	3	5	3	4	6	5	7	7	5	1	0	0	2	7	6	6	7	2	0	1	5	7	7	7	6	0	0	7	7	7	7	6	2	2	5	4	3	5	5	7	7	6	6	0	5	7
4	6	7	6	3	6	5	5	7	2	5	7	6	4	2	6	6	4	0	1	0	4	4	3	1	5	3	5	2	0	6	1	6	3	4	6	2	3	0	2	4	1	0	1	1	1	2	2	5	7
5	4	4	1	4	2	4	4	7	4	6	2	4	1	2	0	4	5	1	0	0	3	2	1	5	2	1	2	4	0	0	0	2	2	3	1	4	5	5	1	2	0	0	0	0	6	4	0	0	0
6	6	6	5	6	3	2	6	6	2	4	5	7	7	7	7	7	5	6	3	4	4	3	5	5	7	3	5	3	4	5	6	6	6	6	6	6	6	5	3	0	0	0	0	0	1	1	2	4	1
7	4	4	0	3	3	4	4	4	6	5	2	3	4	1	1	1	0	1	0	1	5	3	3	1	2	3	3	3	0	3	4	5	1	3	5	3	2	0	0	0	2	1	0	0	0	0	1	1	0
8	0	0	0	0	0	0	0	0	0	0	0	0	0	0	0	0	0	0	0	0	0	0	1	2	1	0	0	0	0	0	2	0	0	0	0	1	0	0	0	0	0	0	0	0	0	0	0	0	0
9	6	7	7	7	5	6	7	6	5	6	7	7	6	6	7	7	7	1	1	3	5	7	4	7	7	6	2	6	6	5	6	5	7	7	7	7	6	2	0	3	1	3	0	0	1	0	0	1	2
10	7	7	7	6	6	6	7	6	4	6	6	7	7	6	7	5	6	3	5	4	5	5	3	6	6	7	6	7	4	7	6	5	4	7	5	6	4	2	1	0	2	2	5	6	7	7	6	6	0
11	7	7	7	7	7	7	7	5	4	7	7	5	7	6	5	7	4	2	5	6	7	7	7	7	7	7	7	7	0	7	4	6	7	7	7	4	6	2	1	0	0	2	1	0	0	3	0	0	1
12	7	6	7	6	7	7	6	7	6	7	7	7	7	4	6	6	3	2	2	0	6	6	6	5	6	3	6	3	3	6	4	3	4	6	7	6	2	3	3	1	4	3	3	2	2	3	5	6	5
13	7	7	7	7	4	6	4	3	2	4	5	6	4	4	5	6	4	1	1	4	5	7	7	5	3	6	6	5	1	3	3	5	5	3	3	6	4	4	2	0	0	0	1	7	2	1	0	2	1
14	7	5	4	4	7	5	6	5	3	5	5	4	6	3	5	6	5	6	7	3	6	4	4	6	7	4	3	4	3	3	5	4	4	3	2	3	3	0	0	0	2	0	1	3	2	2	1	3	2
15	3	6	2	2	2	1	1	2	0	2	4	1	0	2	7	4	0	0	1	0	0	0	0	0	0	1	0	2	3	7	7	5	6	4	2	2	4	1	0	0	3	5	5	6	3	3	2	3	5
16	7	7	7	7	7	7	7	7	6	7	7	7	7	7	7	7	7	7	6	6	7	7	7	7	7	7	7	7	6	7	7	7	7	7	7	7	7	6	5	4	4	5	4	7	4	4	7	6	5
17	3	2	4	4	2	3	4	4	1	4	7	6	6	5	4	6	6	4	2	3	6	6	6	6	3	5	2	2	0	2	6	6	4	3	4	5	4	1	2	3	2	2	0	0	0	0	0	0	0
18	7	7	7	7	7	7	7	7	7	7	7	6	5	7	7	7	6	4	5	7	4	4	7	7	6	7	3	5	2	4	3	6	7	4	7	7	7	7	3	6	4	7	7	7	7	6	7	7	7
19	0	0	0	0	0	0	0	0	0	0	0	0	0	0	0	0	0	0	0	0	2	1	0	1	2	3	2	2	0	0	1	2	0	0	3	0	0	0	0	0	0	0	0	0	0	0	0	0	0
20	7	7	7	7	7	7	7	7	5	7	7	7	7	6	7	7	7	6	7	7	7	7	7	7	7	7	7	7	7	7	7	7	7	7	7	7	6	5	6	6	6	5	4	5	6	7	6	4	6
21	6	7	6	7	7	7	7	7	2	7	6	7	7	4	7	7	6	4	5	4	6	7	7	7	7	0	1	1	0	1	0	2	0	3	0	4	0	0	1	3	2	0	0	0	0	0	0	2	3
22	7	7	7	7	7	7	6	7	7	7	7	7	7	7	7	7	7	7	7	7	7	7	7	7	7	7	7	7	7	7	7	7	7	7	7	6	7	6	4	2	4	3	4	0	2	1	0	1	3
23	7	7	7	5	7	7	7	7	7	7	7	7	6	7	7	6	5	5	7	6	6	4	5	5	7	7	7	3	1	7	6	6	5	3	6	6	7	6	6	7	2	4	5	3	3	2	2	7	3
24	5	1	4	3	5	7	7	7	7	7	7	7	7	6	7	7	7	2	5	4	7	7	7	7	7	7	7	6	4	7	6	7	7	7	7	5	3	0	0	0	0	0	0	0	0	0	0	0	0
25	7	7	7	7	7	7	7	7	7	7	7	7	7	7	7	7	7	6	4	3	7	7	7	7	7	7	7	7	6	7	6	7	7	7	7	7	5	3	2	3	6	5	6	3	5	4	6	3	4
26	7	7	7	7	7	7	7	7	7	7	7	7	7	7	7	7	7	7	5	7	7	7	7	7	3	7	5	7	3	6	6	6	4	1	4	2	2	1	0	0	0	0	3	0	0	1	1	0	0
27	7	7	7	7	7	7	7	7	7	7	7	7	7	6	7	7	6	5	7	6	7	7	7	6	7	6	7	6	1	5	7	6	5	5	6	5	3	2	3	2	2	1	1	1	1	0	2	1	1
28	0	0	0	0	0	0	0	0	0	0	0	0	0	0	0	0	0	0	0	0	0	0	0	0	0	0	0	1	0	1	4	1	4	3	3	4	1	0	0	0	2	1	1	0	1	0	2	5	0
29	7	7	7	7	7	7	7	7	7	7	7	7	7	7	7	7	7	7	7	7	7	7	7	7	7	7	7	7	7	7	7	7	7	7	7	7	7	7	7	7	7	7	6	5	7	7	7	7	7
30	6	4	3	5	2	3	4	3	1	3	7	3	5	2	4	4	5	1	0	1	6	4	1	5	1	4	1	0	1	1	3	4	4	2	3	1	4	0	0	0	0	0	0	0	0	0	0	4	1
31	5	5	6	6	6	7	7	7	6	7	7	7	7	4	7	7	7	5	6	5	7	7	7	7	7	7	7	7	5	7	7	7	7	7	7	7	7	7	7	7	6	5	7	6	6	4	3	7	7
32	7	7	7	7	7	7	7	7	7	7	7	7	7	7	7	7	7	6	7	7	7	7	7	7	7	7	7	7	4	7	7	7	7	7	7	7	7	5	4	5	7	6	6	4	6	5	6	6	5
33	2	0	0	2	4	7	7	6	5	7	6	6	6	1	5	5	1	3	3	4	6	5	4	2	3	6	6	6	4	4	5	5	3	1	1	2	0	0	0	0	0	0	0	0	0	1	1	1	0
34	7	7	6	6	7	7	7	7	7	7	7	7	7	7	7	7	7	5	6	4	7	7	7	7	7	7	7	7	7	7	7	7	7	7	7	7	7	7	7	7	7	7	7	6	7	6	7	7	7
35	7	7	7	7	7	7	7	7	4	7	7	7	7	6	7	7	7	5	4	5	7	7	7	7	7	7	6	7	5	7	7	7	7	7	7	7	7	7	7	7	6	6	7	7	7	6	7	7	7
36	7	7	7	7	7	7	7	7	6	7	7	7	7	6	7	7	7	4	7	5	7	7	7	7	7	7	7	6	6	7	7	7	7	7	7	7	7	4	4	1	4	0	0	0	0	0	0	0	0
37	7	7	7	7	7	7	7	7	7	7	7	7	7	7	7	7	7	7	7	7	7	7	7	7	7	7	7	7	7	7	7	7	7	7	7	7	7	7	6	7	6	6	7	7	6	6	5	7	6
38	6	4	7	6	4	5	6	4	0	4	6	5	4	5	4	7	3	0	1	0	3	2	3	3	2	3	2	3	0	4	0	3	1	2	3	3	3	2	0	0	0	0	0	0	0	0	0	0	0
39	0	0	0	0	5	0	0	0	0	2	1	2	1	0	1	0	0	0	0	0	0	2	1	1	1	0	0	0	0	0	0	0	1	0	0	0	0	0	0	0	0	0	0	0	0	0	0	0	0
40	6	7	7	7	7	7	5	7	3	7	7	7	7	4	6	7	7	0	0	2	7	7	7	7	7	7	7	7	4	7	7	7	7	7	7	7	7	3	3	3	3	4	3	1	2	3	1	0	5
41	0	0	1	0	5	2	4	2	0	2	3	2	0	2	0	1	0	0	0	0	0	1	0	0	0	0	0	0	0	0	0	1	1	2	3	1	1	0	0	0	0	0	0	0	0	0	0	0	0
42	7	7	7	7	7	7	7	5	5	6	4	6	7	5	6	5	5	1	4	3	7	7	7	7	7	7	7	7	7	7	7	7	7	7	7	7	7	7	7	7	7	5	7	7	4	6	7	7	6
43	7	7	7	7	7	7	7	7	7	7	7	7	7	6	7	7	7	5	7	6	7	7	7	7	7	7	7	7	6	7	7	7	7	7	7	4	5	1	2	2	3	0	1	1	3	2	0	1	5
44	7	7	7	7	7	7	7	7	7	7	7	7	7	5	7	7	6	1	4	6	7	7	7	7	7	7	7	7	7	7	7	7	7	7	7	7	5	6	5	7	4	7	7	5	5	6	5	6	5
45	3	4	2	5	3	4	1	4	6	6	6	5	6	3	4	4	4	1	0	1	7	3	4	1	5	3	2	2	0	5	1	4	0	3	4	6	6	5	4	4	1	2	1	2	6	6	1	0	2
46	7	5	3	6	5	7	6	7	5	6	5	7	6	7	7	7	7	7	3	7	7	6	7	7	7	4	7	7	7	7	7	7	7	7	7	7	7	7	6	1	5	3	2	2	0	6	7	7	6
47	4	7	4	5	5	5	6	6	3	7	5	5	5	3	3	5	4	0	0	1	4	1	5	5	4	6	6	5	2	5	5	5	6	6	7	6	6	3	6	6	5	6	4	1	3	1	0	2	3
48	7	7	7	7	7	7	7	7	6	7	7	7	7	7	7	7	7	4	2	4	7	7	7	7	7	7	7	7	7	7	6	7	7	7	7	7	7	3	4	5	2	3	5	6	4	2	1	3	5
49	7	3	7	7	7	7	6	7	4	7	7	7	7	7	7	7	7	5	6	7	7	7	7	7	7	7	7	7	7	7	7	7	7	7	7	7	7	6	7	6	6	5	5	5	5	4	6	6	5
50	7	7	7	7	7	7	5	5	1	4	4	7	5	2	7	6	5	1	0	1	3	3	3	5	7	6	7	7	5	7	7	7	7	7	7	6	5	3	5	3	3	2	3	4	4	0	2	2	7
51	7	7	7	7	7	7	7	7	7	7	7	7	7	7	7	7	7	7	7	4	7	7	7	7	7	7	7	7	7	7	7	7	6	6	6	7	6	4	1	1	3	2	2	2	1	3	2	2	0
52	1	1	0	0	0	0	0	0	0	1	0	0	0	0	0	1	0	0	0	0	0	0	3	3	3	1	3	1	0	2	1	2	2	3	5	2	2	0	0	0	0	0	0	0	0	0	0	0	0
53	5	6	7	7	5	6	6	6	2	7	7	6	7	5	7	7	7	1	3	7	6	7	7	7	7	7	7	7	2	7	7	7	6	6	7	7	6	5	3	4	3	0	2	3	4	4	7	7	7
54	7	4	6	3	6	7	6	6	3	5	6	5	6	6	7	6	5	2	2	5	4	3	5	3	7	7	7	6	3	7	7	7	7	7	7	7	7	7	7	7	7	7	6	6	7	7	7	5	6
55	7	7	6	5	4	7	4	5	2	3	6	7	7	5	7	7	7	4	1	0	6	6	3	2	7	6	5	3	2	4	3	5	4	4	4	7	6	2	0	0	0	0	0	0	0	1	4	3	0
56	7	7	7	7	6	5	7	6	3	7	6	6	6	3	5	7	3	1	0	2	7	5	5	7	7	7	7	7	7	7	7	7	7	7	7	7	7	6	6	6	6	5	5	7	5	4	6	7	7
57	7	7	6	7	6	5	3	5	0	5	3	4	6	1	6	5	4	1	0	1	4	6	7	7	6	6	6	7	2	6	3	3	3	6	6	6	5	0	0	0	0	4	0	2	0	0	0	0	2
58	7	7	7	7	7	7	7	7	6	6	7	7	4	7	7	7	7	5	7	7	7	7	7	7	7	7	7	7	7	7	7	7	7	7	7	7	7	2	0	5	5	6	1	6	4	5	4	6	4
59	7	7	7	7	7	7	7	7	7	7	7	7	7	7	7	7	7	4	3	7	7	6	7	6	7	7	7	7	7	7	7	7	7	7	7	7	7	7	6	0	0	0	0	0	3	7	7	7	7
60	6	4	6	7	7	7	7	7	1	5	5	7	7	6	7	7	7	6	6	7	7	7	7	7	7	7	7	7	7	7	7	7	7	7	7	7	7	3	4	1	2	5	2	3	1	3	7	7	7
61	3	2	3	4	3	3	1	2	5	1	4	2	2	0	1	0	0	0	0	0	1	1	0	0	1	0	0	0	2	1	0	1	0	1	1	1	0	0	0	0	0	0	0	0	0	0	0	0	2
62	6	7	7	7	7	6	7	7	7	7	6	5	7	6	7	7	6	5	5	4	7	7	6	7	7	6	7	5	5	6	5	6	4	5	5	7	5	1	2	2	3	1	4	1	5	2	2	3	0
63	6	7	7	7	7	5	5	3	2	7	6	1	5	4	4	6	5	1	5	3	6	4	5	5	4	5	5	5	4	3	2	6	4	6	5	7	6	7	7	7	4	5	4	6	2	4	6	6	5
64	6	6	7	7	7	7	7	7	6	7	7	7	7	7	7	7	7	7	7	6	7	7	7	7	7	7	7	7	7	7	7	7	7	7	7	7	7	5	6	3	5	3	6	7	6	6	7	6	6
65	7	7	7	7	7	7	7	7	7	7	7	7	7	7	7	7	7	7	7	7	7	7	7	7	7	7	7	7	7	7	7	7	7	7	7	7	7	7	7	7	7	7	7	7	7	7	7	6	7
66	4	5	6	7	7	7	5	7	7	7	7	7	7	6	6	6	5	6	4	3	6	6	6	7	6	6	4	4	4	4	5	5	7	7	7	6	7	7	6	5	6	5	6	6	3	2	3	4	4
67	0	1	2	4	6	5	5	5	3	6	3	7	4	2	3	5	3	1	0	1	3	4	4	5	1	4	6	3	2	5	2	3	5	4	6	5	4	7	1	0	0	1	0	2	7	6	7	6	7
68	7	7	7	7	7	5	7	5	1	5	3	7	4	1	6	7	3	0	0	0	6	7	7	7	7	5	6	5	0	7	5	7	7	6	7	7	6	0	0	0	0	0	1	0	0	0	0	0	0
69	2	2	1	0	1	3	1	2	1	0	4	5	4	2	7	2	4	2	3	1	2	4	1	2	1	0	0	1	0	1	1	1	2	1	4	4	4	0	4	1	0	0	0	0	0	0	0	0	0
70	6	7	7	6	7	6	3	7	7	7	7	7	6	7	7	7	6	4	3	5	7	3	6	7	7	7	3	4	2	6	2	6	7	6	6	6	5	0	1	0	0	0	0	0	0	0	2	0	1
71	6	1	4	4	2	4	2	0	0	2	4	4	3	4	5	5	5	1	1	0	2	2	2	3	2	1	1	1	0	0	0	1	2	3	2	1	0	0	0	0	0	0	0	1	0	0	0	0	0
72	7	7	7	7	7	7	7	7	7	7	7	7	7	7	7	7	7	7	6	7	7	7	7	7	7	7	7	7	6	7	7	7	7	7	7	7	6	7	3	3	6	4	2	3	4	3	3	5	4
73	4	6	7	6	7	7	7	7	7	7	7	7	7	7	7	7	7	7	4	5	7	7	7	7	6	7	7	7	5	7	7	7	7	7	7	7	7	4	5	1	0	5	3	2	4	1	3	2	2
74	7	6	5	4	6	4	6	4	4	4	4	7	5	3	6	4	6	1	0	3	7	7	6	7	7	7	7	6	6	7	7	7	7	7	7	7	7	7	7	7	7	6	7	7	7	7	7	7	7
75	2	4	6	2	1	4	1	4	1	2	3	5	5	2	4	1	1	0	0	0	0	0	1	0	1	0	1	0	0	0	0	1	0	0	0	0	0	0	0	0	0	0	0	0	0	0	0	0	0
76	5	6	6	7	6	7	7	7	2	7	7	7	7	5	7	7	5	0	4	0	7	7	5	6	7	7	7	6	6	7	7	7	7	6	7	7	7	0	5	3	1	2	4	4	0	1	1	1	1
77	5	6	7	7	7	7	7	6	2	5	3	4	4	4	1	6	4	2	3	0	1	3	6	3	2	6	7	5	3	2	4	4	4	5	7	6	3	2	2	0	2	0	0	0	0	0	0	0	0
78	2	3	4	4	3	4	5	5	1	3	2	4	3	2	5	4	0	0	0	0	4	4	3	4	4	5	3	2	2	3	1	3	3	2	4	3	3	0	0	1	1	1	2	0	0	1	0	0	1
79	7	7	7	7	7	7	7	7	7	7	7	7	7	7	7	7	7	3	1	5	7	7	7	7	7	7	7	5	7	7	5	7	7	6	3	1	3	0	0	0	0	0	0	0	0	0	0	0	0
80	7	7	7	7	7	7	7	7	6	7	7	6	7	5	7	7	7	7	7	6	7	7	7	7	7	7	7	7	7	7	7	7	7	7	7	7	7	5	6	6	4	6	5	6	4	5	7	5	6
81	0	0	0	0	0	0	0	0	0	0	0	0	0	0	0	0	1	0	0	0	0	1	0	0	0	3	1	2	0	4	3	1	2	3	3	1	0	0	0	0	0	0	0	0	0	0	0	0	0
82	7	7	7	7	7	7	7	7	7	7	7	7	7	7	7	7	6	5	5	5	7	7	7	7	7	7	7	7	6	7	6	7	7	7	7	7	6	4	2	5	6	5	6	2	3	0	1	1	2
83	7	7	7	7	7	7	7	7	7	7	7	7	7	7	7	7	7	7	6	7	7	7	7	7	7	7	7	7	7	7	7	7	7	7	7	7	7	4	5	2	6	4	2	4	5	7	4	5	6
84	7	7	7	7	7	7	7	7	7	5	4	6	3	2	3	4	6	4	0	6	1	5	4	5	4	7	6	5	2	4	7	7	5	7	4	7	3	3	2	0	0	0	0	0	0	0	0	0	0
85	7	7	7	7	7	7	3	5	5	3	2	3	3	4	1	1	3	1	1	2	6	0	3	3	3	6	2	4	1	7	6	4	3	3	1	6	4	1	2	0	0	0	2	0	0	0	1	0	0
86	6	5	7	3	6	7	6	7	3	6	7	7	7	2	3	2	4	1	0	0	2	0	1	4	5	4	1	2	3	3	4	2	5	3	5	1	2	0	0	0	0	1	0	0	0	0	0	0	0
87	7	6	7	6	7	7	7	7	6	7	7	7	7	7	7	6	6	3	1	1	7	7	7	7	7	7	7	6	4	4	6	7	7	7	7	7	7	7	5	6	5	2	2	3	3	2	4	3	6
88	7	7	7	7	6	7	7	7	3	7	7	7	7	7	7	7	6	4	6	7	7	7	7	7	7	6	7	7	7	7	7	7	7	7	7	7	7	7	4	4	6	5	4	7	5	6	4	4	7
89	5	5	2	7	4	4	4	3	2	2	3	1	3	3	3	3	1	1	0	1	4	2	2	4	6	1	4	1	2	3	3	5	6	4	3	4	4	1	0	1	0	0	0	0	1	0	0	0	1
90	7	7	5	6	6	6	3	4	0	4	2	3	2	2	3	3	3	1	7	7	7	7	7	7	7	7	7	7	7	7	7	7	7	7	7	7	7	7	7	7	6	7	7	7	7	7	7	7	1
91	7	6	7	7	4	7	7	7	3	7	7	7	7	6	7	7	6	1	3	6	7	7	6	7	7	7	7	7	6	6	7	7	7	7	7	7	7	7	7	7	5	5	4	5	4	5	2	4	2
92	6	7	7	7	7	6	7	7	3	7	7	7	7	7	7	6	4	0	3	0	7	5	5	3	5	6	4	4	3	1	5	3	6	5	6	1	4	2	0	0	0	3	2	4	7	5	4	0	1
93	1	4	6	6	7	7	7	7	7	7	7	7	7	7	7	7	7	7	7	7	7	7	7	7	7	7	7	7	7	7	7	7	7	7	7	7	7	7	7	7	7	7	7	7	7	7	7	7	7
94	0	0	0	0	0	0	0	0	0	0	1	1	0	0	0	0	0	0	0	0	0	0	0	0	0	0	0	0	0	0	1	0	0	0	1	1	0	0	0	0	0	0	0	0	0	0	0	0	0
95	7	7	7	7	6	7	7	7	6	7	7	7	7	7	7	7	7	6	4	5	7	7	7	7	7	7	7	6	5	7	6	7	7	7	7	7	6	6	4	3	3	5	4	7	7	7	7	7	7
96	6	7	7	7	7	7	7	7	7	7	7	7	7	7	7	7	7	6	4	6	7	6	7	7	6	7	7	7	6	7	7	7	7	7	7	7	7	7	7	1	7	7	6	6	7	6	7	7	6
97	5	7	7	7	7	7	7	7	7	7	7	7	7	7	7	7	7	6	7	6	7	7	7	7	7	7	7	5	3	7	6	6	7	7	7	5	4	2	2	3	2	0	0	1	1	3	2	3	0
98	4	4	6	7	7	4	7	7	4	7	6	7	7	5	7	6	6	2	2	1	7	7	7	6	5	5	7	5	4	7	7	7	7	7	6	7	6	1	4	4	4	2	1	2	0	1	0	3	0
99	5	4	3	0	2	2	2	2	1	2	2	3	0	1	2	4	2	1	5	1	4	4	5	6	5	4	2	2	1	4	3	5	5	5	6	5	5	1	0	0	1	2	2	0	0	0	0	0	0
100	7	5	7	5	6	4	6	5	3	4	4	4	1	2	6	4	2	0	1	4	5	3	3	5	3	5	2	3	2	3	5	3	2	5	6	5	5	4	2	0	1	0	1	4	6	2	1	1	1
101	7	7	7	7	7	7	7	7	7	7	7	7	7	7	7	7	7	7	7	7	7	7	7	7	7	7	7	7	7	7	7	7	7	7	7	7	7	7	6	5	6	6	4	5	3	4	3	4	4
102	1	6	7	6	7	7	7	7	7	7	7	7	7	7	7	7	7	6	7	7	7	7	7	7	7	7	7	7	7	7	7	7	7	7	6	7	7	7	7	6	7	5	7	7	7	7	7	7	7
103	5	0	3	1	1	2	3	3	0	3	2	1	4	4	5	2	5	4	4	1	7	7	7	6	7	7	7	7	5	7	6	7	7	7	7	7	5	7	6	4	0	4	1	2	6	5	6	5	5
104	7	7	7	7	7	7	7	7	7	7	7	7	7	7	7	7	7	7	7	7	7	7	7	7	7	7	7	7	7	7	7	7	7	7	7	7	7	7	6	6	6	7	7	7	7	6	7	7	6
105	5	5	7	7	7	7	7	7	5	7	6	7	7	7	7	7	6	3	5	4	7	7	6	7	7	6	7	5	2	5	6	3	1	5	6	1	2	2	1	2	1	1	0	0	0	1	4	0	2
106	7	7	7	7	7	7	7	7	4	7	7	7	7	7	7	7	7	7	7	7	7	7	7	7	7	7	7	7	6	7	4	7	7	7	7	7	7	7	7	7	7	7	7	7	7	7	7	7	6
107	1	0	0	5	7	7	7	7	2	7	6	6	6	5	7	4	7	2	3	2	4	3	7	5	5	7	6	5	2	7	5	4	7	4	7	7	6	1	0	0	1	3	2	0	2	0	0	0	1
108	7	7	6	7	7	5	6	7	6	7	7	7	7	5	7	7	5	4	3	2	5	5	7	6	6	6	7	5	1	6	5	5	1	7	5	5	2	0	0	0	0	0	0	0	0	0	0	1	0
109	7	4	7	7	7	7	7	7	5	6	7	7	7	6	7	5	4	3	3	6	7	7	7	7	7	7	7	5	2	6	7	7	7	7	7	4	6	1	2	2	2	1	0	1	0	2	0	0	1
110	6	3	4	5	7	5	4	6	6	6	6	6	7	3	7	7	5	2	6	6	6	7	7	7	7	7	7	5	3	7	7	7	7	7	7	7	6	3	1	0	2	3	3	3	7	7	6	6	4
111	7	6	5	2	4	3	6	5	1	5	5	6	6	2	3	5	3	0	0	5	2	2	6	3	4	4	5	3	1	1	4	5	6	5	3	3	4	0	0	0	0	0	0	0	0	0	0	0	0
112	7	7	7	7	7	7	7	7	7	7	7	7	7	7	7	7	7	7	7	7	7	7	7	7	7	7	7	7	7	7	7	7	7	7	7	7	7	7	6	7	7	7	6	5	6	5	7	7	7
113	7	7	7	7	7	7	7	7	7	7	7	7	7	7	7	7	7	7	6	7	7	7	7	7	7	7	7	7	7	7	7	7	7	7	7	7	6	7	6	7	7	7	6	7	6	7	7	5	6
114	6	3	6	7	7	7	7	6	6	4	6	6	7	7	6	6	7	7	7	7	7	7	7	7	7	7	7	7	7	7	7	7	7	7	7	7	6	6	6	7	7	7	4	4	3	3	6	6	3
115	0	1	0	0	0	0	0	0	0	0	0	0	0	0	0	0	0	1	0	0	0	0	0	0	0	0	0	0	4	0	0	1	0	0	0	5	7	7	6	6	7	7	7	5	5	5	5	5	4
116	7	7	7	7	7	7	7	7	6	7	7	7	7	7	7	7	7	6	6	7	6	7	7	6	7	7	7	7	6	7	7	7	7	7	7	7	5	5	6	7	2	6	0	3	5	6	6	1	5
117	6	6	7	7	6	5	6	4	4	5	7	7	7	6	7	6	7	5	5	6	7	5	4	6	6	7	7	7	6	7	7	6	6	7	7	7	7	4	7	5	6	5	7	7	7	5	6	7	6
118	1	2	6	7	5	6	6	7	5	7	7	7	6	6	7	7	3	0	2	5	7	7	7	7	6	7	7	7	6	7	7	7	7	7	7	7	7	6	4	6	6	5	5	7	4	2	6	7	6
119	1	0	1	0	0	0	1	0	2	1	0	0	0	1	1	0	0	0	0	0	0	0	1	1	1	0	0	1	0	0	0	0	0	0	0	0	0	0	0	0	0	0	0	0	0	0	0	0	0
120	7	7	7	7	4	6	6	6	4	4	7	6	6	4	5	5	6	1	0	6	5	5	5	7	7	7	7	6	6	7	5	7	7	7	7	7	7	6	5	6	3	4	5	5	5	3	1	1	2
121	2	0	1	0	1	0	1	5	0	4	7	5	3	2	5	3	4	0	0	0	5	5	3	1	1	2	3	1	0	1	1	0	1	1	1	2	1	1	0	0	0	0	0	0	0	0	0	0	0
122	7	7	7	7	7	7	7	7	6	7	7	7	7	7	7	7	7	4	7	5	7	7	7	7	7	7	7	6	6	7	7	7	7	7	7	7	7	4	4	1	4	0	0	0	0	0	0	0	0
123	2	0	3	0	2	2	2	3	0	0	0	2	2	0	4	0	1	0	0	0	0	3	3	3	4	1	1	2	1	1	1	2	5	4	1	1	5	0	0	0	0	0	0	0	0	0	0	0	0
124	6	7	6	5	7	7	7	7	5	7	7	7	7	7	7	7	7	4	5	6	7	7	7	7	7	7	7	7	6	7	6	7	7	7	7	7	7	7	7	7	7	7	2	5	5	7	4	7	5
125	7	7	7	7	6	4	7	7	6	4	6	7	4	3	4	5	4	1	0	5	6	6	7	5	7	6	6	4	3	7	6	7	3	5	4	6	1	4	0	1	2	0	3	3	3	3	2	4	1
126	3	2	6	6	7	6	5	6	1	5	3	4	6	3	2	5	3	2	1	0	7	7	6	7	7	7	7	7	6	7	7	7	7	7	7	7	7	7	7	7	7	6	7	7	7	7	7	7	7
127	6	7	7	7	7	6	7	7	5	7	7	7	7	7	7	7	7	7	6	6	7	7	7	7	7	7	7	6	2	7	4	5	6	6	7	6	4	6	4	4	3	3	5	5	7	7	7	7	4
128	7	7	7	7	7	7	7	7	7	7	7	7	7	7	7	7	7	7	7	7	7	7	7	7	7	7	7	7	7	7	7	7	7	7	7	7	7	7	5	5	4	3	4	6	6	5	4	6	7
129	2	1	2	3	3	3	1	4	3	7	6	6	7	4	7	7	5	1	0	3	7	7	7	6	6	7	6	5	1	7	2	7	6	6	7	7	7	5	1	0	0	0	0	0	0	0	0	0	0
130	7	7	7	7	7	7	7	7	7	7	7	7	6	4	6	4	3	1	1	2	6	2	2	6	6	3	1	5	5	7	4	2	6	6	7	7	6	4	3	1	0	1	4	0	1	0	0	3	1
131	0	0	0	0	0	2	2	2	0	0	1	1	2	0	0	0	0	0	0	0	5	6	2	4	3	3	5	1	0	5	2	1	4	4	0	3	7	2	0	0	0	0	0	0	0	0	0	0	0
132	6	6	6	7	7	7	7	6	7	7	7	7	6	4	5	7	7	6	5	5	7	7	6	7	7	6	7	6	2	6	7	7	7	7	7	6	5	4	2	5	0	3	3	6	6	4	3	0	1
133	0	0	0	0	2	1	2	1	2	3	2	2	2	1	3	5	4	2	2	0	0	1	3	4	1	1	1	5	1	4	2	2	2	4	4	5	6	0	1	0	2	1	2	0	2	1	1	0	0
134	6	7	7	7	7	7	7	7	5	7	7	7	7	7	7	7	7	5	5	6	7	7	7	7	7	7	7	7	6	7	6	7	7	7	7	7	6	7	4	5	5	6	2	5	5	7	4	6	6
135	7	6	7	7	7	7	7	7	7	7	7	7	7	7	7	7	7	7	7	6	7	7	7	7	7	7	7	7	7	7	7	7	7	7	6	5	0	6	6	5	5	6	2	5	4	7	4	2	5
136	4	7	7	7	7	7	7	7	7	7	7	7	7	7	7	7	6	5	7	4	7	7	7	7	6	7	7	7	5	7	7	7	7	7	7	7	7	5	5	7	7	5	6	2	2	5	1	4	5
137	7	7	6	6	7	7	7	4	4	5	7	7	7	6	7	7	6	0	5	6	7	7	6	7	7	7	7	6	0	7	7	7	7	7	7	7	7	6	7	7	7	5	4	2	3	4	6	7	5
138	6	7	7	7	7	7	7	7	6	7	7	7	7	7	7	7	7	7	7	7	7	7	7	7	7	7	7	7	7	7	7	7	7	7	7	7	7	7	7	7	7	7	7	6	7	7	7	6	7
139	6	5	2	6	6	4	5	3	2	4	4	5	5	4	7	6	3	1	0	1	7	4	3	6	5	3	5	5	2	3	3	7	7	6	5	4	5	1	0	1	0	0	0	0	0	0	0	0	1
140	7	7	7	7	7	7	7	7	7	7	7	7	7	6	7	7	7	4	6	5	7	6	7	7	7	7	7	7	5	7	7	7	6	7	7	6	4	5	5	6	5	5	5	7	5	4	4	5	4
141	0	5	6	7	5	6	6	6	5	6	7	7	6	6	6	7	5	0	3	5	7	7	7	7	7	7	7	7	7	7	7	7	7	7	7	7	7	6	6	6	6	6	5	7	5	3	6	7	6
142	1	2	3	4	2	0	3	6	7	4	4	2	3	7	5	7	5	1	2	3	5	6	5	7	4	5	7	6	3	7	6	6	7	6	5	4	6	4	3	2	2	2	1	3	2	3	3	4	2
143	7	7	6	6	7	7	7	7	7	7	7	7	6	4	7	6	6	4	1	4	6	2	3	2	5	5	4	0	1	0	1	1	0	0	0	0	2	1	0	0	0	0	0	0	0	0	2	0	2
144	7	6	7	7	7	7	7	7	7	7	7	7	7	7	7	7	7	7	7	7	7	7	7	7	7	7	7	7	7	7	7	7	7	7	7	7	7	7	6	5	6	6	5	5	7	6	4	7	4
145	7	7	7	7	5	7	6	5	4	7	6	7	6	6	6	6	6	0	1	3	7	7	6	7	7	6	7	6	6	4	1	4	7	5	7	3	4	0	0	1	0	1	0	0	0	0	0	1	0
146	1	1	3	1	1	3	7	6	6	6	5	7	7	3	7	7	5	1	4	2	6	6	7	7	7	7	7	4	5	6	7	7	6	7	7	7	6	2	3	5	4	5	4	2	3	5	3	1	3
147	7	7	6	7	4	7	6	6	0	7	7	7	7	7	7	7	7	7	6	6	7	7	7	7	7	7	7	6	4	7	7	7	7	7	7	7	7	5	3	4	1	3	1	6	4	6	3	2	7
148	5	4	1	3	2	1	3	4	2	7	5	6	4	2	2	1	5	1	0	0	1	0	4	2	1	0	2	1	0	0	0	1	1	4	0	0	1	0	0	0	0	1	0	0	1	0	0	2	0
149	7	6	5	3	5	7	7	7	7	7	7	7	7	7	7	7	7	7	7	7	7	7	7	7	7	7	7	7	6	7	7	6	7	7	7	7	7	7	7	7	7	4	1	1	1	3	1	2	1
150	5	6	1	3	3	1	1	3	0	4	5	2	2	2	1	4	3	0	0	0	4	2	2	2	3	2	5	3	0	2	2	3	1	3	3	3	5	3	2	5	3	0	4	4	7	4	5	1	1
151	6	4	5	0	2	0	0	1	0	0	0	0	1	0	0	0	0	0	0	0	0	2	2	2	1	0	2	0	1	4	1	2	1	4	2	2	2	0	0	0	0	1	0	3	6	4	6	5	5
152	6	6	1	5	4	3	4	6	4	4	3	6	4	3	6	5	3	0	0	0	5	7	7	7	7	6	7	5	3	7	6	7	7	7	6	6	5	1	3	1	0	0	0	0	0	0	0	0	0
153	2	1	3	3	5	4	6	3	0	3	3	4	5	2	6	5	3	0	0	0	1	2	5	4	4	0	2	0	0	1	1	1	3	3	2	2	0	0	0	0	0	0	0	0	0	0	1	0	0
154	7	7	7	7	7	7	7	7	7	7	7	7	7	7	7	7	7	7	7	6	7	7	7	7	7	7	7	7	5	6	7	7	7	7	6	4	3	3	3	0	3	3	2	0	2	0	1	0	2
155	2	4	4	4	6	6	7	6	3	5	6	6	6	7	7	7	7	4	6	3	7	7	7	7	7	7	7	7	7	7	7	7	7	7	7	7	7	6	7	7	7	7	6	7	7	7	7	7	7
156	6	5	5	7	7	7	7	7	3	7	7	7	7	5	7	5	1	2	2	4	6	5	4	5	5	6	6	7	4	5	5	5	5	4	2	0	1	0	0	0	0	0	0	0	0	0	0	0	0
157	3	6	1	5	5	6	5	5	5	6	5	5	5	3	4	6	6	0	0	1	4	1	5	5	4	6	6	6	2	6	5	5	7	6	6	6	6	3	1	1	1	1	4	1	0	0	0	1	2
158	7	7	7	6	7	7	7	6	7	7	6	7	6	3	7	6	4	3	3	4	6	6	7	7	6	6	5	4	1	7	6	7	7	7	7	7	5	0	0	0	3	0	1	1	2	4	1	1	2
159	7	7	7	3	7	7	6	7	3	4	5	3	7	7	7	7	5	2	2	4	6	2	5	5	7	7	6	5	2	5	4	4	3	6	7	7	7	7	7	7	7	6	4	4	3	4	3	3	4
160	7	7	7	7	6	7	7	6	2	7	7	7	5	6	6	3	5	1	2	1	5	2	4	6	6	4	5	2	0	2	1	3	4	4	3	2	5	0	0	2	2	0	1	1	0	0	2	0	0
161	7	7	7	7	7	6	7	7	7	7	7	6	7	7	7	7	5	3	3	7	7	7	7	7	7	7	6	6	4	7	7	6	5	6	6	4	5	1	0	1	4	0	2	3	0	4	2	5	4
162	4	7	7	7	7	7	7	7	7	7	7	7	7	7	7	7	7	7	7	7	7	7	7	7	7	7	7	7	7	7	7	7	7	7	7	7	7	7	7	7	7	7	5	7	7	7	7	7	7
163	5	0	3	2	3	7	7	7	5	7	7	7	7	7	7	7	7	6	7	7	7	7	7	6	6	7	7	7	0	7	7	7	7	7	7	7	7	5	5	5	5	3	4	0	0	6	5	3	2
164	5	5	3	5	4	2	3	3	1	2	4	2	4	2	3	2	1	1	0	1	2	0	0	2	3	1	0	2	0	4	4	5	5	2	2	3	3	0	0	0	0	0	0	0	0	0	0	0	0
165	7	6	7	7	7	7	7	7	7	7	7	7	7	7	7	7	7	6	4	7	7	7	7	7	7	7	7	7	6	7	7	7	7	7	7	7	7	6	3	3	2	2	1	2	2	1	4	2	2
166	3	3	6	7	7	7	7	7	7	7	7	7	7	6	7	7	7	7	7	7	7	7	7	7	7	7	7	7	7	7	7	7	7	7	7	7	7	7	7	7	7	7	7	6	7	5	7	6	4
167	4	1	2	2	1	4	3	2	1	4	5	7	6	4	7	5	4	1	1	0	4	5	3	4	7	7	7	5	1	6	7	6	6	7	6	6	6	5	6	7	7	3	0	1	1	5	7	4	2
168	7	6	7	6	6	5	5	6	3	7	6	7	3	5	7	6	4	1	1	2	6	7	7	7	7	7	7	7	6	7	5	7	7	7	6	6	6	1	1	1	1	0	2	0	1	1	0	2	1
169	7	7	7	7	7	7	7	6	7	7	7	7	7	5	7	7	7	5	2	1	7	7	7	7	6	5	6	5	0	4	4	4	5	7	7	7	7	0	0	0	0	2	0	0	0	0	0	0	0
170	7	7	7	7	7	7	7	7	7	7	7	7	7	7	7	7	7	7	7	7	7	7	7	7	7	7	7	7	7	7	7	7	7	7	7	7	7	7	7	7	7	7	7	7	7	7	7	7	7
171	7	7	7	7	7	7	7	7	7	7	7	7	7	7	7	7	7	6	5	7	7	7	7	7	7	7	7	7	5	7	5	7	7	7	7	7	6	7	7	7	6	6	5	5	4	3	5	6	2
172	0	0	0	0	0	0	0	0	0	1	0	0	0	0	0	0	0	0	0	0	0	0	1	0	0	0	1	0	0	0	2	0	0	2	0	0	0	0	0	0	0	0	0	0	0	0	0	0	0
173	7	5	6	5	5	3	4	6	5	5	7	6	3	3	6	6	4	2	4	4	5	6	5	6	7	7	7	7	7	7	7	7	3	6	7	7	6	1	0	0	2	1	3	0	2	2	0	0	0
174	7	7	7	7	7	7	7	7	7	7	7	7	7	7	7	7	7	6	5	7	7	7	7	7	7	7	7	7	6	7	7	7	7	7	7	7	7	7	7	6	7	7	7	5	7	7	7	7	7
175	2	0	6	7	5	1	2	6	1	1	2	2	1	1	0	1	0	0	3	0	4	4	6	6	5	6	7	6	1	7	7	5	6	7	7	7	6	0	0	0	2	0	0	2	0	0	0	0	2
176	7	7	7	7	7	7	7	6	4	7	7	7	7	5	7	7	7	2	1	2	7	7	7	7	7	7	7	7	4	7	7	7	7	7	7	7	7	6	6	4	1	0	0	0	1	1	2	1	3
177	1	0	3	3	1	0	0	1	1	1	3	4	5	3	5	4	1	0	0	0	5	3	4	2	3	2	3	5	1	5	1	1	2	2	4	3	5	1	1	0	2	0	0	0	0	1	0	0	1
178	7	7	7	7	7	7	7	7	6	7	7	7	7	6	7	7	7	6	5	7	7	7	7	7	7	7	7	6	7	7	6	7	7	7	7	7	7	6	7	6	4	5	6	6	5	6	6	6	6
179	7	7	7	7	7	7	7	7	5	7	7	7	7	6	7	7	7	6	5	7	7	7	7	7	7	7	7	7	7	7	7	7	7	7	7	7	7	7	7	7	7	6	7	7	7	6	7	5	7
180	6	4	3	1	2	0	3	6	4	7	7	7	6	5	7	7	6	6	6	1	7	1	4	7	7	6	5	0	0	0	0	0	1	6	5	7	5	3	0	0	0	0	0	0	0	0	0	0	0
181	7	7	7	7	7	7	7	7	7	7	7	7	7	7	7	7	7	6	4	1	7	7	7	7	7	7	7	7	7	7	6	7	7	7	7	7	7	7	7	6	6	5	6	6	6	5	6	4	4
182	6	6	6	7	7	6	6	6	4	4	6	7	7	5	7	7	6	2	4	2	7	7	7	6	5	7	6	5	4	7	3	6	6	7	7	3	6	1	5	2	5	1	3	3	2	5	0	4	7
183	2	4	3	5	4	5	4	6	5	6	6	7	7	4	5	7	4	2	2	1	4	5	7	7	7	7	7	6	1	5	4	7	7	5	6	7	5	0	1	4	1	2	0	0	0	2	0	4	1
184	7	7	7	7	7	7	7	7	6	7	7	7	7	7	7	7	7	7	6	7	7	7	7	7	7	7	7	7	7	7	7	7	7	7	7	7	7	7	7	6	7	7	7	7	7	7	7	7	7
185	7	6	7	7	7	7	7	7	4	7	7	7	7	7	7	7	7	6	5	2	7	7	7	7	7	7	7	7	3	7	7	7	7	7	7	7	6	1	0	3	3	3	3	2	0	1	4	5	1
186	6	7	7	7	7	7	7	5	7	7	7	7	7	5	7	7	7	1	4	6	7	7	7	7	7	7	7	7	7	7	7	7	7	6	7	7	4	4	3	5	4	4	3	1	2	2	3	2	4
187	6	7	6	7	7	7	7	7	6	5	3	6	5	3	5	5	3	5	2	4	6	5	5	3	0	1	3	1	2	4	3	3	5	4	7	7	3	2	0	1	2	1	0	0	0	0	1	0	3
188	1	4	7	7	3	6	5	5	2	4	6	4	2	2	5	6	5	0	0	0	2	7	3	4	4	7	5	5	0	5	2	4	4	6	6	6	3	0	0	3	1	1	2	1	1	1	0	1	2
189	7	7	6	7	7	6	6	7	4	6	5	5	7	4	5	4	5	0	0	4	7	6	7	6	5	6	4	5	7	6	4	5	7	3	7	6	6	4	3	1	1	2	3	2	4	5	4	2	2
190	7	7	7	7	6	7	7	7	7	7	7	7	7	7	7	7	7	7	7	7	7	7	7	7	7	7	7	7	7	7	7	7	7	7	7	7	7	7	7	6	7	6	7	6	7	7	7	7	7
191	5	5	7	7	7	7	7	7	7	7	7	6	7	6	7	5	7	2	3	5	7	7	7	6	7	7	7	7	5	7	7	7	7	7	7	7	7	7	7	6	6	7	7	7	6	6	6	6	6
192	7	7	7	7	7	7	7	7	7	7	7	7	7	7	7	7	7	7	6	7	7	7	7	7	7	7	7	7	7	7	7	7	7	7	7	7	7	7	6	6	7	6	7	5	7	7	7	7	6
193	7	7	7	7	7	7	7	7	5	7	7	7	7	7	7	7	7	5	5	6	6	7	7	7	7	7	7	6	5	7	7	7	7	6	7	7	6	2	0	2	0	0	0	0	0	0	0	0	0
194	0	0	0	2	2	2	1	2	2	1	4	4	2	0	2	5	2	1	0	0	0	5	1	2	1	3	4	0	0	2	1	1	2	0	1	0	3	0	0	0	0	0	0	0	0	0	0	0	0
195	4	7	7	6	6	7	6	6	0	7	7	5	2	5	7	5	4	2	0	1	4	3	3	2	2	5	5	5	4	7	7	5	6	7	6	5	7	7	7	7	4	4	3	4	4	4	2	2	1
196	3	0	5	4	6	7	7	6	7	7	7	7	7	7	7	7	7	7	7	7	7	7	7	7	7	7	7	7	5	7	7	7	7	7	7	7	7	7	7	7	7	1	2	0	1	2	3	0	1
197	7	7	7	7	7	7	7	7	6	7	7	7	7	7	7	7	6	7	7	4	7	7	7	7	7	7	7	7	7	7	7	7	7	7	7	7	7	7	6	7	7	7	6	7	7	6	7	6	6
198	7	7	7	7	7	7	7	7	4	7	7	6	6	5	7	7	4	3	1	1	5	7	7	7	7	6	7	6	3	6	6	5	4	5	6	4	4	1	1	0	3	0	0	1	0	0	0	0	0
199	7	5	7	7	7	6	7	6	5	7	7	7	7	7	7	7	7	5	6	7	7	7	7	7	6	7	7	7	6	7	6	6	7	7	6	5	6	0	1	0	0	2	1	1	0	0	0	4	2
200	7	7	7	7	7	7	7	7	7	7	7	7	7	7	7	7	7	7	7	7	7	7	7	7	7	7	7	7	7	7	7	7	7	7	7	7	7	7	7	6	7	7	7	6	7	7	6	7	7
201	7	7	7	7	7	6	7	7	4	7	4	7	7	7	7	5	6	3	2	5	6	6	5	5	7	7	7	6	4	7	5	6	7	7	6	7	5	2	1	2	0	0	0	0	1	1	1	2	2
202	6	6	6	5	4	5	5	7	4	5	7	6	7	4	6	6	6	5	3	7	4	6	6	7	7	5	6	7	5	6	6	6	6	6	7	7	7	4	3	4	1	2	3	2	4	2	0	7	4
203	7	7	7	7	7	7	7	7	7	7	7	7	7	7	7	7	7	7	7	7	7	7	7	7	7	7	7	7	7	7	7	7	7	7	7	7	7	7	7	4	1	0	0	0	0	1	0	0	2
204	7	7	7	7	7	7	7	7	7	7	7	7	7	7	7	7	7	7	7	7	7	7	7	7	7	5	7	4	3	6	6	6	4	5	6	6	3	5	6	2	4	4	6	2	3	7	2	4	4
205	4	7	7	7	7	7	7	7	2	7	6	7	6	5	7	7	6	4	3	1	3	7	7	6	6	7	7	6	4	7	4	6	6	7	7	7	7	7	4	7	6	7	7	7	7	6	7	7	7
206	7	7	7	7	7	7	7	7	7	7	7	7	6	6	6	4	4	6	7	6	5	6	6	6	6	7	7	6	3	7	5	6	5	6	7	6	7	7	6	7	1	4	0	0	0	2	2	4	5
207	7	3	7	5	3	7	5	5	4	5	5	6	5	0	3	3	0	1	0	0	2	4	2	6	5	3	3	4	0	4	2	3	4	4	4	3	4	2	0	0	0	3	2	2	1	1	0	0	2
208	6	3	4	4	4	4	1	1	2	6	7	7	7	4	7	7	5	1	0	3	7	7	6	6	6	6	5	4	1	6	1	7	6	5	7	7	6	6	1	0	0	1	0	0	0	0	0	1	1
209	6	7	7	7	7	7	7	7	4	7	6	7	7	4	7	7	6	5	6	5	6	7	7	7	7	2	2	3	0	4	1	2	3	4	6	6	5	0	1	3	2	0	0	0	3	0	0	2	3
210	0	0	0	1	2	4	2	4	4	5	2	3	4	1	3	1	3	0	0	1	4	2	5	3	7	7	7	6	6	6	6	6	5	6	4	2	1	0	1	0	1	0	0	1	0	0	0	0	0
211	2	5	6	6	6	7	7	7	7	7	7	7	7	7	7	7	7	6	6	7	7	7	7	7	7	7	7	7	5	6	5	6	5	7	7	4	6	2	2	2	1	0	1	2	0	0	1	6	3
212	7	5	4	1	1	3	3	2	0	3	3	4	4	6	5	5	6	4	6	6	5	7	7	7	6	6	4	5	7	7	7	6	5	3	6	6	6	7	3	1	5	2	3	3	1	1	0	3	2
213	5	3	6	3	4	1	7	3	5	4	5	4	4	5	4	4	4	4	2	2	5	3	2	4	5	3	6	5	3	6	7	7	7	7	7	7	6	4	2	4	3	6	7	3	4	7	6	5	3
214	7	7	7	7	7	7	7	7	6	7	7	7	7	7	7	7	6	7	3	3	7	7	7	7	7	5	5	5	1	7	6	7	7	6	4	6	6	4	6	2	6	7	3	6	2	0	6	2	5
215	4	7	5	5	7	6	7	5	5	6	5	6	6	3	3	3	5	3	5	5	7	6	4	5	6	3	7	5	6	6	5	7	5	6	7	6	7	5	7	5	6	3	6	7	5	7	6	5	5
216	7	7	7	7	7	7	6	6	6	5	6	4	4	5	5	7	6	5	5	6	4	6	7	7	4	6	3	2	0	1	1	4	3	3	0	0	2	2	3	6	3	2	1	0	0	0	0	0	0
217	7	7	7	7	6	7	7	2	2	2	3	5	0	1	7	7	7	6	0	6	7	7	7	7	7	7	7	7	7	7	6	7	7	7	7	7	7	7	7	7	7	5	7	7	7	6	7	6	7
218	7	5	7	7	7	7	7	7	7	7	7	7	7	6	7	7	7	4	6	5	7	7	7	7	7	6	7	7	6	7	7	7	7	7	7	7	6	5	5	6	4	6	5	7	5	4	4	5	4
219	7	7	6	7	7	7	7	7	3	6	7	7	7	4	7	7	6	3	4	4	7	7	7	7	7	7	7	6	2	6	6	7	7	7	7	7	7	6	4	5	7	5	7	5	4	7	6	6	7
220	7	7	7	7	7	7	6	6	7	7	7	7	7	7	7	7	7	7	6	7	7	6	7	6	6	7	7	7	5	7	7	7	7	7	7	7	7	7	6	6	6	3	7	6	6	2	6	3	4
221	7	7	7	7	7	7	7	7	7	7	7	7	7	7	7	7	7	6	3	6	7	7	7	7	7	7	7	6	0	2	3	1	0	2	0	0	1	0	0	0	0	0	0	0	3	1	2	2	1
222	7	7	7	7	7	7	7	7	7	7	7	7	7	7	7	7	6	3	6	6	7	7	7	7	7	6	7	7	6	7	7	7	7	7	7	7	7	7	7	6	6	5	7	7	7	6	7	7	7
223	3	2	6	5	6	7	7	7	6	7	7	7	7	7	7	7	7	7	7	7	7	7	7	7	7	7	7	7	6	7	7	7	7	7	7	7	7	7	7	4	7	7	7	6	7	7	7	7	6
224	7	7	7	5	6	6	4	4	7	6	5	7	6	6	7	5	3	1	3	1	7	7	6	6	6	7	7	6	5	7	6	7	6	7	7	7	6	3	3	1	2	1	4	5	7	7	7	7	1
225	7	7	7	7	7	7	7	7	7	7	7	7	7	7	7	7	7	7	7	7	7	7	7	7	7	7	7	7	7	7	7	7	7	7	7	7	7	7	7	7	7	7	7	7	7	7	7	7	7
226	7	7	7	7	7	7	7	7	6	3	5	3	5	2	4	5	4	0	0	0	3	4	5	7	7	7	7	6	3	6	6	7	7	6	7	7	4	4	1	4	2	0	3	3	3	4	0	4	0
227	7	6	3	2	5	1	5	4	0	3	6	4	4	4	6	2	4	0	0	2	4	3	3	2	6	6	3	5	0	6	4	5	6	7	5	7	5	1	1	2	0	1	1	0	0	1	3	1	0
228	1	1	1	0	0	2	1	0	1	1	2	0	1	0	4	1	1	0	0	0	0	2	0	0	0	3	2	0	1	5	5	1	4	6	3	2	1	0	0	0	0	0	0	0	1	0	0	0	0
229	3	1	3	7	7	7	7	7	7	7	7	7	7	6	7	7	7	7	7	7	7	7	7	7	7	7	7	7	7	7	7	7	7	7	7	7	7	7	7	7	7	7	7	6	7	5	7	6	3
230	7	7	7	7	7	7	7	7	5	6	7	6	7	6	7	5	7	5	5	4	5	7	7	7	7	7	7	6	5	7	7	7	7	6	7	7	6	2	0	0	0	0	0	0	0	0	0	0	0
231	6	7	6	7	7	7	7	6	7	7	7	7	7	7	7	7	7	7	6	7	7	7	7	7	6	6	7	7	7	7	7	7	7	6	7	7	7	6	7	6	5	7	7	7	5	4	5	5	5
232	7	6	7	7	7	7	7	7	6	7	7	7	7	7	7	7	7	6	6	7	7	7	7	6	7	7	7	7	6	7	7	7	7	7	7	7	6	6	6	7	3	7	5	7	7	6	7	3	6
233	7	4	7	7	7	2	7	7	6	7	7	7	7	7	7	5	7	7	7	4	7	7	7	7	7	7	7	6	2	7	7	7	7	7	7	7	7	7	5	6	5	4	3	2	6	6	5	2	0
234	4	3	6	7	7	6	7	7	4	7	7	7	7	7	7	7	7	7	7	7	7	7	7	7	7	7	7	7	5	7	5	7	7	7	7	7	7	7	7	7	7	7	7	7	7	7	7	7	6
235	0	1	1	0	1	1	4	5	2	6	6	5	6	3	5	7	5	1	0	0	6	4	5	6	6	7	7	7	2	7	6	7	7	7	7	7	6	5	3	4	2	0	2	2	4	4	4	7	7
236	6	7	5	4	3	4	4	4	3	1	2	4	1	1	2	0	1	0	0	0	1	1	2	1	1	0	2	1	0	2	2	2	4	2	1	1	2	0	0	0	2	4	6	5	4	3	6	4	4
237	7	7	6	5	5	6	4	3	3	6	6	7	7	6	7	7	7	4	3	6	7	7	7	7	7	7	7	7	5	7	7	7	7	7	7	7	7	7	7	7	7	7	7	7	6	6	7	7	7
238	7	6	5	3	4	3	1	5	0	3	4	6	5	4	6	6	4	1	0	0	1	7	4	5	5	3	5	5	1	6	2	6	7	7	7	7	7	4	3	1	3	0	2	3	2	4	2	0	2
239	3	4	4	4	4	5	5	7	4	6	5	7	7	5	6	6	3	2	2	1	4	7	4	6	4	4	3	2	0	3	2	3	2	4	6	3	0	0	0	1	1	3	1	0	1	0	0	0	1
240	3	1	1	0	1	1	1	2	0	4	1	3	4	1	0	3	2	1	1	1	3	3	7	6	4	6	5	4	0	7	6	7	7	6	7	6	5	0	2	1	1	0	1	0	2	0	0	0	2
241	7	5	5	5	7	5	5	4	0	4	3	2	4	3	2	4	2	0	0	0	4	1	1	2	2	3	3	4	0	1	1	2	2	2	2	3	2	1	0	0	1	0	0	0	0	0	0	0	0
242	4	5	6	6	3	7	7	7	3	7	7	7	7	7	7	5	4	0	1	0	7	3	2	4	3	7	4	1	0	4	4	4	4	5	1	0	1	2	0	0	0	0	2	5	7	2	5	2	1
243	6	7	6	5	4	6	7	6	7	6	7	7	6	6	7	7	6	5	5	6	7	7	5	7	4	7	6	6	4	5	7	7	5	6	6	7	5	5	4	6	4	0	4	3	1	5	2	4	2
244	7	7	6	7	7	6	5	5	5	4	4	5	7	7	7	7	7	6	7	7	7	7	7	7	7	7	7	7	7	7	6	7	7	7	7	7	7	7	7	7	7	6	7	7	7	7	7	5	5
245	7	7	7	6	7	6	7	7	6	7	7	7	7	6	7	7	7	6	4	3	7	7	7	7	7	7	7	7	7	7	7	7	7	6	7	7	7	6	6	7	5	5	6	5	3	2	3	4	0
246	6	4	0	3	2	3	5	7	6	7	6	7	7	7	7	7	7	7	7	7	7	7	7	7	7	7	7	7	5	7	7	7	7	7	7	7	7	7	6	7	7	7	7	7	7	6	6	7	7
247	6	6	7	7	7	7	7	7	4	7	7	7	6	3	7	7	3	0	1	1	5	7	7	7	6	6	6	6	1	6	6	7	7	7	7	7	6	0	0	0	0	0	0	0	0	0	2	0	0
248	6	6	7	7	7	7	7	7	7	7	7	7	7	7	7	7	6	4	4	6	5	7	7	7	7	7	7	6	4	7	6	7	7	7	7	7	7	5	3	1	1	2	0	0	1	1	2	0	7
249	1	1	1	0	3	7	2	4	0	6	7	7	5	4	6	5	6	4	4	1	6	5	5	2	4	4	4	3	0	3	4	3	2	3	3	4	0	0	0	2	0	0	1	0	0	0	0	0	0
250	7	7	7	7	6	7	7	7	4	7	7	7	7	7	7	7	6	1	2	3	7	7	7	7	7	7	7	6	5	7	7	7	7	7	7	7	7	3	2	3	1	2	0	2	2	1	3	1	1
251	7	6	7	5	7	6	5	7	6	6	7	7	6	5	4	6	7	4	5	0	5	3	2	7	6	1	5	3	1	2	3	6	3	5	3	2	2	7	3	4	0	1	0	0	2	4	1	1	0
252	6	7	6	6	7	7	7	7	5	7	7	7	7	6	7	7	7	6	1	4	7	7	7	7	7	7	7	7	5	7	7	7	7	7	7	7	7	1	2	3	1	1	6	2	1	3	1	1	2
253	4	4	7	7	7	7	7	7	5	7	6	7	7	7	7	7	6	3	5	4	7	7	6	7	7	6	7	5	1	6	6	6	4	6	7	7	4	2	1	3	2	2	0	0	0	1	4	0	2
254	0	2	0	2	3	0	3	0	0	2	2	0	0	1	0	0	0	0	0	0	1	3	4	5	6	5	7	3	2	6	6	7	7	7	6	7	4	0	0	0	0	0	0	0	0	0	0	0	0
255	7	7	7	7	7	7	7	7	7	7	7	7	7	7	7	7	7	7	7	7	7	7	7	7	7	7	7	7	7	7	7	7	7	7	7	7	7	7	7	7	6	7	5	7	6	7	6	6	6
256	4	6	3	5	2	7	7	7	6	7	7	6	5	5	7	7	6	1	1	4	6	7	7	7	7	6	7	6	5	6	5	5	7	6	6	6	3	0	0	0	0	0	1	3	0	0	5	5	6
257	3	5	6	6	6	6	6	5	1	5	1	6	2	5	3	5	2	2	2	0	4	3	4	5	6	6	4	3	6	1	6	6	7	6	6	5	5	6	4	1	4	6	3	3	7	3	2	1	2
258	6	6	7	6	6	7	7	6	4	6	6	6	6	5	7	4	5	5	5	2	7	5	4	4	7	7	7	5	5	7	5	7	5	5	5	6	5	3	4	1	4	4	3	1	2	2	0	2	4
259	0	2	0	4	1	4	1	2	0	5	1	3	0	1	2	1	5	0	0	0	0	1	2	1	1	0	1	5	0	3	3	5	1	1	2	5	2	0	0	1	0	0	0	0	0	0	0	0	0
260	7	7	7	7	7	7	7	7	1	7	7	7	7	4	7	7	3	1	0	3	7	7	7	7	7	7	6	6	1	7	6	7	7	7	7	7	6	2	2	0	1	4	2	0	2	0	3	1	3
261	6	7	6	7	5	7	7	5	1	4	7	6	5	7	4	6	4	1	0	0	6	4	4	4	3	3	5	5	1	2	4	5	5	4	3	6	6	5	1	1	0	0	0	0	2	3	0	0	0
262	7	7	7	7	7	7	4	6	3	5	5	5	5	2	5	5	4	0	3	1	3	2	3	4	3	6	4	4	3	4	3	4	3	5	6	7	6	7	6	7	7	7	7	5	4	2	3	1	0
263	7	7	7	7	6	7	7	7	6	5	7	7	7	7	7	7	7	6	6	7	7	7	7	7	7	7	7	6	7	6	7	7	7	7	7	7	7	7	7	5	5	6	6	5	6	7	7	6	6
264	4	5	6	7	5	6	5	6	3	6	7	5	7	3	5	2	4	2	0	1	3	3	3	5	5	7	7	4	4	4	6	7	7	5	5	3	6	5	6	4	5	2	1	2	2	4	2	1	5
265	7	7	7	7	7	7	7	7	2	7	7	7	7	7	7	7	6	2	0	4	7	7	7	7	7	7	7	6	2	7	6	7	7	7	7	7	5	3	2	0	1	3	3	0	1	0	3	3	4
266	5	6	7	7	7	6	6	5	2	7	6	7	6	2	7	5	2	0	0	0	6	5	4	4	6	7	7	7	3	7	7	7	7	7	7	7	6	3	0	3	3	0	1	1	2	1	1	3	0
267	6	4	6	4	6	6	7	5	3	7	7	7	7	7	7	6	6	4	4	6	7	6	7	7	7	7	7	6	7	7	7	7	7	7	7	7	6	6	5	2	4	1	1	4	4	1	0	1	6
268	6	5	6	5	5	5	4	6	3	3	6	7	6	7	6	7	6	1	2	6	7	7	7	7	7	7	7	7	7	7	7	7	7	7	7	7	7	6	7	7	7	7	6	7	7	7	7	7	7
269	5	6	7	7	7	7	7	7	6	7	7	7	7	6	7	7	6	3	6	7	7	7	7	7	7	7	7	7	7	7	7	7	7	7	7	7	7	6	5	5	5	4	4	6	7	6	4	7	6
270	4	2	6	3	5	3	3	3	2	5	5	3	5	4	6	4	2	1	1	0	3	3	4	3	2	4	4	2	2	6	5	4	6	6	4	4	1	0	0	0	3	2	0	0	5	1	6	2	0
271	7	7	7	7	7	7	7	7	7	7	7	7	7	5	7	7	7	4	6	7	7	7	7	7	7	7	7	7	7	7	7	7	7	7	7	7	7	7	7	7	7	7	5	6	7	7	7	6	7
272	3	5	2	3	2	3	5	4	3	2	3	5	6	5	6	5	4	1	0	1	4	7	5	6	6	4	3	4	2	7	5	5	6	7	7	7	5	1	1	1	0	2	0	1	1	0	0	0	0
273	5	5	6	5	3	4	4	5	1	7	4	6	6	1	4	5	5	2	0	1	6	5	5	7	7	7	5	7	2	7	5	7	7	7	7	7	6	5	2	3	2	0	1	2	2	2	3	1	2
274	1	0	2	6	7	7	7	6	4	7	7	7	7	7	7	7	5	4	2	5	7	7	7	7	7	7	7	7	7	7	7	7	7	7	7	7	6	7	5	4	4	2	4	4	6	6	5	5	2
275	7	7	7	7	7	7	7	7	7	7	7	7	7	7	7	7	6	5	2	7	7	7	7	7	7	7	7	7	6	7	7	7	7	7	7	7	6	3	1	2	5	4	2	3	3	1	4	3	2
276	7	7	7	7	7	7	7	7	7	7	7	7	7	7	7	7	7	7	7	7	7	7	7	7	7	7	7	7	7	7	7	7	7	7	7	7	7	7	6	7	7	7	7	7	7	7	7	7	7
277	3	3	2	2	2	1	2	3	0	3	5	7	3	3	7	6	2	1	0	0	1	5	3	7	7	5	4	2	1	2	4	3	3	5	4	2	2	0	0	0	1	0	0	0	0	0	0	0	0
278	7	7	7	7	7	7	7	7	6	7	7	7	7	7	7	7	7	5	6	7	7	7	7	7	7	7	7	7	6	7	7	7	7	7	7	7	7	5	3	3	5	6	3	7	3	5	3	6	5
279	1	0	1	0	0	0	0	0	1	1	2	1	1	0	0	1	2	0	0	0	0	0	0	0	2	1	0	0	0	2	0	4	0	2	1	1	3	0	0	0	0	0	0	0	0	0	0	0	0
280	0	0	3	2	5	7	6	7	4	5	7	7	6	4	7	7	5	0	1	2	7	6	5	5	6	7	7	4	0	6	5	6	7	6	7	4	3	2	0	0	0	0	3	4	0	0	0	0	0
281	7	7	7	7	7	6	6	6	4	6	5	6	7	2	6	5	4	0	0	4	7	6	6	5	6	7	6	3	7	5	4	5	6	4	7	7	6	3	3	2	1	2	3	2	4	5	3	1	2
282	7	7	7	7	6	7	7	7	3	7	7	7	7	7	7	7	5	3	3	4	7	7	7	7	7	7	7	7	5	7	5	7	7	7	7	7	7	5	6	5	2	1	2	2	1	5	1	3	3
283	6	7	7	7	7	7	7	7	4	7	7	7	7	6	7	7	7	1	1	2	7	7	7	7	7	7	7	6	4	7	7	7	7	7	7	7	7	5	1	4	2	1	0	2	2	1	3	1	3
284	7	7	7	7	7	7	7	6	7	6	7	7	7	7	7	4	6	7	7	5	6	7	7	7	7	7	6	6	6	5	7	7	7	7	7	7	6	4	3	0	1	2	1	4	3	2	7	6	7
285	4	1	5	0	1	5	7	2	1	2	1	3	2	6	5	4	2	2	2	0	2	2	0	0	0	0	0	2	0	1	0	1	0	1	1	2	1	0	0	0	0	0	0	0	0	0	0	0	0
286	7	7	7	7	7	7	7	7	7	7	7	7	7	6	7	7	7	6	6	7	7	7	7	7	7	7	7	7	7	7	7	7	7	7	7	7	7	7	7	6	5	5	7	6	4	6	7	5	5
287	1	2	5	3	3	5	4	6	1	2	2	1	0	1	2	3	4	3	1	2	4	5	4	4	0	1	2	1	0	0	6	2	0	0	0	3	5	0	0	0	0	0	0	0	0	0	0	0	0
288	0	2	3	4	3	0	2	5	7	4	5	1	3	7	6	7	5	1	2	3	5	6	7	7	7	7	7	6	5	7	7	7	7	7	7	6	6	4	4	2	4	1	1	3	2	3	3	4	2
289	6	7	7	7	7	7	7	7	7	7	7	7	7	7	7	7	7	7	7	7	7	7	7	7	7	7	7	7	7	7	7	7	7	7	7	7	6	7	6	4	4	2	3	5	3	5	1	7	7
290	5	3	6	6	6	6	5	5	1	6	7	7	7	7	7	7	7	6	6	7	7	7	7	7	7	7	7	7	6	7	7	7	7	7	7	7	7	6	7	5	6	7	5	6	5	4	6	5	6
291	5	7	7	7	7	7	7	7	5	6	7	7	7	7	7	7	7	5	6	7	7	7	7	7	7	7	6	6	3	6	6	7	7	4	7	6	7	5	6	5	5	4	5	3	6	6	5	2	7
292	7	5	4	6	3	1	1	2	0	2	2	0	0	0	1	0	1	0	0	0	0	0	0	0	0	0	0	0	0	0	0	5	2	3	1	0	3	0	0	0	0	0	0	0	0	0	0	0	0
293	4	5	0	0	0	0	2	5	5	6	3	5	5	4	3	5	3	0	1	0	1	0	0	0	1	0	0	1	1	1	1	3	4	1	0	0	1	1	0	0	0	0	0	0	0	0	0	0	0
294	7	7	7	7	7	7	7	7	4	7	7	7	7	5	7	7	7	5	7	7	7	7	7	7	6	7	7	7	7	7	7	7	7	7	7	7	7	7	7	7	7	7	7	7	6	7	7	4	7
295	7	7	7	7	7	7	7	7	7	7	7	7	7	7	7	7	7	7	7	7	7	7	7	7	7	7	7	7	7	7	7	7	7	7	7	7	7	7	7	7	7	7	7	7	7	7	7	7	7
296	7	7	7	7	7	7	7	7	7	7	5	6	7	7	7	6	7	7	6	7	7	6	7	7	7	7	7	6	4	6	7	7	7	7	7	7	7	5	7	2	4	5	5	2	6	7	5	3	6
297	2	0	0	0	3	1	0	3	3	2	2	1	1	6	1	2	3	0	2	1	4	6	5	6	4	6	4	7	1	7	7	7	7	7	7	7	5	5	3	6	5	2	6	7	7	3	1	4	2
298	6	5	7	7	7	7	7	7	4	7	6	7	7	6	7	7	6	2	4	1	7	7	5	7	7	6	5	4	1	6	7	5	6	5	6	7	4	1	0	2	1	1	0	0	0	0	0	0	0
299	7	7	5	7	6	7	6	6	5	7	6	5	6	6	7	6	4	5	7	5	4	6	4	6	6	4	5	6	6	7	5	4	7	4	3	4	6	0	1	1	2	2	1	4	4	4	3	3	3
300	7	7	7	7	7	7	6	5	3	5	6	5	0	1	7	7	7	6	4	7	7	7	7	7	7	7	7	7	7	7	7	7	7	7	7	7	7	7	7	7	7	6	7	7	7	7	7	7	7
301	4	5	6	5	7	4	3	3	5	7	7	6	4	4	6	6	6	4	3	5	7	6	7	7	6	7	7	6	4	7	6	6	7	7	6	7	6	3	0	4	2	2	1	2	1	4	0	0	2
302	6	7	7	7	7	7	7	7	7	7	7	7	7	7	7	7	7	7	7	5	7	7	7	7	7	7	7	7	6	7	7	7	7	7	7	6	7	5	4	4	3	4	3	1	2	4	2	6	6
[truncated: 3 more columns]
