# Supplementary material for: Network analysis of the NetHealth data: exploring co-evolution of individuals’ social network positions and physical activities
Source: Appl Netw Sci. 2018 Nov 2;3(1):45. doi: 10.1007/s41109-018-0103-2 (PMC6223883; doi:10.1007/s41109-018-0103-2)
Supplement: Supplementary file 2 — Data. (ZIP 375 kb) [file 41109_2018_103_MOESM2_ESM.zip › Additional file 2/SMS_frequency.csv]

id	week 1	week 2	week 3	week 4	week 5	week 6	week 7	week 8	week 9	week 10	week 11	week 12	week 13	week 14	week 15	week 16	week 17	week 18	week 19	week 20	week 21	week 22	week 23	week 24	week 25	week 26	week 27	week 28	week 29	week 30	week 31	week 32	week 33	week 34	week 35	week 36	week 37	week 38	week 39	week 40	week 41	week 42	week 43	week 44	week 45	week 46	week 47	week 48	week 49
1	226	195	67	91	81	248	369	400	39	289	115	412	187	48	120	161	129	8	0	51	97	189	82	123	102	120	68	81	35	72	49	59	101	49	123	54	42	31	36	13	47	9	20	83	75	63	25	338	15
2	90	152	284	67	0	35	22	94	2	13	176	391	11	0	37	31	20	0	0	0	2	15	6	18	5	19	26	3	10	22	13	36	7	34	0	12	2	6	0	14	13	59	0	0	0	0	18	148	87
3	78	22	106	29	53	47	38	85	148	532	543	463	6	0	0	28	489	680	398	1431	410	0	1	754	2465	1367	1013	1362	0	0	390	1088	1185	742	369	10	70	190	123	50	97	24	753	708	340	362	0	317	221
4	120	275	149	142	149	274	206	279	30	106	247	291	49	31	48	57	80	0	19	0	60	26	30	9	26	49	17	6	0	31	8	40	27	15	29	8	15	0	11	47	1	0	9	1	3	8	19	119	373
5	62	34	3	30	18	38	23	171	54	102	36	86	14	42	0	44	133	4	0	0	30	13	1	46	14	24	73	100	0	0	0	82	19	87	40	134	96	64	2	26	0	0	0	0	46	19	0	0	0
6	178	34	47	96	77	3	67	84	18	28	34	82	202	112	137	143	43	78	94	80	22	11	35	92	68	22	69	14	47	127	126	410	152	98	330	82	144	75	44	0	0	0	0	0	9	44	12	65	21
7	145	58	0	42	14	14	27	27	89	107	4	27	18	3	1	1	0	3	0	3	228	72	18	32	9	14	42	6	0	12	31	43	8	23	29	22	45	0	0	0	3	1	0	0	0	0	19	5	0
8	0	0	0	0	0	0	0	0	0	0	0	0	0	0	0	0	0	0	0	0	0	0	4	6	4	0	0	0	0	0	5	0	0	0	0	3	0	0	0	0	0	0	0	0	0	0	0	0	0
9	83	176	148	360	135	74	203	177	63	107	252	218	90	55	133	315	95	4	8	70	46	76	91	94	139	151	35	127	31	30	47	32	178	181	169	157	279	15	0	9	1	7	0	0	24	0	0	2	9
10	428	436	232	56	142	196	231	50	15	88	79	232	251	40	186	52	193	11	12	44	51	30	9	61	110	101	60	87	4	90	80	68	14	111	132	67	92	13	6	0	321	50	49	85	92	96	125	63	0
11	421	254	260	189	351	147	193	83	44	195	194	148	168	66	195	163	33	6	87	92	427	118	173	377	188	116	291	137	0	162	62	80	154	120	93	43	155	16	44	0	0	22	2	0	0	19	0	0	5
12	72	73	161	163	90	189	92	93	172	187	134	142	81	46	49	168	18	6	12	0	79	56	130	50	144	44	124	31	40	77	25	40	31	199	166	73	8	20	25	8	59	38	6	6	4	22	50	71	34
13	271	382	442	140	104	120	83	96	16	35	74	62	53	109	90	395	78	46	54	48	158	90	145	138	16	82	70	69	5	36	38	68	213	38	48	70	120	13	23	0	0	0	3	81	4	7	0	8	64
14	273	126	7	17	16	27	19	27	12	25	19	21	25	17	31	57	41	77	62	10	20	14	10	35	38	22	10	16	6	11	12	13	16	14	16	7	8	0	0	0	3	0	1	10	2	4	2	4	5
15	24	44	11	7	5	5	3	22	0	9	12	3	0	10	122	8	0	0	7	0	0	0	0	0	0	3	0	21	39	211	197	109	112	32	16	7	20	7	0	0	106	259	351	158	198	118	312	280	280
16	188	333	404	503	431	712	474	512	227	655	857	810	576	375	629	681	447	123	80	131	615	405	627	920	510	483	565	804	149	466	535	660	803	727	844	600	158	64	36	85	42	59	26	81	39	43	132	91	93
17	4	30	34	44	9	17	28	33	1	20	69	35	49	13	31	35	32	21	7	24	15	31	16	36	17	33	9	7	0	2	74	78	12	8	14	11	4	1	9	10	2	3	0	0	0	0	0	0	0
18	134	237	159	216	165	195	126	168	315	95	224	119	53	246	80	194	186	171	66	267	30	18	108	215	83	391	11	21	5	70	35	75	103	41	170	512	497	519	12	97	457	628	475	624	723	395	803	438	206
19	0	0	0	0	0	0	0	0	0	0	0	0	0	0	0	0	0	0	0	0	50	3	0	9	8	35	16	9	0	0	9	19	0	0	19	0	0	0	0	0	0	0	0	0	0	0	0	0	0
20	335	297	365	378	216	292	312	203	162	218	292	186	201	111	168	274	275	175	296	255	283	457	447	306	394	387	466	291	212	375	184	350	327	339	369	522	264	187	122	14	139	107	66	82	55	105	24	21	261
21	105	183	94	243	237	183	85	103	14	149	187	164	90	39	125	83	139	13	14	54	54	60	68	107	76	0	2	1	0	1	0	3	0	3	0	44	0	0	2	24	9	0	0	0	0	0	0	12	10
22	452	276	177	102	227	115	36	41	270	375	331	279	234	155	227	221	196	61	186	145	193	217	175	179	353	720	266	401	293	666	589	307	494	241	435	888	200	70	29	3	146	59	37	0	13	7	0	5	6
23	261	196	244	92	143	113	189	311	154	137	266	115	82	117	125	76	140	39	167	126	82	40	102	61	198	115	129	23	1	167	57	149	155	73	118	139	137	94	83	86	13	76	91	23	24	64	18	104	42
24	103	15	29	88	111	199	469	262	227	306	345	374	329	144	298	303	290	8	27	23	154	125	117	122	209	154	173	102	38	128	88	256	135	227	117	70	70	0	0	0	0	0	0	0	0	0	0	0	0
25	898	686	640	467	485	595	826	512	221	324	246	257	125	355	373	289	154	65	17	63	211	148	161	256	452	157	244	86	77	292	65	651	243	171	654	465	58	7	6	5	104	22	51	15	61	40	42	18	31
26	318	430	324	404	485	273	236	198	230	193	291	267	219	322	254	240	209	88	94	193	379	150	97	76	7	177	37	51	23	43	55	52	21	20	34	17	10	1	0	0	0	0	193	0	0	4	9	0	0
27	428	361	195	220	359	394	257	147	233	409	283	329	495	245	696	638	187	298	392	375	626	240	176	138	122	83	104	29	7	123	177	191	128	155	212	67	26	23	29	8	17	21	17	29	5	0	73	10	2
28	0	0	0	0	0	0	0	0	0	0	0	0	0	0	0	0	0	0	0	0	0	0	0	0	0	0	0	53	0	6	25	3	26	37	11	63	6	0	0	0	3	2	1	0	4	0	18	55	0
29	976	662	820	702	1130	1343	2263	2256	781	1280	1683	1211	1277	983	1119	1588	1764	928	864	734	1160	764	959	1204	1653	1148	592	726	1555	848	1011	742	979	1029	554	314	295	606	593	253	394	131	274	172	413	344	298	340	752
30	71	105	40	89	61	47	58	25	10	58	92	63	296	31	49	78	200	5	0	3	83	34	7	81	3	39	37	0	8	15	31	34	28	4	34	9	92	0	0	0	0	0	0	0	0	0	0	54	3
31	70	79	268	567	463	744	460	588	363	1125	739	1062	522	133	340	675	413	37	62	14	490	417	218	494	350	199	215	194	40	294	488	409	412	345	698	375	255	117	35	60	52	90	125	140	65	121	57	121	115
32	606	408	300	399	508	544	625	1105	790	1684	1385	981	993	435	1485	1657	1366	512	314	403	1062	1088	916	593	1049	1117	776	427	317	564	727	815	523	1041	1035	1136	839	288	57	176	328	178	296	91	260	83	193	184	457
33	23	0	0	12	105	240	280	184	57	169	199	110	49	4	73	53	45	30	25	141	63	38	20	9	10	60	124	78	36	46	29	26	22	2	36	89	0	0	0	0	0	0	0	0	0	2	36	8	0
34	101	94	55	183	501	244	116	209	694	662	538	616	480	323	310	245	328	255	192	26	339	210	409	297	435	475	545	313	94	454	274	544	3150	793	456	873	691	220	249	257	232	237	265	107	109	186	213	237	311
35	725	508	492	323	307	142	84	74	52	152	188	256	73	127	183	287	200	43	42	45	227	239	65	124	169	153	163	59	42	124	390	926	585	310	652	317	405	143	155	120	215	103	158	166	151	128	119	132	383
36	113	99	287	206	142	118	138	149	44	111	144	118	151	102	183	192	104	15	62	29	132	117	237	239	242	206	107	175	29	252	144	158	217	257	233	210	140	38	6	5	10	0	0	0	0	0	0	0	0
37	653	591	514	483	653	545	415	322	467	518	727	663	872	482	641	326	345	157	83	187	576	477	490	931	785	447	706	307	92	585	450	544	550	620	731	644	1042	318	101	131	185	47	127	162	63	93	68	245	175
38	36	47	22	68	56	51	49	37	0	22	40	33	23	62	33	31	35	0	2	0	35	44	55	104	32	14	8	15	0	56	0	13	6	10	56	84	60	10	0	0	0	0	0	0	0	0	0	0	0
39	0	0	0	0	19	0	0	0	0	9	11	13	17	0	5	0	0	0	0	0	0	6	9	6	5	0	0	0	0	0	0	0	1	0	0	0	0	0	0	0	0	0	0	0	0	0	0	0	0
40	54	102	157	155	347	241	49	252	50	380	639	240	440	16	149	80	84	0	0	14	211	374	301	432	443	326	623	278	84	146	115	405	592	434	460	109	112	6	16	4	42	19	4	15	4	12	2	0	29
41	0	0	2	0	36	10	13	5	0	7	3	4	0	7	0	1	0	0	0	0	0	2	0	0	0	0	0	0	0	0	0	6	6	8	14	12	2	0	0	0	0	0	0	0	0	0	0	0	0
42	517	406	460	294	398	527	412	64	57	79	100	85	147	18	149	43	37	11	71	88	607	420	637	896	627	522	548	695	345	706	837	939	1183	918	807	782	671	359	336	141	132	95	224	116	11	119	259	494	140
43	476	762	870	867	729	648	1093	930	807	1402	1087	1192	773	990	1054	810	1237	209	493	585	1864	805	1019	1184	1181	1017	813	521	309	659	408	576	679	810	592	39	124	37	10	52	148	0	66	5	22	38	0	14	70
44	213	194	185	294	358	296	197	277	144	280	234	246	159	61	210	156	125	7	79	236	208	270	396	196	261	336	199	182	75	247	430	334	72	108	178	145	123	109	51	199	126	285	425	158	212	199	394	295	329
45	48	34	5	22	34	31	4	25	550	50	77	87	149	160	36	61	102	3	0	33	113	15	48	6	48	29	33	10	0	170	9	35	0	44	71	87	37	76	42	44	6	26	2	12	110	44	24	0	13
46	154	47	9	160	21	88	208	138	53	73	33	104	94	91	123	100	219	92	61	68	125	89	107	178	182	41	188	125	242	298	240	741	613	691	822	748	412	344	195	16	50	16	46	13	0	61	83	105	66
47	36	60	12	44	29	17	25	24	13	16	11	16	15	15	13	15	25	0	0	1	10	2	14	31	15	19	26	15	6	19	40	31	22	57	53	30	34	20	207	99	105	53	30	7	13	2	0	5	4
48	599	688	383	298	372	484	287	699	90	443	350	270	363	253	708	582	498	144	5	79	527	449	411	612	698	491	619	452	204	498	459	615	559	397	543	499	473	170	87	65	9	90	81	98	100	128	8	30	122
49	186	120	274	386	285	421	322	198	153	540	890	1241	1381	690	1566	1356	568	116	348	280	992	1094	842	539	730	811	794	622	324	678	936	1271	1338	1967	486	387	467	216	314	94	124	83	26	55	265	200	89	129	98
50	282	188	138	81	59	103	87	39	36	144	208	502	381	18	186	542	120	6	0	2	8	20	42	25	64	171	450	350	68	328	505	438	899	430	305	106	97	41	52	22	46	25	83	32	59	0	32	17	121
51	159	440	185	84	295	1009	312	521	201	367	233	214	149	399	266	129	171	69	105	71	374	350	300	459	522	295	284	277	83	352	309	297	267	119	150	117	95	40	10	2	24	19	12	7	5	27	29	3	0
52	28	4	0	0	0	0	0	0	0	12	0	0	0	0	0	1	0	0	0	0	0	0	10	9	27	9	18	3	0	9	1	10	12	23	26	10	9	0	0	0	0	0	0	0	0	0	0	0	0
53	155	96	230	301	59	126	346	593	7	469	510	313	494	262	152	497	244	15	9	340	495	234	269	248	420	443	302	611	16	858	300	758	325	548	599	328	221	107	188	122	19	0	36	41	271	133	179	260	414
54	318	75	51	13	52	35	34	29	31	21	72	80	128	77	61	59	17	6	22	48	28	7	74	11	84	263	1202	350	104	357	949	876	2458	1576	1586	514	1315	1811	1112	1157	932	672	775	1333	2205	1280	417	445	626
55	76	99	174	70	30	89	52	34	15	75	161	159	148	63	187	96	162	27	1	0	68	53	11	59	118	108	43	27	8	48	27	39	57	18	48	97	88	3	0	0	0	0	0	0	0	4	66	4	0
56	580	261	86	109	41	96	116	126	14	202	67	132	99	25	78	113	128	1	0	2	159	83	108	202	290	368	235	308	125	289	255	365	231	325	292	238	201	85	42	67	27	132	62	167	94	32	79	49	144
57	77	110	155	48	86	35	30	31	0	32	56	40	46	3	74	31	66	2	0	9	70	59	141	53	51	109	70	168	6	35	24	32	13	77	99	47	20	0	0	0	0	34	0	8	0	0	0	0	34
58	250	88	95	67	91	188	188	113	47	95	98	51	17	111	273	241	155	50	80	94	166	418	201	167	144	158	209	131	37	301	335	272	176	155	229	189	158	51	0	42	37	33	5	72	183	97	9	24	22
59	1747	443	284	434	300	1480	1152	995	713	1369	659	301	436	489	309	645	451	312	105	469	541	192	306	539	797	1679	1062	2283	2003	2062	2061	1956	3141	1888	2304	3302	2073	3044	565	0	0	0	0	0	455	1255	535	997	1148
60	189	92	173	221	391	209	197	274	8	123	184	433	410	359	561	330	395	32	212	235	794	1049	932	858	761	525	810	1005	319	616	883	1084	843	639	611	496	337	91	20	10	4	55	11	82	5	23	229	244	332
61	14	6	22	31	21	10	4	23	58	3	10	37	22	0	6	0	0	0	0	0	2	2	0	0	2	0	0	0	13	1	0	1	0	4	1	2	0	0	0	0	0	0	0	0	0	0	0	0	14
62	477	599	993	366	388	493	518	479	440	281	289	465	369	209	430	850	282	63	104	85	398	187	297	164	166	152	271	122	90	131	97	58	35	54	42	43	55	6	8	51	8	8	13	2	14	28	8	10	0
63	70	87	323	118	166	41	66	80	12	134	254	1	8	27	79	98	87	2	31	16	55	45	29	39	42	24	62	41	41	18	27	104	144	171	204	424	130	645	237	175	108	47	31	274	108	36	266	62	109
64	189	315	314	325	314	282	544	489	195	425	501	407	998	1262	918	910	1180	151	389	412	595	961	562	710	611	1275	684	796	256	1163	998	1529	1232	1254	1676	1176	894	236	257	36	79	212	120	257	410	210	636	175	181
65	1153	963	1865	1995	2024	3129	3466	2907	1982	2469	2210	2088	2064	1562	1567	1923	2304	1699	1201	981	1049	1154	1561	1367	1759	1194	392	639	1404	642	618	654	1148	729	551	382	326	952	665	401	482	329	448	393	407	277	277	394	837
66	20	25	58	61	56	42	23	48	211	733	699	223	109	170	48	43	126	16	7	8	31	55	52	45	30	49	15	59	9	9	11	36	36	48	27	70	64	67	47	51	40	21	24	16	6	3	3	7	12
67	0	1	10	23	16	18	40	93	82	47	25	20	25	24	12	70	39	4	0	32	49	54	25	30	2	46	39	10	65	59	4	15	41	312	405	464	448	1319	790	0	0	10	0	660	2874	939	569	3374	1745
68	770	300	426	332	195	130	168	122	16	96	21	182	16	22	127	225	93	0	0	0	175	236	198	271	311	163	248	94	0	148	211	181	222	107	128	271	160	0	0	0	0	0	1	0	0	0	0	0	0
69	22	8	6	0	3	17	1	14	4	0	92	111	50	4	120	13	17	6	16	3	35	62	2	23	17	0	0	2	0	13	8	4	38	2	23	201	80	0	60	14	0	0	0	0	0	0	0	0	0
70	241	517	355	109	196	138	89	454	420	305	246	163	44	338	145	145	146	50	101	124	115	101	68	222	158	195	134	53	48	132	24	114	95	324	175	233	125	0	8	0	0	0	0	0	0	0	7	0	2
71	83	6	85	95	9	17	19	0	0	26	62	58	13	26	33	91	53	1	3	0	4	15	3	7	29	4	1	5	0	0	0	7	9	23	15	6	0	0	0	0	0	0	0	10	0	0	0	0	0
72	1152	1081	1058	736	783	706	576	918	910	831	712	589	505	523	614	724	701	158	224	401	499	319	299	394	392	401	386	250	60	326	320	333	404	646	627	366	411	203	20	61	100	35	9	44	23	30	16	167	42
73	32	91	78	78	63	63	78	72	64	79	60	120	94	86	77	73	73	28	22	38	85	110	84	88	83	73	86	67	12	49	71	73	81	130	142	100	62	16	20	1	0	16	5	3	5	1	10	9	9
74	110	72	96	8	24	12	48	89	48	34	36	104	26	39	51	58	43	2	0	42	76	185	294	389	447	940	992	301	222	951	438	695	394	713	741	418	351	298	149	104	117	163	484	157	449	177	298	372	342
75	34	17	46	8	12	13	1	14	1	2	8	34	29	10	21	1	3	0	0	0	0	0	1	0	1	0	2	0	0	0	0	3	0	0	0	0	0	0	0	0	0	0	0	0	0	0	0	0	0
76	100	45	170	304	165	464	331	338	46	278	429	363	267	195	242	235	40	0	31	0	128	147	75	150	162	626	234	164	97	258	337	254	505	197	466	359	100	0	202	76	5	12	124	105	0	1	36	13	15
77	31	97	207	182	145	432	231	295	51	67	25	89	85	109	12	31	124	141	26	0	4	96	174	32	66	187	175	43	15	16	43	121	158	186	126	134	38	8	6	0	5	0	0	0	0	0	0	0	0
78	16	8	36	27	11	56	35	12	21	8	23	30	21	59	31	60	0	0	0	0	12	33	15	48	26	15	20	4	17	8	6	10	39	7	22	47	36	0	0	5	2	12	32	0	0	4	0	0	10
79	489	1061	1481	1748	1579	1843	1816	2012	640	1702	2757	1636	1230	744	1188	1293	1412	40	15	115	1462	1798	1478	1215	1650	1419	1871	849	363	246	111	123	104	23	11	18	27	0	0	0	0	0	0	0	0	0	0	0	0
80	649	743	565	317	486	395	278	700	77	417	447	221	446	281	629	507	388	244	138	217	764	451	396	538	737	432	648	450	472	445	455	802	574	441	593	713	601	308	144	180	104	131	83	364	203	255	293	91	253
81	0	0	0	0	0	0	0	0	0	0	0	0	0	0	0	0	17	0	0	0	0	3	0	0	0	25	5	7	0	32	21	4	17	17	43	33	0	0	0	0	0	0	0	0	0	0	0	0	0
82	1284	1158	1403	1582	1256	715	262	734	469	587	304	335	272	349	490	888	471	101	155	209	864	753	1025	484	552	1564	750	1072	329	1092	492	1448	750	1508	843	773	697	44	7	56	84	80	77	12	27	0	18	2	33
83	438	527	967	1194	1634	760	1254	724	327	890	2112	1966	1302	1100	1580	1075	1132	1197	792	996	1609	2285	1813	1674	1974	2051	1617	844	1232	2046	1742	2052	1608	2131	1202	1185	1073	186	190	171	170	256	150	192	255	437	209	70	335
84	109	121	280	147	141	89	100	146	314	154	56	27	51	13	15	24	108	108	0	88	2	51	31	82	62	63	112	59	6	34	236	127	115	53	51	87	26	16	10	0	0	0	0	0	0	0	0	0	0
85	216	150	124	118	139	76	27	84	39	5	3	8	5	41	7	2	10	3	14	4	20	0	6	22	15	37	6	54	8	62	54	40	25	27	11	77	32	4	31	0	0	0	6	0	0	0	24	0	0
86	101	105	183	31	169	83	84	91	44	52	51	135	44	22	27	5	32	4	0	0	41	0	6	57	63	34	14	15	28	48	70	39	81	30	62	11	15	0	0	0	0	7	0	0	0	0	0	0	0
87	881	332	210	201	150	295	162	382	109	405	318	360	216	369	412	254	154	38	28	3	403	593	592	478	902	546	517	71	69	79	141	415	1714	933	1052	939	713	601	242	91	28	22	18	80	26	7	55	92	157
88	813	600	126	56	50	81	82	92	10	94	90	207	333	313	213	293	136	105	484	1210	622	647	496	740	358	272	520	280	814	474	293	485	656	325	662	314	616	475	122	251	219	195	57	133	168	160	76	26	149
89	36	36	18	97	23	25	20	16	16	14	22	12	12	10	55	34	2	2	0	1	48	8	16	26	35	8	33	38	35	18	10	51	56	36	19	56	70	4	0	43	0	0	0	0	2	0	0	0	8
90	114	113	156	29	47	35	15	51	0	63	17	11	66	29	23	72	14	74	207	114	321	264	405	209	764	555	547	626	211	432	569	733	2396	2193	1066	888	787	144	157	216	121	381	255	272	248	320	248	199	40
91	63	39	25	75	24	200	142	196	28	63	125	124	64	52	175	157	121	25	28	55	118	232	155	220	140	154	233	142	68	280	306	464	247	285	355	170	206	400	213	131	64	17	19	13	10	56	25	10	13
92	187	135	189	352	193	293	543	160	127	359	476	386	521	355	338	239	63	0	16	0	104	33	49	32	57	91	71	54	78	4	53	33	51	26	47	8	29	4	0	0	0	38	10	69	146	106	41	0	32
93	6	166	206	171	288	214	296	252	331	461	391	516	515	728	407	405	787	727	598	494	587	521	607	604	630	524	766	403	1097	663	869	582	630	806	479	771	772	804	738	295	718	546	668	691	890	491	973	588	721
94	0	0	0	0	0	0	0	0	0	0	10	4	0	0	0	0	0	0	0	0	0	0	0	0	0	0	0	0	0	0	1	0	0	0	1	2	0	0	0	0	0	0	0	0	0	0	0	0	0
95	616	483	441	352	166	380	230	213	81	893	638	815	459	1028	1419	486	777	2346	677	1181	1722	915	982	685	335	434	389	478	160	370	718	1086	1046	759	656	948	97	308	176	263	84	112	118	452	371	359	1025	466	506
96	233	244	308	302	201	266	255	272	322	293	232	422	275	199	128	157	106	48	38	79	159	109	128	118	129	396	185	273	22	217	163	389	134	525	633	326	233	524	507	63	250	369	140	205	352	249	316	287	64
97	359	210	279	241	401	271	204	293	625	270	269	186	232	272	276	376	184	88	72	83	180	144	112	178	97	107	120	39	6	56	48	61	107	40	100	26	15	4	6	6	4	0	0	2	2	67	7	115	0
98	54	63	73	73	88	44	276	140	26	60	120	92	72	70	175	113	58	9	4	10	85	71	65	70	54	69	159	34	74	163	143	139	143	179	122	65	221	14	27	57	70	10	2	80	0	6	0	11	0
99	31	69	12	0	26	6	52	36	14	10	17	12	0	8	30	27	24	38	42	50	36	26	65	37	32	27	12	40	38	34	27	56	40	37	42	74	80	31	0	0	5	6	3	0	0	0	0	0	0
100	707	213	261	77	71	64	193	130	12	91	34	150	6	5	166	38	9	0	2	29	46	18	10	54	89	63	8	20	18	10	44	8	11	32	94	189	29	32	11	0	3	0	19	41	46	29	1	5	10
101	574	522	643	1070	6263	7618	7558	6920	5025	2439	2841	3633	3688	3486	3561	4109	3986	3229	2814	2482	2983	1987	938	1822	2342	1049	574	344	356	756	573	687	615	574	585	173	230	139	88	83	165	30	36	81	10	174	30	90	32
102	11	214	222	193	329	157	218	357	325	467	438	533	459	726	389	454	737	700	598	476	446	444	511	512	464	513	652	400	927	553	713	479	984	690	404	694	555	742	652	222	483	316	569	563	820	446	886	427	493
103	119	0	14	4	3	4	5	6	0	19	7	1	9	29	77	4	93	11	26	16	229	248	244	76	123	289	274	105	46	246	56	235	120	195	132	126	17	80	26	14	0	17	10	4	174	46	26	42	44
104	478	676	1019	1611	7313	8670	8131	6215	4615	2790	3245	4592	4276	4160	4549	4797	4610	3882	3486	2601	3461	2875	821	2842	3847	3112	4376	2722	2115	4132	2994	4558	4363	5506	4181	4220	2639	1608	92	80	78	187	59	917	372	193	133	149	77
105	112	130	201	386	392	218	191	300	47	248	208	223	251	502	327	386	252	26	91	61	219	153	107	325	213	96	124	68	15	102	154	40	6	38	54	8	5	19	22	8	6	4	0	0	0	4	17	0	6
106	1355	1039	703	877	1101	955	1025	1206	1084	1210	1129	1131	1290	2953	2033	1239	2567	7814	5730	11283	1874	1376	1970	1844	1571	1690	1910	2887	105	1327	1455	1794	2502	2412	1939	1991	2796	3222	5318	6814	6700	6994	5159	7361	6872	6085	5966	7390	5245
107	2	0	0	113	99	218	223	162	36	154	113	125	117	76	149	135	95	2	43	26	45	45	148	38	162	156	118	136	107	102	75	26	146	46	127	75	43	1	0	0	31	32	27	0	12	0	0	0	25
108	393	194	118	279	209	138	89	123	38	195	151	112	90	52	96	89	82	22	13	13	78	22	38	38	65	102	66	60	3	41	27	54	6	133	89	41	32	0	0	0	0	0	0	0	0	0	0	6	0
109	96	52	84	101	99	69	149	100	121	79	102	143	155	136	212	96	75	10	35	76	90	156	137	168	207	132	109	74	14	147	54	124	167	95	78	53	68	1	4	10	9	8	0	2	0	8	0	0	6
110	140	9	43	82	109	23	50	231	79	86	166	108	148	68	157	119	96	19	163	25	164	147	261	295	222	172	142	130	52	138	175	384	113	138	171	116	136	6	1	0	8	13	38	36	140	187	107	309	113
111	211	109	43	9	79	20	65	36	14	95	36	105	33	11	53	36	57	0	0	32	18	28	69	31	60	57	51	18	6	1	27	27	36	35	28	42	31	0	0	0	0	0	0	0	0	0	0	0	0
112	370	266	419	433	303	370	404	594	378	433	193	547	467	389	891	441	581	227	517	220	870	860	696	815	435	688	482	591	161	441	357	768	637	643	812	557	255	163	162	134	133	246	137	44	130	89	205	186	81
113	413	509	275	399	672	591	506	495	91	568	430	517	382	224	492	495	383	107	117	140	523	519	498	327	433	390	523	480	577	934	360	1006	1676	1102	1110	1244	670	43	59	184	132	98	74	121	156	133	119	66	192
114	66	26	80	104	86	123	84	92	166	41	156	89	257	599	330	128	134	374	785	455	372	123	340	486	732	637	360	300	235	309	172	191	254	328	232	503	209	629	169	170	1298	1032	321	83	75	166	434	242	133
115	0	1	0	0	0	0	0	0	0	0	0	0	0	0	0	0	0	5	0	0	0	0	0	0	0	0	0	0	35	0	0	16	0	0	0	335	218	373	208	206	178	208	201	133	59	34	55	53	36
116	86	99	1051	620	495	621	536	493	204	592	829	691	783	264	644	226	304	175	131	141	296	321	343	435	332	905	634	391	292	506	210	948	483	437	723	290	227	49	103	224	22	80	0	95	86	125	217	198	155
117	44	210	98	187	110	77	157	152	108	160	218	88	183	194	204	110	766	92	234	50	157	70	96	113	166	325	177	222	94	156	171	194	176	238	182	345	386	70	264	170	138	78	122	370	148	86	140	194	58
118	9	12	58	187	60	45	77	221	114	166	308	247	92	87	262	76	41	0	33	101	322	74	168	87	153	327	213	210	123	372	307	332	263	352	364	307	253	63	54	83	33	74	63	194	54	19	107	55	115
119	5	0	4	0	0	0	2	0	3	2	0	0	0	3	4	0	0	0	0	0	0	0	1	1	1	0	0	1	0	0	0	0	0	0	0	0	0	0	0	0	0	0	0	0	0	0	0	0	0
120	200	267	193	190	132	104	118	146	90	35	99	168	117	113	72	121	131	1	0	90	66	30	128	105	278	208	372	142	48	216	164	229	318	245	415	391	279	105	17	141	16	10	20	98	44	48	1	1	24
121	2	0	10	0	3	0	23	194	0	110	226	230	44	72	49	62	142	0	0	0	125	96	25	18	1	2	18	9	0	1	3	0	2	2	1	4	6	1	0	0	0	0	0	0	0	0	0	0	0
122	146	101	176	203	123	135	144	146	44	161	204	288	220	147	326	362	274	15	62	29	143	192	262	294	299	303	151	293	29	365	211	202	306	307	335	245	160	38	6	5	10	0	0	0	0	0	0	0	0
123	11	0	25	0	17	7	7	38	0	0	0	19	6	0	20	0	3	0	0	0	0	26	21	17	31	22	4	6	6	30	5	16	21	16	2	4	31	0	0	0	0	0	0	0	0	0	0	0	0
124	51	59	37	270	336	623	640	552	305	962	1264	1271	991	1578	973	658	511	391	446	236	459	514	421	360	375	283	538	601	547	514	521	874	592	743	1356	1334	706	595	238	190	182	198	12	90	282	565	56	176	470
125	1773	560	218	226	52	48	92	202	195	9	41	151	14	89	62	33	91	1	0	86	53	123	198	183	251	124	252	77	29	101	71	157	33	64	179	77	21	89	0	6	56	0	7	29	41	31	41	84	18
126	21	10	247	192	413	101	153	156	2	90	45	37	37	38	41	38	30	4	10	0	163	210	270	329	425	903	1045	519	222	943	402	727	445	503	754	519	361	322	149	116	120	175	499	158	501	180	300	372	351
127	430	385	540	394	320	185	64	242	70	711	634	723	816	1404	993	469	722	1929	739	473	646	539	734	528	237	250	264	303	5	274	159	417	399	486	171	494	29	240	162	209	86	85	64	336	335	432	724	463	224
128	2502	1345	1664	1558	1368	1563	2005	2064	1769	2261	1776	1646	919	832	944	930	864	487	691	417	705	910	1010	594	1109	597	781	393	264	310	680	714	1093	1078	1196	1644	765	986	278	103	27	24	61	335	96	84	85	211	79
129	7	3	10	9	58	37	2	22	51	135	137	326	171	63	241	158	89	14	0	139	191	208	110	141	104	85	83	261	4	95	13	257	240	71	182	190	229	52	1	0	0	0	0	0	0	0	0	0	0
130	467	414	363	201	174	491	297	242	384	167	341	197	280	52	297	64	50	4	12	6	113	32	21	70	61	37	31	203	141	91	29	9	97	130	182	127	221	120	167	104	0	26	101	0	12	0	0	114	10
131	0	0	0	0	0	5	9	20	0	0	2	2	9	0	0	0	0	0	0	0	29	18	11	34	11	10	46	5	0	30	18	5	20	13	0	27	53	5	0	0	0	0	0	0	0	0	0	0	0
132	214	128	261	773	535	285	325	245	447	278	109	254	141	13	74	229	120	70	77	53	188	119	103	127	127	82	221	70	19	127	160	110	146	131	152	60	72	47	20	54	0	11	32	132	74	88	24	0	1
133	0	0	0	0	2	1	31	8	18	29	11	143	45	46	169	105	84	109	58	0	0	14	21	78	2	7	4	47	180	37	19	12	20	118	124	418	278	0	7	0	6	3	6	0	94	5	15	0	0
134	133	307	150	352	328	526	662	418	307	871	1021	1116	1008	1687	1016	704	577	394	446	236	500	493	425	360	375	281	547	673	547	542	520	891	692	995	1740	1286	706	522	229	141	148	124	12	112	720	617	114	167	521
135	869	745	429	579	704	498	454	787	598	838	598	565	558	504	732	770	668	381	232	423	357	245	346	329	559	477	525	518	296	373	318	308	183	300	321	87	0	117	96	62	54	26	41	85	100	131	59	66	184
136	59	96	200	181	156	504	463	363	118	458	362	379	263	450	121	208	153	78	44	19	90	195	241	148	79	245	375	184	74	368	187	159	251	202	205	179	119	101	60	43	60	73	23	7	17	11	2	36	13
137	242	169	119	95	134	436	140	40	55	57	226	133	201	275	464	534	634	0	117	82	334	346	227	404	488	422	90	62	0	85	207	581	623	787	534	597	101	302	40	190	334	38	14	16	15	32	59	118	43
138	357	212	455	359	476	406	394	344	326	383	698	519	849	907	900	952	836	613	576	684	1122	771	1151	1066	1247	829	1133	1539	664	1189	730	1461	838	1188	1312	1063	833	807	847	399	308	294	374	241	208	250	253	454	482
139	38	34	18	94	61	33	51	31	26	52	93	96	291	43	126	77	54	6	0	4	124	42	23	69	36	43	74	54	43	34	24	121	75	56	54	60	140	4	0	43	0	0	0	0	0	0	0	0	8
140	136	107	116	103	88	151	178	310	82	172	150	123	93	67	120	154	113	29	97	105	132	114	69	95	194	109	107	133	78	111	70	208	148	81	187	63	63	52	151	88	163	38	49	27	43	59	44	133	70
141	0	112	150	376	60	105	81	123	110	183	257	168	74	142	202	126	126	0	50	112	743	333	299	356	299	440	455	343	241	401	351	484	377	458	441	294	399	53	54	95	52	191	62	196	68	27	85	433	178
142	2	12	30	37	6	0	13	57	49	21	31	10	43	87	37	30	50	1	5	15	19	65	33	31	23	20	42	21	7	54	26	33	31	31	64	22	35	18	5	10	24	3	4	17	6	11	15	17	5
143	35	69	47	74	98	77	74	82	270	171	70	84	22	69	61	50	57	25	2	23	90	9	9	4	30	24	39	0	8	0	12	9	0	0	0	0	12	1	0	0	0	0	0	0	0	0	15	0	5
144	452	285	846	997	1130	1816	1497	1188	891	962	1647	926	811	943	1206	769	507	113	183	307	838	778	692	570	908	948	692	349	101	388	338	402	251	329	257	324	420	162	67	42	32	70	16	69	36	55	49	79	47
145	139	119	205	241	153	157	44	50	128	79	90	168	93	119	99	67	58	0	10	25	44	92	36	117	206	96	86	32	31	23	2	46	61	139	92	29	36	0	0	4	0	3	0	0	0	0	0	4	0
146	1	2	16	26	6	7	58	83	40	40	17	62	67	10	124	97	45	1	9	6	27	21	47	67	102	45	135	28	22	164	280	246	153	155	74	117	129	10	21	18	70	46	22	9	21	31	44	17	53
147	144	220	202	233	114	235	96	111	0	565	793	788	921	1675	886	439	379	976	420	456	380	344	255	154	223	223	197	149	59	354	582	976	864	703	386	376	173	144	15	112	10	54	57	200	86	88	225	37	188
148	26	6	1	21	15	1	14	7	8	37	14	28	30	4	3	7	8	1	0	0	9	0	12	14	2	0	15	7	0	0	0	7	2	25	0	0	2	0	0	0	0	4	0	0	4	0	0	7	0
149	91	61	35	21	348	142	548	340	290	601	1418	1533	1889	955	1542	2291	1533	1816	2034	2387	1183	524	462	530	669	690	677	462	395	355	546	280	509	368	594	762	838	581	846	615	576	196	4	8	15	95	4	13	3
150	48	90	2	8	27	9	12	36	0	81	44	17	15	8	4	27	28	0	0	0	23	8	22	33	27	13	48	30	0	5	26	5	4	22	19	55	38	42	30	25	8	0	41	20	43	29	36	3	5
151	149	112	106	0	14	0	0	5	0	0	0	0	6	0	0	0	0	0	0	0	0	2	16	13	3	0	6	0	2	19	11	38	7	37	17	10	7	0	0	0	0	24	0	46	73	48	41	49	63
152	187	43	6	83	57	31	73	31	16	36	77	185	39	39	119	146	11	0	0	0	65	232	352	270	237	198	298	70	74	229	241	319	346	529	259	421	202	1	9	2	0	0	0	0	0	0	0	0	0
153	5	2	3	28	50	20	41	23	0	6	16	22	18	4	28	19	7	0	0	0	1	2	21	18	10	0	9	0	0	1	7	1	3	10	2	2	0	0	0	0	0	0	0	0	0	0	6	0	0
154	1859	2155	2999	1181	1634	1662	1717	2279	1650	2746	1162	312	163	115	107	126	189	144	137	63	267	372	426	343	804	544	382	493	103	302	265	535	482	186	275	533	52	6	29	0	41	48	22	0	10	0	24	0	5
155	64	52	94	131	176	168	152	130	58	133	104	250	606	503	825	338	370	124	221	155	516	848	750	767	721	830	981	1227	686	686	1259	610	1010	722	720	658	475	193	617	566	645	367	405	706	652	643	760	1034	811
156	149	42	64	94	74	139	156	211	56	308	342	205	79	67	266	194	10	12	28	126	64	52	19	24	13	83	114	94	40	56	41	34	38	16	3	0	6	0	0	0	0	0	0	0	0	0	0	0	0
157	68	46	12	49	25	29	17	13	23	23	12	22	25	21	17	60	42	0	0	1	10	2	16	40	20	38	30	31	5	40	43	31	37	72	38	37	47	20	2	1	9	2	13	2	0	0	0	14	3
158	293	251	94	285	475	399	286	577	313	640	143	211	112	227	455	250	102	210	550	156	439	86	74	104	96	213	55	36	16	119	192	108	163	311	106	83	94	0	0	0	106	0	64	94	80	106	2	2	100
159	276	383	125	17	35	32	39	36	31	17	50	28	87	143	167	175	73	6	22	83	37	5	40	104	188	177	122	190	31	25	6	22	20	275	462	185	181	477	376	150	194	69	36	25	28	102	22	17	45
160	31	27	38	33	38	31	38	28	2	28	37	22	11	12	38	7	10	2	2	2	21	2	28	56	52	14	19	7	0	3	1	16	25	17	14	9	37	0	0	78	34	0	14	34	0	0	27	0	0
161	282	660	689	207	258	301	236	290	331	314	260	103	194	306	255	171	147	43	139	267	336	419	262	371	257	380	207	247	53	239	230	124	147	109	114	55	48	18	0	4	56	0	26	12	0	169	55	491	188
162	67	288	1213	782	748	595	317	412	588	311	536	757	1041	1449	948	818	708	798	2560	766	1501	1135	890	602	1172	2336	1269	2233	1743	1708	1846	2319	2297	2317	3342	4117	2644	2900	5376	3841	4564	5390	1482	2984	4662	4897	4576	6279	5003
163	65	0	63	11	14	103	173	377	163	657	610	575	660	226	741	784	692	171	93	160	451	551	350	186	420	332	325	132	0	316	317	303	380	495	628	576	601	168	55	33	56	28	55	0	0	53	90	20	2
164	31	23	8	22	10	4	8	8	2	6	15	6	18	15	6	3	5	1	0	7	8	0	0	3	22	2	0	8	0	12	7	20	11	2	3	14	41	0	0	0	0	0	0	0	0	0	0	0	0
165	108	92	196	340	333	172	308	281	162	939	558	857	813	427	331	799	402	230	45	82	382	446	367	648	840	458	460	476	68	189	476	665	723	598	205	292	936	416	223	22	31	4	9	5	8	2	75	61	8
166	7	53	144	462	599	492	1182	1079	593	885	911	670	1567	585	1004	932	1194	1773	1700	1695	1040	1135	734	1528	1904	1126	1005	717	341	1133	695	944	820	972	1262	858	1093	1482	1121	1280	1001	272	197	122	140	58	64	43	45
167	12	2	2	10	5	16	19	22	3	24	41	94	98	63	93	50	99	5	4	0	38	86	13	56	114	235	70	118	38	172	177	147	188	109	126	159	197	66	16	65	122	30	0	4	50	99	80	31	17
168	261	200	181	180	138	85	102	140	20	119	113	142	51	187	172	99	58	2	42	103	164	186	135	144	124	152	137	144	123	294	163	189	150	104	176	75	140	32	2	22	4	0	16	0	3	2	0	5	3
169	215	195	194	278	233	249	182	91	82	141	159	145	154	118	102	95	133	34	60	2	108	106	241	132	85	65	185	26	0	51	58	44	33	187	127	96	103	0	0	0	0	28	0	0	0	0	0	0	0
170	681	850	1069	768	857	979	407	215	661	367	639	524	666	681	828	677	745	1057	1974	1233	1325	897	1288	1395	1174	1006	1459	1638	817	1323	1325	1889	1112	1457	1554	1485	1080	1226	1396	806	551	622	452	474	342	488	355	730	816
171	439	522	595	711	657	812	403	512	349	587	349	630	533	372	703	503	347	102	115	282	399	401	581	544	410	571	601	177	55	128	22	255	320	407	436	278	297	137	227	124	129	51	65	66	30	23	111	36	32
172	0	0	0	0	0	0	0	0	0	1	0	0	0	0	0	0	0	0	0	0	0	0	2	0	0	0	6	0	0	0	8	0	0	4	0	0	0	0	0	0	0	0	0	0	0	0	0	0	0
173	136	131	46	185	80	68	95	102	154	41	427	86	39	25	94	209	52	44	73	132	88	58	41	347	403	2345	1146	1855	2100	770	710	597	163	355	506	687	139	1	0	0	7	13	8	0	15	51	0	0	0
174	363	173	589	286	409	286	562	397	218	230	275	226	580	270	366	324	429	198	82	115	299	431	435	334	274	218	373	462	132	350	266	414	381	435	415	547	513	498	41	210	402	348	177	168	44	231	111	182	103
175	5	0	208	194	67	9	16	39	28	1	17	12	38	5	0	10	0	0	8	0	16	22	119	108	112	101	264	158	2	136	144	161	64	159	100	107	80	0	0	0	8	0	0	6	0	0	0	0	5
176	564	722	1389	1071	485	685	390	167	271	529	228	903	370	103	476	430	143	79	3	19	255	163	192	188	184	179	131	154	27	313	157	358	642	260	269	429	257	104	203	82	5	0	0	0	1	6	7	3	130
177	1	0	9	11	4	0	0	13	1	1	23	18	10	7	19	40	6	0	0	0	41	28	27	41	41	128	31	29	7	42	12	5	16	16	41	52	65	32	2	0	6	0	0	0	0	4	0	0	10
178	364	322	336	620	805	1286	801	1155	469	1278	1874	2108	1951	1204	2057	2338	1374	312	243	115	1543	2063	1379	2271	2580	2647	2462	1728	386	2387	1223	2496	2188	2733	2971	1949	1067	76	887	307	134	458	265	158	360	173	205	281	399
179	799	733	966	949	649	613	443	424	287	425	439	301	277	199	279	306	532	233	387	283	544	656	666	440	617	562	627	304	308	593	517	562	632	499	572	667	376	274	298	209	417	121	231	298	146	133	232	81	577
180	45	24	23	6	7	0	70	368	19	257	224	176	135	52	214	309	151	66	49	1	92	2	83	135	116	30	55	0	0	0	0	0	1	216	101	275	79	84	0	0	0	0	0	0	0	0	0	0	0
181	595	410	285	450	369	519	547	792	196	830	1610	1496	962	634	898	626	477	181	161	6	157	558	1093	985	1118	1060	656	437	586	1006	309	397	936	974	647	891	572	318	514	97	22	36	61	89	206	78	16	11	28
182	83	91	57	60	75	72	46	58	31	75	106	173	132	47	204	104	89	5	27	9	80	142	118	43	50	39	58	43	18	59	37	44	38	72	133	24	41	1	30	10	20	8	16	8	5	41	0	206	425
183	16	39	21	32	12	18	23	42	45	193	112	54	109	54	47	68	122	9	27	16	49	94	119	85	114	152	79	26	20	103	89	149	148	37	97	157	103	0	1	46	1	12	0	0	0	6	0	18	1
184	328	648	598	529	422	516	586	408	183	490	522	430	491	375	648	537	514	181	198	175	422	563	275	491	569	476	803	329	241	507	729	535	512	564	753	918	980	517	189	172	266	226	165	252	631	442	306	323	143
185	167	89	149	276	251	267	232	150	63	123	146	212	136	188	289	206	166	62	15	28	145	113	123	253	162	167	357	112	39	377	302	276	255	289	198	176	162	17	0	46	14	17	9	40	0	12	43	32	74
186	188	108	118	262	315	188	193	209	137	328	260	263	189	38	162	137	192	7	75	217	129	165	367	346	263	481	414	249	111	619	332	227	164	231	276	218	155	29	10	12	12	12	23	1	26	23	19	3	32
187	388	399	216	170	137	86	109	253	96	73	150	113	64	84	110	27	106	85	6	52	94	65	90	32	0	2	11	5	30	73	54	11	73	78	91	129	18	12	0	13	17	16	0	0	0	0	4	0	11
188	1	79	41	80	34	82	100	47	20	5	27	23	12	34	58	30	58	0	0	0	28	88	24	20	20	74	40	46	0	72	26	15	104	91	47	58	20	0	0	18	1	6	5	8	4	1	0	5	8
189	772	980	459	443	553	135	135	229	49	166	84	156	397	66	44	122	56	0	0	128	645	284	324	208	260	273	196	296	325	198	147	176	409	153	271	190	217	183	19	12	6	9	75	18	54	72	32	17	9
190	637	420	547	466	269	330	488	448	346	679	566	519	613	854	963	684	467	153	111	195	808	693	694	915	895	918	662	315	109	585	462	830	630	661	531	523	569	188	126	43	244	346	255	116	312	445	228	363	194
191	49	115	318	259	210	373	217	212	103	150	129	132	159	91	176	202	142	2	96	70	109	177	225	156	258	311	221	225	160	510	562	735	791	1130	607	530	295	342	372	119	129	192	103	180	293	237	175	332	129
192	596	385	798	710	743	435	893	487	508	854	2186	1974	1603	1685	1390	1413	1317	1397	812	1029	1944	3009	2600	2109	3861	2613	2254	1989	1839	3172	2681	3284	3283	2942	1986	2215	2196	871	1075	856	923	1284	932	1535	459	695	1059	616	1125
193	310	713	471	761	460	839	476	659	206	283	394	341	348	119	351	236	594	144	132	138	542	219	481	527	408	278	520	184	145	589	245	211	123	283	274	198	239	17	0	9	0	0	0	0	0	0	0	0	0
194	0	0	0	7	15	29	2	5	14	5	32	62	3	0	18	30	15	1	0	0	0	40	5	12	1	18	21	0	0	5	4	12	3	0	9	0	11	0	0	0	0	0	0	0	0	0	0	0	0
195	103	85	93	185	63	159	136	114	0	59	75	19	5	83	116	55	13	26	0	4	32	36	30	47	61	30	51	61	22	97	160	126	78	205	124	97	130	286	155	60	40	13	9	22	54	18	8	4	2
196	23	0	80	26	375	169	600	321	262	576	1416	1714	1791	1039	1605	2182	1507	1815	2049	2372	1121	463	423	529	608	688	665	419	312	327	517	274	544	426	578	754	822	566	846	615	576	158	66	0	10	7	29	0	8
197	807	1292	1555	1179	643	639	397	419	178	581	736	570	286	404	772	453	228	168	162	135	451	613	545	482	713	2913	1844	2386	2398	1437	1382	1375	1428	809	1184	1738	613	494	113	361	233	317	144	286	36	208	124	386	172
198	1463	1111	753	893	1011	729	384	314	28	393	174	233	251	156	148	58	93	26	21	5	228	142	250	184	191	102	184	254	59	123	46	67	97	163	96	46	45	85	66	0	56	0	0	2	0	0	0	0	0
199	215	64	107	164	223	175	101	108	132	186	205	347	330	200	345	245	444	51	96	94	351	234	339	204	117	136	131	261	52	159	77	224	120	85	32	47	59	0	6	0	0	19	13	2	0	0	0	42	21
200	325	435	651	882	1269	2009	1578	1129	878	805	1715	992	1061	1518	1310	1725	1416	699	885	1390	1657	1239	1009	1939	1184	1445	1643	2189	339	1295	856	1203	1055	1258	765	1224	1166	780	520	498	1367	1040	383	343	1295	870	1015	1692	1131
201	168	177	243	211	253	172	127	166	24	143	65	157	73	90	159	96	215	17	130	41	139	130	95	161	202	356	223	138	36	296	149	142	185	250	320	271	121	15	4	7	0	0	0	0	12	8	6	18	16
202	196	114	90	76	198	30	46	166	53	113	166	90	128	105	39	38	71	44	59	125	93	69	130	105	137	104	53	185	255	161	260	153	118	135	393	325	160	83	38	108	16	32	52	47	207	72	0	152	88
203	1122	1003	1696	1818	1626	2027	1660	1572	801	1408	1210	1648	1143	1111	1158	1363	455	605	1249	854	722	307	747	877	734	569	762	571	217	864	647	593	252	239	660	591	544	328	242	137	1	0	0	0	0	1	0	0	51
204	449	346	292	612	183	320	184	215	172	160	193	238	170	173	199	173	142	271	325	213	313	350	574	187	83	82	112	80	196	106	120	201	62	27	101	34	16	94	136	8	94	158	116	26	41	237	96	27	25
205	47	330	691	440	367	635	374	667	45	347	128	491	342	213	315	427	261	47	47	121	18	257	250	387	198	358	327	109	21	340	75	323	175	559	794	1110	894	782	10	65	537	588	656	954	1170	544	1031	847	428
206	376	362	262	150	140	142	182	116	172	189	227	134	71	81	93	38	44	115	140	95	56	51	75	126	216	179	200	78	57	199	51	141	154	143	101	146	145	111	83	74	8	61	0	0	0	22	18	49	57
207	45	35	217	77	74	95	105	62	50	81	32	93	25	0	33	20	0	1	0	0	18	17	8	35	39	24	13	46	0	28	11	9	56	33	54	54	55	9	0	0	0	6	15	3	2	3	0	0	5
208	82	36	37	73	48	56	1	2	50	93	152	248	149	81	169	153	75	14	0	127	122	82	38	68	93	31	37	43	4	73	11	184	156	170	227	168	69	42	1	0	0	20	0	0	0	0	0	6	7
209	102	242	228	661	371	367	153	237	48	300	377	336	218	128	221	261	209	22	42	96	68	137	121	146	91	3	4	10	0	28	3	20	6	13	69	179	41	0	4	24	9	0	0	0	6	0	0	12	10
210	0	0	0	12	17	6	14	10	9	12	4	26	13	3	11	4	21	0	0	6	34	10	24	26	85	59	99	15	39	45	33	29	30	30	26	6	7	0	1	0	1	0	0	1	0	0	0	0	0
211	90	59	184	133	293	474	502	390	214	701	422	571	406	331	393	324	272	67	141	146	279	275	322	304	376	212	339	224	21	212	106	69	74	125	141	40	89	12	8	68	2	0	4	2	0	0	6	44	18
212	306	49	17	16	15	9	16	9	0	8	9	47	16	47	23	16	29	8	71	128	68	85	61	123	88	46	64	86	174	237	51	156	110	101	172	28	138	128	37	1	74	12	7	7	10	4	0	5	6
213	88	19	38	6	55	10	90	19	71	27	30	19	11	14	29	12	16	16	7	14	44	88	129	58	475	101	688	537	96	82	472	594	495	570	347	643	425	16	33	417	120	93	58	86	31	154	133	28	255
214	369	567	586	612	427	828	595	440	230	495	557	716	437	350	472	547	181	17	7	15	443	317	509	308	220	133	211	213	62	217	160	214	150	133	37	133	13	73	75	32	87	137	75	82	2	0	79	8	187
215	66	127	20	63	71	83	61	41	49	100	73	42	110	48	94	7	62	49	70	68	133	255	54	129	199	60	81	68	111	136	65	169	61	74	150	73	66	48	116	77	106	25	55	42	15	124	98	22	50
216	109	214	150	187	155	123	42	48	114	25	64	82	38	158	71	93	165	185	57	170	75	54	108	122	18	48	13	3	0	3	7	26	8	23	0	0	13	31	12	85	41	8	3	0	0	0	0	0	0
217	225	295	410	252	74	57	15	2	2	2	14	25	0	1	236	108	123	31	0	25	91	150	166	76	88	112	213	82	39	127	108	138	193	348	252	139	192	72	111	155	95	55	148	71	78	42	102	44	70
218	144	63	112	126	85	93	185	301	74	102	158	143	266	261	255	181	152	26	96	94	157	115	144	122	212	104	129	167	112	144	89	208	211	94	217	163	169	57	195	88	124	41	48	123	56	78	66	140	65
219	204	160	266	141	453	376	297	152	48	112	278	166	327	78	100	162	238	15	23	33	244	347	181	367	266	267	329	271	7	264	300	493	526	532	623	655	588	219	19	95	157	30	100	88	39	92	40	146	68
220	463	551	207	342	255	143	157	170	78	279	167	190	190	113	108	98	109	37	95	146	137	138	80	64	164	781	547	122	77	650	766	983	123	822	1327	641	577	217	58	204	92	38	199	165	107	107	131	84	29
221	699	610	524	610	542	457	295	531	503	943	764	887	742	527	1086	1181	457	177	46	83	873	1192	805	816	447	1051	306	245	0	4	3	2	0	2	0	0	1	0	0	0	0	0	0	0	26	3	4	9	4
222	742	1194	868	1569	1268	829	474	959	770	462	208	295	230	343	367	765	431	12	253	124	150	260	494	326	311	119	303	277	151	190	90	164	296	469	229	346	189	200	116	75	245	80	268	144	191	154	189	128	154
223	14	58	149	127	226	223	166	312	87	315	186	493	687	965	643	790	920	551	725	1268	1266	1157	1124	1362	866	1225	1252	1948	275	1018	567	803	639	864	522	508	737	492	416	158	258	671	233	172	561	294	473	914	506
224	618	241	251	81	58	235	107	146	437	110	211	271	199	185	340	92	116	4	22	1	241	148	151	314	175	100	121	256	141	368	241	330	2440	378	365	233	403	120	162	104	9	92	101	53	212	285	148	251	1
225	464	1814	1946	1918	2357	1488	1170	1286	1750	1476	1467	1194	1112	428	750	1485	1880	370	4638	2335	1442	1443	1129	875	1308	1057	1002	1322	1256	1390	1872	1934	1364	1698	1799	915	1048	1976	2240	2295	2081	1742	710	904	911	1260	1255	1770	2358
226	382	481	627	537	521	165	278	136	135	19	116	20	75	21	19	112	44	0	0	0	10	18	37	82	148	135	177	87	14	281	194	218	144	277	417	419	96	89	2	24	56	0	11	39	46	98	0	144	0
227	35	53	9	9	17	14	22	21	0	9	34	39	18	13	51	33	42	0	0	17	68	32	52	24	54	85	50	47	0	162	36	110	90	142	239	204	104	12	4	24	0	143	6	0	0	8	26	6	0
228	3	6	9	0	0	5	1	0	12	6	7	0	2	0	24	5	9	0	0	0	0	15	0	0	0	10	3	0	1	24	17	1	16	22	8	13	8	0	0	0	0	0	0	0	18	0	0	0	0
229	5	1	108	438	608	544	1309	1041	613	879	914	665	1563	625	1000	911	1224	1793	1694	1702	1021	1151	727	1513	1905	1117	1022	709	340	1150	678	928	816	967	1225	830	1098	1482	1121	1280	1001	272	197	122	140	58	64	43	40
230	188	640	422	643	296	708	339	493	180	148	223	188	254	84	133	182	490	142	126	96	501	178	396	496	383	282	494	141	156	594	256	220	124	287	260	214	235	17	0	0	0	0	0	0	0	0	0	0	0
231	167	143	130	205	218	181	73	98	136	289	628	541	629	449	1034	643	375	125	260	334	1005	982	682	341	273	267	391	266	123	442	398	494	367	947	400	420	335	184	142	74	68	168	97	171	138	61	126	199	90
232	94	78	1218	661	558	733	585	525	202	620	853	794	1007	301	730	355	329	175	131	147	381	468	476	493	441	1042	978	641	377	756	428	1189	831	578	1128	998	477	93	132	227	28	191	120	190	94	142	277	206	383
233	244	49	222	203	148	119	126	280	199	164	135	312	198	227	139	112	95	77	120	69	323	178	154	256	181	161	180	113	25	157	221	135	181	143	291	228	302	63	33	52	14	25	9	8	36	24	13	27	0
234	38	15	208	130	318	264	765	1102	1061	1072	1028	1100	1305	2927	1951	1205	2493	7793	5734	11284	1802	1376	1864	1816	1561	1912	1769	2681	66	1393	1459	2018	2449	2393	2115	2138	2841	3331	5426	6820	6671	6958	5116	7378	7004	6081	5871	7284	5245
235	0	28	1	0	5	1	146	302	6	175	126	93	170	210	86	262	57	3	0	0	398	103	142	190	201	337	274	587	16	701	247	539	304	526	460	298	188	85	140	127	14	0	56	34	172	112	159	216	372
236	188	335	66	120	106	84	73	37	5	5	9	12	2	3	2	0	3	0	0	0	3	3	5	2	9	0	27	1	0	13	17	5	31	8	3	3	8	0	0	0	16	12	20	17	15	13	50	7	31
237	151	51	84	52	27	44	90	29	25	90	68	113	150	123	129	227	551	32	67	263	478	924	902	902	421	259	261	284	35	140	162	525	538	651	469	393	302	98	129	262	185	191	131	101	85	87	111	117	371
238	491	84	19	24	85	48	1	89	0	62	39	125	62	42	121	86	123	6	0	0	48	193	60	44	53	67	85	139	2	192	103	293	680	1098	1044	305	270	110	138	24	94	0	141	36	42	71	44	0	65
239	42	24	23	37	31	15	46	249	275	575	242	265	128	13	66	66	15	11	21	4	45	31	15	35	27	21	15	6	0	11	7	13	15	38	40	10	0	0	0	1	3	25	8	0	5	0	0	0	1
240	12	3	1	0	1	1	1	10	0	9	8	17	11	3	0	18	11	2	3	4	8	14	50	83	41	76	69	49	0	69	58	60	74	47	69	48	43	0	7	1	8	0	6	0	39	0	0	0	21
241	93	165	37	42	199	34	74	61	0	20	17	16	82	26	8	90	314	0	0	0	80	7	34	138	10	12	19	25	0	3	14	41	32	79	34	93	5	30	0	0	9	0	0	0	0	0	0	0	0
242	39	95	107	156	103	157	376	75	102	345	365	192	319	264	294	210	81	0	1	0	73	18	6	41	14	157	26	10	0	26	32	84	97	96	2	0	8	20	0	0	0	0	5	77	121	18	32	13	21
243	76	59	53	37	36	161	166	93	111	194	337	397	152	191	235	179	359	27	104	40	313	216	140	82	29	57	112	34	10	44	140	48	82	139	244	199	42	32	49	63	12	0	31	67	8	48	4	91	2
244	1307	662	71	129	86	75	52	90	99	77	81	159	508	908	544	463	365	227	732	1775	922	1259	592	964	654	284	533	342	794	797	161	754	494	367	532	290	682	606	351	370	283	273	305	198	190	300	172	51	182
245	205	177	156	59	220	116	151	195	160	133	177	244	161	139	415	444	218	65	50	20	203	297	311	303	160	213	281	142	149	605	70	130	203	148	232	271	252	35	118	79	53	56	63	113	20	5	161	10	0
246	283	54	0	53	11	81	491	433	1476	930	537	874	529	803	1047	1179	1186	832	593	955	1169	970	582	742	1615	873	184	176	190	502	980	1149	935	1412	1180	738	731	798	470	428	424	229	237	276	404	257	317	596	361
247	308	176	359	389	224	320	528	122	150	256	159	156	49	31	81	190	64	0	2	8	90	200	153	194	181	191	92	119	12	102	169	232	338	175	92	184	84	0	0	0	0	0	0	0	0	0	5	0	0
248	441	347	955	1144	582	752	599	512	232	732	974	1004	964	695	1630	1383	762	72	59	77	148	532	471	525	594	606	581	328	115	750	234	309	384	581	447	364	201	30	17	43	7	13	0	0	3	3	22	0	59
249	3	2	4	0	13	47	11	19	0	48	69	76	57	20	60	117	34	7	4	1	65	67	26	10	10	15	21	8	0	14	13	18	30	12	10	16	0	0	0	10	0	0	7	0	0	0	0	0	0
250	419	236	214	140	124	182	221	231	13	206	280	166	277	155	311	217	168	10	18	11	275	163	154	231	241	215	237	195	130	247	283	341	416	354	562	211	191	35	2	25	6	32	0	22	3	12	18	8	8
251	77	99	81	108	77	121	71	128	80	168	106	144	74	47	117	77	165	70	94	0	16	39	16	31	66	3	26	6	3	4	9	17	6	8	13	17	4	26	22	35	0	21	0	0	8	43	2	20	0
252	80	183	143	170	120	140	222	307	52	257	170	243	372	124	367	418	304	32	19	51	332	270	296	404	300	312	167	213	156	231	286	248	223	397	236	250	162	8	9	34	13	5	25	56	6	30	16	12	9
253	105	64	84	263	291	152	142	266	43	185	153	240	280	451	310	482	238	26	92	58	249	165	160	296	221	78	128	76	14	106	160	77	51	94	85	51	26	20	22	25	13	7	0	0	0	4	17	0	6
254	0	4	0	5	8	0	11	0	0	3	4	0	0	2	0	0	0	0	0	0	30	85	30	69	139	37	103	52	11	161	240	1199	468	343	336	904	787	0	0	0	0	0	0	0	0	0	0	0	0
255	894	427	701	693	689	752	688	1159	966	700	708	968	1305	1035	1150	1031	688	328	317	515	1023	672	957	1070	1485	1021	707	860	423	921	1050	1328	1202	752	961	1080	731	160	145	195	160	136	88	110	92	149	116	135	86
256	20	121	69	26	6	151	570	1266	277	790	354	119	177	122	240	298	137	3	2	151	239	125	79	254	242	126	140	45	136	60	114	26	110	49	47	48	12	0	0	0	0	0	2	35	0	0	122	75	62
257	63	65	47	25	54	70	49	59	4	48	2	62	12	66	19	46	52	16	12	0	27	20	32	36	34	58	27	18	13	7	19	166	77	67	45	41	32	55	15	1	93	44	94	4	68	18	5	2	15
258	71	88	134	122	115	110	134	50	73	102	53	114	68	47	81	75	71	184	45	7	145	56	23	56	241	242	277	113	121	208	105	133	38	100	31	108	71	40	87	4	30	136	74	4	21	53	0	44	44
259	0	4	0	16	2	71	1	36	0	77	3	74	0	1	7	29	81	0	0	0	0	1	10	3	5	0	2	60	0	11	30	58	6	3	18	82	3	0	0	4	0	0	0	0	0	0	0	0	0
260	299	484	352	693	469	244	261	170	13	362	318	201	225	61	160	167	83	2	0	19	108	279	240	269	230	289	252	226	4	408	222	263	235	367	382	508	276	5	4	0	2	13	8	0	7	0	25	10	14
261	129	138	83	54	97	93	74	51	2	62	70	77	47	46	28	56	68	4	0	0	64	38	20	24	32	57	60	124	6	33	52	130	41	41	33	143	127	64	2	4	0	0	0	0	11	10	0	0	0
262	103	155	500	246	291	114	45	118	25	61	84	80	75	9	37	22	92	0	10	1	66	12	40	43	32	70	95	58	35	90	12	102	14	49	189	146	158	105	44	60	67	232	75	62	30	20	22	8	0
263	369	279	206	328	272	289	267	141	38	254	296	465	357	408	334	162	190	168	107	214	303	182	446	314	281	465	409	290	181	256	285	675	449	257	267	388	201	77	36	83	123	167	181	119	143	196	142	121	158
264	81	138	165	236	81	129	59	103	55	64	160	47	58	31	56	6	31	5	0	4	15	13	29	29	77	80	96	16	22	40	66	153	85	93	42	14	60	16	66	43	41	20	12	22	3	14	6	2	68
265	259	309	404	673	388	390	371	576	12	385	359	445	857	429	777	888	481	5	0	55	429	509	716	577	352	367	355	138	27	609	123	256	180	292	302	226	81	6	4	0	1	4	10	0	3	0	25	89	17
266	45	159	154	184	131	190	158	49	12	223	124	70	63	18	99	84	13	0	0	0	38	26	15	28	49	125	330	70	58	412	229	355	161	166	126	135	102	29	0	28	20	0	3	25	12	6	34	16	0
267	167	63	118	147	76	161	181	185	11	345	388	257	527	173	291	265	498	111	423	180	168	189	270	253	297	203	301	190	120	258	307	503	414	419	332	186	201	493	138	86	13	10	9	50	117	16	0	17	71
268	209	135	101	35	71	54	123	108	42	42	104	297	289	458	507	291	184	6	48	68	645	822	691	719	834	813	757	560	513	489	1236	664	828	719	829	495	329	170	611	454	560	316	317	579	509	831	918	1329	1030
269	10	82	55	89	81	66	125	137	90	233	141	254	206	99	254	296	217	16	75	32	254	147	106	138	111	196	195	137	79	231	141	211	272	181	180	112	62	45	57	22	52	6	151	53	105	78	46	66	33
270	55	17	40	37	81	18	10	24	54	29	138	38	65	198	131	35	11	4	8	0	41	9	45	31	17	56	123	36	2	92	86	131	176	202	22	27	6	0	0	0	87	52	0	0	137	9	28	33	0
271	565	569	536	680	709	362	313	533	157	655	363	261	296	69	431	136	170	35	128	108	384	589	419	731	750	901	733	227	220	947	1386	963	1110	968	874	1133	1233	1650	1530	864	589	302	224	501	333	440	502	254	1001
272	26	45	65	43	52	26	45	66	40	27	15	109	65	59	77	35	62	14	0	22	48	74	80	121	55	43	43	14	53	98	64	53	139	153	192	130	170	4	9	19	0	83	0	2	37	0	0	0	0
273	65	40	37	45	35	12	135	131	1	151	63	92	90	6	62	111	52	4	0	14	115	55	130	84	153	127	99	201	12	199	74	224	154	230	385	258	84	71	39	99	12	0	48	27	6	10	29	1	11
274	1	0	12	142	273	281	219	187	166	372	228	442	402	156	449	453	393	141	95	46	332	702	290	750	348	550	715	644	101	767	743	818	939	512	594	740	435	65	11	15	108	10	43	38	76	161	64	62	31
275	534	887	728	329	354	315	261	439	305	322	387	310	175	430	257	226	269	59	117	252	253	158	143	196	204	240	524	705	268	383	329	233	462	472	333	418	343	21	4	25	108	95	93	80	13	68	71	124	14
276	432	460	573	550	298	334	513	519	345	508	542	527	634	729	732	384	377	286	214	162	732	503	476	1341	848	1030	811	634	140	521	343	564	554	820	482	1263	707	565	255	393	1232	596	328	235	893	597	731	939	895
277	54	14	2	10	2	4	4	11	0	97	112	231	20	5	56	41	2	2	0	0	21	45	38	128	130	44	75	4	51	2	84	10	27	139	198	4	3	0	0	0	6	0	0	0	0	0	0	0	0
278	252	82	155	503	90	212	147	208	111	156	239	390	196	596	336	306	204	22	134	212	225	170	141	104	144	82	158	108	49	108	180	184	113	187	190	306	193	62	17	10	12	15	8	290	8	55	15	28	44
279	2	0	2	0	0	0	0	0	2	3	6	1	7	0	0	4	6	0	0	0	0	0	0	0	14	9	0	0	0	4	0	60	0	10	6	6	44	0	0	0	0	0	0	0	0	0	0	0	0
280	0	0	27	5	67	118	105	112	21	66	132	120	79	21	79	135	71	0	7	18	107	80	65	66	148	78	99	40	0	90	55	110	92	44	92	39	13	6	0	0	0	0	99	102	0	0	0	0	0
281	420	443	233	485	432	151	83	196	49	154	69	124	407	55	80	154	112	0	0	128	602	294	262	114	276	290	218	288	291	199	182	230	384	271	297	169	215	175	19	31	6	9	75	18	54	72	30	9	15
282	266	131	162	201	170	257	390	318	179	153	337	146	149	132	183	337	312	62	25	69	178	189	254	289	195	136	272	264	38	270	179	428	351	403	475	259	324	165	106	115	36	11	28	23	5	60	24	28	45
283	129	132	157	137	185	437	313	85	63	141	280	385	326	108	226	283	92	1	3	19	300	152	263	267	205	257	208	290	28	219	206	375	847	566	355	453	347	42	11	36	9	2	0	10	5	6	10	3	150
284	71	190	136	84	161	133	76	115	101	62	96	124	89	215	107	27	113	81	266	81	264	136	105	155	200	150	148	38	37	94	137	123	168	191	214	66	57	67	25	0	8	6	4	67	11	7	177	93	84
285	23	2	22	0	3	66	127	6	4	8	1	11	6	20	32	15	6	4	14	0	6	6	0	0	0	0	0	4	0	2	0	4	0	2	3	11	1	0	0	0	0	0	0	0	0	0	0	0	0
286	591	340	1231	1312	968	1773	1077	1280	745	1598	1852	2508	2140	1279	2203	2301	1424	472	274	145	1597	2335	1135	2445	2732	2750	2776	1963	506	2787	1194	3577	3486	4401	3951	3160	1921	150	1143	533	152	455	314	307	461	245	452	443	368
287	2	23	33	26	19	15	16	33	1	11	3	3	0	3	16	7	17	13	4	2	5	20	7	16	0	8	6	1	0	0	71	25	0	0	0	69	48	0	0	0	0	0	0	0	0	0	0	0	0
288	0	12	30	37	9	0	7	89	49	28	41	4	43	87	34	35	50	1	5	15	19	46	105	117	349	154	206	77	68	169	57	50	40	111	279	88	77	18	35	10	29	2	4	23	6	11	15	17	5
289	412	388	503	542	457	313	663	770	864	673	272	354	514	721	520	809	422	298	185	254	432	343	295	206	535	309	311	271	500	360	516	378	703	292	366	322	595	318	163	30	198	10	159	207	196	366	98	681	620
290	59	63	83	52	112	87	27	61	4	57	171	241	360	296	662	314	149	97	157	169	658	673	624	336	318	454	451	220	97	513	622	701	552	986	695	527	501	231	215	85	74	122	49	98	176	174	74	35	72
291	47	124	152	87	140	145	100	164	118	63	125	159	104	193	151	198	173	121	127	166	202	183	213	181	322	332	310	182	16	89	99	85	51	91	180	101	207	67	47	56	49	35	44	60	134	69	47	35	172
292	300	88	18	35	11	4	2	3	0	7	6	0	0	0	7	0	11	0	0	0	0	0	0	0	0	0	0	0	0	0	0	45	9	7	5	0	14	0	0	0	0	0	0	0	0	0	0	0	0
293	14	12	0	0	0	0	3	19	69	31	10	19	9	10	15	7	7	0	1	0	1	0	0	0	4	0	0	3	4	1	5	12	16	4	0	0	5	1	0	0	0	0	0	0	0	0	0	0	0
294	385	381	551	181	276	276	326	496	111	320	486	1033	271	371	682	405	148	180	271	340	841	1065	760	1178	610	1311	1033	536	264	1072	1283	987	1120	669	725	672	930	1374	1308	914	516	146	669	613	408	224	701	170	926
295	172	408	949	1067	828	918	1025	770	666	770	695	703	1027	779	1096	625	392	186	293	253	660	596	752	537	620	682	682	401	212	637	945	844	1153	1604	679	616	665	213	368	174	164	160	188	97	177	146	220	214	217
296	534	290	383	596	332	359	131	251	142	147	86	151	204	222	212	128	261	278	187	184	273	335	586	195	231	228	210	183	311	213	170	534	280	330	519	153	95	113	154	33	101	352	117	51	44	284	142	27	64
297	15	0	0	0	39	12	0	11	22	8	17	7	6	39	20	28	59	0	8	30	65	98	128	284	99	157	64	266	2	157	147	106	141	295	414	424	159	78	16	159	90	29	171	120	56	23	6	22	26
298	179	130	203	337	369	238	155	318	36	193	197	270	231	284	216	351	171	5	43	3	103	120	123	88	75	78	53	64	1	61	37	43	65	62	51	37	45	4	0	17	7	3	0	0	0	0	0	0	0
299	236	75	56	78	73	71	72	35	41	39	39	25	32	35	71	44	36	124	97	19	21	26	10	37	24	38	22	58	26	38	24	29	61	29	42	30	41	0	12	1	7	3	1	31	13	12	5	6	14
300	257	334	277	288	107	100	174	123	5	45	35	53	0	2	365	337	328	54	32	41	270	311	267	156	242	306	379	145	78	318	204	202	266	814	480	270	351	118	155	195	168	92	195	96	157	105	155	124	288
301	32	72	95	63	76	106	21	8	182	729	688	196	41	199	605	298	148	1348	295	1048	440	544	322	287	101	204	284	72	52	61	20	156	221	151	66	182	52	16	0	27	13	36	2	17	16	53	0	0	15
302	508	632	738	622	679	994	641	985	554	1476	840	943	1269	783	1275	773	479	195	297	144	671	545	512	611	657	583	612	453	186	654	641	814	1297	1457	861	270	240	29	86	21	26	41	8	1	27	24	15	80	212
[truncated: 3 more columns]
